# Supplementary material for: Research on differential privacy protection method based on user tendency
Source: PLoS One. 2023 Oct 26;18(10):e0288823. doi: 10.1371/journal.pone.0288823 (PMC10602288; doi:10.1371/journal.pone.0288823)
Supplement: S5 Data — (ZIP) [file pone.0288823.s005.zip › Data 5-5/153/Trajectory/20080511084219.plt]

Geolife trajectory
WGS 84
Altitude is in Feet
Reserved 3
0,2,255,My Track,0,0,2,8421376
0
39.9273833,116.4708933,0,157.5,39579.3627199074,2008-05-11,08:42:19
39.9273833,116.4708933,0,157.5,39579.3627314815,2008-05-11,08:42:20
39.9273833,116.4708933,0,157.5,39579.3627662037,2008-05-11,08:42:23
39.9273833,116.4708933,0,157.5,39579.3627893519,2008-05-11,08:42:25
39.9273733,116.4708966,0,157.5,39579.3628472222,2008-05-11,08:42:30
39.927365,116.4708749,0,157.5,39579.3628703704,2008-05-11,08:42:32
39.9273549,116.4708483,0,157.5,39579.3628935185,2008-05-11,08:42:34
39.9273583,116.4708283,0,157.5,39579.3629166667,2008-05-11,08:42:36
39.927325,116.4708033,0,157.5,39579.3629398148,2008-05-11,08:42:38
39.92717,116.4707583,0,157.5,39579.3630092593,2008-05-11,08:42:44
39.9272149,116.4706999,0,157.5,39579.3630324074,2008-05-11,08:42:46
39.9271883,116.4706516,0,157.5,39579.3630555556,2008-05-11,08:42:48
39.9272,116.4706116,0,157.5,39579.3630787037,2008-05-11,08:42:50
39.92721,116.4705816,0,157.5,39579.3631018519,2008-05-11,08:42:52
39.9272483,116.470555,0,157.5,39579.363125,2008-05-11,08:42:54
39.9272616,116.4705233,0,157.5,39579.3631481482,2008-05-11,08:42:56
39.9272866,116.4704816,0,157.5,39579.3631712963,2008-05-11,08:42:58
39.92724,116.4704133,0,157.5,39579.3632060185,2008-05-11,08:43:01
39.9272333,116.4703533,0,157.5,39579.3632291667,2008-05-11,08:43:03
39.9272666,116.4703083,0,157.5,39579.3632523148,2008-05-11,08:43:05
39.9271133,116.4701233,0,157.5,39579.3634143519,2008-05-11,08:43:19
39.9270716,116.4701133,0,157.5,39579.3634375,2008-05-11,08:43:21
39.9270516,116.4700866,0,157.5,39579.3634606482,2008-05-11,08:43:23
39.9270433,116.4700566,0,157.5,39579.3634837963,2008-05-11,08:43:25
39.9270733,116.4700349,0,157.5,39579.3635069444,2008-05-11,08:43:27
39.9271016,116.4700399,0,157.5,39579.3635300926,2008-05-11,08:43:29
39.927155,116.4700066,0,157.5,39579.363587963,2008-05-11,08:43:34
39.9272516,116.4699783,0,157.5,39579.3636111111,2008-05-11,08:43:36
39.9272516,116.46996,0,157.5,39579.3636342593,2008-05-11,08:43:38
39.9272633,116.4699299,0,157.5,39579.3636574074,2008-05-11,08:43:40
39.9272466,116.469905,0,157.5,39579.3636805556,2008-05-11,08:43:42
39.92728,116.4698533,0,157.5,39579.3637037037,2008-05-11,08:43:44
39.9273116,116.4698016,0,157.5,39579.3637268519,2008-05-11,08:43:46
39.92731,116.4695816,0,157.5,39579.3638310185,2008-05-11,08:43:55
39.9274366,116.469815,0,157.5,39579.3639699074,2008-05-11,08:44:07
39.9276133,116.4698416,0,157.5,39579.3639930556,2008-05-11,08:44:09
39.9279066,116.4698449,0,157.5,39579.3640509259,2008-05-11,08:44:14
39.9279183,116.4698216,0,157.5,39579.3640740741,2008-05-11,08:44:16
39.9278199,116.4697666,0,157.5,39579.3640972222,2008-05-11,08:44:18
39.9278116,116.46973,0,157.5,39579.3641203704,2008-05-11,08:44:20
39.9277783,116.4696849,0,157.5,39579.3641435185,2008-05-11,08:44:22
39.9277583,116.4696483,0,157.5,39579.3641666667,2008-05-11,08:44:24
39.9277416,116.4696033,0,157.5,39579.3641898148,2008-05-11,08:44:26
39.9277233,116.4695583,0,157.5,39579.364212963,2008-05-11,08:44:28
39.9277133,116.4695099,0,157.5,39579.3642361111,2008-05-11,08:44:30
39.9277049,116.4694766,0,157.5,39579.3642592593,2008-05-11,08:44:32
39.9276949,116.4694533,0,157.5,39579.3642824074,2008-05-11,08:44:34
39.9276566,116.4693949,0,157.5,39579.3643055556,2008-05-11,08:44:36
39.9276499,116.4693516,0,157.5,39579.3643287037,2008-05-11,08:44:38
39.9276416,116.4693033,0,157.5,39579.3643518519,2008-05-11,08:44:40
39.9276433,116.4692516,0,157.5,39579.364375,2008-05-11,08:44:42
39.9276433,116.4692133,0,157.5,39579.3643981481,2008-05-11,08:44:44
39.9276333,116.4691649,0,157.5,39579.3644212963,2008-05-11,08:44:46
39.927675,116.4691466,0,157.5,39579.3644444444,2008-05-11,08:44:48
39.9276966,116.4691299,0,157.5,39579.3644675926,2008-05-11,08:44:50
39.9277099,116.4690933,0,157.5,39579.3644907407,2008-05-11,08:44:52
39.9277199,116.4690616,0,157.5,39579.3645138889,2008-05-11,08:44:54
39.9277233,116.4690383,0,157.5,39579.364537037,2008-05-11,08:44:56
39.9277133,116.4690099,0,157.5,39579.3645601852,2008-05-11,08:44:58
39.9277116,116.4689833,0,157.5,39579.3645833333,2008-05-11,08:45:00
39.9277,116.4689633,0,157.5,39579.3646064815,2008-05-11,08:45:02
39.9277033,116.4689349,0,157.5,39579.3646296296,2008-05-11,08:45:04
39.9277083,116.4688999,0,157.5,39579.3646527778,2008-05-11,08:45:06
39.9277099,116.4688766,0,157.5,39579.3646759259,2008-05-11,08:45:08
39.9277216,116.46884,0,157.5,39579.3646990741,2008-05-11,08:45:10
39.9277083,116.4688166,0,157.5,39579.3647222222,2008-05-11,08:45:12
39.9277083,116.4687833,0,157.5,39579.3647453704,2008-05-11,08:45:14
39.9277199,116.4687599,0,157.5,39579.3647685185,2008-05-11,08:45:16
39.9277233,116.468735,0,157.5,39579.3647916667,2008-05-11,08:45:18
39.9277333,116.4687166,0,157.5,39579.3648148148,2008-05-11,08:45:20
39.9277499,116.4686883,0,157.5,39579.364837963,2008-05-11,08:45:22
39.9277383,116.4686566,0,157.5,39579.3648611111,2008-05-11,08:45:24
39.9277166,116.4686116,0,157.5,39579.3648842593,2008-05-11,08:45:26
39.9277099,116.4685716,0,157.5,39579.3649074074,2008-05-11,08:45:28
39.927715,116.4685266,0,157.5,39579.3649305556,2008-05-11,08:45:30
39.927755,116.46849,0,157.5,39579.3649537037,2008-05-11,08:45:32
39.92784,116.4684616,0,157.5,39579.3649768519,2008-05-11,08:45:34
39.9278133,116.4683949,0,157.5,39579.365,2008-05-11,08:45:36
39.9277649,116.4683516,0,157.5,39579.3650231481,2008-05-11,08:45:38
39.9277783,116.46832,0,157.5,39579.3650462963,2008-05-11,08:45:40
39.9277816,116.4682749,0,157.5,39579.3650694444,2008-05-11,08:45:42
39.9277533,116.4682416,0,157.5,39579.3650925926,2008-05-11,08:45:44
39.9276816,116.467745,0,157.5,39579.3654398148,2008-05-11,08:46:14
39.9276833,116.4677166,0,157.5,39579.365462963,2008-05-11,08:46:16
39.9276966,116.4676833,0,157.5,39579.3654861111,2008-05-11,08:46:18
39.9277,116.4676483,0,157.5,39579.3655092593,2008-05-11,08:46:20
39.9277216,116.4676233,0,157.5,39579.3655324074,2008-05-11,08:46:22
39.9276699,116.4668333,0,157.5,39579.366099537,2008-05-11,08:47:11
39.9277283,116.4668399,0,157.5,39579.3661226852,2008-05-11,08:47:13
39.92773,116.4668616,0,157.5,39579.3661458333,2008-05-11,08:47:15
39.9277483,116.4668633,0,157.5,39579.3661689815,2008-05-11,08:47:17
39.92777,116.4668666,0,157.5,39579.3661921296,2008-05-11,08:47:19
39.9278033,116.4668666,0,157.5,39579.3662152778,2008-05-11,08:47:21
39.9278183,116.4668683,0,157.5,39579.3662384259,2008-05-11,08:47:23
39.92787,116.4668799,0,157.5,39579.3662615741,2008-05-11,08:47:25
39.927925,116.4668916,0,157.5,39579.3662847222,2008-05-11,08:47:27
39.9279616,116.4669283,0,157.5,39579.3663078704,2008-05-11,08:47:29
39.9280583,116.4669583,0,157.5,39579.3663657407,2008-05-11,08:47:34
39.9280483,116.4669416,0,157.5,39579.3663888889,2008-05-11,08:47:36
39.928065,116.4669316,0,157.5,39579.366412037,2008-05-11,08:47:38
39.9280782,116.4669433,0,157.5,39579.3664351852,2008-05-11,08:47:40
39.9280966,116.4669383,0,157.5,39579.3664583333,2008-05-11,08:47:42
39.9281066,116.4669449,0,157.5,39579.3664814815,2008-05-11,08:47:44
39.9281216,116.4669433,0,157.5,39579.3665046296,2008-05-11,08:47:46
39.9281416,116.46694,0,157.5,39579.3665277778,2008-05-11,08:47:48
39.9281633,116.4669366,0,157.5,39579.3665509259,2008-05-11,08:47:50
39.9281833,116.4669283,0,157.5,39579.3665740741,2008-05-11,08:47:52
39.9282083,116.4669233,0,157.5,39579.3665972222,2008-05-11,08:47:54
39.9282333,116.4669183,0,157.5,39579.3666203704,2008-05-11,08:47:56
39.9282583,116.4669149,0,157.5,39579.3666435185,2008-05-11,08:47:58
39.9282833,116.4669116,0,157.5,39579.3666666667,2008-05-11,08:48:00
39.9283066,116.4669149,0,157.5,39579.3666898148,2008-05-11,08:48:02
39.9283249,116.4669116,0,157.5,39579.366712963,2008-05-11,08:48:04
39.9283383,116.4669,0,157.5,39579.3667361111,2008-05-11,08:48:06
39.9283533,116.4668899,0,157.5,39579.3667592593,2008-05-11,08:48:08
39.9283733,116.4668816,0,157.5,39579.3667824074,2008-05-11,08:48:10
39.92839,116.4668749,0,157.5,39579.3668055556,2008-05-11,08:48:12
39.9284066,116.4668616,0,157.5,39579.3668287037,2008-05-11,08:48:14
39.9284349,116.4668516,0,157.5,39579.3668518519,2008-05-11,08:48:16
39.9284583,116.4668416,0,157.5,39579.366875,2008-05-11,08:48:18
39.9284799,116.4668449,0,157.5,39579.3668981481,2008-05-11,08:48:20
39.9285016,116.4668333,0,157.5,39579.3669212963,2008-05-11,08:48:22
39.9285233,116.4668266,0,157.5,39579.3669444444,2008-05-11,08:48:24
39.9285583,116.46682,0,157.5,39579.3669675926,2008-05-11,08:48:26
39.9285816,116.4668066,0,157.5,39579.3669907407,2008-05-11,08:48:28
39.92861,116.4668,0,157.5,39579.3670138889,2008-05-11,08:48:30
39.9286366,116.4667933,0,157.5,39579.367037037,2008-05-11,08:48:32
39.9286649,116.4667899,0,157.5,39579.3670601852,2008-05-11,08:48:34
39.9286916,116.4667816,0,157.5,39579.3670833333,2008-05-11,08:48:36
39.9287149,116.4667683,0,157.5,39579.3671064815,2008-05-11,08:48:38
39.9287416,116.46676,0,157.5,39579.3671296296,2008-05-11,08:48:40
39.9287666,116.4667466,0,157.5,39579.3671527778,2008-05-11,08:48:42
39.9287983,116.4667349,0,157.5,39579.3671759259,2008-05-11,08:48:44
39.9288333,116.4667216,0,157.5,39579.3671990741,2008-05-11,08:48:46
39.9288633,116.4667016,0,157.5,39579.3672222222,2008-05-11,08:48:48
39.92889,116.4666816,0,157.5,39579.3672453704,2008-05-11,08:48:50
39.9289149,116.4666766,0,157.5,39579.3672685185,2008-05-11,08:48:52
39.9289466,116.4666716,0,157.5,39579.3672916667,2008-05-11,08:48:54
39.9289716,116.4666699,0,157.5,39579.3673148148,2008-05-11,08:48:56
39.9290116,116.4666616,0,157.5,39579.367337963,2008-05-11,08:48:58
39.9290266,116.4666633,0,157.5,39579.3673611111,2008-05-11,08:49:00
39.9290533,116.4666533,0,157.5,39579.3673842593,2008-05-11,08:49:02
39.9290732,116.4666316,0,154.2,39579.3674189815,2008-05-11,08:49:05
39.9290949,116.4666133,0,154.2,39579.3674421296,2008-05-11,08:49:07
39.9291216,116.4665933,0,154.2,39579.3674652778,2008-05-11,08:49:09
39.9291533,116.4665933,0,154.2,39579.3674884259,2008-05-11,08:49:11
39.929175,116.4665916,0,154.2,39579.3675115741,2008-05-11,08:49:13
39.92919,116.4665933,0,154.2,39579.3675347222,2008-05-11,08:49:15
39.9292083,116.4665983,0,154.2,39579.3675578704,2008-05-11,08:49:17
39.9292283,116.4665949,0,154.2,39579.3675810185,2008-05-11,08:49:19
39.9292649,116.4665983,0,154.2,39579.3676041667,2008-05-11,08:49:21
39.9292949,116.4665983,0,154.2,39579.3676273148,2008-05-11,08:49:23
39.9293199,116.4665933,0,154.2,39579.367650463,2008-05-11,08:49:25
39.9293499,116.4665816,0,154.2,39579.3676851852,2008-05-11,08:49:28
39.9293666,116.466575,0,154.2,39579.3677083333,2008-05-11,08:49:30
39.9293749,116.4665733,0,154.2,39579.3677314815,2008-05-11,08:49:32
39.9293899,116.4665716,0,154.2,39579.3677546296,2008-05-11,08:49:34
39.9294116,116.4665683,0,154.2,39579.3677777778,2008-05-11,08:49:36
39.9294283,116.4665583,0,154.2,39579.3678009259,2008-05-11,08:49:38
39.9294433,116.4665499,0,154.2,39579.3678240741,2008-05-11,08:49:40
39.929455,116.46654,0,154.2,39579.3678472222,2008-05-11,08:49:42
39.92947,116.466535,0,154.2,39579.3678703704,2008-05-11,08:49:44
39.9294849,116.4665266,0,154.2,39579.3678935185,2008-05-11,08:49:46
39.92951,116.4665099,0,154.2,39579.3679166667,2008-05-11,08:49:48
39.9295366,116.4665083,0,154.2,39579.3679398148,2008-05-11,08:49:50
39.9295516,116.4665116,0,154.2,39579.367962963,2008-05-11,08:49:52
39.9295749,116.4665133,0,154.2,39579.3679861111,2008-05-11,08:49:54
39.9296016,116.4665183,0,154.2,39579.3680092593,2008-05-11,08:49:56
39.9296249,116.4665266,0,150.9,39579.3680324074,2008-05-11,08:49:58
39.9296516,116.4665366,0,150.9,39579.3680555556,2008-05-11,08:50:00
39.92968,116.46654,0,150.9,39579.3680787037,2008-05-11,08:50:02
39.9296983,116.4665433,0,150.9,39579.3681018518,2008-05-11,08:50:04
39.92972,116.4665483,0,150.9,39579.368125,2008-05-11,08:50:06
39.9297483,116.4665533,0,150.9,39579.3681481481,2008-05-11,08:50:08
39.9297733,116.4665533,0,150.9,39579.3681712963,2008-05-11,08:50:10
39.9297966,116.4665566,0,150.9,39579.3681944444,2008-05-11,08:50:12
39.9298133,116.4665649,0,150.9,39579.3682175926,2008-05-11,08:50:14
39.93154,116.4665299,0,150.9,39579.3698611111,2008-05-11,08:52:36
39.9315566,116.4665283,0,150.9,39579.3698842593,2008-05-11,08:52:38
39.9315833,116.4665299,0,150.9,39579.3699074074,2008-05-11,08:52:40
39.9316183,116.4665299,0,150.9,39579.3699305556,2008-05-11,08:52:42
39.9316466,116.4665266,0,150.9,39579.3699537037,2008-05-11,08:52:44
39.9316749,116.4665033,0,150.9,39579.3699768518,2008-05-11,08:52:46
39.9320766,116.4574649,0,150.9,39579.3771759259,2008-05-11,09:03:08
39.93206,116.4574483,0,150.9,39579.3771990741,2008-05-11,09:03:10
39.9320333,116.4574183,0,150.9,39579.3772222222,2008-05-11,09:03:12
39.9319933,116.4573983,0,150.9,39579.3772453704,2008-05-11,09:03:14
39.932005,116.4573566,0,150.9,39579.3772685185,2008-05-11,09:03:16
39.9320616,116.45732,0,150.9,39579.3772916667,2008-05-11,09:03:18
39.9321282,116.4572816,0,150.9,39579.3773148148,2008-05-11,09:03:20
39.932145,116.4572466,0,150.9,39579.377337963,2008-05-11,09:03:22
39.932075,116.4572316,0,150.9,39579.3773726852,2008-05-11,09:03:25
39.9321,116.4572249,0,150.9,39579.3773958333,2008-05-11,09:03:27
39.9320983,116.4572199,0,150.9,39579.3774189815,2008-05-11,09:03:29
39.9321349,116.45723,0,150.9,39579.3774768518,2008-05-11,09:03:34
39.9321349,116.4572283,0,150.9,39579.3775347222,2008-05-11,09:03:39
39.9321349,116.4572283,0,150.9,39579.3775925926,2008-05-11,09:03:44
39.9321349,116.4572283,0,150.9,39579.377650463,2008-05-11,09:03:49
39.9321333,116.4572283,0,150.9,39579.3777083333,2008-05-11,09:03:54
39.9321333,116.4572283,0,150.9,39579.3777662037,2008-05-11,09:03:59
39.9321333,116.4572266,0,150.9,39579.3778240741,2008-05-11,09:04:04
39.9321333,116.4572283,0,150.9,39579.3778819444,2008-05-11,09:04:09
39.9321333,116.4572283,0,150.9,39579.3779398148,2008-05-11,09:04:14
39.9321333,116.4572283,0,150.9,39579.3779976852,2008-05-11,09:04:19
39.9321333,116.4572283,0,150.9,39579.3780555556,2008-05-11,09:04:24
39.9321333,116.4572283,0,150.9,39579.3781134259,2008-05-11,09:04:29
39.93213,116.4572266,0,150.9,39579.3781712963,2008-05-11,09:04:34
39.93213,116.4572266,0,150.9,39579.3782060185,2008-05-11,09:04:37
39.93213,116.4572266,0,150.9,39579.3782291667,2008-05-11,09:04:39
39.9321282,116.4571566,0,150.9,39579.378287037,2008-05-11,09:04:44
39.93213,116.4570966,0,150.9,39579.3783101852,2008-05-11,09:04:46
39.9321249,116.4570516,0,150.9,39579.3783333333,2008-05-11,09:04:48
39.9321199,116.457005,0,150.9,39579.3783564815,2008-05-11,09:04:50
39.9321099,116.4569399,0,150.9,39579.3783796296,2008-05-11,09:04:52
39.9320949,116.4568766,0,150.9,39579.3784027778,2008-05-11,09:04:54
39.9321016,116.4568416,0,150.9,39579.3784259259,2008-05-11,09:04:56
39.9320866,116.4568199,0,150.9,39579.3784490741,2008-05-11,09:04:58
39.9320833,116.4567583,0,150.9,39579.3784722222,2008-05-11,09:05:00
39.9320566,116.4566999,0,150.9,39579.3784953704,2008-05-11,09:05:02
39.9321033,116.4566516,0,150.9,39579.3785185185,2008-05-11,09:05:04
39.9321099,116.4566266,0,150.9,39579.3785416667,2008-05-11,09:05:06
39.9321249,116.4565883,0,150.9,39579.3785648148,2008-05-11,09:05:08
39.93213,116.4565766,0,150.9,39579.378587963,2008-05-11,09:05:10
39.9321349,116.4565549,0,150.9,39579.3786111111,2008-05-11,09:05:12
39.932155,116.456495,0,150.9,39579.3786342593,2008-05-11,09:05:14
39.9321649,116.4564666,0,150.9,39579.3786574074,2008-05-11,09:05:16
39.9321666,116.456445,0,150.9,39579.3786805556,2008-05-11,09:05:18
39.9321583,116.4564116,0,150.9,39579.3787037037,2008-05-11,09:05:20
39.9321499,116.4563833,0,150.9,39579.3787268519,2008-05-11,09:05:22
39.9321799,116.4563533,0,150.9,39579.37875,2008-05-11,09:05:24
39.932225,116.456305,0,150.9,39579.3787731482,2008-05-11,09:05:26
39.9322749,116.4562483,0,150.9,39579.3787962963,2008-05-11,09:05:28
39.9322666,116.4562099,0,150.9,39579.3788194444,2008-05-11,09:05:30
39.9322433,116.4561966,0,150.9,39579.3788425926,2008-05-11,09:05:32
39.9322349,116.4561783,0,150.9,39579.3788657407,2008-05-11,09:05:34
39.9322,116.4561666,0,150.9,39579.3788888889,2008-05-11,09:05:36
39.9306533,116.4560333,0,150.9,39579.3790972222,2008-05-11,09:05:54
39.9307116,116.4559849,0,150.9,39579.3791203704,2008-05-11,09:05:56
39.9307216,116.4559699,0,150.9,39579.3791435185,2008-05-11,09:05:58
39.9306966,116.4559699,0,150.9,39579.3791666667,2008-05-11,09:06:00
39.9307116,116.4559633,0,150.9,39579.3791898148,2008-05-11,09:06:02
39.9307133,116.4559516,0,150.9,39579.379212963,2008-05-11,09:06:04
39.9306,116.4559583,0,150.9,39579.3792361111,2008-05-11,09:06:06
39.9305416,116.4559633,0,150.9,39579.3792592593,2008-05-11,09:06:08
39.9303533,116.4559533,0,150.9,39579.3793055556,2008-05-11,09:06:12
39.9303066,116.4559683,0,150.9,39579.3793287037,2008-05-11,09:06:14
39.9302749,116.4559733,0,150.9,39579.3793518519,2008-05-11,09:06:16
39.9302383,116.4559733,0,150.9,39579.379375,2008-05-11,09:06:18
39.9302266,116.4560166,0,150.9,39579.3793981481,2008-05-11,09:06:20
39.9302033,116.4560116,0,150.9,39579.3794212963,2008-05-11,09:06:22
39.93021,116.4560049,0,150.9,39579.3794444444,2008-05-11,09:06:24
39.9302083,116.455995,0,150.9,39579.3794675926,2008-05-11,09:06:26
39.9302883,116.4559849,0,150.9,39579.3794907407,2008-05-11,09:06:28
39.93161,116.4558666,0,154.2,39579.3795486111,2008-05-11,09:06:33
39.9318299,116.4558099,0,154.2,39579.3796064815,2008-05-11,09:06:38
39.9318533,116.4557899,0,154.2,39579.3796296296,2008-05-11,09:06:40
39.9318866,116.4557816,0,154.2,39579.3796527778,2008-05-11,09:06:42
39.9319166,116.4557699,0,154.2,39579.3796759259,2008-05-11,09:06:44
39.9320016,116.455715,0,154.2,39579.3796990741,2008-05-11,09:06:46
39.93203,116.4556833,0,154.2,39579.3797222222,2008-05-11,09:06:48
39.9320566,116.4556549,0,154.2,39579.3797453704,2008-05-11,09:06:50
39.9320699,116.4556333,0,154.2,39579.3797685185,2008-05-11,09:06:52
39.9320549,116.4556283,0,154.2,39579.3797916667,2008-05-11,09:06:54
39.9320516,116.4556149,0,154.2,39579.3798148148,2008-05-11,09:06:56
39.9320399,116.4556316,0,154.2,39579.379837963,2008-05-11,09:06:58
39.9320516,116.4556116,0,154.2,39579.3798611111,2008-05-11,09:07:00
39.93206,116.455605,0,154.2,39579.3798842593,2008-05-11,09:07:02
39.9320649,116.4555466,0,154.2,39579.3799074074,2008-05-11,09:07:04
39.9320683,116.4554399,0,154.2,39579.3799305556,2008-05-11,09:07:06
39.9321083,116.4553316,0,154.2,39579.3799537037,2008-05-11,09:07:08
39.9321433,116.4552483,0,154.2,39579.3799768519,2008-05-11,09:07:10
39.9320383,116.4549783,0,154.2,39579.38,2008-05-11,09:07:12
39.93203,116.454895,0,154.2,39579.3800231481,2008-05-11,09:07:14
39.9320349,116.454895,0,154.2,39579.3800462963,2008-05-11,09:07:16
39.9320549,116.4549316,0,157.5,39579.3800694444,2008-05-11,09:07:18
39.9320883,116.4549716,0,157.5,39579.3800925926,2008-05-11,09:07:20
39.9321816,116.4549983,0,157.5,39579.3801388889,2008-05-11,09:07:24
39.9322266,116.4549716,0,157.5,39579.3801967593,2008-05-11,09:07:29
39.9322199,116.4549533,0,157.5,39579.3802199074,2008-05-11,09:07:31
39.9322099,116.4549066,0,157.5,39579.3802430556,2008-05-11,09:07:33
39.932155,116.4548266,0,157.5,39579.3802662037,2008-05-11,09:07:35
39.9321466,116.45475,0,157.5,39579.3802893519,2008-05-11,09:07:37
39.9321483,116.4547,0,157.5,39579.3803125,2008-05-11,09:07:39
39.9321316,116.4546883,0,157.5,39579.3803356481,2008-05-11,09:07:41
39.932115,116.4546899,0,157.5,39579.3803587963,2008-05-11,09:07:43
39.9321066,116.4546816,0,157.5,39579.3803819444,2008-05-11,09:07:45
39.9320883,116.454665,0,157.5,39579.3804398148,2008-05-11,09:07:50
39.9320883,116.454665,0,157.5,39579.3804976852,2008-05-11,09:07:55
39.9320883,116.4546633,0,157.5,39579.3805555556,2008-05-11,09:08:00
39.9320883,116.4546633,0,157.5,39579.3806018519,2008-05-11,09:08:04
39.9320883,116.4546633,0,157.5,39579.380625,2008-05-11,09:08:06
39.932045,116.45407,0,160.8,39579.3809259259,2008-05-11,09:08:32
39.9320983,116.4539949,0,160.8,39579.3809490741,2008-05-11,09:08:34
39.9321099,116.4539533,0,160.8,39579.3809722222,2008-05-11,09:08:36
39.9321083,116.4539466,0,160.8,39579.3809953704,2008-05-11,09:08:38
39.93209,116.4539249,0,160.8,39579.3810185185,2008-05-11,09:08:40
39.9321183,116.45383,0,160.8,39579.381087963,2008-05-11,09:08:46
39.9321266,116.453795,0,160.8,39579.3811111111,2008-05-11,09:08:48
39.9321049,116.4537766,0,160.8,39579.3811342593,2008-05-11,09:08:50
39.9321216,116.4537533,0,160.8,39579.3811574074,2008-05-11,09:08:52
39.9321666,116.453725,0,160.8,39579.3811805556,2008-05-11,09:08:54
39.9321716,116.4536999,0,160.8,39579.3812037037,2008-05-11,09:08:56
39.9321683,116.45367,0,160.8,39579.3812268519,2008-05-11,09:08:58
39.9321816,116.453615,0,160.8,39579.38125,2008-05-11,09:09:00
39.9321766,116.45358,0,160.8,39579.3812731481,2008-05-11,09:09:02
39.9321683,116.453545,0,160.8,39579.3812962963,2008-05-11,09:09:04
39.9321533,116.4534849,0,160.8,39579.3813194444,2008-05-11,09:09:06
39.9321383,116.453425,0,160.8,39579.3813425926,2008-05-11,09:09:08
39.9321233,116.4533616,0,160.8,39579.3813657407,2008-05-11,09:09:10
39.9321199,116.4533266,0,160.8,39579.3813888889,2008-05-11,09:09:12
39.9321233,116.453305,0,160.8,39579.381412037,2008-05-11,09:09:14
39.9321316,116.4532949,0,160.8,39579.3814351852,2008-05-11,09:09:16
39.93241,116.4530299,0,160.8,39579.3817824074,2008-05-11,09:09:46
39.9324199,116.4530383,0,160.8,39579.3818171296,2008-05-11,09:09:49
39.93244,116.4530466,0,160.8,39579.381875,2008-05-11,09:09:54
39.93244,116.4530466,0,160.8,39579.3819328704,2008-05-11,09:09:59
39.93244,116.4530466,0,160.8,39579.3819907407,2008-05-11,09:10:04
39.93244,116.4530466,0,160.8,39579.3820486111,2008-05-11,09:10:09
39.9324433,116.4530383,0,160.8,39579.3820717593,2008-05-11,09:10:11
39.9324433,116.4530416,0,160.8,39579.3821296296,2008-05-11,09:10:16
39.9324416,116.453045,0,160.8,39579.3821875,2008-05-11,09:10:21
39.9324416,116.453045,0,160.8,39579.3822453704,2008-05-11,09:10:26
39.93244,116.4530433,0,160.8,39579.3823032407,2008-05-11,09:10:31
39.93244,116.4530433,0,160.8,39579.382337963,2008-05-11,09:10:34
39.93244,116.4530466,0,160.8,39579.3823611111,2008-05-11,09:10:36
39.9324483,116.453095,0,160.8,39579.3824189815,2008-05-11,09:10:41
39.9324366,116.4531349,0,160.8,39579.3824421296,2008-05-11,09:10:43
39.9324066,116.4532083,0,160.8,39579.3824652778,2008-05-11,09:10:45
39.93241,116.4532016,0,160.8,39579.3824884259,2008-05-11,09:10:47
39.93241,116.4532016,0,160.8,39579.3825231481,2008-05-11,09:10:50
39.9324083,116.4532,0,160.8,39579.3825462963,2008-05-11,09:10:52
39.9324149,116.4531549,0,160.8,39579.3826041667,2008-05-11,09:10:57
39.932425,116.4531133,0,160.8,39579.3826273148,2008-05-11,09:10:59
39.9324283,116.4530649,0,160.8,39579.382650463,2008-05-11,09:11:01
39.9324466,116.4530283,0,160.8,39579.3826736111,2008-05-11,09:11:03
39.9324466,116.4529849,0,160.8,39579.3826967593,2008-05-11,09:11:05
39.9324766,116.4529516,0,160.8,39579.3827199074,2008-05-11,09:11:07
39.9325183,116.4529166,0,160.8,39579.3827430556,2008-05-11,09:11:09
39.932535,116.4528766,0,160.8,39579.3827662037,2008-05-11,09:11:11
39.9325399,116.4528366,0,160.8,39579.3827893519,2008-05-11,09:11:13
39.9325266,116.4527983,0,160.8,39579.3828125,2008-05-11,09:11:15
39.9325216,116.4527699,0,160.8,39579.3828356481,2008-05-11,09:11:17
39.9325366,116.4527166,0,160.8,39579.3828587963,2008-05-11,09:11:19
39.93251,116.4526966,0,160.8,39579.3828819444,2008-05-11,09:11:21
39.93251,116.452675,0,160.8,39579.3829050926,2008-05-11,09:11:23
39.93255,116.4526266,0,160.8,39579.3829282407,2008-05-11,09:11:25
39.9325666,116.4525949,0,160.8,39579.3829513889,2008-05-11,09:11:27
39.932595,116.4525466,0,160.8,39579.382974537,2008-05-11,09:11:29
39.9325616,116.4525566,0,160.8,39579.3829976852,2008-05-11,09:11:31
39.9325849,116.4524699,0,160.8,39579.3830555556,2008-05-11,09:11:36
39.9325816,116.4524349,0,160.8,39579.3830787037,2008-05-11,09:11:38
39.9325983,116.4523833,0,160.8,39579.3831018518,2008-05-11,09:11:40
39.9325916,116.452325,0,160.8,39579.383125,2008-05-11,09:11:42
39.9325583,116.4522866,0,160.8,39579.3831481481,2008-05-11,09:11:44
39.9325066,116.4522499,0,160.8,39579.3831712963,2008-05-11,09:11:46
39.9324749,116.4522233,0,160.8,39579.3831944444,2008-05-11,09:11:48
39.9324533,116.4522166,0,160.8,39579.3832175926,2008-05-11,09:11:50
39.93244,116.4522,0,160.8,39579.3832407407,2008-05-11,09:11:52
39.9324683,116.4521783,0,160.8,39579.3832638889,2008-05-11,09:11:54
39.932525,116.4521266,0,160.8,39579.383287037,2008-05-11,09:11:56
39.9325299,116.4521,0,160.8,39579.3833101852,2008-05-11,09:11:58
39.9325483,116.4520783,0,160.8,39579.3833333333,2008-05-11,09:12:00
39.9327283,116.4519849,0,164,39579.3833564815,2008-05-11,09:12:02
39.9328333,116.451925,0,164,39579.3833796296,2008-05-11,09:12:04
39.9328933,116.4518633,0,164,39579.3834027778,2008-05-11,09:12:06
39.932875,116.4518566,0,164,39579.3834259259,2008-05-11,09:12:08
39.9328399,116.4518583,0,164,39579.3834490741,2008-05-11,09:12:10
39.9328466,116.45182,0,164,39579.3834722222,2008-05-11,09:12:12
39.9328649,116.4517749,0,164,39579.3834953704,2008-05-11,09:12:14
39.9328633,116.4517399,0,164,39579.3835185185,2008-05-11,09:12:16
39.9328799,116.4516833,0,167.3,39579.3835416667,2008-05-11,09:12:18
39.9329049,116.4516349,0,167.3,39579.3835648148,2008-05-11,09:12:20
39.9329166,116.45161,0,167.3,39579.383587963,2008-05-11,09:12:22
39.9328983,116.4516183,0,167.3,39579.3836111111,2008-05-11,09:12:24
39.9328666,116.4515633,0,167.3,39579.3836689815,2008-05-11,09:12:29
39.93269,116.4516016,0,167.3,39579.3836921296,2008-05-11,09:12:31
39.9326149,116.4516016,0,167.3,39579.3837152778,2008-05-11,09:12:33
39.9324016,116.4516583,0,167.3,39579.3837384259,2008-05-11,09:12:35
39.9323683,116.4516416,0,167.3,39579.3837615741,2008-05-11,09:12:37
39.9324149,116.4516049,0,167.3,39579.3837847222,2008-05-11,09:12:39
39.9324116,116.4515766,0,167.3,39579.3838078704,2008-05-11,09:12:41
39.9324883,116.4515166,0,167.3,39579.3838310185,2008-05-11,09:12:43
39.9325149,116.4514749,0,167.3,39579.3838541667,2008-05-11,09:12:45
39.9325783,116.4514066,0,167.3,39579.3838773148,2008-05-11,09:12:47
39.9327066,116.4513266,0,167.3,39579.383900463,2008-05-11,09:12:49
39.9328233,116.4512549,0,170.6,39579.3839236111,2008-05-11,09:12:51
39.9328549,116.4512349,0,170.6,39579.3839467593,2008-05-11,09:12:53
39.9328433,116.4512316,0,170.6,39579.3839699074,2008-05-11,09:12:55
39.9328499,116.4512033,0,170.6,39579.3839930556,2008-05-11,09:12:57
39.9328666,116.4511849,0,173.9,39579.3840162037,2008-05-11,09:12:59
39.9328816,116.4511483,0,173.9,39579.3840393518,2008-05-11,09:13:01
39.9328833,116.4511149,0,173.9,39579.3840625,2008-05-11,09:13:03
39.9328949,116.4510933,0,173.9,39579.3840856481,2008-05-11,09:13:05
39.9328983,116.4510816,0,173.9,39579.3841087963,2008-05-11,09:13:07
39.9329083,116.4510566,0,173.9,39579.3841319444,2008-05-11,09:13:09
39.9329233,116.45102,0,173.9,39579.3841550926,2008-05-11,09:13:11
39.9329383,116.4509733,0,173.9,39579.3841782407,2008-05-11,09:13:13
39.932915,116.45093,0,173.9,39579.3842013889,2008-05-11,09:13:15
39.9329016,116.4509066,0,177.2,39579.384224537,2008-05-11,09:13:17
39.932875,116.4508649,0,177.2,39579.3842476852,2008-05-11,09:13:19
39.9328416,116.4508083,0,177.2,39579.3842708333,2008-05-11,09:13:21
39.9328016,116.4507783,0,177.2,39579.3842939815,2008-05-11,09:13:23
39.9327533,116.4507433,0,177.2,39579.3843171296,2008-05-11,09:13:25
39.9327633,116.4507366,0,177.2,39579.3843402778,2008-05-11,09:13:27
39.9327699,116.4507066,0,177.2,39579.3843634259,2008-05-11,09:13:29
39.9327933,116.4506949,0,177.2,39579.3843865741,2008-05-11,09:13:31
39.9328083,116.4506683,0,177.2,39579.3844097222,2008-05-11,09:13:33
39.9328183,116.4506533,0,177.2,39579.3844328704,2008-05-11,09:13:35
39.932815,116.4506383,0,180.4,39579.3844560185,2008-05-11,09:13:37
39.932815,116.4505699,0,180.4,39579.3844791667,2008-05-11,09:13:39
39.932775,116.4504966,0,180.4,39579.3845023148,2008-05-11,09:13:41
39.932715,116.4504566,0,180.4,39579.384525463,2008-05-11,09:13:43
39.9322416,116.4502316,0,183.7,39579.3845601852,2008-05-11,09:13:46
39.93203,116.450125,0,183.7,39579.3845833333,2008-05-11,09:13:48
39.9320466,116.4501116,0,183.7,39579.3846064815,2008-05-11,09:13:50
39.9320766,116.4501133,0,187,39579.3846296296,2008-05-11,09:13:52
39.9320933,116.4501083,0,187,39579.3846527778,2008-05-11,09:13:54
39.9321183,116.4500883,0,187,39579.3847106481,2008-05-11,09:13:59
39.9321199,116.4500733,0,187,39579.3847337963,2008-05-11,09:14:01
39.9321199,116.45006,0,187,39579.3847569444,2008-05-11,09:14:03
39.9321583,116.4500499,0,187,39579.3848148148,2008-05-11,09:14:08
39.9322266,116.4500816,0,187,39579.3848726852,2008-05-11,09:14:13
39.9322599,116.45006,0,187,39579.3848958333,2008-05-11,09:14:15
39.932285,116.45004,0,187,39579.3849189815,2008-05-11,09:14:17
39.9323483,116.4500233,0,187,39579.3849421296,2008-05-11,09:14:19
39.9323816,116.4499966,0,187,39579.3849652778,2008-05-11,09:14:21
39.932395,116.4499716,0,187,39579.3849884259,2008-05-11,09:14:23
39.9324116,116.4499533,0,187,39579.3850115741,2008-05-11,09:14:25
39.9324066,116.44995,0,187,39579.3850347222,2008-05-11,09:14:27
39.9324183,116.4499116,0,187,39579.3850578704,2008-05-11,09:14:29
39.9324383,116.4498866,0,187,39579.3850810185,2008-05-11,09:14:31
39.9324466,116.4498583,0,187,39579.3851041667,2008-05-11,09:14:33
39.9324733,116.4498216,0,187,39579.3851273148,2008-05-11,09:14:35
39.9324933,116.4497916,0,187,39579.385150463,2008-05-11,09:14:37
39.9325183,116.4497533,0,187,39579.3851736111,2008-05-11,09:14:39
39.9325316,116.4497233,0,187,39579.3851967593,2008-05-11,09:14:41
39.9325399,116.4496916,0,187,39579.3852199074,2008-05-11,09:14:43
39.9325433,116.4496516,0,187,39579.3852430556,2008-05-11,09:14:45
39.9325449,116.4496,0,187,39579.3852662037,2008-05-11,09:14:47
39.9325416,116.4495666,0,187,39579.3852893518,2008-05-11,09:14:49
39.9325333,116.4495466,0,187,39579.3853125,2008-05-11,09:14:51
39.9325316,116.4495316,0,187,39579.3853356481,2008-05-11,09:14:53
39.9325116,116.449535,0,187,39579.3853587963,2008-05-11,09:14:55
39.9324366,116.4495316,0,187,39579.3854166667,2008-05-11,09:15:00
39.932395,116.4495049,0,187,39579.3854398148,2008-05-11,09:15:02
39.9323716,116.4494699,0,187,39579.385462963,2008-05-11,09:15:04
39.9323599,116.4494199,0,187,39579.3854861111,2008-05-11,09:15:06
39.9323416,116.4493883,0,187,39579.3855092593,2008-05-11,09:15:08
39.9323116,116.4493649,0,187,39579.3855324074,2008-05-11,09:15:10
39.9322833,116.4493333,0,187,39579.3855902778,2008-05-11,09:15:15
39.9322966,116.4493383,0,187,39579.3856481481,2008-05-11,09:15:20
39.9323366,116.4493666,0,187,39579.3856712963,2008-05-11,09:15:22
39.9323916,116.4493666,0,187,39579.3856944444,2008-05-11,09:15:24
39.9324633,116.449355,0,187,39579.3857175926,2008-05-11,09:15:26
39.9324633,116.4493483,0,187,39579.3857407407,2008-05-11,09:15:28
39.9325149,116.4493316,0,187,39579.3857638889,2008-05-11,09:15:30
39.9325166,116.4493449,0,187,39579.385787037,2008-05-11,09:15:32
39.93244,116.4495049,0,187,39579.3858449074,2008-05-11,09:15:37
39.9324583,116.4495316,0,187,39579.3858680556,2008-05-11,09:15:39
39.9324899,116.4495099,0,187,39579.3858912037,2008-05-11,09:15:41
39.9325149,116.4494733,0,187,39579.3859143518,2008-05-11,09:15:43
39.9325283,116.4494916,0,183.7,39579.3859375,2008-05-11,09:15:45
39.9325683,116.4494749,0,183.7,39579.3859606481,2008-05-11,09:15:47
39.9326283,116.4494133,0,183.7,39579.3859837963,2008-05-11,09:15:49
39.9326566,116.4494166,0,183.7,39579.3860069444,2008-05-11,09:15:51
39.9326816,116.4494166,0,183.7,39579.3860300926,2008-05-11,09:15:53
39.9326783,116.4494033,0,183.7,39579.3860532407,2008-05-11,09:15:55
39.9326983,116.4493283,0,187,39579.3861111111,2008-05-11,09:16:00
39.9327499,116.44929,0,190.3,39579.3861689815,2008-05-11,09:16:05
39.9327916,116.4492766,0,190.3,39579.3861921296,2008-05-11,09:16:07
39.9328333,116.4492866,0,190.3,39579.3862152778,2008-05-11,09:16:09
39.932875,116.4492949,0,190.3,39579.3862384259,2008-05-11,09:16:11
39.9329033,116.4493099,0,190.3,39579.3862615741,2008-05-11,09:16:13
39.9329033,116.4493099,0,190.3,39579.3863194444,2008-05-11,09:16:18
39.9329033,116.4493116,0,190.3,39579.3863773148,2008-05-11,09:16:23
39.9329083,116.4493116,0,190.3,39579.3864351852,2008-05-11,09:16:28
39.9329083,116.4493116,0,190.3,39579.3864699074,2008-05-11,09:16:31
39.9329083,116.4493133,0,190.3,39579.3864930556,2008-05-11,09:16:33
39.932915,116.4493233,0,190.3,39579.3865509259,2008-05-11,09:16:38
39.93293,116.4492833,0,190.3,39579.3866087963,2008-05-11,09:16:43
39.9329283,116.4493183,0,190.3,39579.3866319444,2008-05-11,09:16:45
39.9329349,116.449375,0,190.3,39579.3866898148,2008-05-11,09:16:50
39.9329183,116.4493783,0,190.3,39579.3867476852,2008-05-11,09:16:55
39.932945,116.4493499,0,190.3,39579.3868055556,2008-05-11,09:17:00
39.9329483,116.4493416,0,190.3,39579.3868287037,2008-05-11,09:17:02
39.9329766,116.4493183,0,190.3,39579.3868865741,2008-05-11,09:17:07
39.933,116.4493016,0,190.3,39579.3869097222,2008-05-11,09:17:09
39.9330816,116.4493283,0,190.3,39579.3869328704,2008-05-11,09:17:11
39.9331483,116.449375,0,190.3,39579.3869560185,2008-05-11,09:17:13
39.9331899,116.44936,0,190.3,39579.3869791667,2008-05-11,09:17:15
39.9332516,116.4493383,0,193.6,39579.387037037,2008-05-11,09:17:20
39.9332699,116.4493083,0,193.6,39579.3870601852,2008-05-11,09:17:22
39.9332566,116.4493216,0,193.6,39579.3870833333,2008-05-11,09:17:24
39.9333433,116.4493683,0,193.6,39579.3871412037,2008-05-11,09:17:29
39.9333849,116.4493616,0,196.9,39579.3871643519,2008-05-11,09:17:31
39.9334266,116.44934,0,196.9,39579.3871875,2008-05-11,09:17:33
39.9334649,116.4493299,0,196.9,39579.3872106481,2008-05-11,09:17:35
39.9335516,116.4492866,0,193.6,39579.3872337963,2008-05-11,09:17:37
39.9335566,116.449285,0,190.3,39579.3872569444,2008-05-11,09:17:39
39.9335499,116.4492649,0,193.6,39579.3873148148,2008-05-11,09:17:44
39.9335766,116.4492483,0,193.6,39579.387337963,2008-05-11,09:17:46
39.9335666,116.4492366,0,196.9,39579.3873611111,2008-05-11,09:17:48
39.933575,116.4492299,0,196.9,39579.3873842593,2008-05-11,09:17:50
39.9336066,116.4492299,0,200.1,39579.3874074074,2008-05-11,09:17:52
39.9336133,116.4492266,0,200.1,39579.3874305556,2008-05-11,09:17:54
39.933645,116.4491933,0,200.1,39579.3874884259,2008-05-11,09:17:59
39.9336499,116.4491883,0,200.1,39579.3875115741,2008-05-11,09:18:01
39.9336649,116.4491816,0,203.4,39579.3875694444,2008-05-11,09:18:06
39.9336899,116.449165,0,203.4,39579.3875925926,2008-05-11,09:18:08
39.9337033,116.4491533,0,203.4,39579.3876157407,2008-05-11,09:18:10
39.9337183,116.4491483,0,203.4,39579.3876388889,2008-05-11,09:18:12
39.93374,116.4491349,0,203.4,39579.387662037,2008-05-11,09:18:14
39.9337616,116.4491383,0,203.4,39579.3876851852,2008-05-11,09:18:16
39.9337899,116.4491349,0,203.4,39579.3877083333,2008-05-11,09:18:18
39.9338199,116.4491333,0,203.4,39579.3877314815,2008-05-11,09:18:20
39.9338383,116.4491366,0,203.4,39579.3877546296,2008-05-11,09:18:22
39.9338633,116.4491399,0,203.4,39579.3877777778,2008-05-11,09:18:24
39.9338999,116.4491433,0,203.4,39579.3878009259,2008-05-11,09:18:26
39.9339199,116.4491583,0,203.4,39579.3878240741,2008-05-11,09:18:28
39.9339316,116.4491733,0,203.4,39579.3878472222,2008-05-11,09:18:30
39.9339683,116.4492049,0,203.4,39579.3879050926,2008-05-11,09:18:35
39.9339783,116.4492249,0,203.4,39579.3879282407,2008-05-11,09:18:37
39.9339899,116.4492316,0,203.4,39579.3879513889,2008-05-11,09:18:39
39.9340033,116.4492666,0,203.4,39579.387974537,2008-05-11,09:18:41
39.93402,116.4492916,0,203.4,39579.3879976852,2008-05-11,09:18:43
39.934035,116.449305,0,203.4,39579.3880208333,2008-05-11,09:18:45
39.9340533,116.449305,0,203.4,39579.3880439815,2008-05-11,09:18:47
39.934075,116.4493099,0,203.4,39579.3880671296,2008-05-11,09:18:49
39.9340933,116.449305,0,203.4,39579.3880902778,2008-05-11,09:18:51
39.9341033,116.4492983,0,203.4,39579.3881134259,2008-05-11,09:18:53
39.9341399,116.4493033,0,203.4,39579.3881712963,2008-05-11,09:18:58
39.9341533,116.4493083,0,203.4,39579.3881944444,2008-05-11,09:19:00
39.9341966,116.4492833,0,203.4,39579.3882175926,2008-05-11,09:19:02
39.9342349,116.4492466,0,203.4,39579.3882407407,2008-05-11,09:19:04
39.9342582,116.4492216,0,203.4,39579.3882638889,2008-05-11,09:19:06
39.9342716,116.4492083,0,203.4,39579.388287037,2008-05-11,09:19:08
39.9342866,116.4492266,0,203.4,39579.3883101852,2008-05-11,09:19:10
39.9342966,116.4492366,0,203.4,39579.3883333333,2008-05-11,09:19:12
39.9342983,116.4492783,0,203.4,39579.3883564815,2008-05-11,09:19:14
39.9343133,116.4492833,0,203.4,39579.3883796296,2008-05-11,09:19:16
39.9343433,116.4492916,0,203.4,39579.3884027778,2008-05-11,09:19:18
39.934355,116.4492933,0,203.4,39579.3884259259,2008-05-11,09:19:20
39.9343983,116.4492649,0,203.4,39579.3884837963,2008-05-11,09:19:25
39.9344183,116.4492716,0,206.7,39579.3885069444,2008-05-11,09:19:27
39.9344333,116.4492833,0,206.7,39579.3885300926,2008-05-11,09:19:29
39.9344533,116.4492666,0,206.7,39579.3885532407,2008-05-11,09:19:31
39.9344749,116.4492566,0,206.7,39579.3885763889,2008-05-11,09:19:33
39.9345049,116.4492599,0,206.7,39579.388599537,2008-05-11,09:19:35
39.9345366,116.449255,0,210,39579.3886226852,2008-05-11,09:19:37
39.9345566,116.4492616,0,210,39579.3886458333,2008-05-11,09:19:39
39.9345783,116.4492649,0,210,39579.3886689815,2008-05-11,09:19:41
39.9345966,116.4492799,0,210,39579.3886921296,2008-05-11,09:19:43
39.9346199,116.4492716,0,210,39579.3887152778,2008-05-11,09:19:45
39.9346466,116.44927,0,210,39579.3887384259,2008-05-11,09:19:47
39.934665,116.4492666,0,210,39579.3887615741,2008-05-11,09:19:49
39.9346749,116.4492649,0,210,39579.3887847222,2008-05-11,09:19:51
39.9347066,116.4493266,0,210,39579.3888078704,2008-05-11,09:19:53
39.9347416,116.4494083,0,213.3,39579.3888310185,2008-05-11,09:19:55
39.9347549,116.4494183,0,213.3,39579.3888541667,2008-05-11,09:19:57
39.934765,116.4494016,0,213.3,39579.3888773148,2008-05-11,09:19:59
39.9347816,116.4493633,0,213.3,39579.388900463,2008-05-11,09:20:01
39.9347883,116.4493433,0,213.3,39579.3889236111,2008-05-11,09:20:03
39.9348133,116.4493033,0,213.3,39579.3889467593,2008-05-11,09:20:05
39.9348133,116.4492933,0,213.3,39579.3889699074,2008-05-11,09:20:07
39.9348216,116.4492916,0,213.3,39579.3889930556,2008-05-11,09:20:09
39.9348299,116.4492833,0,213.3,39579.3890162037,2008-05-11,09:20:11
39.934835,116.449285,0,216.5,39579.3890393519,2008-05-11,09:20:13
39.9349383,116.4493533,0,216.5,39579.3890972222,2008-05-11,09:20:18
39.9349666,116.4493466,0,213.3,39579.3891203704,2008-05-11,09:20:20
39.9349683,116.4493566,0,213.3,39579.3891435185,2008-05-11,09:20:22
39.9349849,116.4492966,0,216.5,39579.3891666667,2008-05-11,09:20:24
39.935005,116.4492399,0,216.5,39579.3891898148,2008-05-11,09:20:26
39.9350233,116.4491899,0,216.5,39579.389212963,2008-05-11,09:20:28
39.9350516,116.4491566,0,216.5,39579.3892361111,2008-05-11,09:20:30
39.9350683,116.4491566,0,216.5,39579.3892592593,2008-05-11,09:20:32
39.9350666,116.449165,0,216.5,39579.3892824074,2008-05-11,09:20:34
39.93506,116.4491866,0,216.5,39579.3893055556,2008-05-11,09:20:36
39.9350783,116.4492916,0,219.8,39579.3893634259,2008-05-11,09:20:41
39.9351233,116.4493283,0,219.8,39579.3894212963,2008-05-11,09:20:46
39.9351599,116.4493099,0,219.8,39579.3894791667,2008-05-11,09:20:51
39.9351749,116.4492866,0,219.8,39579.3895023148,2008-05-11,09:20:53
39.9351883,116.4492883,0,219.8,39579.389525463,2008-05-11,09:20:55
39.9352066,116.449285,0,219.8,39579.3895486111,2008-05-11,09:20:57
39.9352166,116.4492766,0,219.8,39579.3895717593,2008-05-11,09:20:59
39.9352283,116.4492616,0,219.8,39579.3895949074,2008-05-11,09:21:01
39.9352433,116.4492433,0,219.8,39579.3896180556,2008-05-11,09:21:03
39.9352499,116.4492233,0,219.8,39579.3896412037,2008-05-11,09:21:05
39.935325,116.4491083,0,223.1,39579.3896643519,2008-05-11,09:21:07
39.9354033,116.4490999,0,223.1,39579.3897222222,2008-05-11,09:21:12
39.9354466,116.4490916,0,223.1,39579.3897453704,2008-05-11,09:21:14
39.9354866,116.4491066,0,223.1,39579.3897685185,2008-05-11,09:21:16
39.93552,116.4491133,0,223.1,39579.3897916667,2008-05-11,09:21:18
39.9355433,116.4491533,0,223.1,39579.3898148148,2008-05-11,09:21:20
39.9355683,116.4491916,0,223.1,39579.389837963,2008-05-11,09:21:22
39.9356016,116.4492133,0,223.1,39579.3898611111,2008-05-11,09:21:24
39.9356633,116.4492216,0,223.1,39579.3898842593,2008-05-11,09:21:26
39.935675,116.4492183,0,226.4,39579.3899074074,2008-05-11,09:21:28
39.9356949,116.4492166,0,226.4,39579.3899305556,2008-05-11,09:21:30
39.9357016,116.4492033,0,226.4,39579.3899537037,2008-05-11,09:21:32
39.9357616,116.4491883,0,226.4,39579.3900115741,2008-05-11,09:21:37
39.9357883,116.4491833,0,226.4,39579.3900347222,2008-05-11,09:21:39
39.9358049,116.4492066,0,229.7,39579.3900578704,2008-05-11,09:21:41
39.9358183,116.4492533,0,232.9,39579.3900810185,2008-05-11,09:21:43
39.9358583,116.44927,0,232.9,39579.3901388889,2008-05-11,09:21:48
39.9359183,116.4492583,0,232.9,39579.3901967593,2008-05-11,09:21:53
39.9359349,116.449255,0,232.9,39579.3902199074,2008-05-11,09:21:55
39.93594,116.4492616,0,232.9,39579.3902430556,2008-05-11,09:21:57
39.9359466,116.4492649,0,232.9,39579.3902662037,2008-05-11,09:21:59
39.9359466,116.4492733,0,232.9,39579.3902893519,2008-05-11,09:22:01
39.9359783,116.4493849,0,232.9,39579.3903472222,2008-05-11,09:22:06
39.9359933,116.4493966,0,232.9,39579.3903703704,2008-05-11,09:22:08
39.9360716,116.4493816,0,232.9,39579.3904282407,2008-05-11,09:22:13
39.9361283,116.4493666,0,229.7,39579.3904513889,2008-05-11,09:22:15
39.9362016,116.4493816,0,229.7,39579.390474537,2008-05-11,09:22:17
39.936265,116.4493799,0,229.7,39579.3904976852,2008-05-11,09:22:19
39.9363182,116.4493783,0,226.4,39579.3905208333,2008-05-11,09:22:21
39.9363533,116.4493799,0,226.4,39579.3905439815,2008-05-11,09:22:23
39.93642,116.4493533,0,223.1,39579.3905671296,2008-05-11,09:22:25
39.9364933,116.4493283,0,223.1,39579.3905902778,2008-05-11,09:22:27
39.9365666,116.4493083,0,219.8,39579.3906134259,2008-05-11,09:22:29
39.9365516,116.449325,0,216.5,39579.3906365741,2008-05-11,09:22:31
39.9365633,116.4493466,0,216.5,39579.3906597222,2008-05-11,09:22:33
39.936575,116.4493683,0,216.5,39579.3906828704,2008-05-11,09:22:35
39.9365916,116.449375,0,216.5,39579.3907060185,2008-05-11,09:22:37
39.9366133,116.44939,0,216.5,39579.3907291667,2008-05-11,09:22:39
39.9366416,116.4494033,0,216.5,39579.3907523148,2008-05-11,09:22:41
39.936685,116.4494049,0,216.5,39579.390775463,2008-05-11,09:22:43
39.9367199,116.44941,0,216.5,39579.3907986111,2008-05-11,09:22:45
39.9367499,116.4494233,0,216.5,39579.3908217593,2008-05-11,09:22:47
39.9367899,116.44943,0,216.5,39579.3908449074,2008-05-11,09:22:49
39.9367266,116.4494916,0,210,39579.3908680556,2008-05-11,09:22:51
39.9366133,116.4495383,0,203.4,39579.3908912037,2008-05-11,09:22:53
39.9366033,116.4495316,0,200.1,39579.3909143518,2008-05-11,09:22:55
39.9366016,116.449515,0,196.9,39579.3909375,2008-05-11,09:22:57
39.936615,116.4495799,0,193.6,39579.3909953704,2008-05-11,09:23:02
39.93664,116.4496083,0,193.6,39579.3910185185,2008-05-11,09:23:04
39.9366716,116.4496966,0,193.6,39579.3910763889,2008-05-11,09:23:09
39.93664,116.4497366,0,193.6,39579.391099537,2008-05-11,09:23:11
39.9366266,116.4497533,0,193.6,39579.3911226852,2008-05-11,09:23:13
39.9366683,116.44978,0,193.6,39579.3911805556,2008-05-11,09:23:18
39.9366683,116.44981,0,193.6,39579.3912037037,2008-05-11,09:23:20
39.9366566,116.4498549,0,193.6,39579.3912268518,2008-05-11,09:23:22
39.9366716,116.4498783,0,193.6,39579.39125,2008-05-11,09:23:24
39.9366749,116.4499,0,193.6,39579.3912731481,2008-05-11,09:23:26
39.9366533,116.4499416,0,193.6,39579.3912962963,2008-05-11,09:23:28
39.9366216,116.4499816,0,193.6,39579.3913194444,2008-05-11,09:23:30
39.9366266,116.45002,0,193.6,39579.3913425926,2008-05-11,09:23:32
39.9366099,116.450105,0,193.6,39579.391400463,2008-05-11,09:23:37
39.936615,116.4501566,0,193.6,39579.3914236111,2008-05-11,09:23:39
39.9366116,116.4501883,0,193.6,39579.3914467593,2008-05-11,09:23:41
39.9366166,116.4502416,0,193.6,39579.3914699074,2008-05-11,09:23:43
39.9366166,116.4502633,0,193.6,39579.3914930556,2008-05-11,09:23:45
39.9366066,116.4502933,0,193.6,39579.3915162037,2008-05-11,09:23:47
39.9366666,116.4503533,0,193.6,39579.3915740741,2008-05-11,09:23:52
39.93667,116.4503949,0,193.6,39579.3915972222,2008-05-11,09:23:54
39.9366599,116.4504349,0,193.6,39579.3916203704,2008-05-11,09:23:56
39.9366799,116.4504583,0,193.6,39579.3916435185,2008-05-11,09:23:58
39.9366933,116.4504716,0,193.6,39579.3916666667,2008-05-11,09:24:00
39.9366983,116.4504916,0,193.6,39579.3916898148,2008-05-11,09:24:02
39.9367333,116.4505133,0,193.6,39579.391712963,2008-05-11,09:24:04
39.93674,116.45056,0,193.6,39579.3917361111,2008-05-11,09:24:06
39.936725,116.4505933,0,193.6,39579.3917592593,2008-05-11,09:24:08
39.9367033,116.4506416,0,190.3,39579.3917824074,2008-05-11,09:24:10
39.9367,116.45067,0,190.3,39579.3918055556,2008-05-11,09:24:12
39.9367283,116.45074,0,187,39579.3918634259,2008-05-11,09:24:17
39.9367666,116.450775,0,187,39579.3918865741,2008-05-11,09:24:19
39.9367566,116.4507999,0,187,39579.3919097222,2008-05-11,09:24:21
39.9367333,116.4508316,0,187,39579.3919328704,2008-05-11,09:24:23
39.9367133,116.450875,0,187,39579.3919560185,2008-05-11,09:24:25
39.9366433,116.4509283,0,190.3,39579.3919791667,2008-05-11,09:24:27
39.9365966,116.4509466,0,190.3,39579.3920023148,2008-05-11,09:24:29
39.936585,116.4509366,0,190.3,39579.392025463,2008-05-11,09:24:31
39.9365949,116.4509599,0,193.6,39579.3920486111,2008-05-11,09:24:33
39.93663,116.4510099,0,193.6,39579.3920717593,2008-05-11,09:24:35
39.9366416,116.4510316,0,193.6,39579.3920949074,2008-05-11,09:24:37
39.93663,116.4511149,0,196.9,39579.3921180556,2008-05-11,09:24:39
39.9366883,116.4511483,0,196.9,39579.3921412037,2008-05-11,09:24:41
39.9366766,116.4511783,0,196.9,39579.3921643518,2008-05-11,09:24:43
39.9366883,116.4512016,0,196.9,39579.3921875,2008-05-11,09:24:45
39.9366983,116.4512333,0,196.9,39579.3922106481,2008-05-11,09:24:47
39.9366899,116.4512699,0,200.1,39579.3922337963,2008-05-11,09:24:49
39.9366883,116.4512849,0,200.1,39579.3922569444,2008-05-11,09:24:51
39.9366733,116.4513183,0,200.1,39579.3922800926,2008-05-11,09:24:53
39.9366766,116.4513483,0,200.1,39579.3923032407,2008-05-11,09:24:55
39.9367033,116.4513883,0,200.1,39579.3923263889,2008-05-11,09:24:57
39.9367349,116.4514083,0,200.1,39579.392349537,2008-05-11,09:24:59
39.9367433,116.4514399,0,200.1,39579.3923726852,2008-05-11,09:25:01
39.9367533,116.4514799,0,196.9,39579.3923958333,2008-05-11,09:25:03
39.936755,116.4515216,0,196.9,39579.3924189815,2008-05-11,09:25:05
39.9367583,116.4515616,0,196.9,39579.3924421296,2008-05-11,09:25:07
39.9367133,116.4516866,0,193.6,39579.3925,2008-05-11,09:25:12
39.9367533,116.4516733,0,193.6,39579.3925231481,2008-05-11,09:25:14
39.9367783,116.4516883,0,193.6,39579.3925462963,2008-05-11,09:25:16
39.9368283,116.4516883,0,193.6,39579.3925694444,2008-05-11,09:25:18
39.9368566,116.4516966,0,193.6,39579.3925925926,2008-05-11,09:25:20
39.9367966,116.4517733,0,193.6,39579.3926157407,2008-05-11,09:25:22
39.9367266,116.4518216,0,193.6,39579.3926388889,2008-05-11,09:25:24
39.936695,116.451855,0,196.9,39579.392662037,2008-05-11,09:25:26
39.93667,116.4519083,0,196.9,39579.3926851852,2008-05-11,09:25:28
39.9366483,116.4519133,0,196.9,39579.3927083333,2008-05-11,09:25:30
39.9366183,116.4519166,0,196.9,39579.3927314815,2008-05-11,09:25:32
39.9366283,116.4519483,0,193.6,39579.3927546296,2008-05-11,09:25:34
39.9366349,116.4519816,0,193.6,39579.3927777778,2008-05-11,09:25:36
39.9366383,116.4520283,0,193.6,39579.3928009259,2008-05-11,09:25:38
39.9366583,116.4520583,0,193.6,39579.3928240741,2008-05-11,09:25:40
39.9366599,116.4521166,0,193.6,39579.3928819444,2008-05-11,09:25:45
39.93667,116.4521416,0,193.6,39579.3929050926,2008-05-11,09:25:47
39.9366866,116.4521533,0,190.3,39579.3929282407,2008-05-11,09:25:49
39.9367199,116.4521633,0,190.3,39579.3929513889,2008-05-11,09:25:51
39.9366983,116.4522099,0,190.3,39579.392974537,2008-05-11,09:25:53
39.9366899,116.4522499,0,190.3,39579.3929976852,2008-05-11,09:25:55
39.936695,116.4523033,0,190.3,39579.3930208333,2008-05-11,09:25:57
39.9366966,116.4523466,0,193.6,39579.3930439815,2008-05-11,09:25:59
39.936685,116.4523699,0,190.3,39579.3930671296,2008-05-11,09:26:01
39.936645,116.4524599,0,190.3,39579.393125,2008-05-11,09:26:06
39.9366,116.4525833,0,190.3,39579.3931828704,2008-05-11,09:26:11
39.9365983,116.4526333,0,187,39579.3932060185,2008-05-11,09:26:13
39.9366233,116.4526449,0,187,39579.3932291667,2008-05-11,09:26:15
39.936645,116.4526649,0,187,39579.3932523148,2008-05-11,09:26:17
39.9366349,116.4526983,0,183.7,39579.393275463,2008-05-11,09:26:19
39.936625,116.4527966,0,180.4,39579.3933333333,2008-05-11,09:26:24
39.936615,116.4528266,0,180.4,39579.3933564815,2008-05-11,09:26:26
39.9365933,116.4528533,0,180.4,39579.3933796296,2008-05-11,09:26:28
39.9365733,116.4528749,0,180.4,39579.3934027778,2008-05-11,09:26:30
39.936555,116.4529016,0,180.4,39579.3934259259,2008-05-11,09:26:32
39.9365383,116.4529183,0,180.4,39579.3934490741,2008-05-11,09:26:34
39.9365383,116.4529516,0,180.4,39579.3934722222,2008-05-11,09:26:36
39.9365633,116.45297,0,180.4,39579.3934953704,2008-05-11,09:26:38
39.9365916,116.4530033,0,180.4,39579.3935185185,2008-05-11,09:26:40
39.9365966,116.45304,0,180.4,39579.3935416667,2008-05-11,09:26:42
39.9365983,116.4530533,0,180.4,39579.3935648148,2008-05-11,09:26:44
39.9365983,116.4530716,0,180.4,39579.393587963,2008-05-11,09:26:46
39.9365866,116.4531166,0,180.4,39579.3936111111,2008-05-11,09:26:48
39.9366,116.453165,0,180.4,39579.3936342593,2008-05-11,09:26:50
39.9366366,116.4531833,0,180.4,39579.3936574074,2008-05-11,09:26:52
39.9366816,116.4531966,0,180.4,39579.3936805556,2008-05-11,09:26:54
39.9367083,116.45322,0,180.4,39579.3937037037,2008-05-11,09:26:56
39.9367,116.45327,0,180.4,39579.3937268518,2008-05-11,09:26:58
39.9366966,116.4533083,0,177.2,39579.39375,2008-05-11,09:27:00
39.9366966,116.4533366,0,177.2,39579.3937731481,2008-05-11,09:27:02
39.9366916,116.453375,0,177.2,39579.3937962963,2008-05-11,09:27:04
39.9366666,116.4534199,0,177.2,39579.3938194444,2008-05-11,09:27:06
39.9366333,116.4534416,0,177.2,39579.3938425926,2008-05-11,09:27:08
39.9366183,116.4534716,0,180.4,39579.3938657407,2008-05-11,09:27:10
39.9366466,116.4534999,0,180.4,39579.3938888889,2008-05-11,09:27:12
39.936655,116.4535349,0,180.4,39579.393912037,2008-05-11,09:27:14
39.9366533,116.4535666,0,180.4,39579.3939351852,2008-05-11,09:27:16
39.9366583,116.4535766,0,177.2,39579.3939583333,2008-05-11,09:27:18
39.93667,116.4536033,0,177.2,39579.3939814815,2008-05-11,09:27:20
39.9366499,116.4536483,0,173.9,39579.3940046296,2008-05-11,09:27:22
39.936615,116.4536883,0,164,39579.3940277778,2008-05-11,09:27:24
39.9365949,116.4537166,0,157.5,39579.3940509259,2008-05-11,09:27:26
39.936585,116.4537433,0,157.5,39579.3940740741,2008-05-11,09:27:28
39.9365666,116.4538033,0,154.2,39579.3940972222,2008-05-11,09:27:30
39.9365616,116.4538183,0,154.2,39579.3941203704,2008-05-11,09:27:32
39.9365866,116.4538016,0,154.2,39579.3941435185,2008-05-11,09:27:34
39.9366233,116.4538033,0,150.9,39579.3941666667,2008-05-11,09:27:36
39.9366283,116.453825,0,150.9,39579.3941898148,2008-05-11,09:27:38
39.9366199,116.4538666,0,154.2,39579.394212963,2008-05-11,09:27:40
39.9366183,116.4538899,0,154.2,39579.3942361111,2008-05-11,09:27:42
39.9366533,116.4538783,0,154.2,39579.3942592593,2008-05-11,09:27:44
39.9366749,116.4538833,0,150.9,39579.3942824074,2008-05-11,09:27:46
39.9366583,116.453935,0,150.9,39579.3943055556,2008-05-11,09:27:48
39.9366599,116.4539799,0,154.2,39579.3943287037,2008-05-11,09:27:50
39.9366366,116.4540533,0,154.2,39579.3943518519,2008-05-11,09:27:52
39.9366649,116.4540649,0,154.2,39579.394375,2008-05-11,09:27:54
39.9366233,116.4541216,0,154.2,39579.3944328704,2008-05-11,09:27:59
39.9366033,116.4541699,0,154.2,39579.3944560185,2008-05-11,09:28:01
39.9366,116.454195,0,154.2,39579.3944791667,2008-05-11,09:28:03
39.9366116,116.4542199,0,157.5,39579.3945023148,2008-05-11,09:28:05
39.9366316,116.4542583,0,154.2,39579.394525463,2008-05-11,09:28:07
39.9366349,116.4542899,0,154.2,39579.3945486111,2008-05-11,09:28:09
39.9366533,116.4543233,0,154.2,39579.3945717593,2008-05-11,09:28:11
39.9366499,116.4543616,0,154.2,39579.3945949074,2008-05-11,09:28:13
39.9366483,116.4544083,0,154.2,39579.3946180556,2008-05-11,09:28:15
39.9366349,116.4544416,0,154.2,39579.3946412037,2008-05-11,09:28:17
39.9366316,116.4544816,0,154.2,39579.3946643519,2008-05-11,09:28:19
39.93663,116.4545016,0,154.2,39579.3946875,2008-05-11,09:28:21
39.9366383,116.4545033,0,154.2,39579.3947106482,2008-05-11,09:28:23
39.9366466,116.4545383,0,154.2,39579.3947337963,2008-05-11,09:28:25
39.9366083,116.4545999,0,154.2,39579.3947569444,2008-05-11,09:28:27
39.936575,116.4546399,0,154.2,39579.3947800926,2008-05-11,09:28:29
39.9365399,116.4546683,0,154.2,39579.3948032407,2008-05-11,09:28:31
39.9365766,116.4546866,0,154.2,39579.3948263889,2008-05-11,09:28:33
39.9366216,116.4547049,0,154.2,39579.394849537,2008-05-11,09:28:35
39.9366333,116.4547383,0,150.9,39579.3948726852,2008-05-11,09:28:37
39.9366266,116.4547816,0,150.9,39579.3948958333,2008-05-11,09:28:39
39.936625,116.4548316,0,154.2,39579.3949189815,2008-05-11,09:28:41
39.9366383,116.4548466,0,154.2,39579.3949421296,2008-05-11,09:28:43
39.9366483,116.45486,0,150.9,39579.3949652778,2008-05-11,09:28:45
39.9366566,116.4548866,0,150.9,39579.3949884259,2008-05-11,09:28:47
39.9366433,116.4549283,0,150.9,39579.3950115741,2008-05-11,09:28:49
39.9366483,116.4549566,0,150.9,39579.3950347222,2008-05-11,09:28:51
39.9366566,116.4549966,0,150.9,39579.3950578704,2008-05-11,09:28:53
39.9366633,116.4550116,0,150.9,39579.3950810185,2008-05-11,09:28:55
39.9366,116.455105,0,147.6,39579.3951388889,2008-05-11,09:29:00
39.9365816,116.4551366,0,147.6,39579.395162037,2008-05-11,09:29:02
39.93657,116.4551616,0,147.6,39579.3951851852,2008-05-11,09:29:04
39.936555,116.4551649,0,147.6,39579.3952083333,2008-05-11,09:29:06
39.9365583,116.4551499,0,150.9,39579.3952314815,2008-05-11,09:29:08
39.9366,116.4551649,0,147.6,39579.3952893519,2008-05-11,09:29:13
39.9365966,116.4551499,0,147.6,39579.3953472222,2008-05-11,09:29:18
39.9366016,116.4551383,0,147.6,39579.3953703704,2008-05-11,09:29:20
39.9365066,116.4551499,0,147.6,39579.3954282407,2008-05-11,09:29:25
39.9364633,116.4551316,0,147.6,39579.3954513889,2008-05-11,09:29:27
39.9364316,116.4551083,0,147.6,39579.395474537,2008-05-11,09:29:29
39.9363849,116.4551383,0,147.6,39579.3954976852,2008-05-11,09:29:31
39.9364066,116.4551,0,147.6,39579.3955208333,2008-05-11,09:29:33
39.9364249,116.455085,0,147.6,39579.3955439815,2008-05-11,09:29:35
39.9364083,116.4550799,0,147.6,39579.3956018519,2008-05-11,09:29:40
39.9363866,116.4550833,0,147.6,39579.395625,2008-05-11,09:29:42
39.9363216,116.45514,0,147.6,39579.3956481481,2008-05-11,09:29:44
39.93629,116.4551466,0,147.6,39579.3956712963,2008-05-11,09:29:46
39.9360883,116.4552166,0,147.6,39579.3956944444,2008-05-11,09:29:48
39.9360533,116.4552166,0,147.6,39579.3957175926,2008-05-11,09:29:50
39.9360299,116.4551966,0,147.6,39579.3957407407,2008-05-11,09:29:52
39.9360083,116.4552149,0,147.6,39579.3957638889,2008-05-11,09:29:54
39.9359983,116.4551916,0,147.6,39579.395787037,2008-05-11,09:29:56
39.9359966,116.4551716,0,147.6,39579.3958101852,2008-05-11,09:29:58
39.9360049,116.4551483,0,147.6,39579.3958333333,2008-05-11,09:30:00
39.9360049,116.4551283,0,147.6,39579.3958912037,2008-05-11,09:30:05
39.9359916,116.4551183,0,147.6,39579.3959143519,2008-05-11,09:30:07
39.9359383,116.4551299,0,147.6,39579.3959375,2008-05-11,09:30:09
39.93587,116.4551516,0,147.6,39579.3959606481,2008-05-11,09:30:11
39.9358199,116.4551733,0,147.6,39579.3959837963,2008-05-11,09:30:13
39.9357666,116.4551916,0,147.6,39579.3960069444,2008-05-11,09:30:15
39.9357266,116.4551933,0,147.6,39579.3960300926,2008-05-11,09:30:17
39.9356966,116.4551999,0,147.6,39579.3960532407,2008-05-11,09:30:19
39.9356516,116.4552383,0,147.6,39579.3960763889,2008-05-11,09:30:21
39.93563,116.4552483,0,147.6,39579.396099537,2008-05-11,09:30:23
39.9356116,116.455245,0,147.6,39579.3961226852,2008-05-11,09:30:25
39.9355883,116.4552333,0,147.6,39579.3961458333,2008-05-11,09:30:27
39.9355633,116.4552383,0,147.6,39579.3961689815,2008-05-11,09:30:29
39.9355466,116.4552183,0,147.6,39579.3961921296,2008-05-11,09:30:31
39.9355216,116.4551983,0,144.4,39579.3962152778,2008-05-11,09:30:33
39.9355066,116.4551716,0,144.4,39579.3962384259,2008-05-11,09:30:35
39.9354849,116.4551449,0,144.4,39579.3962615741,2008-05-11,09:30:37
39.9354716,116.4551149,0,144.4,39579.3962847222,2008-05-11,09:30:39
39.9354466,116.45512,0,144.4,39579.3963078704,2008-05-11,09:30:41
39.9354183,116.4551433,0,144.4,39579.3963310185,2008-05-11,09:30:43
39.9354033,116.4551583,0,144.4,39579.3963541667,2008-05-11,09:30:45
39.9353899,116.4551499,0,144.4,39579.3963773148,2008-05-11,09:30:47
39.935365,116.4551249,0,144.4,39579.396400463,2008-05-11,09:30:49
39.9353366,116.455135,0,144.4,39579.3964236111,2008-05-11,09:30:51
39.9353049,116.4551416,0,144.4,39579.3964467593,2008-05-11,09:30:53
39.93527,116.4551499,0,144.4,39579.3964699074,2008-05-11,09:30:55
39.9352649,116.4551466,0,144.4,39579.3964930556,2008-05-11,09:30:57
39.9352532,116.4551383,0,144.4,39579.3965162037,2008-05-11,09:30:59
39.9352233,116.4551799,0,144.4,39579.3965393519,2008-05-11,09:31:01
39.9351983,116.4551716,0,144.4,39579.3965625,2008-05-11,09:31:03
39.9351733,116.4551799,0,141.1,39579.3965856481,2008-05-11,09:31:05
39.9351416,116.4551933,0,141.1,39579.3966087963,2008-05-11,09:31:07
39.9351249,116.4551883,0,141.1,39579.3966319444,2008-05-11,09:31:09
39.9351266,116.4551583,0,141.1,39579.3966550926,2008-05-11,09:31:11
39.9351349,116.4551083,0,137.8,39579.3966782407,2008-05-11,09:31:13
39.9351016,116.4551249,0,137.8,39579.3967013889,2008-05-11,09:31:15
39.9350649,116.4551583,0,137.8,39579.396724537,2008-05-11,09:31:17
39.9350466,116.4551716,0,137.8,39579.3967476852,2008-05-11,09:31:19
39.9350266,116.4551733,0,134.5,39579.3967708333,2008-05-11,09:31:21
39.9350016,116.4551799,0,137.8,39579.3967939815,2008-05-11,09:31:23
39.9349699,116.455175,0,134.5,39579.3968171296,2008-05-11,09:31:25
39.9349433,116.455175,0,134.5,39579.3968402778,2008-05-11,09:31:27
39.9349133,116.4551783,0,134.5,39579.3968634259,2008-05-11,09:31:29
39.9348916,116.4551616,0,134.5,39579.3968865741,2008-05-11,09:31:31
39.934875,116.4551299,0,134.5,39579.3969097222,2008-05-11,09:31:33
39.9348516,116.4551083,0,134.5,39579.3969328704,2008-05-11,09:31:35
39.9348249,116.4550899,0,134.5,39579.3969560185,2008-05-11,09:31:37
39.9347833,116.4551183,0,134.5,39579.3969791667,2008-05-11,09:31:39
39.9347699,116.4551166,0,131.2,39579.3970023148,2008-05-11,09:31:41
39.9347133,116.4551333,0,131.2,39579.3970601852,2008-05-11,09:31:46
39.93468,116.4551466,0,131.2,39579.3970833333,2008-05-11,09:31:48
39.9346566,116.4551466,0,131.2,39579.3971064815,2008-05-11,09:31:50
39.9346433,116.4551433,0,131.2,39579.3971296296,2008-05-11,09:31:52
39.9346316,116.4551266,0,131.2,39579.3971527778,2008-05-11,09:31:54
39.9346216,116.455085,0,131.2,39579.3971759259,2008-05-11,09:31:56
39.9345616,116.4550983,0,131.2,39579.3972337963,2008-05-11,09:32:01
39.9345449,116.4550883,0,131.2,39579.3972569444,2008-05-11,09:32:03
39.9345199,116.4551066,0,134.5,39579.3972800926,2008-05-11,09:32:05
39.9344883,116.4551099,0,134.5,39579.3973032407,2008-05-11,09:32:07
39.9344516,116.4550916,0,134.5,39579.3973263889,2008-05-11,09:32:09
39.9344233,116.4550716,0,137.8,39579.397349537,2008-05-11,09:32:11
39.9344016,116.4550949,0,137.8,39579.3973726852,2008-05-11,09:32:13
39.9343716,116.4550949,0,137.8,39579.3973958333,2008-05-11,09:32:15
39.9343416,116.4551083,0,141.1,39579.3974189815,2008-05-11,09:32:17
39.9343116,116.4550983,0,144.4,39579.3974421296,2008-05-11,09:32:19
39.934285,116.4551183,0,144.4,39579.3974652778,2008-05-11,09:32:21
39.9342582,116.4551299,0,144.4,39579.3974884259,2008-05-11,09:32:23
39.9342266,116.4551166,0,144.4,39579.3975115741,2008-05-11,09:32:25
39.934215,116.4551133,0,144.4,39579.3975347222,2008-05-11,09:32:27
39.9341916,116.4551316,0,144.4,39579.3975578704,2008-05-11,09:32:29
39.9341666,116.4551283,0,144.4,39579.3975810185,2008-05-11,09:32:31
39.93415,116.4551216,0,147.6,39579.3976041667,2008-05-11,09:32:33
39.9341333,116.4551266,0,147.6,39579.3976273148,2008-05-11,09:32:35
39.9341116,116.4551216,0,147.6,39579.397650463,2008-05-11,09:32:37
39.9340849,116.4551416,0,147.6,39579.3976736111,2008-05-11,09:32:39
39.9340549,116.4551583,0,147.6,39579.3976967593,2008-05-11,09:32:41
39.9340399,116.4551466,0,147.6,39579.3977199074,2008-05-11,09:32:43
39.9340066,116.4551533,0,147.6,39579.3977430556,2008-05-11,09:32:45
39.9339833,116.455155,0,147.6,39579.3977662037,2008-05-11,09:32:47
39.933965,116.4551649,0,147.6,39579.3977893519,2008-05-11,09:32:49
39.93394,116.4551833,0,147.6,39579.3978125,2008-05-11,09:32:51
39.9339149,116.4551833,0,147.6,39579.3978356481,2008-05-11,09:32:53
39.933895,116.4551799,0,147.6,39579.3978587963,2008-05-11,09:32:55
39.9338783,116.45514,0,147.6,39579.3978819444,2008-05-11,09:32:57
39.9338583,116.45514,0,147.6,39579.3979050926,2008-05-11,09:32:59
39.933825,116.4551833,0,147.6,39579.3979282407,2008-05-11,09:33:01
39.9337983,116.4551849,0,147.6,39579.3979513889,2008-05-11,09:33:03
39.9337749,116.455155,0,147.6,39579.397974537,2008-05-11,09:33:05
39.9337483,116.4551366,0,144.4,39579.3979976852,2008-05-11,09:33:07
39.93373,116.4551383,0,144.4,39579.3980208333,2008-05-11,09:33:09
39.9337049,116.4551499,0,144.4,39579.3980439815,2008-05-11,09:33:11
39.933685,116.4551883,0,144.4,39579.3980671296,2008-05-11,09:33:13
39.9336583,116.4551933,0,144.4,39579.3980902778,2008-05-11,09:33:15
39.9336316,116.4551849,0,144.4,39579.3981134259,2008-05-11,09:33:17
39.9336016,116.4552066,0,144.4,39579.3981365741,2008-05-11,09:33:19
39.9335816,116.4552016,0,144.4,39579.3981597222,2008-05-11,09:33:21
39.9335566,116.4551883,0,141.1,39579.3981828704,2008-05-11,09:33:23
39.9335399,116.4551866,0,141.1,39579.3982060185,2008-05-11,09:33:25
39.9335099,116.4551949,0,141.1,39579.3982291667,2008-05-11,09:33:27
39.9334799,116.4552083,0,141.1,39579.3982523148,2008-05-11,09:33:29
39.9334483,116.4552066,0,141.1,39579.398275463,2008-05-11,09:33:31
39.9334216,116.4552066,0,137.8,39579.3982986111,2008-05-11,09:33:33
39.9334033,116.4551816,0,137.8,39579.3983217593,2008-05-11,09:33:35
39.9333883,116.45517,0,134.5,39579.3983449074,2008-05-11,09:33:37
39.93339,116.45514,0,134.5,39579.3983680556,2008-05-11,09:33:39
39.9333966,116.4551166,0,131.2,39579.3983912037,2008-05-11,09:33:41
39.9333883,116.455105,0,128,39579.3984143519,2008-05-11,09:33:43
39.9333766,116.4551083,0,128,39579.3984375,2008-05-11,09:33:45
39.9333633,116.4551033,0,124.7,39579.3984606481,2008-05-11,09:33:47
39.9333549,116.4551183,0,124.7,39579.3984837963,2008-05-11,09:33:49
39.9333116,116.4551333,0,124.7,39579.3985069444,2008-05-11,09:33:51
39.93328,116.4551633,0,124.7,39579.3985300926,2008-05-11,09:33:53
39.9332583,116.4551783,0,124.7,39579.3985532407,2008-05-11,09:33:55
39.9331866,116.4551883,0,124.7,39579.3986111111,2008-05-11,09:34:00
39.9331533,116.4551949,0,124.7,39579.3986342593,2008-05-11,09:34:02
39.93311,116.4552133,0,124.7,39579.3986574074,2008-05-11,09:34:04
39.9330933,116.4551949,0,124.7,39579.3986805556,2008-05-11,09:34:06
39.9330749,116.4551949,0,124.7,39579.3987037037,2008-05-11,09:34:08
39.933055,116.4552149,0,124.7,39579.3987268518,2008-05-11,09:34:10
39.9330483,116.4552149,0,124.7,39579.39875,2008-05-11,09:34:12
39.9330566,116.4552033,0,124.7,39579.3987731481,2008-05-11,09:34:14
39.9330583,116.4551616,0,124.7,39579.3987962963,2008-05-11,09:34:16
39.933015,116.4551449,0,128,39579.3988194444,2008-05-11,09:34:18
39.9329733,116.4551283,0,128,39579.3988425926,2008-05-11,09:34:20
39.9329499,116.45512,0,124.7,39579.3988657407,2008-05-11,09:34:22
39.9329233,116.4551166,0,124.7,39579.3988888889,2008-05-11,09:34:24
39.9328666,116.45512,0,124.7,39579.398912037,2008-05-11,09:34:26
39.9328416,116.4551316,0,128,39579.3989351852,2008-05-11,09:34:28
39.932815,116.4551383,0,128,39579.3989583333,2008-05-11,09:34:30
39.9327883,116.4551499,0,124.7,39579.3989814815,2008-05-11,09:34:32
39.9327466,116.4551533,0,124.7,39579.3990046296,2008-05-11,09:34:34
39.932715,116.4551483,0,124.7,39579.3990277778,2008-05-11,09:34:36
39.9326916,116.4551366,0,124.7,39579.3990509259,2008-05-11,09:34:38
39.9326683,116.4551116,0,128,39579.3990740741,2008-05-11,09:34:40
39.93262,116.4550833,0,128,39579.3990972222,2008-05-11,09:34:42
39.9325833,116.4551,0,128,39579.3991203704,2008-05-11,09:34:44
39.9325549,116.4551499,0,131.2,39579.3991435185,2008-05-11,09:34:46
39.9325399,116.4551733,0,131.2,39579.3991666667,2008-05-11,09:34:48
39.9325116,116.4551583,0,131.2,39579.3991898148,2008-05-11,09:34:50
39.9324833,116.4551483,0,131.2,39579.399212963,2008-05-11,09:34:52
39.9324666,116.455155,0,131.2,39579.3992361111,2008-05-11,09:34:54
39.93245,116.4551766,0,131.2,39579.3992592593,2008-05-11,09:34:56
39.9324299,116.4551983,0,131.2,39579.3992824074,2008-05-11,09:34:58
39.9323966,116.4551816,0,128,39579.3993055556,2008-05-11,09:35:00
39.9323816,116.4551799,0,131.2,39579.3993287037,2008-05-11,09:35:02
39.9323583,116.4551933,0,128,39579.3993518518,2008-05-11,09:35:04
39.9323366,116.4551999,0,128,39579.399375,2008-05-11,09:35:06
39.9323116,116.4551766,0,128,39579.3993981481,2008-05-11,09:35:08
39.9322933,116.45519,0,128,39579.3994212963,2008-05-11,09:35:10
39.9322716,116.4551649,0,128,39579.3994444444,2008-05-11,09:35:12
39.9322483,116.455155,0,128,39579.3994675926,2008-05-11,09:35:14
39.93223,116.4551449,0,128,39579.3994907407,2008-05-11,09:35:16
39.9321899,116.4551183,0,128,39579.3995138889,2008-05-11,09:35:18
39.9321499,116.4551116,0,128,39579.399537037,2008-05-11,09:35:20
39.9321333,116.4551266,0,128,39579.3995601852,2008-05-11,09:35:22
39.9321016,116.4551333,0,128,39579.3995833333,2008-05-11,09:35:24
39.9320783,116.4551466,0,128,39579.3996064815,2008-05-11,09:35:26
39.932085,116.4552166,0,128,39579.3996296296,2008-05-11,09:35:28
39.9320916,116.4552466,0,128,39579.3996527778,2008-05-11,09:35:30
39.9321066,116.4552316,0,128,39579.3996759259,2008-05-11,09:35:32
39.9321066,116.4552283,0,128,39579.3997337963,2008-05-11,09:35:37
39.9321083,116.455225,0,128,39579.3997916667,2008-05-11,09:35:42
39.9321083,116.455225,0,128,39579.399849537,2008-05-11,09:35:47
39.9321083,116.455225,0,128,39579.3999074074,2008-05-11,09:35:52
39.9321083,116.455225,0,128,39579.3999652778,2008-05-11,09:35:57
39.9321083,116.455225,0,128,39579.4000231481,2008-05-11,09:36:02
39.9321083,116.455225,0,128,39579.4000578704,2008-05-11,09:36:05
39.9321083,116.455225,0,128,39579.4000810185,2008-05-11,09:36:07
39.9321066,116.4552766,0,124.7,39579.4001388889,2008-05-11,09:36:12
39.9321066,116.4553083,0,124.7,39579.400162037,2008-05-11,09:36:14
39.9321,116.4553566,0,124.7,39579.4001851852,2008-05-11,09:36:16
39.93209,116.45538,0,124.7,39579.4002083333,2008-05-11,09:36:18
39.9320783,116.4553933,0,124.7,39579.4002314815,2008-05-11,09:36:20
39.9320666,116.4553883,0,124.7,39579.4002546296,2008-05-11,09:36:22
39.9320716,116.4553966,0,124.7,39579.4002777778,2008-05-11,09:36:24
39.9321233,116.4554266,0,124.7,39579.4003009259,2008-05-11,09:36:26
39.9321633,116.4554416,0,124.7,39579.4003240741,2008-05-11,09:36:28
39.9322083,116.4554566,0,124.7,39579.4003472222,2008-05-11,09:36:30
39.9322416,116.455435,0,124.7,39579.4003703704,2008-05-11,09:36:32
39.9322516,116.4555333,0,124.7,39579.4003935185,2008-05-11,09:36:34
39.9322316,116.4556166,0,124.7,39579.4004166667,2008-05-11,09:36:36
39.9321916,116.4556983,0,124.7,39579.4004398148,2008-05-11,09:36:38
39.9321666,116.4557633,0,124.7,39579.400462963,2008-05-11,09:36:40
39.9321833,116.45571,0,124.7,39579.4004861111,2008-05-11,09:36:42
39.9321233,116.45594,0,128,39579.4005439815,2008-05-11,09:36:47
39.9321016,116.4559933,0,128,39579.4005671296,2008-05-11,09:36:49
39.9320866,116.4560383,0,128,39579.4005902778,2008-05-11,09:36:51
39.9320766,116.4560833,0,128,39579.4006134259,2008-05-11,09:36:53
39.932075,116.4561216,0,128,39579.4006365741,2008-05-11,09:36:55
39.93209,116.4561416,0,128,39579.4006597222,2008-05-11,09:36:57
39.9321016,116.456165,0,128,39579.4006828704,2008-05-11,09:36:59
39.932115,116.4561666,0,128,39579.4007060185,2008-05-11,09:37:01
39.9321249,116.4561599,0,128,39579.4007291667,2008-05-11,09:37:03
39.9321183,116.4561749,0,128,39579.4007523148,2008-05-11,09:37:05
39.9321116,116.4562099,0,128,39579.400775463,2008-05-11,09:37:07
39.9320949,116.4562449,0,128,39579.4007986111,2008-05-11,09:37:09
39.9320816,116.4562799,0,128,39579.4008217593,2008-05-11,09:37:11
39.9320799,116.4563183,0,128,39579.4008449074,2008-05-11,09:37:13
39.93209,116.4563483,0,128,39579.4008680556,2008-05-11,09:37:15
39.9320916,116.456375,0,128,39579.4008912037,2008-05-11,09:37:17
39.9321049,116.4564049,0,128,39579.4009143518,2008-05-11,09:37:19
39.9321266,116.4564333,0,128,39579.4009375,2008-05-11,09:37:21
39.9321366,116.4564633,0,128,39579.4009606481,2008-05-11,09:37:23
39.9321383,116.4564916,0,128,39579.4009837963,2008-05-11,09:37:25
39.9321282,116.4565283,0,128,39579.4010069444,2008-05-11,09:37:27
39.93213,116.4565449,0,128,39579.4010300926,2008-05-11,09:37:29
39.9321349,116.4565816,0,128,39579.4010532407,2008-05-11,09:37:31
39.9321383,116.4566233,0,128,39579.4010763889,2008-05-11,09:37:33
39.9321366,116.4566416,0,128,39579.401099537,2008-05-11,09:37:35
39.9321516,116.4566766,0,128,39579.4011226852,2008-05-11,09:37:37
39.93216,116.4567016,0,128,39579.4011458333,2008-05-11,09:37:39
39.932155,116.4567266,0,128,39579.4011689815,2008-05-11,09:37:41
39.9321799,116.4567499,0,128,39579.4011921296,2008-05-11,09:37:43
39.9322133,116.4567649,0,128,39579.4012152778,2008-05-11,09:37:45
39.9322066,116.4568016,0,128,39579.4012384259,2008-05-11,09:37:47
39.9322133,116.45681,0,131.2,39579.4012615741,2008-05-11,09:37:49
39.9321899,116.4568283,0,131.2,39579.4012847222,2008-05-11,09:37:51
39.9321616,116.4568583,0,131.2,39579.4013078704,2008-05-11,09:37:53
39.9321499,116.4569049,0,131.2,39579.4013310185,2008-05-11,09:37:55
39.9321433,116.4569433,0,131.2,39579.4013541667,2008-05-11,09:37:57
39.9321366,116.4569683,0,131.2,39579.4013773148,2008-05-11,09:37:59
39.9321233,116.4570016,0,131.2,39579.401400463,2008-05-11,09:38:01
39.9321199,116.45704,0,131.2,39579.4014236111,2008-05-11,09:38:03
39.9321083,116.4570783,0,131.2,39579.4014467593,2008-05-11,09:38:05
39.9320866,116.4571166,0,131.2,39579.4014699074,2008-05-11,09:38:07
39.9320716,116.4571683,0,131.2,39579.4014930556,2008-05-11,09:38:09
39.9320716,116.4571933,0,131.2,39579.4015162037,2008-05-11,09:38:11
39.93206,116.4572333,0,131.2,39579.4015393518,2008-05-11,09:38:13
39.9320716,116.4572633,0,131.2,39579.4015625,2008-05-11,09:38:15
39.9320816,116.4572949,0,131.2,39579.4015856481,2008-05-11,09:38:17
39.93209,116.4573266,0,131.2,39579.4016087963,2008-05-11,09:38:19
39.9321,116.4573533,0,131.2,39579.4016319444,2008-05-11,09:38:21
39.9321,116.4573883,0,131.2,39579.4016550926,2008-05-11,09:38:23
39.9321133,116.4574183,0,131.2,39579.4016782407,2008-05-11,09:38:25
39.9321133,116.45744,0,131.2,39579.4017013889,2008-05-11,09:38:27
39.9320983,116.4574833,0,131.2,39579.401724537,2008-05-11,09:38:29
39.9320866,116.4575199,0,131.2,39579.4017476852,2008-05-11,09:38:31
39.9320766,116.4575416,0,131.2,39579.4017708333,2008-05-11,09:38:33
39.9320683,116.45758,0,131.2,39579.4017939815,2008-05-11,09:38:35
39.93206,116.4576083,0,131.2,39579.4018171296,2008-05-11,09:38:37
39.9320616,116.4576283,0,131.2,39579.4018402778,2008-05-11,09:38:39
39.932075,116.4576449,0,131.2,39579.4018634259,2008-05-11,09:38:41
39.93206,116.4576933,0,131.2,39579.4018865741,2008-05-11,09:38:43
39.9320499,116.4577333,0,131.2,39579.4019097222,2008-05-11,09:38:45
39.9320582,116.4577733,0,131.2,39579.4019328704,2008-05-11,09:38:47
39.9320649,116.4578083,0,131.2,39579.4019560185,2008-05-11,09:38:49
39.9320683,116.4578433,0,131.2,39579.4019791667,2008-05-11,09:38:51
39.9320733,116.45788,0,131.2,39579.4020023148,2008-05-11,09:38:53
39.932085,116.4579116,0,131.2,39579.402025463,2008-05-11,09:38:55
39.9321066,116.4579333,0,131.2,39579.4020486111,2008-05-11,09:38:57
39.9321233,116.4579683,0,131.2,39579.4020717593,2008-05-11,09:38:59
39.932115,116.4580033,0,131.2,39579.4020949074,2008-05-11,09:39:01
39.9321099,116.4580333,0,131.2,39579.4021180556,2008-05-11,09:39:03
39.9321049,116.4580683,0,131.2,39579.4021412037,2008-05-11,09:39:05
39.9321066,116.4580949,0,131.2,39579.4021643519,2008-05-11,09:39:07
39.9321099,116.458125,0,131.2,39579.4021875,2008-05-11,09:39:09
39.9321116,116.4581516,0,131.2,39579.4022106482,2008-05-11,09:39:11
39.9321049,116.4581866,0,131.2,39579.4022337963,2008-05-11,09:39:13
39.9321016,116.4582216,0,131.2,39579.4022569444,2008-05-11,09:39:15
39.9321,116.45826,0,131.2,39579.4022800926,2008-05-11,09:39:17
39.9320983,116.4582983,0,131.2,39579.4023032407,2008-05-11,09:39:19
39.9321,116.4583199,0,131.2,39579.4023263889,2008-05-11,09:39:21
39.9320966,116.4583549,0,131.2,39579.402349537,2008-05-11,09:39:23
39.9320799,116.4583899,0,131.2,39579.4023726852,2008-05-11,09:39:25
39.9320716,116.4584266,0,131.2,39579.4023958333,2008-05-11,09:39:27
39.9320649,116.4584649,0,131.2,39579.4024189815,2008-05-11,09:39:29
39.9320616,116.4584933,0,131.2,39579.4024421296,2008-05-11,09:39:31
39.9320533,116.458505,0,131.2,39579.4024652778,2008-05-11,09:39:33
39.9320483,116.4585283,0,131.2,39579.4024884259,2008-05-11,09:39:35
39.9320466,116.45856,0,131.2,39579.4025115741,2008-05-11,09:39:37
39.9320433,116.4586016,0,131.2,39579.4025347222,2008-05-11,09:39:39
39.9320533,116.4586366,0,131.2,39579.4025578704,2008-05-11,09:39:41
39.9320566,116.4586699,0,131.2,39579.4025810185,2008-05-11,09:39:43
39.9320533,116.4586983,0,131.2,39579.4026041667,2008-05-11,09:39:45
39.9320466,116.4587549,0,131.2,39579.4026273148,2008-05-11,09:39:47
39.9320516,116.4588,0,134.5,39579.402650463,2008-05-11,09:39:49
39.9320483,116.4588533,0,134.5,39579.4026736111,2008-05-11,09:39:51
39.9320499,116.4588766,0,134.5,39579.4026967593,2008-05-11,09:39:53
39.9320483,116.4589116,0,134.5,39579.4027199074,2008-05-11,09:39:55
39.9320566,116.4589333,0,134.5,39579.4027430556,2008-05-11,09:39:57
39.9320633,116.4589633,0,134.5,39579.4027662037,2008-05-11,09:39:59
39.9320683,116.4589866,0,134.5,39579.4027893519,2008-05-11,09:40:01
39.9320649,116.4590049,0,134.5,39579.4028125,2008-05-11,09:40:03
39.93206,116.4590283,0,134.5,39579.4028356481,2008-05-11,09:40:05
39.9320666,116.4590483,0,134.5,39579.4028587963,2008-05-11,09:40:07
39.9320616,116.4590949,0,134.5,39579.4028819444,2008-05-11,09:40:09
39.9320616,116.4591333,0,134.5,39579.4029050926,2008-05-11,09:40:11
39.9320566,116.4591949,0,134.5,39579.4029282407,2008-05-11,09:40:13
39.9320516,116.45924,0,134.5,39579.4029513889,2008-05-11,09:40:15
39.9320499,116.4592849,0,134.5,39579.402974537,2008-05-11,09:40:17
39.9320433,116.4593333,0,134.5,39579.4029976852,2008-05-11,09:40:19
39.9320366,116.4593833,0,134.5,39579.4030208333,2008-05-11,09:40:21
39.93202,116.4594133,0,134.5,39579.4030439815,2008-05-11,09:40:23
39.9320249,116.4594383,0,134.5,39579.4030671296,2008-05-11,09:40:25
39.9320233,116.4594866,0,134.5,39579.4030902778,2008-05-11,09:40:27
39.9320216,116.4595116,0,134.5,39579.4031134259,2008-05-11,09:40:29
39.9320216,116.4595299,0,134.5,39579.4031365741,2008-05-11,09:40:31
39.9320216,116.459555,0,134.5,39579.4031597222,2008-05-11,09:40:33
39.9320249,116.4595949,0,134.5,39579.4031828704,2008-05-11,09:40:35
39.9320316,116.4596216,0,134.5,39579.4032060185,2008-05-11,09:40:37
39.9320582,116.4596616,0,137.8,39579.4032291667,2008-05-11,09:40:39
39.932085,116.4597049,0,137.8,39579.4032523148,2008-05-11,09:40:41
39.9321,116.4597383,0,137.8,39579.403275463,2008-05-11,09:40:43
39.9321049,116.4597733,0,137.8,39579.4032986111,2008-05-11,09:40:45
39.9321016,116.4598066,0,141.1,39579.4033217593,2008-05-11,09:40:47
39.9320983,116.4598599,0,141.1,39579.4033449074,2008-05-11,09:40:49
39.9320966,116.4598983,0,141.1,39579.4033680556,2008-05-11,09:40:51
39.93209,116.4600199,0,144.4,39579.4033912037,2008-05-11,09:40:53
39.93209,116.4600733,0,144.4,39579.4034143519,2008-05-11,09:40:55
39.9320733,116.4601966,0,144.4,39579.4034375,2008-05-11,09:40:57
39.9317166,116.4634883,0,160.8,39579.4036342593,2008-05-11,09:41:14
39.93165,116.4638816,0,164,39579.4036574074,2008-05-11,09:41:16
39.931585,116.464305,0,164,39579.4036921296,2008-05-11,09:41:19
39.93154,116.4646099,0,167.3,39579.4037152778,2008-05-11,09:41:21
39.931515,116.4648133,0,170.6,39579.4037384259,2008-05-11,09:41:23
39.9314816,116.4650066,0,170.6,39579.4037615741,2008-05-11,09:41:25
39.9314933,116.465035,0,173.9,39579.4037847222,2008-05-11,09:41:27
39.9314866,116.4651816,0,173.9,39579.4038078704,2008-05-11,09:41:29
39.9315049,116.4652233,0,177.2,39579.4038310185,2008-05-11,09:41:31
39.9315016,116.4652849,0,177.2,39579.4038541667,2008-05-11,09:41:33
39.9315049,116.4653599,0,180.4,39579.4038773148,2008-05-11,09:41:35
39.9314916,116.4654983,0,180.4,39579.403900463,2008-05-11,09:41:37
39.9314799,116.4655999,0,183.7,39579.4039236111,2008-05-11,09:41:39
39.9314749,116.4656433,0,183.7,39579.4039467593,2008-05-11,09:41:41
39.9315016,116.465595,0,187,39579.4039699074,2008-05-11,09:41:43
39.9315033,116.4656016,0,187,39579.4039930556,2008-05-11,09:41:45
39.9314833,116.4656933,0,190.3,39579.4040162037,2008-05-11,09:41:47
39.9314933,116.4656483,0,190.3,39579.4040393519,2008-05-11,09:41:49
39.9315183,116.4654599,0,190.3,39579.4040625,2008-05-11,09:41:51
39.9322233,116.4612966,0,213.3,39579.4041203704,2008-05-11,09:41:56
39.9322366,116.4610933,0,216.5,39579.4041435185,2008-05-11,09:41:58
39.9322216,116.4609899,0,216.5,39579.4041666667,2008-05-11,09:42:00
39.9321749,116.4609266,0,213.3,39579.4041898148,2008-05-11,09:42:02
39.9321282,116.4608733,0,213.3,39579.404212963,2008-05-11,09:42:04
39.9320799,116.4608566,0,210,39579.4042361111,2008-05-11,09:42:06
39.9320283,116.4608049,0,206.7,39579.4042592593,2008-05-11,09:42:08
39.9319799,116.4607616,0,206.7,39579.4042824074,2008-05-11,09:42:10
39.9319416,116.4607166,0,206.7,39579.4043055556,2008-05-11,09:42:12
39.931905,116.4606766,0,203.4,39579.4043287037,2008-05-11,09:42:14
39.9318866,116.4606416,0,203.4,39579.4043518519,2008-05-11,09:42:16
39.9318566,116.4605983,0,203.4,39579.404375,2008-05-11,09:42:18
39.9318399,116.460545,0,200.1,39579.4043981481,2008-05-11,09:42:20
39.9318483,116.4604733,0,200.1,39579.4044212963,2008-05-11,09:42:22
39.9318549,116.4604033,0,200.1,39579.4044444444,2008-05-11,09:42:24
39.9318599,116.4603649,0,200.1,39579.4044675926,2008-05-11,09:42:26
39.9318566,116.4603483,0,200.1,39579.4044907407,2008-05-11,09:42:28
39.93185,116.4603383,0,200.1,39579.4045138889,2008-05-11,09:42:30
39.9318383,116.4603099,0,200.1,39579.404537037,2008-05-11,09:42:32
39.9316899,116.4609549,0,196.9,39579.4045601852,2008-05-11,09:42:34
39.9316449,116.46107,0,193.6,39579.4045833333,2008-05-11,09:42:36
39.9316133,116.4611033,0,193.6,39579.4046064815,2008-05-11,09:42:38
39.9315933,116.461105,0,193.6,39579.4046296296,2008-05-11,09:42:40
39.9315649,116.4611183,0,193.6,39579.4046527778,2008-05-11,09:42:42
39.9315483,116.4611266,0,193.6,39579.4046759259,2008-05-11,09:42:44
39.93153,116.4611433,0,193.6,39579.4046990741,2008-05-11,09:42:46
39.9315116,116.4611866,0,193.6,39579.4047222222,2008-05-11,09:42:48
39.9314949,116.4611366,0,190.3,39579.4047453704,2008-05-11,09:42:50
39.93147,116.4611066,0,190.3,39579.4047685185,2008-05-11,09:42:52
39.93146,116.4610766,0,190.3,39579.4047916667,2008-05-11,09:42:54
39.9314483,116.4610483,0,187,39579.4048148148,2008-05-11,09:42:56
39.9314349,116.46104,0,187,39579.404837963,2008-05-11,09:42:58
39.9314333,116.4609666,0,187,39579.4048611111,2008-05-11,09:43:00
39.9314266,116.4608849,0,187,39579.4048842593,2008-05-11,09:43:02
39.9314049,116.4608416,0,187,39579.4049074074,2008-05-11,09:43:04
39.9314,116.4608066,0,187,39579.4049305556,2008-05-11,09:43:06
39.9313866,116.4607933,0,187,39579.4049537037,2008-05-11,09:43:08
39.9313716,116.4608033,0,187,39579.4049768519,2008-05-11,09:43:10
39.9312766,116.4608283,0,183.7,39579.4050347222,2008-05-11,09:43:15
39.9312466,116.4608416,0,183.7,39579.4050578704,2008-05-11,09:43:17
39.9312249,116.4608833,0,183.7,39579.4050810185,2008-05-11,09:43:19
39.9312083,116.4609116,0,183.7,39579.4051041667,2008-05-11,09:43:21
39.9311883,116.4609233,0,183.7,39579.4051273148,2008-05-11,09:43:23
39.9311666,116.460935,0,183.7,39579.405150463,2008-05-11,09:43:25
39.9311399,116.4609549,0,183.7,39579.4051736111,2008-05-11,09:43:27
39.9311266,116.4609749,0,180.4,39579.4051967593,2008-05-11,09:43:29
39.9311116,116.4609633,0,180.4,39579.4052199074,2008-05-11,09:43:31
39.9310766,116.4609749,0,180.4,39579.4052430556,2008-05-11,09:43:33
39.9310549,116.4609666,0,177.2,39579.4052662037,2008-05-11,09:43:35
39.9310383,116.4609683,0,177.2,39579.4052893519,2008-05-11,09:43:37
39.9310033,116.4609866,0,177.2,39579.4053125,2008-05-11,09:43:39
39.9309932,116.4609749,0,177.2,39579.4053356481,2008-05-11,09:43:41
39.9309633,116.4609683,0,177.2,39579.4053587963,2008-05-11,09:43:43
39.9309366,116.4609599,0,173.9,39579.4053819444,2008-05-11,09:43:45
39.9309166,116.460965,0,173.9,39579.4054050926,2008-05-11,09:43:47
39.9308916,116.4609683,0,173.9,39579.4054282407,2008-05-11,09:43:49
39.9308649,116.4609599,0,173.9,39579.4054513889,2008-05-11,09:43:51
39.9308366,116.4609483,0,173.9,39579.405474537,2008-05-11,09:43:53
39.930825,116.4609316,0,170.6,39579.4054976852,2008-05-11,09:43:55
39.9308116,116.4609199,0,170.6,39579.4055208333,2008-05-11,09:43:57
39.9307916,116.4609,0,170.6,39579.4055439815,2008-05-11,09:43:59
39.9307683,116.4608766,0,170.6,39579.4055671296,2008-05-11,09:44:01
39.9307316,116.4608716,0,170.6,39579.4055902778,2008-05-11,09:44:03
39.9306983,116.4608283,0,170.6,39579.4056134259,2008-05-11,09:44:05
39.930675,116.4608283,0,167.3,39579.4056365741,2008-05-11,09:44:07
39.9306433,116.4608283,0,167.3,39579.4056597222,2008-05-11,09:44:09
39.9306366,116.4608483,0,167.3,39579.4056828704,2008-05-11,09:44:11
39.9306666,116.4608899,0,167.3,39579.4057060185,2008-05-11,09:44:13
39.9306533,116.4609199,0,167.3,39579.4057638889,2008-05-11,09:44:18
39.93063,116.4609599,0,167.3,39579.4058217593,2008-05-11,09:44:23
39.9306,116.4609833,0,167.3,39579.4058449074,2008-05-11,09:44:25
39.9305649,116.4610133,0,167.3,39579.4058680556,2008-05-11,09:44:27
39.9305549,116.4610299,0,167.3,39579.4058912037,2008-05-11,09:44:29
39.9305583,116.4610449,0,167.3,39579.4059143519,2008-05-11,09:44:31
39.9305766,116.4610566,0,167.3,39579.4059375,2008-05-11,09:44:33
39.93059,116.4610883,0,164,39579.4059606481,2008-05-11,09:44:35
39.9306016,116.4611233,0,164,39579.4059837963,2008-05-11,09:44:37
39.9306099,116.4611499,0,164,39579.4060069444,2008-05-11,09:44:39
39.9306483,116.4612333,0,167.3,39579.4060648148,2008-05-11,09:44:44
39.9306649,116.4612633,0,167.3,39579.406087963,2008-05-11,09:44:46
39.9306633,116.4612949,0,170.6,39579.4061111111,2008-05-11,09:44:48
39.9306549,116.461335,0,170.6,39579.4061342593,2008-05-11,09:44:50
39.9306549,116.4613683,0,170.6,39579.4061574074,2008-05-11,09:44:52
39.93066,116.4613983,0,170.6,39579.4061805556,2008-05-11,09:44:54
39.93066,116.4614183,0,170.6,39579.4062037037,2008-05-11,09:44:56
39.930645,116.4614499,0,170.6,39579.4062268519,2008-05-11,09:44:58
39.930645,116.4614733,0,170.6,39579.40625,2008-05-11,09:45:00
39.9306366,116.4614966,0,170.6,39579.4062731481,2008-05-11,09:45:02
39.9306333,116.4615233,0,173.9,39579.4062962963,2008-05-11,09:45:04
39.9306233,116.4615733,0,173.9,39579.4063194444,2008-05-11,09:45:06
39.9306183,116.461615,0,173.9,39579.4063425926,2008-05-11,09:45:08
39.9306233,116.4616566,0,177.2,39579.4063657407,2008-05-11,09:45:10
39.9306266,116.4616766,0,177.2,39579.4063888889,2008-05-11,09:45:12
39.9306349,116.461685,0,180.4,39579.406412037,2008-05-11,09:45:14
39.930645,116.46172,0,180.4,39579.4064351852,2008-05-11,09:45:16
39.9306466,116.4617583,0,180.4,39579.4064583333,2008-05-11,09:45:18
39.9306516,116.4617683,0,183.7,39579.4064814815,2008-05-11,09:45:20
39.9306466,116.4617883,0,183.7,39579.4065046296,2008-05-11,09:45:22
39.9306116,116.4618866,0,183.7,39579.4065625,2008-05-11,09:45:27
39.9306099,116.4619283,0,187,39579.4065856481,2008-05-11,09:45:29
39.9305933,116.46196,0,187,39579.4066087963,2008-05-11,09:45:31
39.9305983,116.4619816,0,187,39579.4066319444,2008-05-11,09:45:33
39.9306066,116.4619983,0,187,39579.4066550926,2008-05-11,09:45:35
39.9306116,116.4620033,0,187,39579.4066782407,2008-05-11,09:45:37
39.9305866,116.4621149,0,187,39579.4067361111,2008-05-11,09:45:42
39.9305766,116.4621533,0,187,39579.4067592593,2008-05-11,09:45:44
39.930585,116.4621766,0,187,39579.4067824074,2008-05-11,09:45:46
39.9305966,116.4622016,0,183.7,39579.4068055556,2008-05-11,09:45:48
39.9306,116.4622366,0,183.7,39579.4068287037,2008-05-11,09:45:50
39.9306,116.4622999,0,183.7,39579.4068518518,2008-05-11,09:45:52
39.9305733,116.4623183,0,183.7,39579.406875,2008-05-11,09:45:54
39.9305416,116.4623199,0,180.4,39579.4068981481,2008-05-11,09:45:56
39.93049,116.462315,0,180.4,39579.4069212963,2008-05-11,09:45:58
39.930475,116.4623049,0,180.4,39579.4069444444,2008-05-11,09:46:00
39.9304333,116.4622966,0,180.4,39579.4069675926,2008-05-11,09:46:02
39.9304066,116.4622733,0,180.4,39579.4069907407,2008-05-11,09:46:04
39.9303766,116.4622666,0,180.4,39579.4070138889,2008-05-11,09:46:06
39.9303616,116.4622649,0,177.2,39579.407037037,2008-05-11,09:46:08
39.9303366,116.46228,0,177.2,39579.4070601852,2008-05-11,09:46:10
39.93032,116.46228,0,177.2,39579.4070833333,2008-05-11,09:46:12
39.9302916,116.4622699,0,177.2,39579.4071064815,2008-05-11,09:46:14
39.9302666,116.4622516,0,177.2,39579.4071296296,2008-05-11,09:46:16
39.9302366,116.4622483,0,173.9,39579.4071527778,2008-05-11,09:46:18
39.9302116,116.4622516,0,173.9,39579.4071759259,2008-05-11,09:46:20
39.9301916,116.4622533,0,173.9,39579.4071990741,2008-05-11,09:46:22
39.9301583,116.4622483,0,173.9,39579.4072222222,2008-05-11,09:46:24
39.9301333,116.4622499,0,173.9,39579.4072453704,2008-05-11,09:46:26
39.9301066,116.462275,0,173.9,39579.4072685185,2008-05-11,09:46:28
39.9300833,116.4622933,0,173.9,39579.4072916667,2008-05-11,09:46:30
39.9300716,116.462295,0,173.9,39579.4073148148,2008-05-11,09:46:32
39.9300266,116.4623399,0,173.9,39579.4073726852,2008-05-11,09:46:37
39.9300083,116.4623133,0,173.9,39579.4073958333,2008-05-11,09:46:39
39.9299883,116.4623049,0,173.9,39579.4074189815,2008-05-11,09:46:41
39.9299633,116.4623066,0,173.9,39579.4074421296,2008-05-11,09:46:43
39.9299383,116.4623033,0,170.6,39579.4074652778,2008-05-11,09:46:45
39.9299033,116.4622983,0,170.6,39579.4074884259,2008-05-11,09:46:47
39.9298983,116.4622766,0,170.6,39579.4075115741,2008-05-11,09:46:49
39.9298766,116.4622716,0,170.6,39579.4075347222,2008-05-11,09:46:51
39.9298716,116.4622566,0,170.6,39579.4075578704,2008-05-11,09:46:53
39.9298283,116.4622833,0,170.6,39579.4076157407,2008-05-11,09:46:58
39.9298083,116.46228,0,170.6,39579.4076388889,2008-05-11,09:47:00
39.9297916,116.462275,0,170.6,39579.407662037,2008-05-11,09:47:02
39.929775,116.4622533,0,170.6,39579.4076851852,2008-05-11,09:47:04
39.9297466,116.4622499,0,170.6,39579.4077083333,2008-05-11,09:47:06
39.9297116,116.4622483,0,170.6,39579.4077314815,2008-05-11,09:47:08
39.9296883,116.4622166,0,170.6,39579.4077546296,2008-05-11,09:47:10
39.929675,116.4621783,0,167.3,39579.4077777778,2008-05-11,09:47:12
39.929635,116.4621849,0,167.3,39579.4078009259,2008-05-11,09:47:14
39.92961,116.4621799,0,167.3,39579.4078240741,2008-05-11,09:47:16
39.9295883,116.4621849,0,167.3,39579.4078472222,2008-05-11,09:47:18
39.9295749,116.4621916,0,167.3,39579.4078703704,2008-05-11,09:47:20
39.9294933,116.4622466,0,167.3,39579.4079282407,2008-05-11,09:47:25
39.9294516,116.4622466,0,164,39579.4079513889,2008-05-11,09:47:27
39.9294166,116.4622433,0,164,39579.407974537,2008-05-11,09:47:29
39.9293833,116.4622466,0,164,39579.4079976852,2008-05-11,09:47:31
39.9293683,116.4622216,0,164,39579.4080208333,2008-05-11,09:47:33
39.9293433,116.4622199,0,164,39579.4080439815,2008-05-11,09:47:35
39.9293366,116.46221,0,164,39579.4080671296,2008-05-11,09:47:37
39.9293216,116.462205,0,164,39579.4080902778,2008-05-11,09:47:39
39.9293,116.4622333,0,164,39579.4081134259,2008-05-11,09:47:41
39.9292683,116.4622549,0,164,39579.4081365741,2008-05-11,09:47:43
39.9292516,116.4622416,0,164,39579.4081597222,2008-05-11,09:47:45
39.9291966,116.46221,0,160.8,39579.4082175926,2008-05-11,09:47:50
39.9291566,116.4622483,0,160.8,39579.408275463,2008-05-11,09:47:55
39.9291366,116.4622483,0,160.8,39579.4082986111,2008-05-11,09:47:57
39.929115,116.4622549,0,160.8,39579.4083217593,2008-05-11,09:47:59
39.9290783,116.4622683,0,160.8,39579.4083449074,2008-05-11,09:48:01
39.9290683,116.4622283,0,157.5,39579.4083680556,2008-05-11,09:48:03
39.9290583,116.4622166,0,157.5,39579.4083912037,2008-05-11,09:48:05
39.9290266,116.4622233,0,160.8,39579.4084143518,2008-05-11,09:48:07
39.9290099,116.4622133,0,160.8,39579.4084375,2008-05-11,09:48:09
39.9289866,116.4622166,0,160.8,39579.4084606481,2008-05-11,09:48:11
39.9289533,116.4622066,0,160.8,39579.4084837963,2008-05-11,09:48:13
39.9289399,116.4622333,0,160.8,39579.4085069444,2008-05-11,09:48:15
39.928865,116.4622699,0,164,39579.4085648148,2008-05-11,09:48:20
39.9288449,116.4622283,0,167.3,39579.408587963,2008-05-11,09:48:22
39.92882,116.4621983,0,167.3,39579.4086111111,2008-05-11,09:48:24
39.9287916,116.46219,0,167.3,39579.4086342593,2008-05-11,09:48:26
39.9287633,116.4621849,0,167.3,39579.4086574074,2008-05-11,09:48:28
39.9287533,116.4621783,0,167.3,39579.4086805556,2008-05-11,09:48:30
39.9287216,116.4621683,0,170.6,39579.4087384259,2008-05-11,09:48:35
39.92871,116.4621483,0,170.6,39579.4087615741,2008-05-11,09:48:37
39.9286966,116.4621666,0,170.6,39579.4087847222,2008-05-11,09:48:39
39.9286616,116.4622116,0,173.9,39579.4088078704,2008-05-11,09:48:41
39.9286383,116.4622183,0,173.9,39579.4088310185,2008-05-11,09:48:43
39.928615,116.4622199,0,173.9,39579.4088541667,2008-05-11,09:48:45
39.9285933,116.462245,0,173.9,39579.4088773148,2008-05-11,09:48:47
39.9285933,116.4622533,0,177.2,39579.408900463,2008-05-11,09:48:49
39.9285416,116.4623566,0,180.4,39579.4089583333,2008-05-11,09:48:54
39.9285033,116.4623949,0,180.4,39579.4089814815,2008-05-11,09:48:56
39.9284883,116.4624166,0,183.7,39579.4090046296,2008-05-11,09:48:58
39.928455,116.4624433,0,183.7,39579.4090277778,2008-05-11,09:49:00
39.9284383,116.4625033,0,183.7,39579.4090509259,2008-05-11,09:49:02
39.9284166,116.462535,0,187,39579.4090740741,2008-05-11,09:49:04
39.9283966,116.4625466,0,187,39579.4090972222,2008-05-11,09:49:06
39.9284033,116.4625766,0,187,39579.4091203704,2008-05-11,09:49:08
39.9284116,116.4626133,0,187,39579.4091435185,2008-05-11,09:49:10
39.9284216,116.4626383,0,187,39579.4091666667,2008-05-11,09:49:12
39.9284483,116.4626433,0,187,39579.4091898148,2008-05-11,09:49:14
39.9284483,116.4626633,0,187,39579.409212963,2008-05-11,09:49:16
39.9284133,116.4627433,0,190.3,39579.4092708333,2008-05-11,09:49:21
39.9284633,116.46278,0,190.3,39579.4092939815,2008-05-11,09:49:23
39.92847,116.4628033,0,190.3,39579.4093171296,2008-05-11,09:49:25
39.9284966,116.4628266,0,190.3,39579.4093402778,2008-05-11,09:49:27
39.9285033,116.4628599,0,190.3,39579.4093634259,2008-05-11,09:49:29
39.9285183,116.4628749,0,190.3,39579.4093865741,2008-05-11,09:49:31
39.9285049,116.4629116,0,190.3,39579.4094097222,2008-05-11,09:49:33
39.9284883,116.46294,0,190.3,39579.4094328704,2008-05-11,09:49:35
39.928485,116.4629533,0,190.3,39579.4094560185,2008-05-11,09:49:37
39.9284949,116.462955,0,190.3,39579.4094791667,2008-05-11,09:49:39
39.9284899,116.4629566,0,190.3,39579.4095023148,2008-05-11,09:49:41
39.9284866,116.4629616,0,190.3,39579.409525463,2008-05-11,09:49:43
39.9284666,116.462995,0,190.3,39579.4095486111,2008-05-11,09:49:45
39.9284716,116.4630033,0,187,39579.4095717593,2008-05-11,09:49:47
39.9284266,116.4630149,0,187,39579.4096296296,2008-05-11,09:49:52
39.9284216,116.4629983,0,187,39579.4096527778,2008-05-11,09:49:54
39.9283766,116.462955,0,183.7,39579.4097106481,2008-05-11,09:49:59
39.9283799,116.462975,0,183.7,39579.4097685185,2008-05-11,09:50:04
39.9283016,116.4629933,0,180.4,39579.4098263889,2008-05-11,09:50:09
39.9282416,116.4630416,0,180.4,39579.4098842593,2008-05-11,09:50:14
39.928205,116.463065,0,180.4,39579.4099074074,2008-05-11,09:50:16
39.9281366,116.4631483,0,183.7,39579.4099305556,2008-05-11,09:50:18
39.9281333,116.4631566,0,183.7,39579.4099537037,2008-05-11,09:50:20
39.9281066,116.4631766,0,183.7,39579.4099768519,2008-05-11,09:50:22
39.9280782,116.4631833,0,187,39579.41,2008-05-11,09:50:24
39.9280466,116.4631883,0,187,39579.4100231482,2008-05-11,09:50:26
39.9279966,116.4631833,0,190.3,39579.4100462963,2008-05-11,09:50:28
39.92798,116.4631749,0,190.3,39579.4100694444,2008-05-11,09:50:30
39.9279883,116.4631549,0,190.3,39579.4100925926,2008-05-11,09:50:32
39.9279849,116.4631266,0,190.3,39579.4101157407,2008-05-11,09:50:34
39.92794,116.4631333,0,183.7,39579.4101736111,2008-05-11,09:50:39
39.927855,116.4631483,0,183.7,39579.4102314815,2008-05-11,09:50:44
39.9278333,116.4631633,0,183.7,39579.4102546296,2008-05-11,09:50:46
39.9278183,116.4631666,0,187,39579.4102777778,2008-05-11,09:50:48
39.927675,116.463275,0,187,39579.4103356482,2008-05-11,09:50:53
39.9276499,116.4633316,0,190.3,39579.4103587963,2008-05-11,09:50:55
39.9276516,116.463345,0,190.3,39579.4103819444,2008-05-11,09:50:57
39.9275999,116.46341,0,187,39579.4104398148,2008-05-11,09:51:02
39.9275616,116.4634416,0,187,39579.410462963,2008-05-11,09:51:04
39.9275466,116.4634216,0,187,39579.4104861111,2008-05-11,09:51:06
39.92752,116.4634166,0,187,39579.4105092593,2008-05-11,09:51:08
39.9274916,116.46341,0,187,39579.4105324074,2008-05-11,09:51:10
39.9274666,116.4633966,0,187,39579.4105555556,2008-05-11,09:51:12
39.9274316,116.4633999,0,187,39579.4105787037,2008-05-11,09:51:14
39.9274083,116.4634116,0,183.7,39579.4106018519,2008-05-11,09:51:16
39.9273866,116.4633899,0,183.7,39579.410625,2008-05-11,09:51:18
39.9273933,116.4633866,0,183.7,39579.4106481481,2008-05-11,09:51:20
39.9273599,116.4633583,0,183.7,39579.410775463,2008-05-11,09:51:31
39.9273516,116.4633066,0,180.4,39579.4108333333,2008-05-11,09:51:36
39.922855,116.4688966,0,3710.6,39579.4135763889,2008-05-11,09:55:33
39.9258283,116.4652399,0,1072.8,39579.413599537,2008-05-11,09:55:35
39.9274333,116.4634633,0,347.8,39579.4136574074,2008-05-11,09:55:40
39.9274999,116.4633733,0,331.4,39579.4136805556,2008-05-11,09:55:42
39.9274733,116.4634133,0,315,39579.4137037037,2008-05-11,09:55:44
39.9273516,116.4634383,0,295.3,39579.4137615741,2008-05-11,09:55:49
39.9272933,116.4634399,0,285.4,39579.4137847222,2008-05-11,09:55:51
39.9273016,116.4634716,0,275.6,39579.4138078704,2008-05-11,09:55:53
39.9272899,116.4634899,0,275.6,39579.4138310185,2008-05-11,09:55:55
39.9272999,116.4634699,0,275.6,39579.4138541667,2008-05-11,09:55:57
39.9272999,116.4635016,0,272.3,39579.413912037,2008-05-11,09:56:02
39.9272849,116.4635083,0,269,39579.4139351852,2008-05-11,09:56:04
39.9272849,116.4635266,0,269,39579.4139583333,2008-05-11,09:56:06
39.9272833,116.4635666,0,265.7,39579.4139814815,2008-05-11,09:56:08
39.9272733,116.4636383,0,259.2,39579.4140393519,2008-05-11,09:56:13
39.92727,116.4636966,0,252.6,39579.4140972222,2008-05-11,09:56:18
39.9272333,116.4636783,0,252.6,39579.4141550926,2008-05-11,09:56:23
39.9271966,116.4636516,0,252.6,39579.4141782407,2008-05-11,09:56:25
39.9271916,116.4636166,0,252.6,39579.4142013889,2008-05-11,09:56:27
39.927195,116.4635966,0,252.6,39579.414224537,2008-05-11,09:56:29
39.9272133,116.4635749,0,252.6,39579.4142939815,2008-05-11,09:56:35
39.9272,116.463565,0,252.6,39579.4143518518,2008-05-11,09:56:40
39.9272,116.4635516,0,252.6,39579.4143865741,2008-05-11,09:56:43
39.9271433,116.4636083,0,252.6,39579.4144444444,2008-05-11,09:56:48
39.927115,116.4636216,0,252.6,39579.4144675926,2008-05-11,09:56:50
39.9270833,116.4636383,0,252.6,39579.4144907407,2008-05-11,09:56:52
39.9270466,116.4635366,0,252.6,39579.4145138889,2008-05-11,09:56:54
39.9270416,116.4634916,0,252.6,39579.414537037,2008-05-11,09:56:56
39.9270333,116.46343,0,252.6,39579.4145601852,2008-05-11,09:56:58
39.9270199,116.4633883,0,252.6,39579.4145833333,2008-05-11,09:57:00
39.9270066,116.4633516,0,252.6,39579.4146064815,2008-05-11,09:57:02
39.9269799,116.4633133,0,252.6,39579.4146296296,2008-05-11,09:57:04
39.9269399,116.4632799,0,252.6,39579.4146527778,2008-05-11,09:57:06
39.9269249,116.463235,0,252.6,39579.4146759259,2008-05-11,09:57:08
39.9269133,116.4631833,0,252.6,39579.4146990741,2008-05-11,09:57:10
39.9268966,116.4631533,0,252.6,39579.4147222222,2008-05-11,09:57:12
39.9268549,116.4631249,0,252.6,39579.4147453704,2008-05-11,09:57:14
39.9267966,116.4630983,0,252.6,39579.4147685185,2008-05-11,09:57:16
39.92676,116.4631016,0,252.6,39579.4147916667,2008-05-11,09:57:18
39.9267233,116.4630866,0,252.6,39579.4148148148,2008-05-11,09:57:20
39.9266933,116.4630633,0,252.6,39579.414837963,2008-05-11,09:57:22
39.9266816,116.4630433,0,252.6,39579.4148611111,2008-05-11,09:57:24
39.9266583,116.4630149,0,252.6,39579.4148842593,2008-05-11,09:57:26
39.92665,116.4630083,0,252.6,39579.4149074074,2008-05-11,09:57:28
39.9266133,116.4630233,0,252.6,39579.4149652778,2008-05-11,09:57:33
39.9265783,116.4629966,0,252.6,39579.4150231481,2008-05-11,09:57:38
39.9265699,116.4629933,0,252.6,39579.4150462963,2008-05-11,09:57:40
39.9265666,116.4629816,0,252.6,39579.4150694444,2008-05-11,09:57:42
39.9265699,116.462975,0,252.6,39579.4150925926,2008-05-11,09:57:44
39.9265033,116.4629933,0,252.6,39579.415150463,2008-05-11,09:57:49
39.9264783,116.4630283,0,252.6,39579.4151736111,2008-05-11,09:57:51
39.9264233,116.4630883,0,252.6,39579.4151967593,2008-05-11,09:57:53
39.9263766,116.463135,0,252.6,39579.4152199074,2008-05-11,09:57:55
39.9263416,116.4631566,0,252.6,39579.4152430556,2008-05-11,09:57:57
39.92627,116.4631533,0,252.6,39579.4152662037,2008-05-11,09:57:59
39.9262616,116.4631633,0,252.6,39579.4152893518,2008-05-11,09:58:01
39.9262383,116.4632416,0,252.6,39579.4153472222,2008-05-11,09:58:06
39.9262249,116.4632416,0,252.6,39579.4153703704,2008-05-11,09:58:08
39.926215,116.4632633,0,252.6,39579.4153935185,2008-05-11,09:58:10
39.9261966,116.4632533,0,252.6,39579.4154166667,2008-05-11,09:58:12
39.926175,116.4632516,0,252.6,39579.4154398148,2008-05-11,09:58:14
39.9261483,116.4632416,0,252.6,39579.415462963,2008-05-11,09:58:16
39.9261383,116.4632299,0,252.6,39579.4154861111,2008-05-11,09:58:18
39.9261216,116.4632,0,252.6,39579.4155439815,2008-05-11,09:58:23
39.9261216,116.4632,0,252.6,39579.4156018518,2008-05-11,09:58:28
39.9261216,116.4632,0,252.6,39579.4156597222,2008-05-11,09:58:33
39.9261216,116.4632,0,252.6,39579.4157175926,2008-05-11,09:58:38
39.9261216,116.4632,0,252.6,39579.4157523148,2008-05-11,09:58:41
39.9261216,116.4632,0,252.6,39579.415775463,2008-05-11,09:58:43
39.9261333,116.4632016,0,252.6,39579.4158333333,2008-05-11,09:58:48
39.9261333,116.4632216,0,252.6,39579.4158564815,2008-05-11,09:58:50
39.9261133,116.46324,0,252.6,39579.4158796296,2008-05-11,09:58:52
39.9260799,116.4632583,0,252.6,39579.4159027778,2008-05-11,09:58:54
39.9260383,116.4632816,0,252.6,39579.4159259259,2008-05-11,09:58:56
39.9259999,116.4633116,0,252.6,39579.4159490741,2008-05-11,09:58:58
39.9259533,116.4633383,0,252.6,39579.4159722222,2008-05-11,09:59:00
39.9258999,116.4633683,0,252.6,39579.4159953704,2008-05-11,09:59:02
39.9258599,116.4634083,0,252.6,39579.4160185185,2008-05-11,09:59:04
39.9258416,116.4634599,0,252.6,39579.4160416667,2008-05-11,09:59:06
39.9258116,116.4635233,0,252.6,39579.4160648148,2008-05-11,09:59:08
39.9257866,116.4635533,0,252.6,39579.416087963,2008-05-11,09:59:10
39.9257566,116.4635883,0,252.6,39579.4161111111,2008-05-11,09:59:12
39.9257199,116.463655,0,252.6,39579.4161342593,2008-05-11,09:59:14
39.9257149,116.4637066,0,252.6,39579.4161574074,2008-05-11,09:59:16
39.925695,116.4637316,0,252.6,39579.4161805556,2008-05-11,09:59:18
39.9256766,116.4637666,0,252.6,39579.4162037037,2008-05-11,09:59:20
39.9256733,116.463795,0,249.3,39579.4162268518,2008-05-11,09:59:22
39.9256533,116.4637983,0,249.3,39579.41625,2008-05-11,09:59:24
39.9256716,116.4638483,0,249.3,39579.4162731481,2008-05-11,09:59:26
39.9256866,116.4638783,0,249.3,39579.4162962963,2008-05-11,09:59:28
39.9257216,116.4638783,0,249.3,39579.4163194444,2008-05-11,09:59:30
39.9257299,116.4639183,0,249.3,39579.4163425926,2008-05-11,09:59:32
39.9257266,116.4639799,0,249.3,39579.4163657407,2008-05-11,09:59:34
39.9257216,116.4640449,0,249.3,39579.4163888889,2008-05-11,09:59:36
39.9258566,116.464025,0,249.3,39579.416412037,2008-05-11,09:59:38
39.9258633,116.4640699,0,249.3,39579.4164351852,2008-05-11,09:59:40
39.9258616,116.4640966,0,249.3,39579.4164583333,2008-05-11,09:59:42
39.9258466,116.4641233,0,249.3,39579.4164814815,2008-05-11,09:59:44
39.92581,116.464165,0,249.3,39579.4165046296,2008-05-11,09:59:46
39.9257749,116.4642249,0,246.1,39579.4165277778,2008-05-11,09:59:48
39.9257633,116.4642616,0,246.1,39579.4165509259,2008-05-11,09:59:50
39.9258333,116.4642366,0,246.1,39579.4165740741,2008-05-11,09:59:52
39.9258082,116.46439,0,246.1,39579.4166319444,2008-05-11,09:59:57
39.9257849,116.4644299,0,242.8,39579.4166550926,2008-05-11,09:59:59
39.9257783,116.4644666,0,242.8,39579.4166782407,2008-05-11,10:00:01
39.9257983,116.4644966,0,242.8,39579.4167013889,2008-05-11,10:00:03
39.9257983,116.4645083,0,242.8,39579.416724537,2008-05-11,10:00:05
39.9258049,116.4645033,0,242.8,39579.4167476852,2008-05-11,10:00:07
39.92577,116.4645733,0,239.5,39579.4167708333,2008-05-11,10:00:09
39.9257716,116.4646233,0,239.5,39579.4167939815,2008-05-11,10:00:11
39.9257666,116.4646366,0,239.5,39579.4168171296,2008-05-11,10:00:13
39.9257433,116.4646816,0,239.5,39579.4168402778,2008-05-11,10:00:15
39.9257166,116.4647183,0,239.5,39579.4168634259,2008-05-11,10:00:17
39.9257166,116.4647516,0,239.5,39579.4168865741,2008-05-11,10:00:19
39.9257333,116.4647666,0,239.5,39579.4169097222,2008-05-11,10:00:21
39.9257499,116.4648549,0,236.2,39579.4169675926,2008-05-11,10:00:26
39.9257616,116.4648899,0,236.2,39579.4169907407,2008-05-11,10:00:28
39.92577,116.46491,0,236.2,39579.4170138889,2008-05-11,10:00:30
39.9257833,116.4649183,0,236.2,39579.417037037,2008-05-11,10:00:32
39.9257716,116.4649566,0,232.9,39579.4170601852,2008-05-11,10:00:34
39.9257733,116.4649866,0,232.9,39579.4170833333,2008-05-11,10:00:36
39.925765,116.4650016,0,232.9,39579.4171064815,2008-05-11,10:00:38
39.9257499,116.4650299,0,232.9,39579.4171296296,2008-05-11,10:00:40
39.9257233,116.4650833,0,232.9,39579.4171527778,2008-05-11,10:00:42
39.9257049,116.465105,0,229.7,39579.4171759259,2008-05-11,10:00:44
39.9256966,116.4650833,0,229.7,39579.4171990741,2008-05-11,10:00:46
39.9256799,116.4651449,0,226.4,39579.4172222222,2008-05-11,10:00:48
39.9256766,116.4652066,0,226.4,39579.4172453704,2008-05-11,10:00:50
39.9257166,116.4652916,0,226.4,39579.4172685185,2008-05-11,10:00:52
39.9257316,116.4653616,0,223.1,39579.4172916667,2008-05-11,10:00:54
39.9257266,116.4653983,0,223.1,39579.4173148148,2008-05-11,10:00:56
39.9257466,116.4654083,0,223.1,39579.417337963,2008-05-11,10:00:58
39.9257683,116.46547,0,219.8,39579.4173958333,2008-05-11,10:01:03
39.9257883,116.4655116,0,219.8,39579.4174189815,2008-05-11,10:01:05
39.9258216,116.4655133,0,219.8,39579.4174421296,2008-05-11,10:01:07
39.9258283,116.4655199,0,219.8,39579.4174652778,2008-05-11,10:01:09
39.9258266,116.4655866,0,216.5,39579.4175231481,2008-05-11,10:01:14
39.9258333,116.4656216,0,216.5,39579.4175462963,2008-05-11,10:01:16
39.9258316,116.4656666,0,216.5,39579.4175694444,2008-05-11,10:01:18
39.9258116,116.465715,0,213.3,39579.4175925926,2008-05-11,10:01:20
39.9257999,116.4657583,0,213.3,39579.4176157407,2008-05-11,10:01:22
39.9258366,116.4657683,0,213.3,39579.4176388889,2008-05-11,10:01:24
39.9258316,116.4658216,0,213.3,39579.417662037,2008-05-11,10:01:26
39.9258466,116.4658799,0,213.3,39579.4176851852,2008-05-11,10:01:28
39.9258683,116.46589,0,213.3,39579.4177083333,2008-05-11,10:01:30
39.9258566,116.4659883,0,213.3,39579.4177662037,2008-05-11,10:01:35
39.9258666,116.4660199,0,210,39579.4177893519,2008-05-11,10:01:37
39.9258383,116.4661033,0,210,39579.4178472222,2008-05-11,10:01:42
39.9258633,116.4661316,0,210,39579.4178703704,2008-05-11,10:01:44
39.9258583,116.46615,0,210,39579.4178935185,2008-05-11,10:01:46
39.925865,116.4661383,0,210,39579.4179166667,2008-05-11,10:01:48
39.9258899,116.46622,0,210,39579.417974537,2008-05-11,10:01:53
39.925895,116.4662483,0,210,39579.4179976852,2008-05-11,10:01:55
39.925895,116.4662916,0,210,39579.4180208333,2008-05-11,10:01:57
39.9258666,116.4663199,0,206.7,39579.4180439815,2008-05-11,10:01:59
39.9258599,116.46636,0,206.7,39579.4180671296,2008-05-11,10:02:01
39.9258566,116.4663833,0,206.7,39579.4180902778,2008-05-11,10:02:03
39.9258566,116.466415,0,206.7,39579.4181134259,2008-05-11,10:02:05
39.9258599,116.4664449,0,206.7,39579.4181365741,2008-05-11,10:02:07
39.9258833,116.4664783,0,206.7,39579.4181597222,2008-05-11,10:02:09
39.9258916,116.4665,0,206.7,39579.4181828704,2008-05-11,10:02:11
39.9259083,116.4665966,0,206.7,39579.4182407407,2008-05-11,10:02:16
39.9259416,116.4666433,0,206.7,39579.4182638889,2008-05-11,10:02:18
39.9259566,116.4666983,0,206.7,39579.418287037,2008-05-11,10:02:20
39.9259633,116.4667433,0,206.7,39579.4183101852,2008-05-11,10:02:22
39.925965,116.4667833,0,203.4,39579.4183333333,2008-05-11,10:02:24
39.9259083,116.4668899,0,203.4,39579.4183564815,2008-05-11,10:02:26
39.9259083,116.4669266,0,203.4,39579.4183796296,2008-05-11,10:02:28
39.9259016,116.4669566,0,203.4,39579.4184027778,2008-05-11,10:02:30
39.9259033,116.4670033,0,203.4,39579.4184259259,2008-05-11,10:02:32
39.9259016,116.4670383,0,203.4,39579.4184490741,2008-05-11,10:02:34
39.9259016,116.4670583,0,203.4,39579.4184722222,2008-05-11,10:02:36
39.9259066,116.4670866,0,203.4,39579.4184953704,2008-05-11,10:02:38
39.92592,116.46711,0,203.4,39579.4185185185,2008-05-11,10:02:40
39.9259333,116.4671183,0,203.4,39579.4185416667,2008-05-11,10:02:42
39.9259533,116.4671066,0,203.4,39579.4185648148,2008-05-11,10:02:44
39.9259883,116.4670933,0,203.4,39579.418587963,2008-05-11,10:02:46
39.9260133,116.46708,0,203.4,39579.4186111111,2008-05-11,10:02:48
39.9260566,116.4670649,0,203.4,39579.4186342593,2008-05-11,10:02:50
39.92609,116.4670549,0,200.1,39579.4186574074,2008-05-11,10:02:52
39.92613,116.4670533,0,200.1,39579.4186805556,2008-05-11,10:02:54
39.9261616,116.4670466,0,200.1,39579.4187037037,2008-05-11,10:02:56
39.9261866,116.4670566,0,200.1,39579.4187268519,2008-05-11,10:02:58
39.9262283,116.4670349,0,200.1,39579.41875,2008-05-11,10:03:00
39.9262583,116.4670199,0,200.1,39579.4187731481,2008-05-11,10:03:02
39.9262866,116.4670299,0,200.1,39579.4187962963,2008-05-11,10:03:04
39.9263199,116.4670316,0,200.1,39579.4188194444,2008-05-11,10:03:06
39.9263583,116.4670283,0,200.1,39579.4188425926,2008-05-11,10:03:08
39.9263816,116.4670283,0,200.1,39579.4188657407,2008-05-11,10:03:10
39.9264066,116.4670316,0,200.1,39579.4188888889,2008-05-11,10:03:12
39.926385,116.4670683,0,200.1,39579.418912037,2008-05-11,10:03:14
39.926385,116.4670683,0,200.1,39579.4189467593,2008-05-11,10:03:17
39.926385,116.4670699,0,200.1,39579.4189699074,2008-05-11,10:03:19
39.926395,116.4670833,0,200.1,39579.4189930556,2008-05-11,10:03:21
39.9264016,116.4670966,0,200.1,39579.4190162037,2008-05-11,10:03:23
39.926415,116.4671016,0,200.1,39579.4190393519,2008-05-11,10:03:25
39.9264366,116.4671016,0,200.1,39579.4190625,2008-05-11,10:03:27
39.9264566,116.4670999,0,200.1,39579.4190856481,2008-05-11,10:03:29
39.9264749,116.4670899,0,200.1,39579.4191087963,2008-05-11,10:03:31
39.92648,116.4670566,0,200.1,39579.4191319444,2008-05-11,10:03:33
39.9265116,116.46704,0,200.1,39579.4191550926,2008-05-11,10:03:35
39.9265383,116.4670283,0,200.1,39579.4191782407,2008-05-11,10:03:37
39.9265783,116.4670333,0,200.1,39579.4192013889,2008-05-11,10:03:39
39.9266266,116.4670466,0,200.1,39579.419224537,2008-05-11,10:03:41
39.9266666,116.4670549,0,200.1,39579.4192476852,2008-05-11,10:03:43
39.926705,116.4670516,0,200.1,39579.4192708333,2008-05-11,10:03:45
39.9267416,116.4670499,0,200.1,39579.4192939815,2008-05-11,10:03:47
39.9267933,116.4670533,0,200.1,39579.4193171296,2008-05-11,10:03:49
39.9268183,116.4670633,0,200.1,39579.4193402778,2008-05-11,10:03:51
39.926845,116.4670683,0,200.1,39579.4193634259,2008-05-11,10:03:53
39.9268566,116.4670616,0,200.1,39579.4193865741,2008-05-11,10:03:55
39.9268849,116.4670499,0,200.1,39579.4194097222,2008-05-11,10:03:57
39.9269099,116.467045,0,200.1,39579.4194328704,2008-05-11,10:03:59
39.9269483,116.467045,0,200.1,39579.4194560185,2008-05-11,10:04:01
39.9269783,116.4670316,0,200.1,39579.4194791667,2008-05-11,10:04:03
39.9269983,116.4670416,0,200.1,39579.4195023148,2008-05-11,10:04:05
39.9270283,116.467045,0,200.1,39579.419525463,2008-05-11,10:04:07
39.9270666,116.4670533,0,200.1,39579.4195486111,2008-05-11,10:04:09
39.9271049,116.46704,0,200.1,39579.4195717593,2008-05-11,10:04:11
39.9271349,116.4670349,0,200.1,39579.4195949074,2008-05-11,10:04:13
39.9271733,116.467025,0,200.1,39579.4196180556,2008-05-11,10:04:15
39.9271899,116.4670299,0,200.1,39579.4196412037,2008-05-11,10:04:17
39.9272116,116.4670349,0,200.1,39579.4196643519,2008-05-11,10:04:19
39.927225,116.4670433,0,200.1,39579.4196875,2008-05-11,10:04:21
39.92725,116.4670516,0,200.1,39579.4197106481,2008-05-11,10:04:23
39.9272833,116.4670466,0,200.1,39579.4197337963,2008-05-11,10:04:25
39.927295,116.4670566,0,200.1,39579.4197569444,2008-05-11,10:04:27
39.9273033,116.4670433,0,196.9,39579.4197800926,2008-05-11,10:04:29
39.9273133,116.4670283,0,196.9,39579.4198032407,2008-05-11,10:04:31
39.9273149,116.4670033,0,196.9,39579.4198263889,2008-05-11,10:04:33
39.9273233,116.4669966,0,196.9,39579.419849537,2008-05-11,10:04:35
39.9273416,116.4669916,0,196.9,39579.4198726852,2008-05-11,10:04:37
39.9273583,116.4669799,0,196.9,39579.4198958333,2008-05-11,10:04:39
39.9273783,116.4669449,0,196.9,39579.4199189815,2008-05-11,10:04:41
39.9273966,116.4669466,0,196.9,39579.4199421296,2008-05-11,10:04:43
39.9274216,116.466935,0,196.9,39579.4199652778,2008-05-11,10:04:45
39.9274333,116.4669416,0,200.1,39579.4199884259,2008-05-11,10:04:47
39.9274399,116.4669466,0,200.1,39579.4200115741,2008-05-11,10:04:49
39.9274999,116.4669416,0,200.1,39579.4200694444,2008-05-11,10:04:54
39.9275233,116.46692,0,200.1,39579.4200925926,2008-05-11,10:04:56
39.927545,116.4669033,0,200.1,39579.4201157407,2008-05-11,10:04:58
39.9275716,116.4668983,0,200.1,39579.4201388889,2008-05-11,10:05:00
39.927605,116.4669,0,200.1,39579.420162037,2008-05-11,10:05:02
39.9276249,116.4668949,0,200.1,39579.4201851852,2008-05-11,10:05:04
39.9276716,116.4669149,0,200.1,39579.4202083333,2008-05-11,10:05:06
39.927715,116.4669299,0,200.1,39579.4202314815,2008-05-11,10:05:08
39.9277899,116.4669533,0,200.1,39579.4202893519,2008-05-11,10:05:13
39.9278033,116.4669983,0,200.1,39579.4203472222,2008-05-11,10:05:18
39.9277933,116.4670899,0,200.1,39579.4204050926,2008-05-11,10:05:23
39.9278066,116.4671266,0,200.1,39579.4204282407,2008-05-11,10:05:25
39.9277949,116.4671916,0,200.1,39579.4204513889,2008-05-11,10:05:27
39.9277916,116.4672533,0,200.1,39579.420474537,2008-05-11,10:05:29
39.92777,116.4673166,0,200.1,39579.4204976852,2008-05-11,10:05:31
39.9277583,116.4673449,0,200.1,39579.4205208333,2008-05-11,10:05:33
39.9277216,116.4673616,0,200.1,39579.4205439815,2008-05-11,10:05:35
39.9277033,116.467425,0,200.1,39579.4205671296,2008-05-11,10:05:37
39.9277116,116.4674899,0,200.1,39579.4205902778,2008-05-11,10:05:39
39.9277283,116.4675099,0,200.1,39579.4206134259,2008-05-11,10:05:41
39.92777,116.46753,0,200.1,39579.4206365741,2008-05-11,10:05:43
39.9277899,116.4675816,0,200.1,39579.4206597222,2008-05-11,10:05:45
39.9277966,116.4676299,0,200.1,39579.4206828704,2008-05-11,10:05:47
39.927785,116.4676633,0,200.1,39579.4207060185,2008-05-11,10:05:49
39.9277633,116.4676999,0,200.1,39579.4207291667,2008-05-11,10:05:51
39.9277483,116.4677466,0,200.1,39579.4207523148,2008-05-11,10:05:53
39.9277349,116.4677833,0,200.1,39579.420775463,2008-05-11,10:05:55
39.92773,116.46781,0,200.1,39579.4207986111,2008-05-11,10:05:57
39.9277199,116.4678283,0,200.1,39579.4208217593,2008-05-11,10:05:59
39.9277116,116.46786,0,200.1,39579.4208449074,2008-05-11,10:06:01
39.9277283,116.4678866,0,200.1,39579.4208680556,2008-05-11,10:06:03
39.9277216,116.4679066,0,200.1,39579.4208912037,2008-05-11,10:06:05
39.9277099,116.4679216,0,200.1,39579.4209143519,2008-05-11,10:06:07
39.927685,116.4679316,0,200.1,39579.4209375,2008-05-11,10:06:09
39.9276783,116.4679383,0,200.1,39579.4209606481,2008-05-11,10:06:11
39.9276649,116.4679566,0,203.4,39579.4209837963,2008-05-11,10:06:13
39.9276433,116.4679749,0,203.4,39579.4210069444,2008-05-11,10:06:15
39.9276266,116.4680016,0,203.4,39579.4210300926,2008-05-11,10:06:17
39.9276133,116.4680583,0,203.4,39579.4210532407,2008-05-11,10:06:19
39.9275999,116.468105,0,203.4,39579.4210763889,2008-05-11,10:06:21
39.9276133,116.4681649,0,203.4,39579.421099537,2008-05-11,10:06:23
39.9276099,116.4682133,0,203.4,39579.4211226852,2008-05-11,10:06:25
39.927605,116.46825,0,203.4,39579.4211458333,2008-05-11,10:06:27
39.9276349,116.4682916,0,203.4,39579.4211689815,2008-05-11,10:06:29
39.9276649,116.4683049,0,203.4,39579.4211921296,2008-05-11,10:06:31
39.9277083,116.46832,0,203.4,39579.4212152778,2008-05-11,10:06:33
39.9277099,116.4683633,0,203.4,39579.4212384259,2008-05-11,10:06:35
39.9277249,116.4683999,0,203.4,39579.4212615741,2008-05-11,10:06:37
39.9277466,116.4684433,0,203.4,39579.4212847222,2008-05-11,10:06:39
39.9277633,116.4684866,0,203.4,39579.4213078704,2008-05-11,10:06:41
39.9277666,116.4685283,0,203.4,39579.4213310185,2008-05-11,10:06:43
39.9277816,116.4685566,0,203.4,39579.4213541667,2008-05-11,10:06:45
39.9277949,116.4685933,0,203.4,39579.4213773148,2008-05-11,10:06:47
39.9277833,116.46865,0,203.4,39579.421400463,2008-05-11,10:06:49
39.9277766,116.4687333,0,203.4,39579.4214236111,2008-05-11,10:06:51
39.9277916,116.46877,0,206.7,39579.4214467593,2008-05-11,10:06:53
39.9278,116.4688233,0,206.7,39579.4214699074,2008-05-11,10:06:55
39.9278,116.4688716,0,206.7,39579.4214930556,2008-05-11,10:06:57
39.9278016,116.4689216,0,206.7,39579.4215162037,2008-05-11,10:06:59
39.9277983,116.46896,0,206.7,39579.4215393519,2008-05-11,10:07:01
39.9278033,116.4689916,0,206.7,39579.4215625,2008-05-11,10:07:03
39.9278033,116.4690383,0,206.7,39579.4215856481,2008-05-11,10:07:05
39.9278183,116.46912,0,206.7,39579.4216087963,2008-05-11,10:07:07
39.9278316,116.4691666,0,206.7,39579.4216319444,2008-05-11,10:07:09
39.9278516,116.4692083,0,206.7,39579.4216550926,2008-05-11,10:07:11
39.9278433,116.4692299,0,206.7,39579.4216782407,2008-05-11,10:07:13
39.9278533,116.4692649,0,206.7,39579.4217013889,2008-05-11,10:07:15
39.927855,116.4692983,0,206.7,39579.421724537,2008-05-11,10:07:17
39.9278649,116.4693016,0,203.4,39579.4217476852,2008-05-11,10:07:19
39.9278566,116.4693433,0,203.4,39579.4217708333,2008-05-11,10:07:21
39.9278733,116.4693566,0,203.4,39579.4217939815,2008-05-11,10:07:23
39.9278983,116.4693716,0,203.4,39579.4218171296,2008-05-11,10:07:25
39.9279133,116.469385,0,203.4,39579.4218402778,2008-05-11,10:07:27
39.9279199,116.4693883,0,203.4,39579.4218634259,2008-05-11,10:07:29
39.9279216,116.4694166,0,203.4,39579.4218865741,2008-05-11,10:07:31
39.9279382,116.4693933,0,203.4,39579.4219097222,2008-05-11,10:07:33
39.9279449,116.4693633,0,203.4,39579.4219328704,2008-05-11,10:07:35
39.9279299,116.4693533,0,203.4,39579.4219907407,2008-05-11,10:07:40
39.9279366,116.4693733,0,203.4,39579.4220486111,2008-05-11,10:07:45
39.9279466,116.4694116,0,203.4,39579.4220717593,2008-05-11,10:07:47
39.9279666,116.4694866,0,203.4,39579.4220949074,2008-05-11,10:07:49
39.9279816,116.46954,0,203.4,39579.4221180556,2008-05-11,10:07:51
39.9279983,116.4696283,0,203.4,39579.4221412037,2008-05-11,10:07:53
39.92801,116.4696899,0,203.4,39579.4221643518,2008-05-11,10:07:55
39.928035,116.4697399,0,203.4,39579.4221875,2008-05-11,10:07:57
39.9280633,116.4697733,0,203.4,39579.4222106481,2008-05-11,10:07:59
39.9280966,116.4697866,0,203.4,39579.4222337963,2008-05-11,10:08:01
39.92811,116.4697866,0,203.4,39579.4222569444,2008-05-11,10:08:03
39.9280416,116.4698466,0,203.4,39579.4222800926,2008-05-11,10:08:05
39.9279999,116.4698783,0,203.4,39579.4223032407,2008-05-11,10:08:07
39.9279516,116.4698733,0,203.4,39579.4223263889,2008-05-11,10:08:09
39.9279316,116.46989,0,203.4,39579.422349537,2008-05-11,10:08:11
39.9279033,116.4698916,0,203.4,39579.4223726852,2008-05-11,10:08:13
39.9278333,116.4699233,0,203.4,39579.4223958333,2008-05-11,10:08:15
39.927745,116.4699299,0,203.4,39579.4224189815,2008-05-11,10:08:17
39.9276516,116.4698733,0,203.4,39579.4224421296,2008-05-11,10:08:19
39.9275916,116.4698366,0,203.4,39579.4224652778,2008-05-11,10:08:21
39.9275249,116.4698166,0,203.4,39579.4224884259,2008-05-11,10:08:23
39.9274716,116.4698133,0,203.4,39579.4225115741,2008-05-11,10:08:25
39.9274299,116.4698299,0,203.4,39579.4225347222,2008-05-11,10:08:27
39.92739,116.4698733,0,203.4,39579.4225578704,2008-05-11,10:08:29
39.9273633,116.4699149,0,203.4,39579.4225810185,2008-05-11,10:08:31
39.92735,116.4699516,0,203.4,39579.4226041667,2008-05-11,10:08:33
39.92734,116.4699783,0,203.4,39579.4226273148,2008-05-11,10:08:35
39.92732,116.4700183,0,203.4,39579.422650463,2008-05-11,10:08:37
39.9273066,116.4700416,0,203.4,39579.4226736111,2008-05-11,10:08:39
39.9272916,116.4700699,0,203.4,39579.4226967593,2008-05-11,10:08:41
39.9272666,116.4700983,0,203.4,39579.4227199074,2008-05-11,10:08:43
39.9272283,116.470135,0,203.4,39579.4227430556,2008-05-11,10:08:45
39.9271983,116.4701533,0,203.4,39579.4227662037,2008-05-11,10:08:47
39.9271499,116.4701583,0,203.4,39579.4227893518,2008-05-11,10:08:49
39.927115,116.47015,0,203.4,39579.4228125,2008-05-11,10:08:51
39.9271066,116.47013,0,203.4,39579.4228356481,2008-05-11,10:08:53
39.9271016,116.4701366,0,203.4,39579.4228587963,2008-05-11,10:08:55
39.92713,116.4701166,0,203.4,39579.4228819444,2008-05-11,10:08:57
39.9271449,116.4700916,0,203.4,39579.4229398148,2008-05-11,10:09:02
39.9271449,116.4700916,0,203.4,39579.4229976852,2008-05-11,10:09:07
39.9271449,116.4700916,0,203.4,39579.4230555556,2008-05-11,10:09:12
39.9271449,116.4700916,0,203.4,39579.4230902778,2008-05-11,10:09:15
39.9271449,116.4700933,0,203.4,39579.4231134259,2008-05-11,10:09:17
39.9271333,116.4700866,0,203.4,39579.4231365741,2008-05-11,10:09:19
39.9271466,116.4700883,0,203.4,39579.4231597222,2008-05-11,10:09:21
39.9271449,116.4700866,0,203.4,39579.4232175926,2008-05-11,10:09:26
39.9271449,116.4700866,0,203.4,39579.423275463,2008-05-11,10:09:31
39.9271449,116.4700866,0,203.4,39579.4233101852,2008-05-11,10:09:34
39.9271483,116.470095,0,203.4,39579.4233333333,2008-05-11,10:09:36
39.9271883,116.4701966,0,203.4,39579.4233912037,2008-05-11,10:09:41
39.9272049,116.4702716,0,203.4,39579.4234143518,2008-05-11,10:09:43
39.927225,116.4703516,0,203.4,39579.4234375,2008-05-11,10:09:45
39.9272683,116.4703833,0,203.4,39579.4234606481,2008-05-11,10:09:47
39.92732,116.4703916,0,203.4,39579.4234837963,2008-05-11,10:09:49
39.9273666,116.4703833,0,203.4,39579.4235069444,2008-05-11,10:09:51
39.9274016,116.4703883,0,203.4,39579.4235300926,2008-05-11,10:09:53
