# Supplementary material for: Research on differential privacy protection method based on user tendency
Source: PLoS One. 2023 Oct 26;18(10):e0288823. doi: 10.1371/journal.pone.0288823 (PMC10602288; doi:10.1371/journal.pone.0288823)
Supplement: S5 Data — (ZIP) [file pone.0288823.s005.zip › Data 5-5/153/Trajectory/20080512005311.plt]

Geolife trajectory
WGS 84
Altitude is in Feet
Reserved 3
0,2,255,My Track,0,0,2,8421376
0
39.9076366,116.4717783,0,72.2,39580.0369328704,2008-05-12,00:53:11
39.9076366,116.4717783,0,72.2,39580.0369444444,2008-05-12,00:53:12
39.9076366,116.4717783,0,72.2,39580.0370023148,2008-05-12,00:53:17
39.9076366,116.4717783,0,72.2,39580.0370601852,2008-05-12,00:53:22
39.9076366,116.4717783,0,72.2,39580.0371180556,2008-05-12,00:53:27
39.9076366,116.4717783,0,72.2,39580.0371759259,2008-05-12,00:53:32
39.9076366,116.4717783,0,72.2,39580.0372337963,2008-05-12,00:53:37
39.9076366,116.4717783,0,72.2,39580.0372685185,2008-05-12,00:53:40
39.9076366,116.4717783,0,72.2,39580.0372916667,2008-05-12,00:53:42
39.9076449,116.4717883,0,72.2,39580.037349537,2008-05-12,00:53:47
39.907635,116.47179,0,72.2,39580.0373726852,2008-05-12,00:53:49
39.90759,116.4717883,0,72.2,39580.0374305556,2008-05-12,00:53:54
39.90755,116.4717866,0,78.7,39580.0374884259,2008-05-12,00:53:59
39.9075483,116.4717783,0,75.5,39580.0375462963,2008-05-12,00:54:04
39.9075483,116.4717783,0,75.5,39580.0376041667,2008-05-12,00:54:09
39.9075483,116.4717783,0,75.5,39580.037662037,2008-05-12,00:54:14
39.9075483,116.4717783,0,75.5,39580.0377199074,2008-05-12,00:54:19
39.9075483,116.4717783,0,75.5,39580.0377777778,2008-05-12,00:54:24
39.9075483,116.4717783,0,75.5,39580.0378356481,2008-05-12,00:54:29
39.9075483,116.4717783,0,75.5,39580.0378703704,2008-05-12,00:54:32
39.9075483,116.4717783,0,75.5,39580.0378935185,2008-05-12,00:54:34
39.9075449,116.4717666,0,72.2,39580.0379513889,2008-05-12,00:54:39
39.9075333,116.4717449,0,65.6,39580.0380092593,2008-05-12,00:54:44
39.9075383,116.4717283,0,68.9,39580.0380671296,2008-05-12,00:54:49
39.9075399,116.4717266,0,68.9,39580.038125,2008-05-12,00:54:54
39.9075366,116.4717216,0,68.9,39580.0381828704,2008-05-12,00:54:59
39.9075366,116.4717216,0,68.9,39580.0382407407,2008-05-12,00:55:04
39.9075366,116.4717216,0,68.9,39580.038275463,2008-05-12,00:55:07
39.9075366,116.4717216,0,68.9,39580.0382986111,2008-05-12,00:55:09
39.9074683,116.4717216,0,68.9,39580.0383564815,2008-05-12,00:55:14
39.9074033,116.4717183,0,68.9,39580.0383796296,2008-05-12,00:55:16
39.9073666,116.4717033,0,68.9,39580.0384027778,2008-05-12,00:55:18
39.907365,116.4717033,0,68.9,39580.0384259259,2008-05-12,00:55:20
39.9073666,116.4717016,0,68.9,39580.0384490741,2008-05-12,00:55:22
39.9074383,116.4717933,0,68.9,39580.0385069444,2008-05-12,00:55:27
39.9075316,116.4718149,0,68.9,39580.0385300926,2008-05-12,00:55:29
39.9076583,116.4718266,0,68.9,39580.0385532407,2008-05-12,00:55:31
39.9077966,116.4718416,0,72.2,39580.0385763889,2008-05-12,00:55:33
39.9079533,116.4718683,0,72.2,39580.038599537,2008-05-12,00:55:35
39.9080999,116.4719249,0,72.2,39580.0386226852,2008-05-12,00:55:37
39.908295,116.4719599,0,72.2,39580.0386458333,2008-05-12,00:55:39
39.9084949,116.4719533,0,72.2,39580.0386689815,2008-05-12,00:55:41
39.908655,116.4720166,0,75.5,39580.0386921296,2008-05-12,00:55:43
39.9087816,116.47212,0,75.5,39580.0387152778,2008-05-12,00:55:45
39.9089016,116.47216,0,75.5,39580.0387384259,2008-05-12,00:55:47
39.9090116,116.472155,0,75.5,39580.0387615741,2008-05-12,00:55:49
39.9091099,116.4721733,0,75.5,39580.0387847222,2008-05-12,00:55:51
39.9093916,116.4717449,0,91.9,39580.0388888889,2008-05-12,00:56:00
39.9095049,116.4716933,0,98.4,39580.038912037,2008-05-12,00:56:02
39.9096116,116.4716816,0,101.7,39580.0389351852,2008-05-12,00:56:04
39.9096983,116.4717149,0,101.7,39580.0389583333,2008-05-12,00:56:06
39.9097666,116.4717516,0,101.7,39580.0389814815,2008-05-12,00:56:08
39.9098133,116.4718333,0,105,39580.0390046296,2008-05-12,00:56:10
39.9098433,116.47188,0,108.3,39580.0390277778,2008-05-12,00:56:12
39.9098783,116.471915,0,108.3,39580.0390509259,2008-05-12,00:56:14
39.9099149,116.4719283,0,108.3,39580.0390740741,2008-05-12,00:56:16
39.9099499,116.4719183,0,108.3,39580.0390972222,2008-05-12,00:56:18
39.9099933,116.4719049,0,108.3,39580.0391203704,2008-05-12,00:56:20
39.9100316,116.4718966,0,108.3,39580.0391435185,2008-05-12,00:56:22
39.9100633,116.4718783,0,108.3,39580.0391666667,2008-05-12,00:56:24
39.9100866,116.4718699,0,108.3,39580.0391898148,2008-05-12,00:56:26
39.9100899,116.471845,0,108.3,39580.039212963,2008-05-12,00:56:28
39.9100816,116.4717999,0,105,39580.0392708333,2008-05-12,00:56:33
39.9100816,116.4717999,0,105,39580.0393055556,2008-05-12,00:56:36
39.9100816,116.4717999,0,105,39580.0393287037,2008-05-12,00:56:38
39.9101616,116.4718216,0,105,39580.0393865741,2008-05-12,00:56:43
39.9102749,116.47186,0,105,39580.0394097222,2008-05-12,00:56:45
39.9104366,116.47193,0,105,39580.0394328704,2008-05-12,00:56:47
39.9106316,116.472005,0,105,39580.0394560185,2008-05-12,00:56:49
39.91087,116.4719966,0,105,39580.0394791667,2008-05-12,00:56:51
39.9110916,116.4720099,0,105,39580.0395023148,2008-05-12,00:56:53
39.9112866,116.4721083,0,105,39580.039525463,2008-05-12,00:56:55
39.9116183,116.4721783,0,105,39580.0395601852,2008-05-12,00:56:58
39.9118599,116.47216,0,105,39580.0395833333,2008-05-12,00:57:00
39.912105,116.4721033,0,105,39580.0396064815,2008-05-12,00:57:02
39.9123416,116.4720716,0,105,39580.0396296296,2008-05-12,00:57:04
39.9125666,116.47202,0,108.3,39580.0396527778,2008-05-12,00:57:06
39.9128083,116.4719616,0,108.3,39580.0396759259,2008-05-12,00:57:08
39.9130216,116.471945,0,111.5,39580.0396990741,2008-05-12,00:57:10
39.9132033,116.47195,0,114.8,39580.0397222222,2008-05-12,00:57:12
39.9133116,116.4719533,0,118.1,39580.0397453704,2008-05-12,00:57:14
39.9133683,116.4719433,0,121.4,39580.0397685185,2008-05-12,00:57:16
39.9134233,116.4719766,0,124.7,39580.0397916667,2008-05-12,00:57:18
39.9134299,116.4719749,0,128,39580.0398148148,2008-05-12,00:57:20
39.9134333,116.4719733,0,128,39580.0398726852,2008-05-12,00:57:25
39.9134333,116.4719733,0,128,39580.0399305556,2008-05-12,00:57:30
39.9134333,116.4719733,0,128,39580.0399884259,2008-05-12,00:57:35
39.9134333,116.4719733,0,128,39580.0400462963,2008-05-12,00:57:40
39.9134333,116.4719733,0,128,39580.0401041667,2008-05-12,00:57:45
39.9134333,116.4719733,0,128,39580.040162037,2008-05-12,00:57:50
39.9134333,116.4719733,0,128,39580.0402199074,2008-05-12,00:57:55
39.9134333,116.4719733,0,128,39580.0402546296,2008-05-12,00:57:58
39.9134333,116.4719733,0,128,39580.0402777778,2008-05-12,00:58:00
39.9134949,116.4719949,0,128,39580.0403356481,2008-05-12,00:58:05
39.91359,116.472,0,128,39580.0403587963,2008-05-12,00:58:07
39.913745,116.4719949,0,128,39580.0403819444,2008-05-12,00:58:09
39.9138799,116.4719983,0,128,39580.0404050926,2008-05-12,00:58:11
39.9139899,116.4720099,0,128,39580.0404282407,2008-05-12,00:58:13
39.9140733,116.4720216,0,128,39580.0404513889,2008-05-12,00:58:15
39.9141433,116.4720183,0,128,39580.040474537,2008-05-12,00:58:17
39.9142299,116.4720216,0,128,39580.0404976852,2008-05-12,00:58:19
39.9143566,116.4720233,0,128,39580.0405208333,2008-05-12,00:58:21
39.9145099,116.47202,0,128,39580.0405439815,2008-05-12,00:58:23
39.9146566,116.472015,0,131.2,39580.0405671296,2008-05-12,00:58:25
39.9148166,116.4720016,0,128,39580.0405902778,2008-05-12,00:58:27
39.9149966,116.4719833,0,128,39580.0406134259,2008-05-12,00:58:29
39.9151916,116.47197,0,131.2,39580.0406365741,2008-05-12,00:58:31
39.9153966,116.4719599,0,131.2,39580.0406597222,2008-05-12,00:58:33
39.9156083,116.4719566,0,131.2,39580.0406828704,2008-05-12,00:58:35
39.9158249,116.4719549,0,131.2,39580.0407060185,2008-05-12,00:58:37
39.9160516,116.4719566,0,131.2,39580.0407291667,2008-05-12,00:58:39
39.9162783,116.4719483,0,134.5,39580.0407523148,2008-05-12,00:58:41
39.9165016,116.4719483,0,134.5,39580.040775463,2008-05-12,00:58:43
39.9167249,116.4719483,0,137.8,39580.0407986111,2008-05-12,00:58:45
39.9169466,116.4719416,0,141.1,39580.0408217593,2008-05-12,00:58:47
39.9171683,116.4719416,0,141.1,39580.0408449074,2008-05-12,00:58:49
39.9174066,116.471935,0,144.4,39580.0408680556,2008-05-12,00:58:51
39.9176633,116.4719333,0,147.6,39580.0408912037,2008-05-12,00:58:53
39.9179316,116.4719333,0,150.9,39580.0409143518,2008-05-12,00:58:55
39.9182033,116.4719233,0,154.2,39580.0409375,2008-05-12,00:58:57
39.9184683,116.4719116,0,157.5,39580.0409606481,2008-05-12,00:58:59
39.91873,116.4719133,0,160.8,39580.0409837963,2008-05-12,00:59:01
39.9189816,116.4719266,0,164,39580.0410069444,2008-05-12,00:59:03
39.9192049,116.4719249,0,170.6,39580.0410300926,2008-05-12,00:59:05
39.9194116,116.4719266,0,170.6,39580.0410532407,2008-05-12,00:59:07
39.9196083,116.4719333,0,173.9,39580.0410763889,2008-05-12,00:59:09
39.919795,116.4719399,0,173.9,39580.041099537,2008-05-12,00:59:11
39.9199699,116.4719383,0,177.2,39580.0411226852,2008-05-12,00:59:13
39.920135,116.4719383,0,177.2,39580.0411458333,2008-05-12,00:59:15
39.9202716,116.4719466,0,177.2,39580.0411689815,2008-05-12,00:59:17
39.9203816,116.4719333,0,187,39580.0411921296,2008-05-12,00:59:19
39.9204749,116.471945,0,196.9,39580.0412152778,2008-05-12,00:59:21
39.9205532,116.4719683,0,203.4,39580.0412384259,2008-05-12,00:59:23
39.920625,116.4719566,0,223.1,39580.0412615741,2008-05-12,00:59:25
39.920695,116.4719716,0,226.4,39580.0412847222,2008-05-12,00:59:27
39.9207399,116.4719916,0,232.9,39580.0413078704,2008-05-12,00:59:29
39.9207716,116.4720016,0,236.2,39580.0413310185,2008-05-12,00:59:31
39.9207916,116.472,0,239.5,39580.0413541667,2008-05-12,00:59:33
39.9207983,116.4719899,0,246.1,39580.0413773148,2008-05-12,00:59:35
39.9207849,116.471945,0,265.7,39580.0414351852,2008-05-12,00:59:40
39.9207849,116.4719133,0,269,39580.0414930556,2008-05-12,00:59:45
39.9207716,116.4718766,0,288.7,39580.0415509259,2008-05-12,00:59:50
39.9207599,116.4718483,0,301.8,39580.0416087963,2008-05-12,00:59:55
39.9207416,116.4718166,0,324.8,39580.0416666667,2008-05-12,01:00:00
39.920765,116.4718716,0,295.3,39580.041724537,2008-05-12,01:00:05
39.9208149,116.47198,0,229.7,39580.0417824074,2008-05-12,01:00:10
39.9208149,116.47198,0,229.7,39580.0418402778,2008-05-12,01:00:15
39.9208149,116.47198,0,229.7,39580.0418981481,2008-05-12,01:00:20
39.9208149,116.47198,0,229.7,39580.0419560185,2008-05-12,01:00:25
39.9208149,116.47198,0,229.7,39580.0420138889,2008-05-12,01:00:30
39.9208149,116.47198,0,229.7,39580.0420717593,2008-05-12,01:00:35
39.9208149,116.47198,0,229.7,39580.0421064815,2008-05-12,01:00:38
39.9208149,116.47198,0,229.7,39580.0421296296,2008-05-12,01:00:40
39.9209666,116.4719916,0,229.7,39580.0421875,2008-05-12,01:00:45
39.9210733,116.4719966,0,229.7,39580.0422106481,2008-05-12,01:00:47
39.9211983,116.472,0,229.7,39580.0422337963,2008-05-12,01:00:49
39.9213366,116.4720033,0,229.7,39580.0422569444,2008-05-12,01:00:51
39.9214816,116.4720116,0,229.7,39580.0422800926,2008-05-12,01:00:53
39.9216266,116.4720133,0,229.7,39580.0423032407,2008-05-12,01:00:55
39.92179,116.4720133,0,229.7,39580.0423263889,2008-05-12,01:00:57
39.921955,116.4720116,0,229.7,39580.042349537,2008-05-12,01:00:59
39.9221116,116.4720133,0,229.7,39580.0423726852,2008-05-12,01:01:01
39.9222883,116.472015,0,229.7,39580.0423958333,2008-05-12,01:01:03
39.9224949,116.4720016,0,229.7,39580.0424189815,2008-05-12,01:01:05
39.9227233,116.472,0,226.4,39580.0424421296,2008-05-12,01:01:07
39.9229599,116.4720133,0,223.1,39580.0424652778,2008-05-12,01:01:09
39.923215,116.4720283,0,223.1,39580.0424884259,2008-05-12,01:01:11
39.9234783,116.4720466,0,219.8,39580.0425115741,2008-05-12,01:01:13
39.9237449,116.4720566,0,219.8,39580.0425347222,2008-05-12,01:01:15
39.924015,116.4720649,0,216.5,39580.0425578704,2008-05-12,01:01:17
39.924285,116.4720733,0,216.5,39580.0425810185,2008-05-12,01:01:19
39.9245633,116.4720816,0,213.3,39580.0426041667,2008-05-12,01:01:21
39.9248466,116.4720916,0,210,39580.0426273148,2008-05-12,01:01:23
39.9251266,116.4720983,0,210,39580.042650463,2008-05-12,01:01:25
39.9254066,116.4721066,0,210,39580.0426736111,2008-05-12,01:01:27
39.9256649,116.4721183,0,210,39580.0426967593,2008-05-12,01:01:29
39.9258866,116.472125,0,206.7,39580.0427199074,2008-05-12,01:01:31
39.9260516,116.4721316,0,210,39580.0427430556,2008-05-12,01:01:33
39.9261666,116.4721283,0,210,39580.0427662037,2008-05-12,01:01:35
39.9262399,116.4721383,0,213.3,39580.0427893519,2008-05-12,01:01:37
39.9263266,116.4721716,0,213.3,39580.0428125,2008-05-12,01:01:39
39.9264633,116.4721883,0,216.5,39580.0428356482,2008-05-12,01:01:41
39.9266316,116.4721849,0,219.8,39580.0428587963,2008-05-12,01:01:43
39.9267949,116.4721866,0,219.8,39580.0428819444,2008-05-12,01:01:45
39.9269766,116.472195,0,213.3,39580.0429050926,2008-05-12,01:01:47
39.9271733,116.4722083,0,213.3,39580.0429282407,2008-05-12,01:01:49
39.9273699,116.4722033,0,210,39580.0429513889,2008-05-12,01:01:51
39.9275699,116.4722033,0,210,39580.042974537,2008-05-12,01:01:53
39.9277499,116.4722049,0,216.5,39580.0429976852,2008-05-12,01:01:55
39.9279116,116.4721666,0,226.4,39580.0430208333,2008-05-12,01:01:57
39.92808,116.4721666,0,239.5,39580.0430439815,2008-05-12,01:01:59
39.9282733,116.47216,0,252.6,39580.0430671296,2008-05-12,01:02:01
39.9284799,116.4721883,0,265.7,39580.0430902778,2008-05-12,01:02:03
39.9286833,116.47223,0,282.2,39580.0431134259,2008-05-12,01:02:05
39.9289033,116.47223,0,288.7,39580.0431365741,2008-05-12,01:02:07
39.9291383,116.4722166,0,295.3,39580.0431597222,2008-05-12,01:02:09
39.9293766,116.4722233,0,295.3,39580.0431828704,2008-05-12,01:02:11
39.9296183,116.4722616,0,282.2,39580.0432060185,2008-05-12,01:02:13
39.9298699,116.4722933,0,269,39580.0432291667,2008-05-12,01:02:15
39.9301333,116.4722899,0,265.7,39580.0432523148,2008-05-12,01:02:17
39.9303999,116.4722899,0,259.2,39580.043275463,2008-05-12,01:02:19
39.9306649,116.4722849,0,255.9,39580.0432986111,2008-05-12,01:02:21
39.9309183,116.4722849,0,255.9,39580.0433217593,2008-05-12,01:02:23
39.9311716,116.4722833,0,252.6,39580.0433449074,2008-05-12,01:02:25
39.9314233,116.4722966,0,249.3,39580.0433680556,2008-05-12,01:02:27
39.9316483,116.4723066,0,252.6,39580.0433912037,2008-05-12,01:02:29
39.9318249,116.4723166,0,246.1,39580.0434143519,2008-05-12,01:02:31
39.9319366,116.4723183,0,242.8,39580.0434375,2008-05-12,01:02:33
39.9319799,116.4723416,0,226.4,39580.0434606481,2008-05-12,01:02:35
39.9319816,116.4723383,0,223.1,39580.0435185185,2008-05-12,01:02:40
39.9319816,116.4723383,0,223.1,39580.0435763889,2008-05-12,01:02:45
39.9319816,116.4723383,0,223.1,39580.0436342593,2008-05-12,01:02:50
39.9319816,116.4723383,0,223.1,39580.0436921296,2008-05-12,01:02:55
39.9319816,116.4723383,0,223.1,39580.04375,2008-05-12,01:03:00
39.9319816,116.4723383,0,223.1,39580.0438078704,2008-05-12,01:03:05
39.9319816,116.4723383,0,223.1,39580.0438657407,2008-05-12,01:03:10
39.9319816,116.4723383,0,223.1,39580.0439236111,2008-05-12,01:03:15
39.9319816,116.4723383,0,223.1,39580.0439814815,2008-05-12,01:03:20
39.9319816,116.4723383,0,223.1,39580.0440393519,2008-05-12,01:03:25
39.9319816,116.4723383,0,223.1,39580.0440972222,2008-05-12,01:03:30
39.9319816,116.4723383,0,223.1,39580.0441550926,2008-05-12,01:03:35
39.9319816,116.4723383,0,223.1,39580.044212963,2008-05-12,01:03:40
39.9319849,116.4723433,0,223.1,39580.0442708333,2008-05-12,01:03:45
39.9319849,116.4723433,0,223.1,39580.0443287037,2008-05-12,01:03:50
39.9319849,116.4723433,0,223.1,39580.0443634259,2008-05-12,01:03:53
39.9319849,116.4723433,0,223.1,39580.0443865741,2008-05-12,01:03:55
39.9321716,116.47228,0,226.4,39580.0444444444,2008-05-12,01:04:00
39.9322933,116.4721683,0,223.1,39580.0444675926,2008-05-12,01:04:02
39.9323616,116.47198,0,223.1,39580.0444907407,2008-05-12,01:04:04
39.9324049,116.4717499,0,223.1,39580.0445138889,2008-05-12,01:04:06
39.9324083,116.4714866,0,223.1,39580.044537037,2008-05-12,01:04:08
39.9324083,116.4712083,0,223.1,39580.0445601852,2008-05-12,01:04:10
39.9324116,116.470915,0,223.1,39580.0445833333,2008-05-12,01:04:12
39.9324133,116.47062,0,223.1,39580.0446064815,2008-05-12,01:04:14
39.9324166,116.4703316,0,219.8,39580.0446296296,2008-05-12,01:04:16
39.9324216,116.4700616,0,219.8,39580.0446527778,2008-05-12,01:04:18
39.932435,116.46985,0,219.8,39580.0446759259,2008-05-12,01:04:20
39.93244,116.4697416,0,216.5,39580.0446990741,2008-05-12,01:04:22
39.9324433,116.4696899,0,216.5,39580.0447222222,2008-05-12,01:04:24
39.93245,116.4696549,0,213.3,39580.0447453704,2008-05-12,01:04:26
39.9324816,116.4695983,0,213.3,39580.0447685185,2008-05-12,01:04:28
39.9324933,116.469485,0,210,39580.0447916667,2008-05-12,01:04:30
39.9324966,116.4693866,0,206.7,39580.0448148148,2008-05-12,01:04:32
39.9324966,116.4693066,0,206.7,39580.044837963,2008-05-12,01:04:34
39.9324833,116.4692583,0,206.7,39580.0448611111,2008-05-12,01:04:36
39.9324599,116.4692133,0,206.7,39580.0448842593,2008-05-12,01:04:38
39.9324583,116.4691733,0,206.7,39580.0449074074,2008-05-12,01:04:40
39.9324599,116.4691733,0,206.7,39580.0449652778,2008-05-12,01:04:45
39.9324599,116.4691733,0,206.7,39580.045,2008-05-12,01:04:48
39.9324599,116.4691733,0,206.7,39580.0450231481,2008-05-12,01:04:50
39.9324716,116.469015,0,206.7,39580.0450810185,2008-05-12,01:04:55
39.9324766,116.4688499,0,206.7,39580.0451041667,2008-05-12,01:04:57
39.9325016,116.4686749,0,206.7,39580.0451273148,2008-05-12,01:04:59
39.932505,116.46849,0,203.4,39580.045150463,2008-05-12,01:05:01
39.9324983,116.4682583,0,203.4,39580.0451736111,2008-05-12,01:05:03
39.9325016,116.4679966,0,203.4,39580.0451967593,2008-05-12,01:05:05
39.9325183,116.467725,0,203.4,39580.0452199074,2008-05-12,01:05:07
39.9325383,116.4674816,0,203.4,39580.0452430556,2008-05-12,01:05:09
39.9325666,116.4673483,0,200.1,39580.0452662037,2008-05-12,01:05:11
39.9325699,116.4672616,0,196.9,39580.0452893519,2008-05-12,01:05:13
39.9325566,116.467215,0,190.3,39580.0453125,2008-05-12,01:05:15
39.9325433,116.4671616,0,187,39580.0453356481,2008-05-12,01:05:17
39.9325583,116.4671266,0,187,39580.0453587963,2008-05-12,01:05:19
39.9325866,116.467075,0,183.7,39580.0453819444,2008-05-12,01:05:21
39.932595,116.4670283,0,187,39580.0454050926,2008-05-12,01:05:23
39.9325733,116.4669816,0,183.7,39580.0454282407,2008-05-12,01:05:25
39.93259,116.4669266,0,183.7,39580.0454513889,2008-05-12,01:05:27
39.9326149,116.4668449,0,180.4,39580.045474537,2008-05-12,01:05:29
39.932635,116.4667733,0,180.4,39580.0454976852,2008-05-12,01:05:31
39.9326399,116.46671,0,180.4,39580.0455208333,2008-05-12,01:05:33
39.9326233,116.466645,0,180.4,39580.0455439815,2008-05-12,01:05:35
39.9326233,116.4666083,0,177.2,39580.0455671296,2008-05-12,01:05:37
39.9326416,116.4665816,0,173.9,39580.0455902778,2008-05-12,01:05:39
39.9326716,116.4665566,0,173.9,39580.0456134259,2008-05-12,01:05:41
39.93276,116.4665683,0,173.9,39580.0456365741,2008-05-12,01:05:43
39.932875,116.4665949,0,173.9,39580.0456597222,2008-05-12,01:05:45
39.9330266,116.4666549,0,173.9,39580.0456828704,2008-05-12,01:05:47
39.9331932,116.4666783,0,173.9,39580.0457060185,2008-05-12,01:05:49
39.9333883,116.4666316,0,183.7,39580.0457291667,2008-05-12,01:05:51
39.9335766,116.4666433,0,190.3,39580.0457523148,2008-05-12,01:05:53
39.9337599,116.4667233,0,196.9,39580.045775463,2008-05-12,01:05:55
39.9339449,116.4668949,0,200.1,39580.0457986111,2008-05-12,01:05:57
39.93412,116.4671166,0,206.7,39580.0458217593,2008-05-12,01:05:59
39.9343066,116.4672816,0,203.4,39580.0458449074,2008-05-12,01:06:01
39.9344716,116.46746,0,210,39580.0458680556,2008-05-12,01:06:03
39.9346149,116.4675833,0,216.5,39580.0458912037,2008-05-12,01:06:05
39.9347599,116.4676433,0,216.5,39580.0459143519,2008-05-12,01:06:07
39.9348816,116.4678183,0,242.8,39580.0459375,2008-05-12,01:06:09
39.93503,116.4679799,0,252.6,39580.0459606481,2008-05-12,01:06:11
39.93517,116.4681299,0,259.2,39580.0459837963,2008-05-12,01:06:13
39.9352999,116.4682699,0,259.2,39580.0460069444,2008-05-12,01:06:15
39.935425,116.4683799,0,259.2,39580.0460300926,2008-05-12,01:06:17
39.935565,116.4684299,0,265.7,39580.0460532407,2008-05-12,01:06:19
39.9356949,116.4684449,0,275.6,39580.0460763889,2008-05-12,01:06:21
39.9357733,116.46846,0,282.2,39580.046099537,2008-05-12,01:06:23
39.9358049,116.46844,0,285.4,39580.0461226852,2008-05-12,01:06:25
39.9358166,116.46842,0,292,39580.0461458333,2008-05-12,01:06:27
39.9358166,116.4684433,0,295.3,39580.0461689815,2008-05-12,01:06:29
39.9358166,116.4684433,0,295.3,39580.0462037037,2008-05-12,01:06:32
39.935815,116.4684516,0,301.8,39580.0462268519,2008-05-12,01:06:34
39.9359566,116.4684733,0,301.8,39580.0462847222,2008-05-12,01:06:39
39.9360766,116.4685166,0,305.1,39580.0463078704,2008-05-12,01:06:41
39.9361849,116.4684983,0,305.1,39580.0463310185,2008-05-12,01:06:43
39.9362983,116.4685083,0,305.1,39580.0463541667,2008-05-12,01:06:45
39.9364399,116.4685116,0,308.4,39580.0463773148,2008-05-12,01:06:47
39.9365933,116.4685216,0,308.4,39580.046400463,2008-05-12,01:06:49
39.9367516,116.4685333,0,308.4,39580.0464236111,2008-05-12,01:06:51
39.9369266,116.4685349,0,311.7,39580.0464467593,2008-05-12,01:06:53
39.9371066,116.4685333,0,311.7,39580.0464699074,2008-05-12,01:06:55
39.9373033,116.4685416,0,311.7,39580.0464930556,2008-05-12,01:06:57
39.9375149,116.46858,0,305.1,39580.0465162037,2008-05-12,01:06:59
39.937735,116.4685766,0,301.8,39580.0465393519,2008-05-12,01:07:01
39.9379783,116.4685899,0,292,39580.0465625,2008-05-12,01:07:03
39.9382299,116.4685966,0,282.2,39580.0465856481,2008-05-12,01:07:05
39.9384933,116.4685966,0,269,39580.0466087963,2008-05-12,01:07:07
39.9387216,116.468595,0,265.7,39580.0466319444,2008-05-12,01:07:09
39.9388733,116.4685899,0,252.6,39580.0466550926,2008-05-12,01:07:11
39.9389566,116.468595,0,242.8,39580.0466782407,2008-05-12,01:07:13
39.9390316,116.4685916,0,232.9,39580.0467013889,2008-05-12,01:07:15
39.939125,116.4685699,0,226.4,39580.046724537,2008-05-12,01:07:17
39.9392516,116.468545,0,223.1,39580.0467476852,2008-05-12,01:07:19
39.9394033,116.46853,0,216.5,39580.0467708333,2008-05-12,01:07:21
39.9395799,116.46853,0,210,39580.0467939815,2008-05-12,01:07:23
39.9397866,116.4685316,0,206.7,39580.0468171296,2008-05-12,01:07:25
39.940005,116.4685266,0,203.4,39580.0468402778,2008-05-12,01:07:27
39.9402333,116.4685183,0,203.4,39580.0468634259,2008-05-12,01:07:29
39.9404733,116.4685016,0,200.1,39580.0468865741,2008-05-12,01:07:31
39.9407233,116.4684833,0,196.9,39580.0469097222,2008-05-12,01:07:33
39.9409949,116.4684699,0,193.6,39580.0469328704,2008-05-12,01:07:35
39.9412733,116.46846,0,190.3,39580.0469560185,2008-05-12,01:07:37
39.941545,116.4684466,0,183.7,39580.0469791667,2008-05-12,01:07:39
39.9418116,116.4684183,0,180.4,39580.0470023148,2008-05-12,01:07:41
39.94208,116.4683833,0,180.4,39580.047025463,2008-05-12,01:07:43
39.9423583,116.4683466,0,177.2,39580.0470486111,2008-05-12,01:07:45
39.9426449,116.4683099,0,177.2,39580.0470717593,2008-05-12,01:07:47
39.9429366,116.4682733,0,177.2,39580.0470949074,2008-05-12,01:07:49
39.9432266,116.46823,0,177.2,39580.0471180556,2008-05-12,01:07:51
39.9435149,116.4681849,0,177.2,39580.0471412037,2008-05-12,01:07:53
39.9437983,116.4681416,0,177.2,39580.0471643518,2008-05-12,01:07:55
39.94408,116.4680949,0,177.2,39580.0471875,2008-05-12,01:07:57
39.9443666,116.4680166,0,180.4,39580.0472106481,2008-05-12,01:07:59
39.9446516,116.4679366,0,177.2,39580.0472337963,2008-05-12,01:08:01
39.94494,116.467845,0,173.9,39580.0472569444,2008-05-12,01:08:03
39.9452333,116.467755,0,177.2,39580.0472800926,2008-05-12,01:08:05
39.9455266,116.4676666,0,180.4,39580.0473032407,2008-05-12,01:08:07
39.9458183,116.4675833,0,183.7,39580.0473263889,2008-05-12,01:08:09
39.9461116,116.4675099,0,187,39580.047349537,2008-05-12,01:08:11
39.9463866,116.4674066,0,193.6,39580.0473726852,2008-05-12,01:08:13
39.9466549,116.4673083,0,196.9,39580.0473958333,2008-05-12,01:08:15
39.9469099,116.4671583,0,200.1,39580.0474189815,2008-05-12,01:08:17
39.9471616,116.4669833,0,203.4,39580.0474421296,2008-05-12,01:08:19
39.9473833,116.4667683,0,213.3,39580.0474652778,2008-05-12,01:08:21
39.9476183,116.4665616,0,216.5,39580.0474884259,2008-05-12,01:08:23
39.9478616,116.4663416,0,210,39580.0475115741,2008-05-12,01:08:25
39.9481216,116.4661616,0,210,39580.0475347222,2008-05-12,01:08:27
39.9483916,116.4660366,0,210,39580.0475578704,2008-05-12,01:08:29
39.9486783,116.465945,0,203.4,39580.0475810185,2008-05-12,01:08:31
39.9489816,116.4658633,0,200.1,39580.0476041667,2008-05-12,01:08:33
39.9492866,116.4657716,0,190.3,39580.0476273148,2008-05-12,01:08:35
39.9496016,116.46568,0,180.4,39580.047650463,2008-05-12,01:08:37
39.9503966,116.4654733,0,147.6,39580.0477083333,2008-05-12,01:08:42
39.9506566,116.4653733,0,157.5,39580.0477314815,2008-05-12,01:08:44
39.9508733,116.4652916,0,160.8,39580.0477546296,2008-05-12,01:08:46
39.9509849,116.4651483,0,187,39580.0477777778,2008-05-12,01:08:48
39.9510516,116.4649616,0,190.3,39580.0478009259,2008-05-12,01:08:50
39.9510466,116.4647416,0,190.3,39580.0478240741,2008-05-12,01:08:52
39.9510116,116.4645249,0,190.3,39580.0478472222,2008-05-12,01:08:54
39.9509366,116.464305,0,187,39580.0478703704,2008-05-12,01:08:56
39.9508666,116.4640849,0,183.7,39580.0478935185,2008-05-12,01:08:58
39.9507933,116.4638599,0,183.7,39580.0479166667,2008-05-12,01:09:00
39.950725,116.4636633,0,180.4,39580.0479398148,2008-05-12,01:09:02
39.95067,116.4635266,0,180.4,39580.047962963,2008-05-12,01:09:04
39.9506199,116.4634399,0,177.2,39580.0479861111,2008-05-12,01:09:06
39.9505966,116.4633883,0,177.2,39580.0480092593,2008-05-12,01:09:08
39.9505899,116.46336,0,177.2,39580.0480324074,2008-05-12,01:09:10
39.9505916,116.4633316,0,177.2,39580.0480555556,2008-05-12,01:09:12
39.9505816,116.4632616,0,177.2,39580.0480787037,2008-05-12,01:09:14
39.95057,116.4631549,0,180.4,39580.0481018518,2008-05-12,01:09:16
39.950545,116.46308,0,180.4,39580.048125,2008-05-12,01:09:18
39.9505466,116.4630316,0,183.7,39580.0481481481,2008-05-12,01:09:20
39.9505083,116.462975,0,187,39580.0481712963,2008-05-12,01:09:22
39.95047,116.4628733,0,190.3,39580.0481944444,2008-05-12,01:09:24
39.9504316,116.4627699,0,190.3,39580.0482175926,2008-05-12,01:09:26
39.9503866,116.4626733,0,190.3,39580.0482407407,2008-05-12,01:09:28
39.9503399,116.46257,0,190.3,39580.0482638889,2008-05-12,01:09:30
39.95035,116.4624683,0,187,39580.048287037,2008-05-12,01:09:32
39.95039,116.4623699,0,190.3,39580.0483101852,2008-05-12,01:09:34
39.9504649,116.4623033,0,190.3,39580.0483333333,2008-05-12,01:09:36
39.9505899,116.4622916,0,190.3,39580.0483564815,2008-05-12,01:09:38
39.9507149,116.4622699,0,190.3,39580.0483796296,2008-05-12,01:09:40
39.9508383,116.4622533,0,190.3,39580.0484027778,2008-05-12,01:09:42
39.950965,116.4622416,0,190.3,39580.0484259259,2008-05-12,01:09:44
39.9510783,116.4622349,0,187,39580.0484490741,2008-05-12,01:09:46
39.9511799,116.4622266,0,183.7,39580.0484722222,2008-05-12,01:09:48
39.9512883,116.4622216,0,180.4,39580.0484953704,2008-05-12,01:09:50
39.9514199,116.46221,0,177.2,39580.0485185185,2008-05-12,01:09:52
39.9515599,116.4621966,0,177.2,39580.0485416667,2008-05-12,01:09:54
39.951705,116.4621833,0,173.9,39580.0485648148,2008-05-12,01:09:56
39.9518549,116.46217,0,170.6,39580.048587963,2008-05-12,01:09:58
39.9519983,116.4621599,0,170.6,39580.0486111111,2008-05-12,01:10:00
39.95213,116.4621466,0,167.3,39580.0486342593,2008-05-12,01:10:02
39.9522583,116.462135,0,167.3,39580.0486574074,2008-05-12,01:10:04
39.9523749,116.4621283,0,167.3,39580.0486805556,2008-05-12,01:10:06
39.95248,116.4621249,0,167.3,39580.0487037037,2008-05-12,01:10:08
39.9525733,116.4621183,0,164,39580.0487268518,2008-05-12,01:10:10
39.95266,116.4621016,0,164,39580.04875,2008-05-12,01:10:12
39.952745,116.4620883,0,167.3,39580.0487731481,2008-05-12,01:10:14
39.9528283,116.4620816,0,167.3,39580.0487962963,2008-05-12,01:10:16
39.9529283,116.4620783,0,167.3,39580.0488194444,2008-05-12,01:10:18
39.9530516,116.4620733,0,167.3,39580.0488425926,2008-05-12,01:10:20
39.95319,116.4620683,0,167.3,39580.0488657407,2008-05-12,01:10:22
39.9533416,116.4620616,0,167.3,39580.0488888889,2008-05-12,01:10:24
39.9534983,116.4620549,0,167.3,39580.048912037,2008-05-12,01:10:26
39.9536499,116.4620483,0,167.3,39580.0489351852,2008-05-12,01:10:28
39.9537966,116.4620416,0,167.3,39580.0489583333,2008-05-12,01:10:30
39.9539366,116.4620399,0,167.3,39580.0489814815,2008-05-12,01:10:32
39.9540883,116.4620333,0,167.3,39580.0490046296,2008-05-12,01:10:34
39.9542416,116.4620266,0,167.3,39580.0490277778,2008-05-12,01:10:36
39.9544066,116.4620199,0,170.6,39580.0490509259,2008-05-12,01:10:38
39.9545749,116.4620083,0,170.6,39580.0490740741,2008-05-12,01:10:40
39.9547416,116.461995,0,170.6,39580.0490972222,2008-05-12,01:10:42
39.9549033,116.4619783,0,170.6,39580.0491203704,2008-05-12,01:10:44
39.9550599,116.4619483,0,173.9,39580.0491435185,2008-05-12,01:10:46
39.9552083,116.4619183,0,180.4,39580.0491666667,2008-05-12,01:10:48
39.9553433,116.4619066,0,183.7,39580.0491898148,2008-05-12,01:10:50
39.9554783,116.4618933,0,183.7,39580.049212963,2008-05-12,01:10:52
39.9556316,116.4618783,0,187,39580.0492361111,2008-05-12,01:10:54
39.9557933,116.4618666,0,190.3,39580.0492592593,2008-05-12,01:10:56
39.955955,116.4618499,0,196.9,39580.0492824074,2008-05-12,01:10:58
39.9561133,116.4618366,0,200.1,39580.0493055556,2008-05-12,01:11:00
39.956245,116.4618266,0,203.4,39580.0493287037,2008-05-12,01:11:02
39.9563349,116.4618133,0,213.3,39580.0493518518,2008-05-12,01:11:04
39.9564183,116.4617983,0,216.5,39580.049375,2008-05-12,01:11:06
39.9565133,116.4617883,0,219.8,39580.0493981481,2008-05-12,01:11:08
39.9566266,116.4617749,0,226.4,39580.0494212963,2008-05-12,01:11:10
39.9567516,116.4617583,0,232.9,39580.0494444444,2008-05-12,01:11:12
39.9568833,116.4617366,0,242.8,39580.0494675926,2008-05-12,01:11:14
39.9570183,116.46172,0,249.3,39580.0494907407,2008-05-12,01:11:16
39.957145,116.4616916,0,262.5,39580.0495138889,2008-05-12,01:11:18
39.9572516,116.4616666,0,265.7,39580.049537037,2008-05-12,01:11:20
39.9573266,116.4616399,0,269,39580.0495601852,2008-05-12,01:11:22
39.9573666,116.4616116,0,275.6,39580.0495833333,2008-05-12,01:11:24
39.9574266,116.4615616,0,269,39580.0496064815,2008-05-12,01:11:26
39.9574866,116.461525,0,269,39580.0496296296,2008-05-12,01:11:28
39.9575616,116.4614649,0,265.7,39580.0496527778,2008-05-12,01:11:30
39.9576216,116.4614116,0,265.7,39580.0496759259,2008-05-12,01:11:32
39.9576833,116.4613933,0,265.7,39580.0496990741,2008-05-12,01:11:34
39.9577383,116.4613866,0,262.5,39580.0497222222,2008-05-12,01:11:36
39.9577799,116.4613649,0,262.5,39580.0497453704,2008-05-12,01:11:38
39.9578099,116.4613383,0,262.5,39580.0497685185,2008-05-12,01:11:40
39.95783,116.4613183,0,259.2,39580.0497916667,2008-05-12,01:11:42
39.9578399,116.4613016,0,255.9,39580.0498148148,2008-05-12,01:11:44
39.957845,116.4612549,0,252.6,39580.049837963,2008-05-12,01:11:46
39.9578799,116.4611666,0,249.3,39580.0498611111,2008-05-12,01:11:48
39.9579283,116.461075,0,246.1,39580.0498842593,2008-05-12,01:11:50
39.9579799,116.4610149,0,239.5,39580.0499074074,2008-05-12,01:11:52
39.95801,116.4609933,0,239.5,39580.0499305556,2008-05-12,01:11:54
39.9580083,116.4609816,0,239.5,39580.0499537037,2008-05-12,01:11:56
39.9579933,116.4609716,0,236.2,39580.0500115741,2008-05-12,01:12:01
39.9579933,116.4609716,0,236.2,39580.0500694444,2008-05-12,01:12:06
39.9579933,116.4609716,0,236.2,39580.0501273148,2008-05-12,01:12:11
39.9579933,116.4609716,0,236.2,39580.0501851852,2008-05-12,01:12:16
39.9579933,116.4609716,0,236.2,39580.0502430556,2008-05-12,01:12:21
39.9579933,116.4609716,0,236.2,39580.0503009259,2008-05-12,01:12:26
39.9579933,116.4609716,0,236.2,39580.0503587963,2008-05-12,01:12:31
39.9579933,116.4609716,0,236.2,39580.0504166667,2008-05-12,01:12:36
39.9579933,116.4609716,0,236.2,39580.050474537,2008-05-12,01:12:41
39.9579933,116.4609716,0,236.2,39580.0505324074,2008-05-12,01:12:46
39.9579933,116.4609716,0,236.2,39580.0505671296,2008-05-12,01:12:49
39.9579933,116.4609716,0,236.2,39580.0505902778,2008-05-12,01:12:51
39.9580083,116.4609433,0,236.2,39580.0506481482,2008-05-12,01:12:56
39.9580283,116.4609249,0,236.2,39580.0506712963,2008-05-12,01:12:58
39.9580916,116.4608716,0,236.2,39580.0506944444,2008-05-12,01:13:00
39.9581333,116.4608083,0,236.2,39580.0507175926,2008-05-12,01:13:02
39.958155,116.4607766,0,236.2,39580.0507407407,2008-05-12,01:13:04
39.9581699,116.4607633,0,236.2,39580.0507638889,2008-05-12,01:13:06
39.9581833,116.4607116,0,236.2,39580.0508217593,2008-05-12,01:13:11
39.9581916,116.4606383,0,236.2,39580.0508449074,2008-05-12,01:13:13
39.9581683,116.4605483,0,236.2,39580.0508680556,2008-05-12,01:13:15
39.9581266,116.4604916,0,232.9,39580.0508912037,2008-05-12,01:13:17
