# Supplementary material for: Research on differential privacy protection method based on user tendency
Source: PLoS One. 2023 Oct 26;18(10):e0288823. doi: 10.1371/journal.pone.0288823 (PMC10602288; doi:10.1371/journal.pone.0288823)
Supplement: S5 Data — (ZIP) [file pone.0288823.s005.zip › Data 5-5/153/Trajectory/20080512084246.plt]

Geolife trajectory
WGS 84
Altitude is in Feet
Reserved 3
0,2,255,My Track,0,0,2,8421376
0
39.9551616,116.4617949,0,232.9,39580.3630324074,2008-05-12,08:42:46
39.9550966,116.4618099,0,232.9,39580.3630439815,2008-05-12,08:42:47
39.9549683,116.4618266,0,232.9,39580.3630671296,2008-05-12,08:42:49
39.9548516,116.4618349,0,232.9,39580.3630902778,2008-05-12,08:42:51
39.9544283,116.4617883,0,232.9,39580.3631597222,2008-05-12,08:42:57
39.9542566,116.4618266,0,232.9,39580.3631828704,2008-05-12,08:42:59
39.9540866,116.4618683,0,232.9,39580.3632060185,2008-05-12,08:43:01
39.9539166,116.4619116,0,232.9,39580.3632291667,2008-05-12,08:43:03
39.9537449,116.4619366,0,232.9,39580.3632523148,2008-05-12,08:43:05
39.9535533,116.461945,0,232.9,39580.363275463,2008-05-12,08:43:07
39.9533399,116.46196,0,232.9,39580.3632986111,2008-05-12,08:43:09
39.9531083,116.46198,0,232.9,39580.3633217593,2008-05-12,08:43:11
39.95287,116.462,0,232.9,39580.3633449074,2008-05-12,08:43:13
39.9526366,116.4620183,0,232.9,39580.3633680556,2008-05-12,08:43:15
39.9524033,116.4620399,0,232.9,39580.3633912037,2008-05-12,08:43:17
39.9521649,116.46207,0,232.9,39580.3634143519,2008-05-12,08:43:19
39.9519216,116.4621,0,232.9,39580.3634375,2008-05-12,08:43:21
39.951695,116.4620549,0,232.9,39580.3634606482,2008-05-12,08:43:23
39.9514616,116.4620516,0,232.9,39580.3634837963,2008-05-12,08:43:25
39.95126,116.4620616,0,232.9,39580.3635069444,2008-05-12,08:43:27
39.9511216,116.4620816,0,232.9,39580.3635300926,2008-05-12,08:43:29
39.95105,116.4620966,0,229.7,39580.3635532407,2008-05-12,08:43:31
39.9510166,116.462105,0,229.7,39580.3635763889,2008-05-12,08:43:33
39.9510066,116.4621099,0,229.7,39580.363599537,2008-05-12,08:43:35
39.9510083,116.4621183,0,223.1,39580.3636574074,2008-05-12,08:43:40
39.9510083,116.4621183,0,223.1,39580.3636921296,2008-05-12,08:43:43
39.9510083,116.4621183,0,223.1,39580.3637152778,2008-05-12,08:43:45
39.9509716,116.46212,0,223.1,39580.3637384259,2008-05-12,08:43:47
39.95095,116.4621233,0,223.1,39580.3637615741,2008-05-12,08:43:49
39.95095,116.4621233,0,223.1,39580.3637962963,2008-05-12,08:43:52
39.95095,116.4621233,0,223.1,39580.3638194444,2008-05-12,08:43:54
39.950865,116.4621316,0,223.1,39580.3638773148,2008-05-12,08:43:59
39.9507783,116.4621383,0,223.1,39580.363900463,2008-05-12,08:44:01
39.9507033,116.4621433,0,223.1,39580.3639236111,2008-05-12,08:44:03
39.9506583,116.4621499,0,219.8,39580.3639467593,2008-05-12,08:44:05
39.9506183,116.4621566,0,219.8,39580.3639699074,2008-05-12,08:44:07
39.9505499,116.4621666,0,219.8,39580.3639930556,2008-05-12,08:44:09
39.9504533,116.462175,0,216.5,39580.3640162037,2008-05-12,08:44:11
39.9503566,116.4621799,0,216.5,39580.3640393519,2008-05-12,08:44:13
39.9502666,116.46219,0,213.3,39580.3640625,2008-05-12,08:44:15
39.9501866,116.4622383,0,210,39580.3640856481,2008-05-12,08:44:17
39.9501233,116.4623233,0,206.7,39580.3641087963,2008-05-12,08:44:19
39.9500833,116.4624249,0,203.4,39580.3641319444,2008-05-12,08:44:21
39.9500749,116.4625733,0,203.4,39580.3641550926,2008-05-12,08:44:23
39.9501049,116.4627583,0,200.1,39580.3641782407,2008-05-12,08:44:25
39.9501966,116.4629833,0,200.1,39580.3642013889,2008-05-12,08:44:27
39.9502766,116.4632266,0,200.1,39580.364224537,2008-05-12,08:44:29
39.9503683,116.4634866,0,196.9,39580.3642476852,2008-05-12,08:44:31
39.9504533,116.4637083,0,196.9,39580.3642708333,2008-05-12,08:44:33
39.9505099,116.4638666,0,193.6,39580.3642939815,2008-05-12,08:44:35
39.9505383,116.463915,0,193.6,39580.3643171296,2008-05-12,08:44:37
39.9505383,116.46397,0,190.3,39580.3643402778,2008-05-12,08:44:39
39.950515,116.4640499,0,183.7,39580.3643634259,2008-05-12,08:44:41
39.9505533,116.4641433,0,173.9,39580.3643865741,2008-05-12,08:44:43
39.9505649,116.4642016,0,173.9,39580.3644097222,2008-05-12,08:44:45
39.9505816,116.4642716,0,170.6,39580.3644328704,2008-05-12,08:44:47
39.9506066,116.4643799,0,167.3,39580.3644560185,2008-05-12,08:44:49
39.9506416,116.4645133,0,164,39580.3644791667,2008-05-12,08:44:51
39.9506933,116.4647416,0,164,39580.3645138889,2008-05-12,08:44:54
39.9507466,116.4648383,0,160.8,39580.364537037,2008-05-12,08:44:56
39.9507733,116.4649316,0,160.8,39580.3645601852,2008-05-12,08:44:58
39.9507816,116.46507,0,157.5,39580.3645833333,2008-05-12,08:45:00
39.9507816,116.4651583,0,157.5,39580.3646064815,2008-05-12,08:45:02
39.95077,116.4651866,0,154.2,39580.3646296296,2008-05-12,08:45:04
39.95077,116.4652033,0,154.2,39580.3646527778,2008-05-12,08:45:06
39.9507766,116.4652133,0,154.2,39580.3646759259,2008-05-12,08:45:08
39.95077,116.46521,0,154.2,39580.3646990741,2008-05-12,08:45:10
39.95071,116.4653133,0,154.2,39580.3647222222,2008-05-12,08:45:12
39.9506883,116.4651916,0,154.2,39580.3647453704,2008-05-12,08:45:14
39.9505566,116.4652016,0,154.2,39580.3647685185,2008-05-12,08:45:16
39.9504099,116.4652366,0,154.2,39580.3647916667,2008-05-12,08:45:18
39.9502633,116.4652849,0,154.2,39580.3648148148,2008-05-12,08:45:20
39.9501133,116.4653183,0,150.9,39580.364837963,2008-05-12,08:45:22
39.9499466,116.4653733,0,150.9,39580.3648611111,2008-05-12,08:45:24
39.9497566,116.4654449,0,150.9,39580.3648842593,2008-05-12,08:45:26
39.9495666,116.4654983,0,150.9,39580.3649074074,2008-05-12,08:45:28
39.9493749,116.4655466,0,147.6,39580.3649305556,2008-05-12,08:45:30
39.94917,116.4655999,0,147.6,39580.3649537037,2008-05-12,08:45:32
39.9489616,116.4656516,0,144.4,39580.3649768519,2008-05-12,08:45:34
39.9487366,116.4657083,0,141.1,39580.365,2008-05-12,08:45:36
39.9485233,116.4657833,0,137.8,39580.3650231481,2008-05-12,08:45:38
39.9482933,116.4658649,0,134.5,39580.3650462963,2008-05-12,08:45:40
39.9480766,116.4659849,0,121.4,39580.3650694444,2008-05-12,08:45:42
39.9478716,116.4661516,0,114.8,39580.3650925926,2008-05-12,08:45:44
39.9476633,116.4663266,0,111.5,39580.3651157407,2008-05-12,08:45:46
39.9474549,116.4665066,0,108.3,39580.3651388889,2008-05-12,08:45:48
39.9472516,116.4666866,0,101.7,39580.365162037,2008-05-12,08:45:50
39.9470583,116.4668533,0,98.4,39580.3651851852,2008-05-12,08:45:52
39.9468666,116.4669849,0,95.1,39580.3652083333,2008-05-12,08:45:54
39.9466816,116.4670999,0,95.1,39580.3652314815,2008-05-12,08:45:56
39.9464699,116.4671983,0,95.1,39580.3652546296,2008-05-12,08:45:58
39.9462466,116.4672883,0,95.1,39580.3652777778,2008-05-12,08:46:00
39.9460116,116.4673633,0,95.1,39580.3653009259,2008-05-12,08:46:02
39.9457583,116.4674316,0,91.9,39580.3653240741,2008-05-12,08:46:04
39.9455116,116.467495,0,85.3,39580.3653472222,2008-05-12,08:46:06
39.9452666,116.4675749,0,85.3,39580.3653703704,2008-05-12,08:46:08
39.9450433,116.4676383,0,82,39580.3653935185,2008-05-12,08:46:10
39.9448516,116.4676783,0,72.2,39580.3654166667,2008-05-12,08:46:12
39.9447033,116.467705,0,82,39580.3654398148,2008-05-12,08:46:14
39.9445799,116.4677383,0,85.3,39580.365462963,2008-05-12,08:46:16
39.94449,116.4677666,0,85.3,39580.3654861111,2008-05-12,08:46:18
39.9444383,116.4677933,0,91.9,39580.3655092593,2008-05-12,08:46:20
39.9444116,116.4678066,0,95.1,39580.3655324074,2008-05-12,08:46:22
39.9444166,116.46781,0,98.4,39580.3655555556,2008-05-12,08:46:24
39.9444166,116.46781,0,98.4,39580.3655902778,2008-05-12,08:46:27
39.9444183,116.46781,0,98.4,39580.3656134259,2008-05-12,08:46:29
39.9443483,116.467825,0,98.4,39580.3656712963,2008-05-12,08:46:34
39.9442749,116.4678399,0,98.4,39580.3656944444,2008-05-12,08:46:36
39.9441966,116.4678549,0,98.4,39580.3657175926,2008-05-12,08:46:38
39.944125,116.4678533,0,98.4,39580.3657407407,2008-05-12,08:46:40
39.9440599,116.4678583,0,98.4,39580.3657638889,2008-05-12,08:46:42
39.9439816,116.4678583,0,98.4,39580.365787037,2008-05-12,08:46:44
39.9438766,116.4679,0,98.4,39580.3658101852,2008-05-12,08:46:46
39.94376,116.4679266,0,101.7,39580.3658333333,2008-05-12,08:46:48
39.9436366,116.4679533,0,101.7,39580.3658564815,2008-05-12,08:46:50
39.9434999,116.4679816,0,101.7,39580.3658796296,2008-05-12,08:46:52
39.9433516,116.468005,0,101.7,39580.3659027778,2008-05-12,08:46:54
39.9431783,116.4680133,0,105,39580.3659259259,2008-05-12,08:46:56
39.9429633,116.4680299,0,105,39580.3659490741,2008-05-12,08:46:58
39.9427316,116.4680816,0,105,39580.3659722222,2008-05-12,08:47:00
39.9424749,116.4681266,0,108.3,39580.3659953704,2008-05-12,08:47:02
39.9422116,116.4681666,0,108.3,39580.3660185185,2008-05-12,08:47:04
39.94195,116.4681816,0,111.5,39580.3660416667,2008-05-12,08:47:06
39.9416766,116.46823,0,111.5,39580.3660648148,2008-05-12,08:47:08
39.9413966,116.4682666,0,108.3,39580.366087963,2008-05-12,08:47:10
39.9411083,116.4682933,0,108.3,39580.3661111111,2008-05-12,08:47:12
39.9408033,116.4683216,0,108.3,39580.3661342593,2008-05-12,08:47:14
39.9400099,116.468385,0,105,39580.3661921296,2008-05-12,08:47:19
39.9391749,116.4684449,0,101.7,39580.36625,2008-05-12,08:47:24
39.9383599,116.4684933,0,101.7,39580.3663078704,2008-05-12,08:47:29
39.9376599,116.4685366,0,101.7,39580.3663657407,2008-05-12,08:47:34
39.9374366,116.4685483,0,105,39580.3663888889,2008-05-12,08:47:36
39.9372366,116.4685549,0,105,39580.366412037,2008-05-12,08:47:38
39.9370733,116.4685583,0,101.7,39580.3664351852,2008-05-12,08:47:40
39.9369449,116.4685633,0,101.7,39580.3664583333,2008-05-12,08:47:42
39.9368416,116.4685666,0,101.7,39580.3664814815,2008-05-12,08:47:44
39.9367749,116.4685716,0,101.7,39580.3665046296,2008-05-12,08:47:46
39.9367466,116.4685716,0,105,39580.3665277778,2008-05-12,08:47:48
39.9367449,116.4685699,0,105,39580.3665509259,2008-05-12,08:47:50
39.9367449,116.4685699,0,105,39580.3666087963,2008-05-12,08:47:55
39.9367449,116.4685699,0,105,39580.3666666667,2008-05-12,08:48:00
39.9367449,116.4685699,0,105,39580.366724537,2008-05-12,08:48:05
39.9367449,116.4685699,0,105,39580.3667824074,2008-05-12,08:48:10
39.9367449,116.4685699,0,105,39580.3668171296,2008-05-12,08:48:13
39.9367466,116.4685699,0,105,39580.3668402778,2008-05-12,08:48:15
39.9367083,116.4685716,0,105,39580.3668634259,2008-05-12,08:48:17
39.9366499,116.4685733,0,105,39580.3668865741,2008-05-12,08:48:19
39.93657,116.4685766,0,108.3,39580.3669097222,2008-05-12,08:48:21
39.936475,116.4685816,0,108.3,39580.3669328704,2008-05-12,08:48:23
39.9363533,116.4685866,0,108.3,39580.3669560185,2008-05-12,08:48:25
39.93621,116.4685899,0,111.5,39580.3669791667,2008-05-12,08:48:27
39.9360516,116.4685849,0,111.5,39580.3670023148,2008-05-12,08:48:29
39.9358766,116.4685566,0,111.5,39580.367025463,2008-05-12,08:48:31
39.9356966,116.468475,0,108.3,39580.3670486111,2008-05-12,08:48:33
39.9355066,116.4683649,0,108.3,39580.3670717593,2008-05-12,08:48:35
39.9353199,116.4682083,0,108.3,39580.3670949074,2008-05-12,08:48:37
39.9351266,116.46804,0,105,39580.3671180556,2008-05-12,08:48:39
39.9349316,116.4678399,0,101.7,39580.3671412037,2008-05-12,08:48:41
39.9347216,116.4676383,0,101.7,39580.3671643519,2008-05-12,08:48:43
39.9345066,116.4674183,0,101.7,39580.3671875,2008-05-12,08:48:45
39.9342833,116.4672083,0,101.7,39580.3672106481,2008-05-12,08:48:47
39.934075,116.4669949,0,105,39580.3672337963,2008-05-12,08:48:49
39.9339016,116.4668333,0,101.7,39580.3672569444,2008-05-12,08:48:51
39.9337833,116.4667133,0,101.7,39580.3672800926,2008-05-12,08:48:53
39.9337133,116.46666,0,101.7,39580.3673032407,2008-05-12,08:48:55
39.9336866,116.4666316,0,95.1,39580.3673263889,2008-05-12,08:48:57
39.9336716,116.4666116,0,91.9,39580.367349537,2008-05-12,08:48:59
39.9336583,116.4665799,0,88.6,39580.3673726852,2008-05-12,08:49:01
39.9336316,116.4665466,0,85.3,39580.3673958333,2008-05-12,08:49:03
39.9335783,116.4665116,0,82,39580.3674189815,2008-05-12,08:49:05
39.9335183,116.466465,0,62.3,39580.3674421296,2008-05-12,08:49:07
39.933475,116.4664483,0,59.1,39580.3674652778,2008-05-12,08:49:09
39.9334766,116.4664266,0,59.1,39580.3674884259,2008-05-12,08:49:11
39.9334783,116.4664083,0,42.7,39580.3675115741,2008-05-12,08:49:13
39.933505,116.4663933,0,39.4,39580.3675694444,2008-05-12,08:49:18
39.933505,116.4663933,0,39.4,39580.3676273148,2008-05-12,08:49:23
39.933505,116.4663933,0,39.4,39580.3676851852,2008-05-12,08:49:28
39.933505,116.4663933,0,39.4,39580.3677430556,2008-05-12,08:49:33
39.933505,116.4663933,0,39.4,39580.3678009259,2008-05-12,08:49:38
39.933505,116.4663933,0,39.4,39580.3678587963,2008-05-12,08:49:43
39.933505,116.4663933,0,39.4,39580.3679166667,2008-05-12,08:49:48
39.933505,116.4663933,0,39.4,39580.367974537,2008-05-12,08:49:53
39.933505,116.4663933,0,39.4,39580.3680324074,2008-05-12,08:49:58
39.933505,116.4663933,0,39.4,39580.3680902778,2008-05-12,08:50:03
39.933505,116.4663933,0,39.4,39580.368125,2008-05-12,08:50:06
39.933505,116.4663933,0,39.4,39580.3681481481,2008-05-12,08:50:08
39.9334866,116.4663916,0,39.4,39580.3682060185,2008-05-12,08:50:13
39.9334383,116.46638,0,36.1,39580.3682291667,2008-05-12,08:50:15
39.93338,116.46636,0,39.4,39580.3682523148,2008-05-12,08:50:17
39.93332,116.4663149,0,36.1,39580.368275463,2008-05-12,08:50:19
39.9332599,116.4662633,0,36.1,39580.3682986111,2008-05-12,08:50:21
39.933195,116.4661766,0,36.1,39580.3683217593,2008-05-12,08:50:23
39.9331149,116.4660783,0,36.1,39580.3683449074,2008-05-12,08:50:25
39.9329683,116.4661083,0,39.4,39580.3683680556,2008-05-12,08:50:27
39.9327433,116.4662849,0,39.4,39580.3683912037,2008-05-12,08:50:29
39.9325966,116.4663899,0,39.4,39580.3684143518,2008-05-12,08:50:31
39.9324783,116.4665183,0,39.4,39580.3684375,2008-05-12,08:50:33
39.9323749,116.466675,0,39.4,39580.3684606481,2008-05-12,08:50:35
39.9323466,116.4668983,0,39.4,39580.3684837963,2008-05-12,08:50:37
39.9323116,116.4671233,0,39.4,39580.3685069444,2008-05-12,08:50:39
39.9323016,116.4673783,0,42.7,39580.3685300926,2008-05-12,08:50:41
39.9323066,116.4676733,0,42.7,39580.3685532407,2008-05-12,08:50:43
39.9323166,116.4679716,0,42.7,39580.3685763889,2008-05-12,08:50:45
39.9323266,116.4682516,0,42.7,39580.368599537,2008-05-12,08:50:47
39.9323449,116.4685766,0,45.9,39580.3686226852,2008-05-12,08:50:49
39.9323333,116.4688916,0,45.9,39580.3686458333,2008-05-12,08:50:51
39.9323416,116.4692549,0,49.2,39580.3686689815,2008-05-12,08:50:53
39.9323449,116.4695833,0,49.2,39580.3686921296,2008-05-12,08:50:55
39.9323283,116.4699266,0,52.5,39580.3687152778,2008-05-12,08:50:57
39.932315,116.4702366,0,52.5,39580.3687384259,2008-05-12,08:50:59
39.9323066,116.4705166,0,55.8,39580.3687615741,2008-05-12,08:51:01
39.9322966,116.4707566,0,55.8,39580.3687847222,2008-05-12,08:51:03
39.9322883,116.4709566,0,55.8,39580.3688078704,2008-05-12,08:51:05
39.9322733,116.4711216,0,55.8,39580.3688310185,2008-05-12,08:51:07
39.9322733,116.4712083,0,59.1,39580.3688541667,2008-05-12,08:51:09
39.93227,116.471305,0,59.1,39580.3688773148,2008-05-12,08:51:11
39.9322633,116.4714433,0,59.1,39580.368900463,2008-05-12,08:51:13
39.9322516,116.4715933,0,62.3,39580.3689236111,2008-05-12,08:51:15
39.9322516,116.4717699,0,62.3,39580.3689467593,2008-05-12,08:51:17
39.9322633,116.4719199,0,62.3,39580.3689699074,2008-05-12,08:51:19
39.9322316,116.4720466,0,62.3,39580.3689930556,2008-05-12,08:51:21
39.9321816,116.4721466,0,62.3,39580.3690162037,2008-05-12,08:51:23
39.9321016,116.4721733,0,65.6,39580.3690393518,2008-05-12,08:51:25
39.93196,116.4721616,0,68.9,39580.3690625,2008-05-12,08:51:27
39.9318066,116.4721466,0,75.5,39580.3690856481,2008-05-12,08:51:29
39.9316449,116.4721383,0,78.7,39580.3691087963,2008-05-12,08:51:31
39.9314716,116.4721333,0,85.3,39580.3691319444,2008-05-12,08:51:33
39.9312833,116.4721316,0,88.6,39580.3691550926,2008-05-12,08:51:35
39.9310766,116.4721266,0,91.9,39580.3691782407,2008-05-12,08:51:37
39.9308616,116.4721183,0,91.9,39580.3692013889,2008-05-12,08:51:39
39.9306466,116.4721116,0,95.1,39580.369224537,2008-05-12,08:51:41
39.930435,116.4720999,0,98.4,39580.3692476852,2008-05-12,08:51:43
39.9302449,116.4720616,0,98.4,39580.3692708333,2008-05-12,08:51:45
39.93004,116.4720999,0,101.7,39580.3692939815,2008-05-12,08:51:47
39.9299233,116.4721016,0,101.7,39580.3693171296,2008-05-12,08:51:49
39.9298616,116.47214,0,98.4,39580.3693402778,2008-05-12,08:51:51
39.9297166,116.47212,0,95.1,39580.3693634259,2008-05-12,08:51:53
39.9295933,116.4720616,0,95.1,39580.3693865741,2008-05-12,08:51:55
39.9294516,116.472035,0,95.1,39580.3694097222,2008-05-12,08:51:57
39.9293049,116.472005,0,95.1,39580.3694328704,2008-05-12,08:51:59
39.9291432,116.471985,0,91.9,39580.3694560185,2008-05-12,08:52:01
39.9289966,116.4720016,0,91.9,39580.3694791667,2008-05-12,08:52:03
39.9288733,116.4719783,0,88.6,39580.3695023148,2008-05-12,08:52:05
39.9287816,116.4719466,0,88.6,39580.369525463,2008-05-12,08:52:07
39.9286933,116.4719,0,85.3,39580.3695486111,2008-05-12,08:52:09
39.9285633,116.4719,0,82,39580.3695717593,2008-05-12,08:52:11
39.9284033,116.4719216,0,82,39580.3695949074,2008-05-12,08:52:13
39.9282266,116.4719316,0,82,39580.3696180556,2008-05-12,08:52:15
39.9280749,116.4719483,0,82,39580.3696412037,2008-05-12,08:52:17
39.927925,116.4720066,0,78.7,39580.3696643518,2008-05-12,08:52:19
39.9277916,116.4720066,0,78.7,39580.3696875,2008-05-12,08:52:21
39.9276916,116.4720083,0,78.7,39580.3697106481,2008-05-12,08:52:23
39.9276383,116.4719166,0,75.5,39580.3697337963,2008-05-12,08:52:25
39.9275566,116.4719199,0,75.5,39580.3697569444,2008-05-12,08:52:27
39.9274566,116.4719133,0,72.2,39580.3697800926,2008-05-12,08:52:29
39.92734,116.4719283,0,72.2,39580.3698032407,2008-05-12,08:52:31
39.9272266,116.4719316,0,72.2,39580.3698263889,2008-05-12,08:52:33
39.9271333,116.4719133,0,72.2,39580.369849537,2008-05-12,08:52:35
39.927055,116.4719033,0,72.2,39580.3698726852,2008-05-12,08:52:37
39.92704,116.4718983,0,68.9,39580.3698958333,2008-05-12,08:52:39
39.9270416,116.4719016,0,68.9,39580.3699189815,2008-05-12,08:52:41
39.9270416,116.4719016,0,68.9,39580.3699768518,2008-05-12,08:52:46
39.9270416,116.4719016,0,68.9,39580.3700347222,2008-05-12,08:52:51
39.9270416,116.4719016,0,68.9,39580.3700925926,2008-05-12,08:52:56
39.9270416,116.4719016,0,68.9,39580.370150463,2008-05-12,08:53:01
39.9270416,116.4719016,0,68.9,39580.3702083333,2008-05-12,08:53:06
39.9270416,116.4719016,0,68.9,39580.3702662037,2008-05-12,08:53:11
39.9270416,116.4719016,0,68.9,39580.3703009259,2008-05-12,08:53:14
39.9270333,116.4719,0,68.9,39580.3703240741,2008-05-12,08:53:16
39.9270166,116.4718916,0,68.9,39580.3703472222,2008-05-12,08:53:18
39.9270016,116.471875,0,68.9,39580.3703703704,2008-05-12,08:53:20
39.9269783,116.4718733,0,68.9,39580.3703935185,2008-05-12,08:53:22
39.9269666,116.4718433,0,68.9,39580.3704166667,2008-05-12,08:53:24
39.9269683,116.4718133,0,68.9,39580.3704398148,2008-05-12,08:53:26
39.9269649,116.471795,0,68.9,39580.370462963,2008-05-12,08:53:28
39.926985,116.4717349,0,68.9,39580.3704861111,2008-05-12,08:53:30
39.9270033,116.4716683,0,68.9,39580.3705092593,2008-05-12,08:53:32
39.9270016,116.4716166,0,68.9,39580.3705324074,2008-05-12,08:53:34
39.9269949,116.4715699,0,68.9,39580.3705555556,2008-05-12,08:53:36
39.92696,116.4715966,0,68.9,39580.3705787037,2008-05-12,08:53:38
39.9269549,116.4714366,0,68.9,39580.3706365741,2008-05-12,08:53:43
39.9269483,116.4714383,0,68.9,39580.3706597222,2008-05-12,08:53:45
39.92696,116.4714016,0,72.2,39580.3707175926,2008-05-12,08:53:50
39.9269766,116.4713716,0,72.2,39580.3707407407,2008-05-12,08:53:52
39.9269966,116.4713416,0,72.2,39580.3707638889,2008-05-12,08:53:54
39.9270183,116.4713116,0,72.2,39580.370787037,2008-05-12,08:53:56
39.9270333,116.4712766,0,75.5,39580.3708101852,2008-05-12,08:53:58
39.9270483,116.4712399,0,75.5,39580.3708333333,2008-05-12,08:54:00
39.9270499,116.4712049,0,78.7,39580.3708564815,2008-05-12,08:54:02
39.9270533,116.4711783,0,78.7,39580.3708796296,2008-05-12,08:54:04
39.927055,116.4711516,0,78.7,39580.3709027778,2008-05-12,08:54:06
39.9270566,116.4711183,0,82,39580.3709259259,2008-05-12,08:54:08
39.9270583,116.4710966,0,82,39580.3709490741,2008-05-12,08:54:10
39.927055,116.4710849,0,82,39580.3709722222,2008-05-12,08:54:12
39.9270516,116.4710483,0,85.3,39580.3709953704,2008-05-12,08:54:14
39.9270333,116.4709966,0,85.3,39580.3710185185,2008-05-12,08:54:16
39.9270099,116.4709999,0,85.3,39580.3710416667,2008-05-12,08:54:18
39.9270049,116.4709866,0,85.3,39580.3710648148,2008-05-12,08:54:20
39.9270066,116.4710083,0,88.6,39580.371087963,2008-05-12,08:54:22
39.9270483,116.4710299,0,88.6,39580.3711111111,2008-05-12,08:54:24
39.9270983,116.4710666,0,88.6,39580.3711342593,2008-05-12,08:54:26
39.9271133,116.47111,0,88.6,39580.3711574074,2008-05-12,08:54:28
39.9271349,116.47113,0,88.6,39580.3711805556,2008-05-12,08:54:30
39.9271466,116.4711533,0,88.6,39580.3712037037,2008-05-12,08:54:32
39.9272083,116.4711016,0,88.6,39580.3712268519,2008-05-12,08:54:34
39.9272666,116.4710233,0,91.9,39580.37125,2008-05-12,08:54:36
