# Supplementary material for: Research on differential privacy protection method based on user tendency
Source: PLoS One. 2023 Oct 26;18(10):e0288823. doi: 10.1371/journal.pone.0288823 (PMC10602288; doi:10.1371/journal.pone.0288823)
Supplement: S5 Data — (ZIP) [file pone.0288823.s005.zip › Data 5-5/153/Trajectory/20080513004707.plt]

Geolife trajectory
WGS 84
Altitude is in Feet
Reserved 3
0,2,255,My Track,0,0,2,8421376
0
39.9223333,116.4721266,0,88.6,39581.0327199074,2008-05-13,00:47:07
39.922335,116.4721266,0,88.6,39581.0327314815,2008-05-13,00:47:08
39.9223366,116.4721183,0,88.6,39581.0327546296,2008-05-13,00:47:10
39.9223183,116.4720616,0,88.6,39581.0328125,2008-05-13,00:47:15
39.9223249,116.4719883,0,88.6,39581.0328703704,2008-05-13,00:47:20
39.9223249,116.4719883,0,88.6,39581.0329050926,2008-05-13,00:47:23
39.9223249,116.47198,0,88.6,39581.0329282407,2008-05-13,00:47:25
39.9222516,116.4715333,0,88.6,39581.033599537,2008-05-13,00:48:23
39.9222516,116.4715333,0,88.6,39581.0336458333,2008-05-13,00:48:27
39.9222533,116.4715366,0,88.6,39581.0336689815,2008-05-13,00:48:29
39.9216216,116.4718816,0,88.6,39581.0338888889,2008-05-13,00:48:48
39.9214916,116.4719199,0,88.6,39581.033912037,2008-05-13,00:48:50
39.92134,116.4719399,0,88.6,39581.0339351852,2008-05-13,00:48:52
39.9211766,116.4719399,0,88.6,39581.0339583333,2008-05-13,00:48:54
39.9209166,116.4719549,0,88.6,39581.0339930556,2008-05-13,00:48:57
39.9207616,116.4719483,0,88.6,39581.0340162037,2008-05-13,00:48:59
39.9206049,116.4719233,0,88.6,39581.0340393518,2008-05-13,00:49:01
39.9204466,116.4718733,0,88.6,39581.0340625,2008-05-13,00:49:03
39.9203199,116.4718499,0,88.6,39581.0340856481,2008-05-13,00:49:05
39.9202566,116.47183,0,88.6,39581.0341087963,2008-05-13,00:49:07
39.9202016,116.4718516,0,88.6,39581.0341435185,2008-05-13,00:49:10
39.920175,116.4718683,0,88.6,39581.0341666667,2008-05-13,00:49:12
39.9201533,116.4719033,0,88.6,39581.0341898148,2008-05-13,00:49:14
39.9201399,116.4719016,0,88.6,39581.034212963,2008-05-13,00:49:16
39.9201333,116.4719033,0,88.6,39581.0342361111,2008-05-13,00:49:18
39.9201283,116.4719083,0,88.6,39581.0342592593,2008-05-13,00:49:20
39.9201333,116.4719249,0,88.6,39581.0342824074,2008-05-13,00:49:22
39.9201366,116.4719549,0,88.6,39581.0343055556,2008-05-13,00:49:24
39.9203316,116.4721649,0,88.6,39581.0344097222,2008-05-13,00:49:33
39.9203633,116.4722266,0,91.9,39581.0344328704,2008-05-13,00:49:35
39.9203683,116.4722749,0,91.9,39581.0344560185,2008-05-13,00:49:37
39.9203483,116.4722983,0,91.9,39581.0344791667,2008-05-13,00:49:39
39.9203483,116.4722983,0,91.9,39581.0345138889,2008-05-13,00:49:42
39.9203483,116.4722933,0,91.9,39581.034537037,2008-05-13,00:49:44
39.9203399,116.4723066,0,91.9,39581.0345601852,2008-05-13,00:49:46
39.9202099,116.4722633,0,91.9,39581.0345833333,2008-05-13,00:49:48
39.9200233,116.4722083,0,91.9,39581.0346064815,2008-05-13,00:49:50
39.9198883,116.472155,0,91.9,39581.0346296296,2008-05-13,00:49:52
39.9197183,116.4721116,0,91.9,39581.0346527778,2008-05-13,00:49:54
39.91953,116.4720583,0,91.9,39581.0346759259,2008-05-13,00:49:56
39.9193449,116.4720466,0,91.9,39581.0346990741,2008-05-13,00:49:58
39.9191616,116.4719966,0,91.9,39581.0347222222,2008-05-13,00:50:00
39.91896,116.4719433,0,91.9,39581.0347453704,2008-05-13,00:50:02
39.9187433,116.4719049,0,91.9,39581.0347685185,2008-05-13,00:50:04
39.9185333,116.4719133,0,91.9,39581.0347916667,2008-05-13,00:50:06
39.9183616,116.4719183,0,91.9,39581.0348148148,2008-05-13,00:50:08
39.9182266,116.47193,0,91.9,39581.034837963,2008-05-13,00:50:10
39.9181399,116.4719249,0,91.9,39581.0348611111,2008-05-13,00:50:12
39.9180949,116.4719183,0,91.9,39581.0348842593,2008-05-13,00:50:14
39.9180699,116.47191,0,91.9,39581.0349074074,2008-05-13,00:50:16
39.9180683,116.47191,0,91.9,39581.0349305556,2008-05-13,00:50:18
39.918105,116.4719233,0,91.9,39581.0349537037,2008-05-13,00:50:20
39.9164799,116.4720033,0,118.1,39581.0355902778,2008-05-13,00:51:15
39.9164683,116.4720033,0,118.1,39581.0356134259,2008-05-13,00:51:17
39.9164483,116.4719783,0,118.1,39581.0356365741,2008-05-13,00:51:19
39.916435,116.4719633,0,118.1,39581.0356597222,2008-05-13,00:51:21
39.9164699,116.4719749,0,118.1,39581.0357175926,2008-05-13,00:51:26
39.9164699,116.4719749,0,118.1,39581.035775463,2008-05-13,00:51:31
39.9164699,116.4719749,0,118.1,39581.0358333333,2008-05-13,00:51:36
39.9164699,116.4719749,0,118.1,39581.0358680556,2008-05-13,00:51:39
39.9164699,116.4719749,0,118.1,39581.0358912037,2008-05-13,00:51:41
39.915115,116.4721566,0,118.1,39581.0366435185,2008-05-13,00:52:46
39.9150683,116.4721433,0,118.1,39581.0367013889,2008-05-13,00:52:51
39.9150733,116.4721433,0,118.1,39581.0367592593,2008-05-13,00:52:56
39.9150733,116.4721433,0,118.1,39581.0368171296,2008-05-13,00:53:01
39.9150733,116.4721433,0,118.1,39581.0368518519,2008-05-13,00:53:04
39.9150733,116.4721433,0,118.1,39581.036875,2008-05-13,00:53:06
39.9151583,116.4722266,0,118.1,39581.0370138889,2008-05-13,00:53:18
39.9151683,116.4722383,0,118.1,39581.037037037,2008-05-13,00:53:20
39.91519,116.4722666,0,118.1,39581.0370601852,2008-05-13,00:53:22
39.9149266,116.4721433,0,118.1,39581.0376157407,2008-05-13,00:54:10
39.9148599,116.4721066,0,118.1,39581.0376388889,2008-05-13,00:54:12
39.914835,116.4720949,0,118.1,39581.037662037,2008-05-13,00:54:14
39.9148266,116.47209,0,118.1,39581.0376851852,2008-05-13,00:54:16
39.9148266,116.4720933,0,118.1,39581.0377083333,2008-05-13,00:54:18
39.9148433,116.4721116,0,118.1,39581.0377662037,2008-05-13,00:54:23
39.9148433,116.4721116,0,118.1,39581.0378240741,2008-05-13,00:54:28
39.9148433,116.4721116,0,118.1,39581.0378819444,2008-05-13,00:54:33
39.9148433,116.4721116,0,118.1,39581.0379398148,2008-05-13,00:54:38
39.9148433,116.4721116,0,118.1,39581.037974537,2008-05-13,00:54:41
39.9148433,116.4721116,0,118.1,39581.0379976852,2008-05-13,00:54:43
39.914795,116.4721166,0,118.1,39581.0380671296,2008-05-13,00:54:49
39.9147299,116.472105,0,118.1,39581.0380902778,2008-05-13,00:54:51
39.9146483,116.47209,0,118.1,39581.0381134259,2008-05-13,00:54:53
39.9143216,116.4721283,0,118.1,39581.0382060185,2008-05-13,00:55:01
39.913955,116.4721966,0,118.1,39581.0382638889,2008-05-13,00:55:06
39.9137516,116.4721883,0,118.1,39581.038287037,2008-05-13,00:55:08
39.913125,116.4721266,0,118.1,39581.0383796296,2008-05-13,00:55:16
39.9130316,116.4721366,0,118.1,39581.0384143519,2008-05-13,00:55:19
39.9128883,116.4721116,0,121.4,39581.0384490741,2008-05-13,00:55:22
39.9128066,116.4720933,0,121.4,39581.0384722222,2008-05-13,00:55:24
39.9127416,116.47207,0,121.4,39581.0384953704,2008-05-13,00:55:26
39.9126633,116.4720249,0,121.4,39581.0385185185,2008-05-13,00:55:28
39.9125966,116.4719666,0,121.4,39581.0385416667,2008-05-13,00:55:30
39.9125733,116.4719566,0,121.4,39581.0385648148,2008-05-13,00:55:32
39.9126049,116.4719716,0,121.4,39581.038587963,2008-05-13,00:55:34
39.912625,116.4719716,0,121.4,39581.0386111111,2008-05-13,00:55:36
39.912635,116.4719666,0,121.4,39581.0386342593,2008-05-13,00:55:38
39.9126299,116.4719566,0,121.4,39581.0386574074,2008-05-13,00:55:40
39.912635,116.4719549,0,121.4,39581.0386805556,2008-05-13,00:55:42
39.9126266,116.4719516,0,121.4,39581.0387384259,2008-05-13,00:55:47
39.9126266,116.4719516,0,121.4,39581.0387962963,2008-05-13,00:55:52
39.9126266,116.4719516,0,121.4,39581.0388425926,2008-05-13,00:55:56
39.9126266,116.4719516,0,121.4,39581.038912037,2008-05-13,00:56:02
39.9126266,116.4719516,0,121.4,39581.0389699074,2008-05-13,00:56:07
39.9126266,116.4719516,0,121.4,39581.0390277778,2008-05-13,00:56:12
39.9126266,116.4719516,0,121.4,39581.0390856481,2008-05-13,00:56:17
39.9126266,116.4719516,0,121.4,39581.0391203704,2008-05-13,00:56:20
39.9126266,116.4719516,0,121.4,39581.0391435185,2008-05-13,00:56:22
39.9125866,116.4719783,0,121.4,39581.0392013889,2008-05-13,00:56:27
39.9125666,116.47198,0,121.4,39581.039224537,2008-05-13,00:56:29
39.9125533,116.4719816,0,121.4,39581.0392476852,2008-05-13,00:56:31
39.9125283,116.4719766,0,121.4,39581.0392708333,2008-05-13,00:56:33
39.9124966,116.4719716,0,121.4,39581.0392939815,2008-05-13,00:56:35
39.9124566,116.4719666,0,121.4,39581.0393171296,2008-05-13,00:56:37
39.9124116,116.4719616,0,121.4,39581.0393402778,2008-05-13,00:56:39
39.9123533,116.4719599,0,121.4,39581.0393634259,2008-05-13,00:56:41
39.9122866,116.4719566,0,121.4,39581.0393865741,2008-05-13,00:56:43
39.9122083,116.4719683,0,121.4,39581.0394097222,2008-05-13,00:56:45
39.9121283,116.4719599,0,121.4,39581.0394328704,2008-05-13,00:56:47
39.9120766,116.4719333,0,121.4,39581.0394560185,2008-05-13,00:56:49
39.9120166,116.4718849,0,121.4,39581.0394791667,2008-05-13,00:56:51
39.9119699,116.4718216,0,121.4,39581.0395023148,2008-05-13,00:56:53
39.911935,116.4718166,0,121.4,39581.039525463,2008-05-13,00:56:55
39.9118566,116.4717933,0,124.7,39581.0395486111,2008-05-13,00:56:57
39.9117999,116.4717999,0,124.7,39581.0395717593,2008-05-13,00:56:59
39.9117583,116.4717883,0,124.7,39581.0395949074,2008-05-13,00:57:01
39.9117449,116.4717783,0,124.7,39581.0396180556,2008-05-13,00:57:03
39.9117366,116.4717583,0,124.7,39581.0396412037,2008-05-13,00:57:05
39.9117333,116.4717366,0,124.7,39581.0396643518,2008-05-13,00:57:07
39.9118133,116.4715533,0,124.7,39581.0397222222,2008-05-13,00:57:12
39.91171,116.4715633,0,124.7,39581.0397800926,2008-05-13,00:57:17
39.9116683,116.4715816,0,124.7,39581.0398032407,2008-05-13,00:57:19
39.9116349,116.4715616,0,124.7,39581.0398263889,2008-05-13,00:57:21
39.9116133,116.4715599,0,128,39581.039849537,2008-05-13,00:57:23
39.9115833,116.4715916,0,128,39581.0398726852,2008-05-13,00:57:25
39.9115566,116.4715933,0,128,39581.0398958333,2008-05-13,00:57:27
39.9115216,116.4715733,0,128,39581.0399189815,2008-05-13,00:57:29
39.9114933,116.4715833,0,128,39581.0399421296,2008-05-13,00:57:31
39.9114916,116.4715983,0,128,39581.0399652778,2008-05-13,00:57:33
39.9115016,116.4716016,0,131.2,39581.0400231481,2008-05-13,00:57:38
39.9115016,116.4716016,0,131.2,39581.0400578704,2008-05-13,00:57:41
39.9115016,116.4716016,0,131.2,39581.0400810185,2008-05-13,00:57:43
39.9114533,116.4716016,0,131.2,39581.0401388889,2008-05-13,00:57:48
39.9114099,116.4716,0,131.2,39581.040162037,2008-05-13,00:57:50
39.9113583,116.4715966,0,131.2,39581.0401851852,2008-05-13,00:57:52
39.9113033,116.4715899,0,131.2,39581.0402083333,2008-05-13,00:57:54
39.91125,116.47158,0,131.2,39581.0402314815,2008-05-13,00:57:56
39.9111966,116.4715666,0,131.2,39581.0402546296,2008-05-13,00:57:58
39.91114,116.4715516,0,131.2,39581.0402777778,2008-05-13,00:58:00
39.91108,116.4715366,0,131.2,39581.0403009259,2008-05-13,00:58:02
39.9110149,116.4715166,0,131.2,39581.0403240741,2008-05-13,00:58:04
39.910925,116.4715066,0,131.2,39581.0403472222,2008-05-13,00:58:06
39.9108249,116.4714699,0,131.2,39581.0403703704,2008-05-13,00:58:08
39.9107333,116.4714733,0,131.2,39581.0403935185,2008-05-13,00:58:10
39.9106433,116.47146,0,131.2,39581.0404166667,2008-05-13,00:58:12
39.9105416,116.4714683,0,131.2,39581.0404398148,2008-05-13,00:58:14
39.9104599,116.4715116,0,131.2,39581.040462963,2008-05-13,00:58:16
39.9104033,116.4715316,0,131.2,39581.0404861111,2008-05-13,00:58:18
39.9103533,116.4715549,0,131.2,39581.0405092593,2008-05-13,00:58:20
39.9102666,116.4716099,0,131.2,39581.0405324074,2008-05-13,00:58:22
39.9102266,116.4716333,0,131.2,39581.0405555556,2008-05-13,00:58:24
39.9101783,116.4716733,0,131.2,39581.0405787037,2008-05-13,00:58:26
39.9100966,116.4716999,0,131.2,39581.0406018518,2008-05-13,00:58:28
39.9100383,116.4717283,0,134.5,39581.040625,2008-05-13,00:58:30
39.9099816,116.471725,0,134.5,39581.0406481481,2008-05-13,00:58:32
39.9099183,116.4717099,0,131.2,39581.0406712963,2008-05-13,00:58:34
39.9098916,116.471685,0,131.2,39581.0406944444,2008-05-13,00:58:36
39.9098683,116.4716633,0,134.5,39581.0407175926,2008-05-13,00:58:38
39.9098666,116.4716416,0,134.5,39581.0407407407,2008-05-13,00:58:40
39.9098666,116.4716416,0,134.5,39581.0407986111,2008-05-13,00:58:45
39.9098666,116.4716416,0,134.5,39581.0408564815,2008-05-13,00:58:50
39.9098666,116.4716416,0,134.5,39581.0409143518,2008-05-13,00:58:55
39.9098666,116.4716416,0,134.5,39581.0409722222,2008-05-13,00:59:00
39.9098666,116.4716416,0,134.5,39581.0410069444,2008-05-13,00:59:03
39.9098666,116.4716416,0,134.5,39581.0410300926,2008-05-13,00:59:05
39.909865,116.4716533,0,134.5,39581.041087963,2008-05-13,00:59:10
39.9098666,116.4716866,0,134.5,39581.0411111111,2008-05-13,00:59:12
39.9098783,116.4717083,0,134.5,39581.0411342593,2008-05-13,00:59:14
39.9099033,116.4717099,0,134.5,39581.0411574074,2008-05-13,00:59:16
39.90992,116.4717183,0,134.5,39581.0411805556,2008-05-13,00:59:18
39.9099166,116.47172,0,134.5,39581.0412037037,2008-05-13,00:59:20
39.9099183,116.4717283,0,134.5,39581.0412615741,2008-05-13,00:59:25
39.9099183,116.4717283,0,134.5,39581.0413194444,2008-05-13,00:59:30
39.9099183,116.4717283,0,134.5,39581.0413773148,2008-05-13,00:59:35
39.9099183,116.4717283,0,134.5,39581.0414351852,2008-05-13,00:59:40
39.9099183,116.4717283,0,134.5,39581.0414930556,2008-05-13,00:59:45
39.9099183,116.4717283,0,134.5,39581.0415509259,2008-05-13,00:59:50
39.9099183,116.4717283,0,134.5,39581.0415856481,2008-05-13,00:59:53
39.9099183,116.4717283,0,134.5,39581.0416087963,2008-05-13,00:59:55
39.9099583,116.4717316,0,134.5,39581.0416666667,2008-05-13,01:00:00
39.9100016,116.4717349,0,134.5,39581.0416898148,2008-05-13,01:00:02
39.9100583,116.4717416,0,134.5,39581.041712963,2008-05-13,01:00:04
39.9101199,116.4717533,0,134.5,39581.0417361111,2008-05-13,01:00:06
39.9101933,116.4717633,0,134.5,39581.0417592593,2008-05-13,01:00:08
39.9102716,116.4717816,0,134.5,39581.0417824074,2008-05-13,01:00:10
39.9103699,116.4718016,0,134.5,39581.0418055556,2008-05-13,01:00:12
39.9104916,116.4718116,0,134.5,39581.0418287037,2008-05-13,01:00:14
39.9106149,116.4718549,0,134.5,39581.0418518518,2008-05-13,01:00:16
39.9107583,116.471875,0,134.5,39581.041875,2008-05-13,01:00:18
39.9108833,116.4719133,0,134.5,39581.0418981481,2008-05-13,01:00:20
39.9109866,116.4719266,0,134.5,39581.0419212963,2008-05-13,01:00:22
39.9110733,116.47195,0,134.5,39581.0419444444,2008-05-13,01:00:24
39.91114,116.4719933,0,134.5,39581.0419675926,2008-05-13,01:00:26
39.9112083,116.4720433,0,137.8,39581.0419907407,2008-05-13,01:00:28
39.9112933,116.4720799,0,137.8,39581.0420138889,2008-05-13,01:00:30
39.9113816,116.4721083,0,141.1,39581.042037037,2008-05-13,01:00:32
39.9114566,116.4720999,0,141.1,39581.0420601852,2008-05-13,01:00:34
39.9115099,116.4720633,0,144.4,39581.0420833333,2008-05-13,01:00:36
39.9115483,116.4720316,0,144.4,39581.0421064815,2008-05-13,01:00:38
39.9115483,116.4720316,0,144.4,39581.0421643518,2008-05-13,01:00:43
39.9115483,116.4720316,0,144.4,39581.0421990741,2008-05-13,01:00:46
39.9115483,116.4720316,0,144.4,39581.0422222222,2008-05-13,01:00:48
39.9115649,116.4720433,0,144.4,39581.0422800926,2008-05-13,01:00:53
39.91164,116.4720283,0,144.4,39581.0423032407,2008-05-13,01:00:55
39.9117283,116.4720283,0,144.4,39581.0423263889,2008-05-13,01:00:57
39.9118349,116.4720316,0,147.6,39581.042349537,2008-05-13,01:00:59
39.9119566,116.4720266,0,147.6,39581.0423726852,2008-05-13,01:01:01
39.9120933,116.4720066,0,147.6,39581.0423958333,2008-05-13,01:01:03
39.912215,116.4719949,0,147.6,39581.0424189815,2008-05-13,01:01:05
39.9123183,116.4719883,0,147.6,39581.0424421296,2008-05-13,01:01:07
39.9124049,116.4719833,0,147.6,39581.0424652778,2008-05-13,01:01:09
39.9124766,116.4719733,0,147.6,39581.0424884259,2008-05-13,01:01:11
39.9125366,116.4719583,0,147.6,39581.0425115741,2008-05-13,01:01:13
39.9125716,116.47195,0,147.6,39581.0425347222,2008-05-13,01:01:15
39.9125999,116.47195,0,150.9,39581.0425578704,2008-05-13,01:01:17
39.9126133,116.4719483,0,150.9,39581.0425810185,2008-05-13,01:01:19
39.9126933,116.4719583,0,147.6,39581.0426388889,2008-05-13,01:01:24
39.9127699,116.471965,0,147.6,39581.042662037,2008-05-13,01:01:26
39.9128583,116.4719716,0,144.4,39581.0426851852,2008-05-13,01:01:28
39.9129699,116.4719749,0,147.6,39581.0427083333,2008-05-13,01:01:30
39.9131,116.4719783,0,147.6,39581.0427314815,2008-05-13,01:01:32
39.9132416,116.47198,0,144.4,39581.0427546296,2008-05-13,01:01:34
39.913395,116.4719749,0,144.4,39581.0427777778,2008-05-13,01:01:36
39.9135416,116.47197,0,144.4,39581.0428009259,2008-05-13,01:01:38
39.9136666,116.47198,0,144.4,39581.0428240741,2008-05-13,01:01:40
39.9137833,116.4719916,0,147.6,39581.0428472222,2008-05-13,01:01:42
39.913885,116.47202,0,144.4,39581.0428703704,2008-05-13,01:01:44
39.9139,116.472015,0,147.6,39581.0428935185,2008-05-13,01:01:46
39.9138949,116.47202,0,154.2,39581.0429513889,2008-05-13,01:01:51
39.9138949,116.47202,0,154.2,39581.0430092593,2008-05-13,01:01:56
39.9138949,116.47202,0,154.2,39581.0430671296,2008-05-13,01:02:01
39.9138949,116.47202,0,154.2,39581.043125,2008-05-13,01:02:06
39.9138949,116.47202,0,154.2,39581.0431828704,2008-05-13,01:02:11
39.9138949,116.47202,0,154.2,39581.0432407407,2008-05-13,01:02:16
39.9138949,116.47202,0,154.2,39581.0432986111,2008-05-13,01:02:21
39.9138949,116.47202,0,154.2,39581.0433564815,2008-05-13,01:02:26
39.9138949,116.47202,0,154.2,39581.0434143519,2008-05-13,01:02:31
39.9138949,116.47202,0,154.2,39581.0434722222,2008-05-13,01:02:36
39.9138949,116.47202,0,154.2,39581.0435300926,2008-05-13,01:02:41
39.9138949,116.47202,0,154.2,39581.043587963,2008-05-13,01:02:46
39.9138949,116.47202,0,154.2,39581.0436458333,2008-05-13,01:02:51
39.9138949,116.47202,0,154.2,39581.0437037037,2008-05-13,01:02:56
39.9138949,116.47202,0,154.2,39581.0437615741,2008-05-13,01:03:01
39.9138949,116.47202,0,154.2,39581.0438194444,2008-05-13,01:03:06
39.9138949,116.47202,0,154.2,39581.0438773148,2008-05-13,01:03:11
39.9138949,116.47202,0,154.2,39581.0439351852,2008-05-13,01:03:16
39.9138949,116.47202,0,154.2,39581.0439930556,2008-05-13,01:03:21
39.9138949,116.47202,0,154.2,39581.0440509259,2008-05-13,01:03:26
39.9138949,116.47202,0,154.2,39581.0441087963,2008-05-13,01:03:31
39.9138949,116.47202,0,154.2,39581.0441666667,2008-05-13,01:03:36
39.9138949,116.47202,0,154.2,39581.044224537,2008-05-13,01:03:41
39.9138949,116.47202,0,154.2,39581.0442824074,2008-05-13,01:03:46
39.9138949,116.47202,0,154.2,39581.0443402778,2008-05-13,01:03:51
39.9138949,116.47202,0,154.2,39581.0443981481,2008-05-13,01:03:56
39.9138949,116.47202,0,154.2,39581.0444560185,2008-05-13,01:04:01
39.9138949,116.47202,0,154.2,39581.0445138889,2008-05-13,01:04:06
39.9138949,116.47202,0,154.2,39581.0445717593,2008-05-13,01:04:11
39.9138949,116.47202,0,154.2,39581.0446064815,2008-05-13,01:04:14
39.9138949,116.47202,0,154.2,39581.0446296296,2008-05-13,01:04:16
39.9140199,116.4720316,0,154.2,39581.0446875,2008-05-13,01:04:21
39.9141216,116.4720366,0,154.2,39581.0447106481,2008-05-13,01:04:23
39.9142249,116.4720599,0,154.2,39581.0447337963,2008-05-13,01:04:25
39.9144,116.4720366,0,154.2,39581.0447569444,2008-05-13,01:04:27
39.9145716,116.47204,0,154.2,39581.0447800926,2008-05-13,01:04:29
39.91477,116.4720333,0,154.2,39581.0448032407,2008-05-13,01:04:31
39.9149933,116.4720249,0,154.2,39581.0448263889,2008-05-13,01:04:33
39.9152333,116.4720183,0,154.2,39581.044849537,2008-05-13,01:04:35
39.9154816,116.4720133,0,154.2,39581.0448726852,2008-05-13,01:04:37
39.9157333,116.4720083,0,157.5,39581.0448958333,2008-05-13,01:04:39
39.9159716,116.4720133,0,157.5,39581.0449189815,2008-05-13,01:04:41
39.9162149,116.4720183,0,157.5,39581.0449421296,2008-05-13,01:04:43
39.9164549,116.4720299,0,160.8,39581.0449652778,2008-05-13,01:04:45
39.91669,116.4720383,0,160.8,39581.0449884259,2008-05-13,01:04:47
39.916895,116.4720633,0,164,39581.0450115741,2008-05-13,01:04:49
39.91708,116.47209,0,167.3,39581.0450347222,2008-05-13,01:04:51
39.9172466,116.4721066,0,170.6,39581.0450578704,2008-05-13,01:04:53
39.9173699,116.4721033,0,170.6,39581.0450810185,2008-05-13,01:04:55
39.9174266,116.4720916,0,173.9,39581.0451041667,2008-05-13,01:04:57
39.91743,116.4720983,0,180.4,39581.0451273148,2008-05-13,01:04:59
39.9174466,116.472075,0,193.6,39581.0451851852,2008-05-13,01:05:04
39.9174966,116.4720683,0,210,39581.0452430556,2008-05-13,01:05:09
39.9175266,116.4720599,0,219.8,39581.0452662037,2008-05-13,01:05:11
39.9175766,116.4720633,0,226.4,39581.0452893519,2008-05-13,01:05:13
39.9176716,116.4720566,0,236.2,39581.0453125,2008-05-13,01:05:15
39.9178066,116.47204,0,242.8,39581.0453356481,2008-05-13,01:05:17
39.9179849,116.4720333,0,249.3,39581.0453587963,2008-05-13,01:05:19
39.9181766,116.4720283,0,252.6,39581.0453819444,2008-05-13,01:05:21
39.9184149,116.4720283,0,255.9,39581.0454050926,2008-05-13,01:05:23
39.9186466,116.4720299,0,259.2,39581.0454282407,2008-05-13,01:05:25
39.9188716,116.4720383,0,262.5,39581.0454513889,2008-05-13,01:05:27
39.9191016,116.47205,0,265.7,39581.045474537,2008-05-13,01:05:29
39.9193299,116.4720649,0,272.3,39581.0454976852,2008-05-13,01:05:31
39.9195966,116.4720533,0,275.6,39581.0455208333,2008-05-13,01:05:33
39.9198449,116.4720533,0,278.9,39581.0455439815,2008-05-13,01:05:35
39.9200816,116.4720533,0,282.2,39581.0455671296,2008-05-13,01:05:37
39.9203,116.4720533,0,282.2,39581.0455902778,2008-05-13,01:05:39
39.9204883,116.4720516,0,282.2,39581.0456134259,2008-05-13,01:05:41
39.9206232,116.472055,0,282.2,39581.0456365741,2008-05-13,01:05:43
39.9207233,116.4720516,0,285.4,39581.0456597222,2008-05-13,01:05:45
39.9207666,116.47207,0,282.2,39581.0456828704,2008-05-13,01:05:47
39.9207866,116.4720766,0,275.6,39581.0457060185,2008-05-13,01:05:49
39.9207916,116.4720766,0,272.3,39581.0457291667,2008-05-13,01:05:51
39.920805,116.4720816,0,255.9,39581.045787037,2008-05-13,01:05:56
39.92086,116.472125,0,239.5,39581.0458101852,2008-05-13,01:05:58
39.9209399,116.4721299,0,223.1,39581.0458333333,2008-05-13,01:06:00
39.9210416,116.4721316,0,216.5,39581.0458564815,2008-05-13,01:06:02
39.9211749,116.4721299,0,210,39581.0458796296,2008-05-13,01:06:04
39.9213266,116.4721283,0,206.7,39581.0459027778,2008-05-13,01:06:06
39.9214833,116.4721266,0,203.4,39581.0459259259,2008-05-13,01:06:08
39.921645,116.472125,0,196.9,39581.0459490741,2008-05-13,01:06:10
39.9218033,116.472125,0,193.6,39581.0459722222,2008-05-13,01:06:12
39.9219633,116.4721283,0,190.3,39581.0459953704,2008-05-13,01:06:14
39.9221366,116.4721299,0,187,39581.0460185185,2008-05-13,01:06:16
39.9223183,116.4721316,0,187,39581.0460416667,2008-05-13,01:06:18
39.9225016,116.47212,0,187,39581.0460648148,2008-05-13,01:06:20
39.9226933,116.4721066,0,187,39581.046087963,2008-05-13,01:06:22
39.92291,116.4721066,0,183.7,39581.0461111111,2008-05-13,01:06:24
39.9231466,116.4721149,0,173.9,39581.0461342593,2008-05-13,01:06:26
39.9233883,116.47212,0,170.6,39581.0461574074,2008-05-13,01:06:28
39.923625,116.4721233,0,164,39581.0461805556,2008-05-13,01:06:30
39.92386,116.4721266,0,164,39581.0462037037,2008-05-13,01:06:32
39.9240983,116.4721299,0,160.8,39581.0462268519,2008-05-13,01:06:34
39.924325,116.4721333,0,160.8,39581.04625,2008-05-13,01:06:36
39.9245149,116.47214,0,160.8,39581.0462731481,2008-05-13,01:06:38
39.9246433,116.4721483,0,157.5,39581.0462962963,2008-05-13,01:06:40
39.9246866,116.4721533,0,154.2,39581.0463194444,2008-05-13,01:06:42
39.9246883,116.4721566,0,154.2,39581.0463425926,2008-05-13,01:06:44
39.9246883,116.4721566,0,154.2,39581.046400463,2008-05-13,01:06:49
39.9246883,116.4721566,0,154.2,39581.0464351852,2008-05-13,01:06:52
39.9246883,116.4721566,0,154.2,39581.0464583333,2008-05-13,01:06:54
39.9247916,116.47216,0,154.2,39581.0465162037,2008-05-13,01:06:59
39.9248733,116.4721633,0,150.9,39581.0465393519,2008-05-13,01:07:01
39.9250033,116.4721666,0,150.9,39581.0465625,2008-05-13,01:07:03
39.925165,116.4721916,0,150.9,39581.0465856481,2008-05-13,01:07:05
39.9253483,116.4721999,0,150.9,39581.0466087963,2008-05-13,01:07:07
39.925555,116.4722083,0,150.9,39581.0466319444,2008-05-13,01:07:09
39.9257749,116.4722183,0,150.9,39581.0466550926,2008-05-13,01:07:11
39.9260116,116.4722233,0,147.6,39581.0466782407,2008-05-13,01:07:13
39.9262516,116.47223,0,147.6,39581.0467013889,2008-05-13,01:07:15
39.9264883,116.4722349,0,147.6,39581.046724537,2008-05-13,01:07:17
39.926695,116.4722333,0,147.6,39581.0467476852,2008-05-13,01:07:19
39.9268866,116.47223,0,144.4,39581.0467708333,2008-05-13,01:07:21
39.9270749,116.4722283,0,144.4,39581.0467939815,2008-05-13,01:07:23
39.9272849,116.4722349,0,144.4,39581.0468171296,2008-05-13,01:07:25
39.9275083,116.4722433,0,144.4,39581.0468402778,2008-05-13,01:07:27
39.9277466,116.4722466,0,144.4,39581.0468634259,2008-05-13,01:07:29
39.9279899,116.47226,0,147.6,39581.0468865741,2008-05-13,01:07:31
39.9282483,116.4722749,0,150.9,39581.0469097222,2008-05-13,01:07:33
39.9285083,116.4722849,0,154.2,39581.0469328704,2008-05-13,01:07:35
39.92875,116.4722966,0,160.8,39581.0469560185,2008-05-13,01:07:37
39.92895,116.4723166,0,160.8,39581.0469791667,2008-05-13,01:07:39
39.9290783,116.4723383,0,160.8,39581.0470023148,2008-05-13,01:07:41
39.9291249,116.4723783,0,160.8,39581.047025463,2008-05-13,01:07:43
39.9291533,116.4723916,0,157.5,39581.0470486111,2008-05-13,01:07:45
39.92917,116.4724,0,157.5,39581.0470717593,2008-05-13,01:07:47
39.9291766,116.4723883,0,154.2,39581.0470949074,2008-05-13,01:07:49
39.929175,116.4723599,0,154.2,39581.0471180556,2008-05-13,01:07:51
39.9291766,116.4723566,0,154.2,39581.0471759259,2008-05-13,01:07:56
39.9291783,116.4723599,0,154.2,39581.0472337963,2008-05-13,01:08:01
39.9291783,116.4723599,0,154.2,39581.0472685185,2008-05-13,01:08:04
39.9291783,116.4723599,0,154.2,39581.0472916667,2008-05-13,01:08:06
39.9292049,116.4723549,0,154.2,39581.047349537,2008-05-13,01:08:11
39.9292816,116.4723383,0,154.2,39581.0473726852,2008-05-13,01:08:13
39.929395,116.4723433,0,154.2,39581.0473958333,2008-05-13,01:08:15
39.9295483,116.4723516,0,154.2,39581.0474189815,2008-05-13,01:08:17
39.9297183,116.4723449,0,154.2,39581.0474421296,2008-05-13,01:08:19
39.9299283,116.4723449,0,154.2,39581.0474652778,2008-05-13,01:08:21
39.9301633,116.4723366,0,154.2,39581.0474884259,2008-05-13,01:08:23
39.9304166,116.4723366,0,154.2,39581.0475115741,2008-05-13,01:08:25
39.9306816,116.4723366,0,154.2,39581.0475347222,2008-05-13,01:08:27
39.9309383,116.4723399,0,154.2,39581.0475578704,2008-05-13,01:08:29
39.9311616,116.4723399,0,154.2,39581.0475810185,2008-05-13,01:08:31
39.9313366,116.4723283,0,154.2,39581.0476041667,2008-05-13,01:08:33
39.9314966,116.4723416,0,154.2,39581.0476273148,2008-05-13,01:08:35
39.93164,116.4723616,0,154.2,39581.047650463,2008-05-13,01:08:37
39.9316883,116.4723716,0,154.2,39581.0476736111,2008-05-13,01:08:39
39.9316999,116.4724233,0,154.2,39581.0476967593,2008-05-13,01:08:41
39.9316966,116.472435,0,150.9,39581.0477199074,2008-05-13,01:08:43
39.9316966,116.4724433,0,150.9,39581.0477430556,2008-05-13,01:08:45
39.9316966,116.4724466,0,150.9,39581.0478009259,2008-05-13,01:08:50
39.9316966,116.4724466,0,150.9,39581.0478587963,2008-05-13,01:08:55
39.9316966,116.4724466,0,150.9,39581.0478935185,2008-05-13,01:08:58
39.9316966,116.4724466,0,150.9,39581.0479166667,2008-05-13,01:09:00
39.9317633,116.4724449,0,150.9,39581.047974537,2008-05-13,01:09:05
39.9318633,116.4724433,0,150.9,39581.0479976852,2008-05-13,01:09:07
39.9319783,116.4724433,0,150.9,39581.0480208333,2008-05-13,01:09:09
39.9320949,116.4724216,0,150.9,39581.0480439815,2008-05-13,01:09:11
39.9322016,116.4723749,0,150.9,39581.0480671296,2008-05-13,01:09:13
39.9322866,116.4722866,0,150.9,39581.0480902778,2008-05-13,01:09:15
39.932355,116.472175,0,150.9,39581.0481134259,2008-05-13,01:09:17
39.9323883,116.4720133,0,147.6,39581.0481365741,2008-05-13,01:09:19
39.9324066,116.4718216,0,147.6,39581.0481597222,2008-05-13,01:09:21
39.9324216,116.4716049,0,144.4,39581.0481828704,2008-05-13,01:09:23
39.9324283,116.4713833,0,144.4,39581.0482060185,2008-05-13,01:09:25
39.9324449,116.4711366,0,141.1,39581.0482291667,2008-05-13,01:09:27
39.9324533,116.4708966,0,141.1,39581.0482523148,2008-05-13,01:09:29
39.9324683,116.4706633,0,141.1,39581.048275463,2008-05-13,01:09:31
39.9324899,116.4704516,0,141.1,39581.0482986111,2008-05-13,01:09:33
39.932525,116.4702433,0,137.8,39581.0483217593,2008-05-13,01:09:35
39.9325333,116.4700183,0,137.8,39581.0483449074,2008-05-13,01:09:37
39.9325366,116.4697949,0,137.8,39581.0483680556,2008-05-13,01:09:39
39.9325466,116.46956,0,137.8,39581.0483912037,2008-05-13,01:09:41
39.9325516,116.469365,0,137.8,39581.0484143518,2008-05-13,01:09:43
39.9325583,116.4692016,0,137.8,39581.0484375,2008-05-13,01:09:45
39.9325633,116.468995,0,137.8,39581.0484606481,2008-05-13,01:09:47
39.9325816,116.4687633,0,137.8,39581.0484837963,2008-05-13,01:09:49
39.9325966,116.4685499,0,137.8,39581.0485069444,2008-05-13,01:09:51
39.9326033,116.4683816,0,137.8,39581.0485300926,2008-05-13,01:09:53
39.9326066,116.4682533,0,134.5,39581.0485532407,2008-05-13,01:09:55
39.9325933,116.4681383,0,134.5,39581.0485763889,2008-05-13,01:09:57
39.932575,116.4680499,0,134.5,39581.048599537,2008-05-13,01:09:59
39.9325666,116.4679099,0,134.5,39581.0486226852,2008-05-13,01:10:01
39.9325566,116.4677916,0,134.5,39581.0486458333,2008-05-13,01:10:03
39.93255,116.4676666,0,137.8,39581.0486689815,2008-05-13,01:10:05
39.9325433,116.4675416,0,137.8,39581.0486921296,2008-05-13,01:10:07
39.9325466,116.4674383,0,137.8,39581.0487152778,2008-05-13,01:10:09
39.9325533,116.4673699,0,137.8,39581.0487384259,2008-05-13,01:10:11
39.9325633,116.4672933,0,137.8,39581.0487615741,2008-05-13,01:10:13
39.932565,116.467255,0,137.8,39581.0487847222,2008-05-13,01:10:15
39.9325783,116.4671966,0,137.8,39581.0488078704,2008-05-13,01:10:17
39.9325916,116.4671399,0,137.8,39581.0488310185,2008-05-13,01:10:19
39.93259,116.4670916,0,137.8,39581.0488541667,2008-05-13,01:10:21
39.9325933,116.4670199,0,141.1,39581.0488773148,2008-05-13,01:10:23
39.9325699,116.466955,0,141.1,39581.048900463,2008-05-13,01:10:25
39.9325766,116.4668733,0,141.1,39581.0489236111,2008-05-13,01:10:27
39.9326099,116.4667983,0,144.4,39581.0489467593,2008-05-13,01:10:29
39.9326716,116.466715,0,144.4,39581.0489699074,2008-05-13,01:10:31
39.9327683,116.4666649,0,150.9,39581.0489930556,2008-05-13,01:10:33
39.9328799,116.46666,0,150.9,39581.0490162037,2008-05-13,01:10:35
39.9330333,116.466645,0,154.2,39581.0490393518,2008-05-13,01:10:37
39.9331449,116.46668,0,157.5,39581.0490625,2008-05-13,01:10:39
39.9332866,116.466695,0,160.8,39581.0490856481,2008-05-13,01:10:41
39.93349,116.4666699,0,160.8,39581.0491087963,2008-05-13,01:10:43
39.9336383,116.4667983,0,160.8,39581.0491319444,2008-05-13,01:10:45
39.9337649,116.4669716,0,160.8,39581.0491550926,2008-05-13,01:10:47
39.9339233,116.4671633,0,164,39581.0491782407,2008-05-13,01:10:49
39.9340833,116.4673849,0,164,39581.0492013889,2008-05-13,01:10:51
39.9342733,116.4675816,0,167.3,39581.049224537,2008-05-13,01:10:53
39.9344733,116.4678316,0,170.6,39581.0492476852,2008-05-13,01:10:55
39.9346766,116.4680166,0,180.4,39581.0492708333,2008-05-13,01:10:57
39.9349316,116.4681466,0,190.3,39581.0492939815,2008-05-13,01:10:59
39.9351233,116.4683649,0,196.9,39581.0493171296,2008-05-13,01:11:01
39.9353149,116.4685416,0,206.7,39581.0493402778,2008-05-13,01:11:03
39.93549,116.4686966,0,223.1,39581.0493634259,2008-05-13,01:11:05
39.93562,116.46881,0,239.5,39581.0493865741,2008-05-13,01:11:07
39.9357166,116.4688499,0,255.9,39581.0494097222,2008-05-13,01:11:09
39.9357949,116.468845,0,265.7,39581.0494328704,2008-05-13,01:11:11
39.9358199,116.4688416,0,275.6,39581.0494560185,2008-05-13,01:11:13
39.9358199,116.46884,0,282.2,39581.0494791667,2008-05-13,01:11:15
39.9359233,116.4688316,0,232.9,39581.049537037,2008-05-13,01:11:20
39.9360116,116.4688333,0,229.7,39581.0495601852,2008-05-13,01:11:22
39.9361033,116.4688349,0,226.4,39581.0495833333,2008-05-13,01:11:24
39.9362316,116.4688133,0,226.4,39581.0496064815,2008-05-13,01:11:26
39.93636,116.4688033,0,229.7,39581.0496296296,2008-05-13,01:11:28
39.9365183,116.46879,0,232.9,39581.0496527778,2008-05-13,01:11:30
39.9366916,116.4687766,0,236.2,39581.0496759259,2008-05-13,01:11:32
39.9368699,116.468755,0,239.5,39581.0496990741,2008-05-13,01:11:34
39.9370483,116.4687133,0,246.1,39581.0497222222,2008-05-13,01:11:36
39.9372783,116.4687116,0,249.3,39581.0497453704,2008-05-13,01:11:38
39.937495,116.4686916,0,246.1,39581.0497685185,2008-05-13,01:11:40
39.937735,116.4686799,0,242.8,39581.0497916667,2008-05-13,01:11:42
39.9379833,116.4686816,0,242.8,39581.0498148148,2008-05-13,01:11:44
39.9382383,116.4686749,0,242.8,39581.049837963,2008-05-13,01:11:46
39.9385016,116.4686716,0,242.8,39581.0498611111,2008-05-13,01:11:48
39.9387683,116.4686616,0,242.8,39581.0498842593,2008-05-13,01:11:50
39.9390433,116.4686466,0,239.5,39581.0499074074,2008-05-13,01:11:52
39.9393249,116.46863,0,239.5,39581.0499305556,2008-05-13,01:11:54
39.9396083,116.4686116,0,239.5,39581.0499537037,2008-05-13,01:11:56
39.9398933,116.468595,0,239.5,39581.0499768518,2008-05-13,01:11:58
39.9401799,116.4685783,0,239.5,39581.05,2008-05-13,01:12:00
39.9404633,116.4685616,0,239.5,39581.0500231481,2008-05-13,01:12:02
39.940735,116.4685483,0,242.8,39581.0500462963,2008-05-13,01:12:04
39.9409916,116.4685366,0,242.8,39581.0500694444,2008-05-13,01:12:06
39.9412266,116.46853,0,242.8,39581.0500925926,2008-05-13,01:12:08
39.9414449,116.4685166,0,242.8,39581.0501157407,2008-05-13,01:12:10
39.9416583,116.4684933,0,239.5,39581.0501388889,2008-05-13,01:12:12
39.9418749,116.4684683,0,236.2,39581.050162037,2008-05-13,01:12:14
39.9420983,116.4684366,0,229.7,39581.0501851852,2008-05-13,01:12:16
39.94233,116.4684066,0,229.7,39581.0502083333,2008-05-13,01:12:18
39.9425799,116.4683866,0,226.4,39581.0502314815,2008-05-13,01:12:20
39.9428316,116.4683566,0,226.4,39581.0502546296,2008-05-13,01:12:22
39.9430799,116.468315,0,219.8,39581.0502777778,2008-05-13,01:12:24
39.9433066,116.46828,0,216.5,39581.0503009259,2008-05-13,01:12:26
39.9435049,116.4682433,0,216.5,39581.0503240741,2008-05-13,01:12:28
39.943635,116.4682466,0,213.3,39581.0503472222,2008-05-13,01:12:30
39.9437383,116.4682383,0,213.3,39581.0503703704,2008-05-13,01:12:32
39.9437916,116.4682116,0,216.5,39581.0503935185,2008-05-13,01:12:34
39.9438383,116.4682083,0,216.5,39581.0504166667,2008-05-13,01:12:36
39.9438616,116.4681983,0,216.5,39581.0504398148,2008-05-13,01:12:38
39.94389,116.4681866,0,216.5,39581.050462963,2008-05-13,01:12:40
39.9439433,116.4681499,0,216.5,39581.0504861111,2008-05-13,01:12:42
39.9439783,116.4680866,0,213.3,39581.0505092593,2008-05-13,01:12:44
39.9439816,116.4679833,0,216.5,39581.0505324074,2008-05-13,01:12:46
39.9439733,116.4678266,0,213.3,39581.0505555556,2008-05-13,01:12:48
39.9439649,116.4676249,0,206.7,39581.0505787037,2008-05-13,01:12:50
39.9439466,116.4674149,0,206.7,39581.0506018519,2008-05-13,01:12:52
39.9439133,116.4672333,0,206.7,39581.050625,2008-05-13,01:12:54
39.9439033,116.4669799,0,200.1,39581.0506481482,2008-05-13,01:12:56
39.9438816,116.4667399,0,200.1,39581.0506712963,2008-05-13,01:12:58
39.9438633,116.4665066,0,196.9,39581.0506944444,2008-05-13,01:13:00
39.9438416,116.4663466,0,193.6,39581.0507175926,2008-05-13,01:13:02
39.9438249,116.4661999,0,193.6,39581.0507407407,2008-05-13,01:13:04
39.9438016,116.4660483,0,190.3,39581.0507638889,2008-05-13,01:13:06
39.9437716,116.4658933,0,187,39581.050787037,2008-05-13,01:13:08
39.9437366,116.465735,0,180.4,39581.0508101852,2008-05-13,01:13:10
39.9437066,116.4655733,0,170.6,39581.0508333333,2008-05-13,01:13:12
39.9436699,116.4654,0,167.3,39581.0508564815,2008-05-13,01:13:14
39.9436433,116.4652349,0,160.8,39581.0508796296,2008-05-13,01:13:16
39.94362,116.4650733,0,150.9,39581.0509027778,2008-05-13,01:13:18
39.9435999,116.4649383,0,150.9,39581.0509259259,2008-05-13,01:13:20
39.9435849,116.4648316,0,144.4,39581.0509490741,2008-05-13,01:13:22
39.9435716,116.4647216,0,144.4,39581.0509722222,2008-05-13,01:13:24
39.9435483,116.4645966,0,144.4,39581.0509953704,2008-05-13,01:13:26
39.9435233,116.4644866,0,141.1,39581.0510185185,2008-05-13,01:13:28
39.9435016,116.46437,0,141.1,39581.0510416667,2008-05-13,01:13:30
39.9434783,116.4642366,0,141.1,39581.0510648148,2008-05-13,01:13:32
39.9434616,116.46411,0,141.1,39581.051087963,2008-05-13,01:13:34
39.9434583,116.4640283,0,141.1,39581.0511111111,2008-05-13,01:13:36
39.943425,116.4639616,0,137.8,39581.0511342593,2008-05-13,01:13:38
39.9433833,116.4638366,0,134.5,39581.0511574074,2008-05-13,01:13:40
39.94334,116.4636999,0,131.2,39581.0511805556,2008-05-13,01:13:42
39.9433583,116.4636133,0,124.7,39581.0512037037,2008-05-13,01:13:44
39.9434416,116.4635233,0,121.4,39581.0512268519,2008-05-13,01:13:46
39.94345,116.4634349,0,121.4,39581.05125,2008-05-13,01:13:48
39.94345,116.46336,0,124.7,39581.0512731481,2008-05-13,01:13:50
39.9434516,116.4633299,0,124.7,39581.0512962963,2008-05-13,01:13:52
39.943425,116.463305,0,128,39581.0513194444,2008-05-13,01:13:54
39.9434016,116.46329,0,134.5,39581.0513425926,2008-05-13,01:13:56
39.9433999,116.4632849,0,137.8,39581.0513657407,2008-05-13,01:13:58
39.9434316,116.4632916,0,137.8,39581.0513888889,2008-05-13,01:14:00
39.9434166,116.4632533,0,137.8,39581.051412037,2008-05-13,01:14:02
39.9433899,116.4632033,0,134.5,39581.0514351852,2008-05-13,01:14:04
39.94334,116.4631366,0,134.5,39581.0514583333,2008-05-13,01:14:06
39.94334,116.4630933,0,131.2,39581.0514814815,2008-05-13,01:14:08
39.94338,116.463045,0,134.5,39581.0515046296,2008-05-13,01:14:10
39.9434533,116.4630016,0,134.5,39581.0515277778,2008-05-13,01:14:12
39.943535,116.4629816,0,134.5,39581.0515509259,2008-05-13,01:14:14
39.9436366,116.4629733,0,134.5,39581.0515740741,2008-05-13,01:14:16
39.9437433,116.4629766,0,134.5,39581.0515972222,2008-05-13,01:14:18
39.9438116,116.4630016,0,137.8,39581.0516203704,2008-05-13,01:14:20
39.9439199,116.4629833,0,137.8,39581.0516435185,2008-05-13,01:14:22
39.944025,116.46296,0,141.1,39581.0516666667,2008-05-13,01:14:24
39.9441166,116.4629316,0,144.4,39581.0516898148,2008-05-13,01:14:26
39.9442299,116.4629183,0,144.4,39581.051712963,2008-05-13,01:14:28
39.9443566,116.462905,0,147.6,39581.0517361111,2008-05-13,01:14:30
39.944475,116.4628783,0,147.6,39581.0517592593,2008-05-13,01:14:32
39.9445916,116.4628633,0,147.6,39581.0517824074,2008-05-13,01:14:34
39.9447133,116.4628366,0,150.9,39581.0518055556,2008-05-13,01:14:36
39.9448116,116.4627916,0,150.9,39581.0518287037,2008-05-13,01:14:38
39.9449116,116.4627416,0,154.2,39581.0518518519,2008-05-13,01:14:40
39.94502,116.4626983,0,154.2,39581.051875,2008-05-13,01:14:42
39.9451116,116.4627133,0,157.5,39581.0518981481,2008-05-13,01:14:44
39.9452083,116.4627066,0,157.5,39581.0519212963,2008-05-13,01:14:46
39.9453,116.4627266,0,157.5,39581.0519444444,2008-05-13,01:14:48
39.9454066,116.4627083,0,157.5,39581.0519675926,2008-05-13,01:14:50
39.9455183,116.4626816,0,157.5,39581.0519907407,2008-05-13,01:14:52
39.9456083,116.4626583,0,160.8,39581.0520138889,2008-05-13,01:14:54
39.945695,116.4626516,0,164,39581.052037037,2008-05-13,01:14:56
39.9457783,116.4626516,0,167.3,39581.0520601852,2008-05-13,01:14:58
39.9458666,116.4626499,0,170.6,39581.0520833333,2008-05-13,01:15:00
39.9459616,116.4626566,0,173.9,39581.0521064815,2008-05-13,01:15:02
39.9460483,116.4626533,0,177.2,39581.0521296296,2008-05-13,01:15:04
39.94613,116.4626516,0,180.4,39581.0521527778,2008-05-13,01:15:06
39.9461916,116.4626616,0,183.7,39581.0521759259,2008-05-13,01:15:08
39.9462433,116.4626733,0,187,39581.0521990741,2008-05-13,01:15:10
39.946295,116.4626666,0,190.3,39581.0522222222,2008-05-13,01:15:12
39.9463566,116.4626416,0,193.6,39581.0522453704,2008-05-13,01:15:14
39.9464383,116.46261,0,193.6,39581.0522685185,2008-05-13,01:15:16
39.9465666,116.4626349,0,193.6,39581.0522916667,2008-05-13,01:15:18
39.9467249,116.4626616,0,190.3,39581.0523148148,2008-05-13,01:15:20
39.9468566,116.4626916,0,187,39581.052337963,2008-05-13,01:15:22
39.9469816,116.4627049,0,187,39581.0523611111,2008-05-13,01:15:24
39.9470999,116.4627016,0,187,39581.0523842593,2008-05-13,01:15:26
39.9472299,116.4626883,0,190.3,39581.0524074074,2008-05-13,01:15:28
39.9473616,116.4626683,0,190.3,39581.0524305556,2008-05-13,01:15:30
39.9475033,116.4626683,0,190.3,39581.0524537037,2008-05-13,01:15:32
39.9476183,116.4626633,0,196.9,39581.0524768519,2008-05-13,01:15:34
39.9477483,116.4626533,0,200.1,39581.0525,2008-05-13,01:15:36
39.9479033,116.46264,0,200.1,39581.0525231481,2008-05-13,01:15:38
39.948075,116.4626349,0,203.4,39581.0525462963,2008-05-13,01:15:40
39.9482033,116.4626666,0,206.7,39581.0525694444,2008-05-13,01:15:42
39.9482983,116.4627183,0,210,39581.0525925926,2008-05-13,01:15:44
39.9484199,116.4627433,0,213.3,39581.0526157407,2008-05-13,01:15:46
39.9485616,116.4627233,0,219.8,39581.0526388889,2008-05-13,01:15:48
39.9487699,116.4626283,0,219.8,39581.052662037,2008-05-13,01:15:50
39.9490266,116.4624916,0,219.8,39581.0526851852,2008-05-13,01:15:52
39.9491733,116.4623749,0,219.8,39581.0527083333,2008-05-13,01:15:54
39.9492749,116.4623033,0,219.8,39581.0527314815,2008-05-13,01:15:56
39.9492899,116.4622283,0,226.4,39581.0527546296,2008-05-13,01:15:58
39.9493066,116.4621833,0,226.4,39581.0527777778,2008-05-13,01:16:00
39.9493166,116.4621433,0,226.4,39581.0528009259,2008-05-13,01:16:02
39.9493083,116.4619699,0,236.2,39581.0528587963,2008-05-13,01:16:07
39.949295,116.4618183,0,246.1,39581.0529166667,2008-05-13,01:16:12
39.9493016,116.4617733,0,249.3,39581.052974537,2008-05-13,01:16:17
39.9493016,116.4617733,0,249.3,39581.0530324074,2008-05-13,01:16:22
39.9493016,116.4617733,0,249.3,39581.0530902778,2008-05-13,01:16:27
39.9493016,116.4617733,0,249.3,39581.0531481481,2008-05-13,01:16:32
39.9493016,116.4617733,0,249.3,39581.0531828704,2008-05-13,01:16:35
39.9493016,116.4617733,0,249.3,39581.0532060185,2008-05-13,01:16:37
39.9493333,116.4617716,0,249.3,39581.0532638889,2008-05-13,01:16:42
39.949395,116.4617716,0,249.3,39581.053287037,2008-05-13,01:16:44
39.949465,116.4617983,0,249.3,39581.0533101852,2008-05-13,01:16:46
39.9495616,116.461855,0,249.3,39581.0533333333,2008-05-13,01:16:48
39.9496649,116.4619083,0,249.3,39581.0533564815,2008-05-13,01:16:50
39.9497583,116.4619466,0,249.3,39581.0533796296,2008-05-13,01:16:52
39.949925,116.4619983,0,249.3,39581.0534027778,2008-05-13,01:16:54
39.9501016,116.4620683,0,249.3,39581.0534259259,2008-05-13,01:16:56
39.9502816,116.4621083,0,249.3,39581.0534490741,2008-05-13,01:16:58
39.9505099,116.4621649,0,249.3,39581.0534722222,2008-05-13,01:17:00
39.9507183,116.462205,0,249.3,39581.0534953704,2008-05-13,01:17:02
39.9509033,116.4622116,0,249.3,39581.0535185185,2008-05-13,01:17:04
39.951075,116.46221,0,249.3,39581.0535416667,2008-05-13,01:17:06
39.9512499,116.4622016,0,249.3,39581.0535648148,2008-05-13,01:17:08
39.9514433,116.4622033,0,246.1,39581.053587963,2008-05-13,01:17:10
39.95162,116.462205,0,246.1,39581.0536111111,2008-05-13,01:17:12
39.9517716,116.4621999,0,246.1,39581.0536342593,2008-05-13,01:17:14
39.9519066,116.4621949,0,242.8,39581.0536574074,2008-05-13,01:17:16
39.9520283,116.4621883,0,242.8,39581.0536805556,2008-05-13,01:17:18
39.9521366,116.4621833,0,242.8,39581.0537037037,2008-05-13,01:17:20
39.9522333,116.4621783,0,239.5,39581.0537268519,2008-05-13,01:17:22
39.9523233,116.4621766,0,239.5,39581.05375,2008-05-13,01:17:24
39.9524433,116.46217,0,239.5,39581.0537731481,2008-05-13,01:17:26
39.9525783,116.462155,0,236.2,39581.0537962963,2008-05-13,01:17:28
39.952715,116.4621516,0,236.2,39581.0538194444,2008-05-13,01:17:30
39.952855,116.4621416,0,236.2,39581.0538425926,2008-05-13,01:17:32
39.9530133,116.4621216,0,236.2,39581.0538657407,2008-05-13,01:17:34
39.9531733,116.4621149,0,232.9,39581.0538888889,2008-05-13,01:17:36
39.953335,116.4621033,0,229.7,39581.053912037,2008-05-13,01:17:38
39.9534883,116.4620916,0,226.4,39581.0539351852,2008-05-13,01:17:40
39.9536299,116.4620816,0,223.1,39581.0539583333,2008-05-13,01:17:42
39.9537449,116.4620716,0,219.8,39581.0539814815,2008-05-13,01:17:44
39.9538299,116.4620683,0,213.3,39581.0540046296,2008-05-13,01:17:46
39.9539183,116.4620749,0,210,39581.0540277778,2008-05-13,01:17:48
39.9540216,116.4620866,0,216.5,39581.0540509259,2008-05-13,01:17:50
39.9541533,116.4620666,0,219.8,39581.0540740741,2008-05-13,01:17:52
39.9543433,116.4620866,0,216.5,39581.0540972222,2008-05-13,01:17:54
39.9545183,116.4620749,0,213.3,39581.0541203704,2008-05-13,01:17:56
39.954705,116.4620566,0,213.3,39581.0541435185,2008-05-13,01:17:58
39.9548816,116.4620383,0,210,39581.0541666667,2008-05-13,01:18:00
39.9550366,116.462015,0,210,39581.0541898148,2008-05-13,01:18:02
39.9551349,116.4619983,0,206.7,39581.054212963,2008-05-13,01:18:04
39.9551683,116.4620033,0,206.7,39581.0542361111,2008-05-13,01:18:06
39.9551899,116.4620066,0,206.7,39581.0542592593,2008-05-13,01:18:08
39.9551999,116.4620049,0,206.7,39581.0542824074,2008-05-13,01:18:10
39.9551983,116.4620016,0,210,39581.0543055556,2008-05-13,01:18:12
39.9551916,116.4619933,0,210,39581.0543287037,2008-05-13,01:18:14
39.9551883,116.4619866,0,210,39581.0543518519,2008-05-13,01:18:16
39.9552283,116.4620033,0,200.1,39581.0544097222,2008-05-13,01:18:21
39.9552766,116.4619849,0,200.1,39581.0544328704,2008-05-13,01:18:23
39.955325,116.4619683,0,200.1,39581.0544560185,2008-05-13,01:18:25
39.9553566,116.4619549,0,200.1,39581.0544791667,2008-05-13,01:18:27
39.95538,116.4619483,0,200.1,39581.0545023148,2008-05-13,01:18:29
39.9554116,116.4619466,0,200.1,39581.054525463,2008-05-13,01:18:31
39.9554399,116.4619399,0,203.4,39581.0545486111,2008-05-13,01:18:33
39.955465,116.4619166,0,203.4,39581.0545717593,2008-05-13,01:18:35
39.9554999,116.4618999,0,206.7,39581.0545949074,2008-05-13,01:18:37
39.9555499,116.4618566,0,210,39581.0546180556,2008-05-13,01:18:39
39.9556333,116.4618499,0,210,39581.0546412037,2008-05-13,01:18:41
39.955725,116.4618383,0,210,39581.0546643519,2008-05-13,01:18:43
39.9558199,116.4618183,0,210,39581.0546875,2008-05-13,01:18:45
39.9559199,116.4618099,0,210,39581.0547106481,2008-05-13,01:18:47
39.95602,116.4618183,0,206.7,39581.0547337963,2008-05-13,01:18:49
39.9560816,116.4618233,0,206.7,39581.0547569444,2008-05-13,01:18:51
39.9561266,116.461825,0,206.7,39581.0547800926,2008-05-13,01:18:53
39.9561633,116.4618116,0,206.7,39581.0548032407,2008-05-13,01:18:55
39.95619,116.461785,0,206.7,39581.0548263889,2008-05-13,01:18:57
39.9562266,116.4617733,0,210,39581.054849537,2008-05-13,01:18:59
39.9562849,116.4617683,0,210,39581.0548726852,2008-05-13,01:19:01
39.9563533,116.4617766,0,206.7,39581.0548958333,2008-05-13,01:19:03
39.9564116,116.4617733,0,206.7,39581.0549189815,2008-05-13,01:19:05
39.9564783,116.4617649,0,206.7,39581.0549421296,2008-05-13,01:19:07
39.9565599,116.4617583,0,206.7,39581.0549652778,2008-05-13,01:19:09
39.9566416,116.4617533,0,206.7,39581.0549884259,2008-05-13,01:19:11
39.9567266,116.4617516,0,210,39581.0550115741,2008-05-13,01:19:13
39.9567916,116.4617333,0,210,39581.0550347222,2008-05-13,01:19:15
39.9568566,116.4617183,0,213.3,39581.0550578704,2008-05-13,01:19:17
39.956935,116.4617083,0,213.3,39581.0550810185,2008-05-13,01:19:19
39.9570116,116.4616983,0,213.3,39581.0551041667,2008-05-13,01:19:21
39.9570799,116.4616383,0,213.3,39581.0551273148,2008-05-13,01:19:23
39.9571349,116.4615783,0,213.3,39581.055150463,2008-05-13,01:19:25
39.9571899,116.4615066,0,213.3,39581.0551736111,2008-05-13,01:19:27
39.9572283,116.4614666,0,213.3,39581.0551967593,2008-05-13,01:19:29
39.9572666,116.4614449,0,213.3,39581.0552199074,2008-05-13,01:19:31
39.9573083,116.4614099,0,213.3,39581.0552430556,2008-05-13,01:19:33
39.9573599,116.4613716,0,216.5,39581.0552662037,2008-05-13,01:19:35
39.9573999,116.4613249,0,216.5,39581.0552893518,2008-05-13,01:19:37
39.957465,116.4612349,0,216.5,39581.0553125,2008-05-13,01:19:39
39.9575449,116.4611216,0,216.5,39581.0553356481,2008-05-13,01:19:41
39.9576266,116.4610249,0,216.5,39581.0553587963,2008-05-13,01:19:43
39.95773,116.4609449,0,216.5,39581.0553819444,2008-05-13,01:19:45
39.9578199,116.4608966,0,216.5,39581.0554050926,2008-05-13,01:19:47
39.9578933,116.4608466,0,216.5,39581.0554282407,2008-05-13,01:19:49
39.9579766,116.4607483,0,216.5,39581.0554513889,2008-05-13,01:19:51
39.9580899,116.4605949,0,213.3,39581.055474537,2008-05-13,01:19:53
39.9581633,116.460495,0,213.3,39581.0554976852,2008-05-13,01:19:55
39.9582033,116.46043,0,213.3,39581.0555208333,2008-05-13,01:19:57
39.9581333,116.4604666,0,210,39581.0555439815,2008-05-13,01:19:59
39.9581149,116.4604833,0,210,39581.0556018518,2008-05-13,01:20:04
39.9581116,116.4604966,0,210,39581.055625,2008-05-13,01:20:06
39.9580966,116.46051,0,210,39581.0556481481,2008-05-13,01:20:08
39.9580633,116.4605183,0,210,39581.0556712963,2008-05-13,01:20:10
39.9580266,116.4605199,0,210,39581.0556944444,2008-05-13,01:20:12
39.9580016,116.4605233,0,210,39581.0557175926,2008-05-13,01:20:14
39.9579416,116.4605216,0,210,39581.0557407407,2008-05-13,01:20:16
39.9579266,116.4605516,0,210,39581.0557638889,2008-05-13,01:20:18
39.957915,116.4605899,0,210,39581.055787037,2008-05-13,01:20:20
39.9579416,116.4606266,0,210,39581.0558101852,2008-05-13,01:20:22
39.9579833,116.4606999,0,210,39581.0558333333,2008-05-13,01:20:24
39.9580349,116.4607566,0,210,39581.0558564815,2008-05-13,01:20:26
39.9580749,116.4608016,0,210,39581.0558796296,2008-05-13,01:20:28
39.9581066,116.4608216,0,210,39581.0559027778,2008-05-13,01:20:30
39.9581516,116.4608483,0,210,39581.0559259259,2008-05-13,01:20:32
39.9581933,116.4608749,0,210,39581.0559490741,2008-05-13,01:20:34
39.958235,116.4609,0,210,39581.0559722222,2008-05-13,01:20:36
39.9582749,116.4609216,0,210,39581.0559953704,2008-05-13,01:20:38
39.958305,116.46095,0,210,39581.0560185185,2008-05-13,01:20:40
39.9583166,116.4609749,0,210,39581.0560416667,2008-05-13,01:20:42
39.9583299,116.4610599,0,210,39581.056099537,2008-05-13,01:20:47
39.9583266,116.4610616,0,210,39581.0561574074,2008-05-13,01:20:52
39.9583266,116.4610616,0,210,39581.0561921296,2008-05-13,01:20:55
39.9583183,116.4610649,0,210,39581.0562152778,2008-05-13,01:20:57
39.95832,116.4610466,0,210,39581.0562731481,2008-05-13,01:21:02
39.95832,116.4610466,0,210,39581.0563310185,2008-05-13,01:21:07
