# Supplementary material for: Research on differential privacy protection method based on user tendency
Source: PLoS One. 2023 Oct 26;18(10):e0288823. doi: 10.1371/journal.pone.0288823 (PMC10602288; doi:10.1371/journal.pone.0288823)
Supplement: S5 Data — (ZIP) [file pone.0288823.s005.zip › Data 5-5/153/Trajectory/20080513041310.plt]

Geolife trajectory
WGS 84
Altitude is in Feet
Reserved 3
0,2,255,My Track,0,0,2,8421376
0
39.9582749,116.46001,0,160.8,39581.1758101852,2008-05-13,04:13:10
39.9582749,116.46001,0,160.8,39581.1758217593,2008-05-13,04:13:11
39.9582749,116.46001,0,160.8,39581.1758564815,2008-05-13,04:13:14
39.9582749,116.46001,0,160.8,39581.1758796296,2008-05-13,04:13:16
39.9582549,116.4599949,0,160.8,39581.1759375,2008-05-13,04:13:21
39.9582683,116.4599716,0,160.8,39581.1759606482,2008-05-13,04:13:23
39.9582933,116.4599516,0,160.8,39581.1759837963,2008-05-13,04:13:25
39.9582583,116.4598966,0,160.8,39581.1760069444,2008-05-13,04:13:27
39.9582599,116.4598549,0,160.8,39581.1760300926,2008-05-13,04:13:29
39.9582783,116.4597749,0,160.8,39581.1760532407,2008-05-13,04:13:31
39.9582883,116.4597149,0,160.8,39581.1760763889,2008-05-13,04:13:33
39.95828,116.4597183,0,160.8,39581.176099537,2008-05-13,04:13:35
39.9582533,116.4597066,0,160.8,39581.1761226852,2008-05-13,04:13:37
39.9582399,116.45969,0,160.8,39581.1761458333,2008-05-13,04:13:39
39.9582833,116.45966,0,160.8,39581.1762037037,2008-05-13,04:13:44
39.9578266,116.4598449,0,160.8,39581.1762847222,2008-05-13,04:13:51
39.9578233,116.4598616,0,160.8,39581.1763078704,2008-05-13,04:13:53
39.9578583,116.4598249,0,160.8,39581.1763425926,2008-05-13,04:13:56
39.9578783,116.4597849,0,160.8,39581.1763657407,2008-05-13,04:13:58
39.9579233,116.4594199,0,160.8,39581.1765162037,2008-05-13,04:14:11
39.9566266,116.4544866,0,193.6,39581.1785185185,2008-05-13,04:17:04
39.9549533,116.4535466,0,160.8,39581.1854398148,2008-05-13,04:27:02
39.9549249,116.4535399,0,160.8,39581.185462963,2008-05-13,04:27:04
39.9549949,116.4534699,0,160.8,39581.1855208333,2008-05-13,04:27:09
39.9550216,116.4534299,0,160.8,39581.1855439815,2008-05-13,04:27:11
39.9550749,116.4533933,0,160.8,39581.1855671296,2008-05-13,04:27:13
39.9551233,116.4533833,0,160.8,39581.1855902778,2008-05-13,04:27:15
39.955165,116.45339,0,160.8,39581.1856134259,2008-05-13,04:27:17
39.9551999,116.4533616,0,160.8,39581.1856365741,2008-05-13,04:27:19
39.955225,116.4533433,0,160.8,39581.1856597222,2008-05-13,04:27:21
39.955235,116.4533583,0,160.8,39581.1856828704,2008-05-13,04:27:23
39.9552166,116.4533849,0,160.8,39581.1857060185,2008-05-13,04:27:25
39.9552833,116.4534266,0,160.8,39581.1857638889,2008-05-13,04:27:30
39.9553066,116.4534316,0,160.8,39581.185787037,2008-05-13,04:27:32
39.9553483,116.4534583,0,160.8,39581.1858449074,2008-05-13,04:27:37
39.9553549,116.4534766,0,160.8,39581.1858680556,2008-05-13,04:27:39
39.9553449,116.4534899,0,160.8,39581.1858912037,2008-05-13,04:27:41
39.9553149,116.4535233,0,160.8,39581.1859143519,2008-05-13,04:27:43
39.9553283,116.4535383,0,160.8,39581.1859375,2008-05-13,04:27:45
39.955325,116.4535516,0,160.8,39581.1859606481,2008-05-13,04:27:47
39.9553483,116.4535549,0,160.8,39581.1859837963,2008-05-13,04:27:49
39.9553999,116.4535316,0,160.8,39581.1860069444,2008-05-13,04:27:51
39.9553966,116.4535533,0,160.8,39581.1860300926,2008-05-13,04:27:53
39.9553916,116.453565,0,160.8,39581.1860532407,2008-05-13,04:27:55
39.9554166,116.45358,0,160.8,39581.1860763889,2008-05-13,04:27:57
39.9554216,116.45365,0,160.8,39581.186099537,2008-05-13,04:27:59
39.955445,116.4536633,0,160.8,39581.1861226852,2008-05-13,04:28:01
39.9554566,116.4536599,0,160.8,39581.1861458333,2008-05-13,04:28:03
39.9554883,116.4536533,0,160.8,39581.1862037037,2008-05-13,04:28:08
39.9554883,116.4537349,0,160.8,39581.1862615741,2008-05-13,04:28:13
39.955515,116.4537533,0,160.8,39581.1862847222,2008-05-13,04:28:15
39.9555216,116.4537849,0,160.8,39581.1863078704,2008-05-13,04:28:17
39.9555633,116.4538083,0,160.8,39581.1863310185,2008-05-13,04:28:19
39.9556099,116.453845,0,160.8,39581.1863541667,2008-05-13,04:28:21
39.9556349,116.4538899,0,160.8,39581.1863773148,2008-05-13,04:28:23
39.9556499,116.4539199,0,160.8,39581.186400463,2008-05-13,04:28:25
39.955655,116.4539449,0,160.8,39581.1864236111,2008-05-13,04:28:27
39.9556799,116.45397,0,160.8,39581.1864467593,2008-05-13,04:28:29
39.9557,116.454035,0,160.8,39581.1864699074,2008-05-13,04:28:31
39.955685,116.4540916,0,160.8,39581.1864930556,2008-05-13,04:28:33
39.9556433,116.4541333,0,160.8,39581.1865162037,2008-05-13,04:28:35
39.9556066,116.4541633,0,160.8,39581.1865393519,2008-05-13,04:28:37
39.9555716,116.4541766,0,160.8,39581.1865625,2008-05-13,04:28:39
39.955545,116.4541516,0,160.8,39581.1865856481,2008-05-13,04:28:41
39.9555066,116.4541716,0,160.8,39581.1866435185,2008-05-13,04:28:46
39.9555099,116.4541333,0,160.8,39581.1867013889,2008-05-13,04:28:51
39.9555699,116.4541116,0,160.8,39581.1867592593,2008-05-13,04:28:56
39.9556949,116.4540599,0,160.8,39581.1868171296,2008-05-13,04:29:01
39.955815,116.454005,0,160.8,39581.1868402778,2008-05-13,04:29:03
39.9559049,116.4539683,0,160.8,39581.1868634259,2008-05-13,04:29:05
39.9559666,116.4539633,0,160.8,39581.1868865741,2008-05-13,04:29:07
39.9560016,116.453985,0,160.8,39581.1869097222,2008-05-13,04:29:09
39.9560366,116.4539866,0,160.8,39581.1869328704,2008-05-13,04:29:11
39.9560716,116.4539983,0,160.8,39581.1869560185,2008-05-13,04:29:13
39.9560933,116.4540216,0,160.8,39581.1869791667,2008-05-13,04:29:15
39.9561149,116.4540566,0,160.8,39581.1870023148,2008-05-13,04:29:17
39.9561116,116.4540916,0,160.8,39581.187025463,2008-05-13,04:29:19
39.9561166,116.4541216,0,160.8,39581.1870486111,2008-05-13,04:29:21
39.9561266,116.4541999,0,160.8,39581.1870717593,2008-05-13,04:29:23
39.9561683,116.4542199,0,160.8,39581.1870949074,2008-05-13,04:29:25
39.9561733,116.4542483,0,160.8,39581.1871180556,2008-05-13,04:29:27
39.9563549,116.4543183,0,160.8,39581.1872222222,2008-05-13,04:29:36
39.9563616,116.4543566,0,160.8,39581.1872453704,2008-05-13,04:29:38
39.95637,116.4543949,0,160.8,39581.1872685185,2008-05-13,04:29:40
39.9564266,116.4544216,0,160.8,39581.1872916667,2008-05-13,04:29:42
39.9564433,116.454435,0,160.8,39581.1873148148,2008-05-13,04:29:44
39.9564416,116.4544383,0,160.8,39581.187337963,2008-05-13,04:29:46
39.956445,116.4544083,0,160.8,39581.1873958333,2008-05-13,04:29:51
39.9564433,116.4544149,0,160.8,39581.1874537037,2008-05-13,04:29:56
39.9564433,116.4544166,0,160.8,39581.1875115741,2008-05-13,04:30:01
39.956445,116.4544183,0,160.8,39581.1875694444,2008-05-13,04:30:06
39.956445,116.4544183,0,160.8,39581.1876157407,2008-05-13,04:30:10
39.956445,116.45442,0,160.8,39581.1876388889,2008-05-13,04:30:12
39.956455,116.4544316,0,160.8,39581.1876851852,2008-05-13,04:30:16
39.9565033,116.4544299,0,160.8,39581.1877199074,2008-05-13,04:30:19
39.9565349,116.4544149,0,160.8,39581.1877314815,2008-05-13,04:30:20
39.9565749,116.4543799,0,160.8,39581.1877546296,2008-05-13,04:30:22
39.9566233,116.4543366,0,160.8,39581.1877777778,2008-05-13,04:30:24
39.9566849,116.4542766,0,160.8,39581.1878125,2008-05-13,04:30:27
39.9567049,116.4542516,0,160.8,39581.1878356481,2008-05-13,04:30:29
39.9566966,116.4542833,0,160.8,39581.1878935185,2008-05-13,04:30:34
39.9566966,116.4542833,0,160.8,39581.1879282407,2008-05-13,04:30:37
39.956695,116.454285,0,160.8,39581.1879513889,2008-05-13,04:30:39
39.9567316,116.454315,0,160.8,39581.1880092593,2008-05-13,04:30:44
39.9567549,116.4543166,0,160.8,39581.1880671296,2008-05-13,04:30:49
39.9567549,116.4543166,0,160.8,39581.1881018518,2008-05-13,04:30:52
39.9567549,116.454315,0,160.8,39581.188125,2008-05-13,04:30:54
39.9567416,116.4543083,0,160.8,39581.1881828704,2008-05-13,04:30:59
39.95675,116.4542366,0,160.8,39581.1882407407,2008-05-13,04:31:04
39.9567833,116.4541566,0,160.8,39581.1882638889,2008-05-13,04:31:06
39.9568066,116.45409,0,160.8,39581.188287037,2008-05-13,04:31:08
39.9568249,116.4540483,0,160.8,39581.1883101852,2008-05-13,04:31:10
39.9568583,116.4539983,0,160.8,39581.1883333333,2008-05-13,04:31:12
39.9568916,116.4539466,0,160.8,39581.1883564815,2008-05-13,04:31:14
39.9569099,116.4538816,0,160.8,39581.1883796296,2008-05-13,04:31:16
39.956935,116.4538416,0,160.8,39581.1884027778,2008-05-13,04:31:18
39.9569583,116.4537916,0,160.8,39581.1884259259,2008-05-13,04:31:20
39.9569766,116.4537533,0,160.8,39581.1884490741,2008-05-13,04:31:22
39.957005,116.4537133,0,160.8,39581.1884722222,2008-05-13,04:31:24
39.9570399,116.4537116,0,160.8,39581.1884953704,2008-05-13,04:31:26
39.957045,116.4537233,0,160.8,39581.1885185185,2008-05-13,04:31:28
39.9570383,116.4537116,0,160.8,39581.1885416667,2008-05-13,04:31:30
39.9570233,116.4536683,0,160.8,39581.1885648148,2008-05-13,04:31:32
39.9569416,116.4537016,0,160.8,39581.188587963,2008-05-13,04:31:34
39.95689,116.4537366,0,160.8,39581.1886111111,2008-05-13,04:31:36
39.956735,116.453865,0,160.8,39581.1886342593,2008-05-13,04:31:38
39.9565916,116.4539199,0,160.8,39581.1886574074,2008-05-13,04:31:40
39.9563933,116.4540233,0,160.8,39581.1886805556,2008-05-13,04:31:42
39.9563249,116.4540166,0,160.8,39581.1887037037,2008-05-13,04:31:44
39.9562633,116.4540383,0,160.8,39581.1887268518,2008-05-13,04:31:46
39.9562149,116.4540683,0,160.8,39581.18875,2008-05-13,04:31:48
39.9561966,116.4540666,0,160.8,39581.1887731481,2008-05-13,04:31:50
39.9561716,116.45414,0,160.8,39581.1887962963,2008-05-13,04:31:52
39.956205,116.4541499,0,160.8,39581.1888194444,2008-05-13,04:31:54
39.9562383,116.4541183,0,160.8,39581.1888773148,2008-05-13,04:31:59
39.9562799,116.4540249,0,160.8,39581.1889351852,2008-05-13,04:32:04
39.9562783,116.4540083,0,160.8,39581.1889583333,2008-05-13,04:32:06
39.9562816,116.4539716,0,160.8,39581.1889814815,2008-05-13,04:32:08
39.9562799,116.4539316,0,160.8,39581.1890046296,2008-05-13,04:32:10
39.9562733,116.4539,0,160.8,39581.1890277778,2008-05-13,04:32:12
39.9562716,116.4538816,0,160.8,39581.1890509259,2008-05-13,04:32:14
39.9562866,116.453845,0,160.8,39581.1890740741,2008-05-13,04:32:16
39.9563116,116.4538383,0,164,39581.1890972222,2008-05-13,04:32:18
39.9563133,116.4538333,0,164,39581.1891203704,2008-05-13,04:32:20
39.9563216,116.4538416,0,164,39581.1891435185,2008-05-13,04:32:22
39.9563016,116.4538049,0,164,39581.1891666667,2008-05-13,04:32:24
39.9563016,116.4537716,0,164,39581.1891898148,2008-05-13,04:32:26
39.9563166,116.4537383,0,164,39581.189212963,2008-05-13,04:32:28
39.9563216,116.4537183,0,164,39581.1892361111,2008-05-13,04:32:30
39.9563233,116.4536999,0,164,39581.1892592593,2008-05-13,04:32:32
39.9563333,116.4536566,0,164,39581.1893171296,2008-05-13,04:32:37
39.9563383,116.4536316,0,164,39581.1893402778,2008-05-13,04:32:39
39.9563333,116.4536083,0,164,39581.1893634259,2008-05-13,04:32:41
39.9563566,116.4535616,0,164,39581.1893865741,2008-05-13,04:32:43
39.9563733,116.4535333,0,164,39581.1894097222,2008-05-13,04:32:45
39.9563949,116.453515,0,164,39581.1894328704,2008-05-13,04:32:47
39.9563883,116.4535366,0,164,39581.1894560185,2008-05-13,04:32:49
39.9564066,116.4535383,0,164,39581.1894791667,2008-05-13,04:32:51
39.9564066,116.4535683,0,164,39581.1895023148,2008-05-13,04:32:53
39.9563966,116.4536316,0,164,39581.1895601852,2008-05-13,04:32:58
39.9565316,116.4532316,0,164,39581.1896180556,2008-05-13,04:33:03
39.9565599,116.4531616,0,164,39581.1896412037,2008-05-13,04:33:05
39.9565766,116.4530999,0,164,39581.1896643518,2008-05-13,04:33:07
39.9565499,116.4530999,0,164,39581.1896875,2008-05-13,04:33:09
39.9565166,116.4530966,0,164,39581.1897106481,2008-05-13,04:33:11
39.956455,116.4531349,0,164,39581.1897337963,2008-05-13,04:33:13
39.9563883,116.4531966,0,164,39581.1897569444,2008-05-13,04:33:15
39.9562699,116.453285,0,164,39581.1897800926,2008-05-13,04:33:17
39.9561883,116.45334,0,167.3,39581.1898032407,2008-05-13,04:33:19
39.9561266,116.4534133,0,167.3,39581.1898263889,2008-05-13,04:33:21
39.95608,116.4535133,0,167.3,39581.189849537,2008-05-13,04:33:23
39.9560183,116.4536466,0,167.3,39581.1898726852,2008-05-13,04:33:25
39.955955,116.4536833,0,167.3,39581.1898958333,2008-05-13,04:33:27
39.9559183,116.4537449,0,167.3,39581.1899189815,2008-05-13,04:33:29
39.9558916,116.4536966,0,167.3,39581.1899421296,2008-05-13,04:33:31
39.9558833,116.453585,0,167.3,39581.1899652778,2008-05-13,04:33:33
39.9558416,116.4535583,0,167.3,39581.1899884259,2008-05-13,04:33:35
39.9558283,116.4534699,0,167.3,39581.1900115741,2008-05-13,04:33:37
39.95581,116.4534016,0,167.3,39581.1900347222,2008-05-13,04:33:39
39.9558049,116.4533616,0,167.3,39581.1900578704,2008-05-13,04:33:41
39.9558049,116.4533316,0,167.3,39581.1900810185,2008-05-13,04:33:43
39.9557966,116.4533183,0,167.3,39581.1901041667,2008-05-13,04:33:45
39.9557966,116.4533183,0,167.3,39581.1901388889,2008-05-13,04:33:48
39.9557983,116.4533266,0,167.3,39581.190162037,2008-05-13,04:33:50
39.9558,116.4532666,0,167.3,39581.1902199074,2008-05-13,04:33:55
39.9557966,116.4532233,0,167.3,39581.1902430556,2008-05-13,04:33:57
39.9557983,116.4531833,0,167.3,39581.1902662037,2008-05-13,04:33:59
39.9557983,116.4531549,0,167.3,39581.1902893518,2008-05-13,04:34:01
39.95581,116.4531716,0,167.3,39581.1903125,2008-05-13,04:34:03
39.9558183,116.4531699,0,167.3,39581.1903356481,2008-05-13,04:34:05
39.9558283,116.4531899,0,170.6,39581.1903587963,2008-05-13,04:34:07
39.9558383,116.4531883,0,170.6,39581.1903819444,2008-05-13,04:34:09
39.9558416,116.4531816,0,170.6,39581.1904050926,2008-05-13,04:34:11
39.95584,116.4531733,0,170.6,39581.1904282407,2008-05-13,04:34:13
39.9558233,116.4531533,0,170.6,39581.1904861111,2008-05-13,04:34:18
39.9558183,116.4531366,0,170.6,39581.1905439815,2008-05-13,04:34:23
39.9558199,116.45311,0,170.6,39581.1905671296,2008-05-13,04:34:25
39.9558299,116.4531049,0,170.6,39581.1905902778,2008-05-13,04:34:27
39.9557649,116.4531133,0,170.6,39581.1906481481,2008-05-13,04:34:32
39.9557216,116.4531199,0,170.6,39581.1906712963,2008-05-13,04:34:34
39.9556783,116.4531366,0,173.9,39581.1906944444,2008-05-13,04:34:36
39.9555866,116.4531766,0,173.9,39581.1907523148,2008-05-13,04:34:41
39.9555833,116.4531766,0,173.9,39581.190775463,2008-05-13,04:34:43
39.9556216,116.4531383,0,173.9,39581.1908333333,2008-05-13,04:34:48
39.95563,116.4531316,0,173.9,39581.1908564815,2008-05-13,04:34:50
39.9556266,116.4531049,0,173.9,39581.1909143519,2008-05-13,04:34:55
39.9556433,116.4530366,0,173.9,39581.1909722222,2008-05-13,04:35:00
39.955655,116.4530266,0,173.9,39581.1909953704,2008-05-13,04:35:02
39.9556583,116.4530233,0,173.9,39581.1910185185,2008-05-13,04:35:04
39.9556499,116.45304,0,173.9,39581.1910763889,2008-05-13,04:35:09
39.9556499,116.45304,0,173.9,39581.1911111111,2008-05-13,04:35:12
39.9556499,116.45304,0,173.9,39581.1911342593,2008-05-13,04:35:14
39.9556533,116.4530966,0,173.9,39581.1911921296,2008-05-13,04:35:19
39.9556499,116.4531283,0,173.9,39581.1912152778,2008-05-13,04:35:21
39.9556433,116.4531633,0,173.9,39581.1912384259,2008-05-13,04:35:23
39.9556316,116.4532016,0,173.9,39581.1912615741,2008-05-13,04:35:25
39.9556283,116.4532333,0,173.9,39581.1912847222,2008-05-13,04:35:27
39.9556216,116.4532633,0,173.9,39581.1913078704,2008-05-13,04:35:29
39.9556216,116.4533149,0,173.9,39581.1913310185,2008-05-13,04:35:31
39.9556199,116.4533566,0,173.9,39581.1913541667,2008-05-13,04:35:33
39.9556283,116.4533999,0,173.9,39581.1913773148,2008-05-13,04:35:35
39.9556383,116.4534266,0,173.9,39581.191400463,2008-05-13,04:35:37
39.9556483,116.4534466,0,173.9,39581.1914236111,2008-05-13,04:35:39
39.9556533,116.4534816,0,173.9,39581.1914467593,2008-05-13,04:35:41
39.95566,116.453515,0,170.6,39581.1914699074,2008-05-13,04:35:43
39.9556683,116.4535399,0,170.6,39581.1914930556,2008-05-13,04:35:45
39.9556833,116.4535899,0,170.6,39581.1915162037,2008-05-13,04:35:47
39.9556816,116.453635,0,170.6,39581.1915393519,2008-05-13,04:35:49
39.9556716,116.4536716,0,170.6,39581.1915625,2008-05-13,04:35:51
39.955655,116.4537033,0,170.6,39581.1915856482,2008-05-13,04:35:53
39.9556383,116.4537316,0,170.6,39581.1916087963,2008-05-13,04:35:55
39.9556316,116.4537533,0,170.6,39581.1916319444,2008-05-13,04:35:57
39.9556349,116.4537616,0,170.6,39581.1916550926,2008-05-13,04:35:59
39.95538,116.4538899,0,170.6,39581.191712963,2008-05-13,04:36:04
39.9552166,116.4539516,0,170.6,39581.1917361111,2008-05-13,04:36:06
39.955025,116.4539966,0,170.6,39581.1917592593,2008-05-13,04:36:08
39.9549133,116.4540366,0,170.6,39581.1917824074,2008-05-13,04:36:10
39.9548216,116.4540566,0,170.6,39581.1918055556,2008-05-13,04:36:12
39.9547483,116.4540583,0,167.3,39581.1918287037,2008-05-13,04:36:14
39.9547033,116.454075,0,167.3,39581.1918518519,2008-05-13,04:36:16
39.9546816,116.4540883,0,167.3,39581.191875,2008-05-13,04:36:18
39.9546533,116.4540849,0,167.3,39581.1918981481,2008-05-13,04:36:20
39.9546416,116.4541066,0,167.3,39581.1919212963,2008-05-13,04:36:22
39.9546466,116.4541499,0,167.3,39581.1919444444,2008-05-13,04:36:24
39.9546366,116.4541833,0,167.3,39581.1919675926,2008-05-13,04:36:26
39.9546316,116.454215,0,167.3,39581.1919907407,2008-05-13,04:36:28
39.9546316,116.454245,0,167.3,39581.1920138889,2008-05-13,04:36:30
39.9546149,116.4542716,0,167.3,39581.192037037,2008-05-13,04:36:32
39.95461,116.4542966,0,164,39581.1920601852,2008-05-13,04:36:34
39.9545816,116.4543283,0,164,39581.1920833333,2008-05-13,04:36:36
39.9545733,116.4543566,0,164,39581.1921064815,2008-05-13,04:36:38
39.9545833,116.4543866,0,164,39581.1921296296,2008-05-13,04:36:40
39.9545416,116.4544133,0,164,39581.1921527778,2008-05-13,04:36:42
39.9545116,116.4544449,0,164,39581.1921759259,2008-05-13,04:36:44
39.9544866,116.4544799,0,164,39581.1921990741,2008-05-13,04:36:46
39.9544516,116.4545199,0,164,39581.1922222222,2008-05-13,04:36:48
39.9544283,116.45456,0,164,39581.1922453704,2008-05-13,04:36:50
39.9544149,116.454595,0,164,39581.1922685185,2008-05-13,04:36:52
39.9544166,116.4546199,0,164,39581.1922916667,2008-05-13,04:36:54
39.9544233,116.4546416,0,164,39581.1923148148,2008-05-13,04:36:56
39.9544199,116.4546633,0,164,39581.192337963,2008-05-13,04:36:58
39.9544233,116.4546966,0,164,39581.1923611111,2008-05-13,04:37:00
39.9544283,116.4547249,0,164,39581.1923842593,2008-05-13,04:37:02
39.9544333,116.4547449,0,164,39581.1924074074,2008-05-13,04:37:04
39.9544566,116.4547666,0,164,39581.1924305556,2008-05-13,04:37:06
39.9544716,116.4547816,0,164,39581.1924537037,2008-05-13,04:37:08
39.9544766,116.4547983,0,164,39581.1924768519,2008-05-13,04:37:10
39.9545133,116.4548283,0,164,39581.1925347222,2008-05-13,04:37:15
39.9545283,116.4548499,0,164,39581.1925578704,2008-05-13,04:37:17
39.9545449,116.454875,0,164,39581.1925810185,2008-05-13,04:37:19
39.9545516,116.4549066,0,164,39581.1926041667,2008-05-13,04:37:21
39.9545683,116.4549283,0,164,39581.1926273148,2008-05-13,04:37:23
39.9545999,116.4549533,0,160.8,39581.192650463,2008-05-13,04:37:25
39.9546233,116.4549716,0,160.8,39581.1926736111,2008-05-13,04:37:27
39.9546416,116.4549916,0,160.8,39581.1926967593,2008-05-13,04:37:29
39.9546416,116.4550116,0,160.8,39581.1927199074,2008-05-13,04:37:31
39.9546433,116.4550316,0,160.8,39581.1927430556,2008-05-13,04:37:33
39.9546216,116.4550466,0,160.8,39581.1927662037,2008-05-13,04:37:35
39.9545983,116.4550533,0,160.8,39581.1928240741,2008-05-13,04:37:40
39.9545983,116.4550483,0,160.8,39581.1928819444,2008-05-13,04:37:45
39.9545983,116.4550483,0,160.8,39581.1929398148,2008-05-13,04:37:50
39.9545983,116.4550483,0,160.8,39581.192974537,2008-05-13,04:37:53
39.9545983,116.4550483,0,160.8,39581.1929976852,2008-05-13,04:37:55
39.9545633,116.4550816,0,160.8,39581.1930671296,2008-05-13,04:38:01
39.9545283,116.4551249,0,160.8,39581.193125,2008-05-13,04:38:06
39.9544849,116.4551283,0,160.8,39581.1931481481,2008-05-13,04:38:08
39.95447,116.4551483,0,160.8,39581.1931712963,2008-05-13,04:38:10
39.9544466,116.4551566,0,160.8,39581.1931944444,2008-05-13,04:38:12
39.9544266,116.4551433,0,160.8,39581.1932175926,2008-05-13,04:38:14
39.9544166,116.4551083,0,160.8,39581.1932407407,2008-05-13,04:38:16
39.9544149,116.4550533,0,160.8,39581.1932638889,2008-05-13,04:38:18
39.9543499,116.4549933,0,160.8,39581.1933333333,2008-05-13,04:38:24
39.9542966,116.4549816,0,160.8,39581.1933796296,2008-05-13,04:38:28
39.9542749,116.4549466,0,160.8,39581.1934027778,2008-05-13,04:38:30
39.9542666,116.4549549,0,160.8,39581.1934259259,2008-05-13,04:38:32
39.9542633,116.454945,0,160.8,39581.1934490741,2008-05-13,04:38:34
39.9542433,116.4549749,0,160.8,39581.1935069444,2008-05-13,04:38:39
39.95424,116.455,0,160.8,39581.1935648148,2008-05-13,04:38:44
39.9542366,116.4550183,0,160.8,39581.1936226852,2008-05-13,04:38:49
39.9542416,116.4551316,0,160.8,39581.1936805556,2008-05-13,04:38:54
39.9542499,116.4551799,0,160.8,39581.1937037037,2008-05-13,04:38:56
39.9542633,116.455245,0,160.8,39581.1937268519,2008-05-13,04:38:58
39.9542766,116.455315,0,160.8,39581.19375,2008-05-13,04:39:00
39.9542816,116.4554116,0,160.8,39581.1937731481,2008-05-13,04:39:02
39.9543066,116.4555449,0,160.8,39581.1937962963,2008-05-13,04:39:04
39.9543466,116.45566,0,160.8,39581.1938194444,2008-05-13,04:39:06
39.9543666,116.4556983,0,160.8,39581.1938425926,2008-05-13,04:39:08
39.9543816,116.455745,0,160.8,39581.1938657407,2008-05-13,04:39:10
39.9544016,116.4557766,0,160.8,39581.1938888889,2008-05-13,04:39:12
39.9544149,116.4557916,0,160.8,39581.193912037,2008-05-13,04:39:14
39.9544333,116.4558299,0,160.8,39581.1939699074,2008-05-13,04:39:19
39.9544449,116.4558416,0,160.8,39581.1939930556,2008-05-13,04:39:21
39.9544599,116.4558416,0,160.8,39581.1940162037,2008-05-13,04:39:23
39.9545016,116.4558666,0,160.8,39581.1940740741,2008-05-13,04:39:28
39.9545166,116.4558649,0,160.8,39581.1940972222,2008-05-13,04:39:30
39.9545433,116.4558483,0,160.8,39581.1941203704,2008-05-13,04:39:32
39.9545633,116.4558449,0,160.8,39581.1941435185,2008-05-13,04:39:34
39.9545749,116.4558483,0,160.8,39581.1941666667,2008-05-13,04:39:36
39.9546249,116.4558316,0,160.8,39581.194224537,2008-05-13,04:39:41
39.9546666,116.4557933,0,160.8,39581.1942476852,2008-05-13,04:39:43
39.9547566,116.4557216,0,160.8,39581.1943055556,2008-05-13,04:39:48
39.9547999,116.4557333,0,160.8,39581.1943634259,2008-05-13,04:39:53
39.9549233,116.4556633,0,164,39581.1944212963,2008-05-13,04:39:58
39.9549416,116.4556516,0,164,39581.1944444444,2008-05-13,04:40:00
39.9549633,116.4556433,0,164,39581.1944675926,2008-05-13,04:40:02
39.9550016,116.455625,0,164,39581.1944907407,2008-05-13,04:40:04
39.955015,116.4556516,0,164,39581.1945138889,2008-05-13,04:40:06
39.9550066,116.4556883,0,164,39581.194537037,2008-05-13,04:40:08
39.9550116,116.4556899,0,164,39581.1945601852,2008-05-13,04:40:10
39.9550133,116.4556933,0,164,39581.1945833333,2008-05-13,04:40:12
39.9551749,116.4556199,0,164,39581.1946412037,2008-05-13,04:40:17
39.9553216,116.4555266,0,164,39581.1946643519,2008-05-13,04:40:19
39.9554466,116.4554399,0,164,39581.1946875,2008-05-13,04:40:21
39.95553,116.4554083,0,164,39581.1947106481,2008-05-13,04:40:23
39.9555949,116.4554016,0,164,39581.1947337963,2008-05-13,04:40:25
39.9556766,116.4553966,0,164,39581.1947569444,2008-05-13,04:40:27
39.9557283,116.45545,0,164,39581.1947800926,2008-05-13,04:40:29
39.955715,116.4554949,0,164,39581.1948032407,2008-05-13,04:40:31
39.955725,116.4555233,0,164,39581.1948263889,2008-05-13,04:40:33
39.95574,116.4555183,0,164,39581.194849537,2008-05-13,04:40:35
39.9557499,116.4555166,0,164,39581.1948726852,2008-05-13,04:40:37
39.9557566,116.45552,0,164,39581.1948958333,2008-05-13,04:40:39
39.9557599,116.4555016,0,164,39581.1949189815,2008-05-13,04:40:41
39.9557599,116.45547,0,164,39581.1949421296,2008-05-13,04:40:43
39.9556766,116.4554583,0,164,39581.195,2008-05-13,04:40:48
39.9556033,116.4555183,0,164,39581.1950231481,2008-05-13,04:40:50
39.9555333,116.455605,0,164,39581.1950462963,2008-05-13,04:40:52
39.9554566,116.4557249,0,164,39581.1950694444,2008-05-13,04:40:54
39.9554216,116.4557783,0,164,39581.1950925926,2008-05-13,04:40:56
39.9553933,116.4558316,0,164,39581.1951157407,2008-05-13,04:40:58
39.95538,116.4558666,0,164,39581.1951388889,2008-05-13,04:41:00
39.9553666,116.4559066,0,164,39581.195162037,2008-05-13,04:41:02
39.9553616,116.4559349,0,164,39581.1951851852,2008-05-13,04:41:04
39.9553833,116.4559299,0,164,39581.1952083333,2008-05-13,04:41:06
39.9553916,116.4559416,0,164,39581.1952314815,2008-05-13,04:41:08
39.9554016,116.4559516,0,164,39581.1952546296,2008-05-13,04:41:10
39.9554066,116.4559583,0,164,39581.1952777778,2008-05-13,04:41:12
39.955395,116.4559816,0,164,39581.1953009259,2008-05-13,04:41:14
39.9553883,116.4559816,0,164,39581.1953240741,2008-05-13,04:41:16
39.9553716,116.4559883,0,164,39581.1953472222,2008-05-13,04:41:18
39.9553616,116.4560016,0,164,39581.1953703704,2008-05-13,04:41:20
39.95539,116.45599,0,164,39581.1953935185,2008-05-13,04:41:22
39.9554099,116.4559916,0,164,39581.1954166667,2008-05-13,04:41:24
39.9554166,116.4560133,0,164,39581.1954398148,2008-05-13,04:41:26
39.9554433,116.4560616,0,164,39581.1954976852,2008-05-13,04:41:31
39.9554516,116.4560933,0,164,39581.1955208333,2008-05-13,04:41:33
39.9554566,116.4561199,0,164,39581.1955439815,2008-05-13,04:41:35
39.9554666,116.4561466,0,164,39581.1955671296,2008-05-13,04:41:37
39.9554716,116.4561749,0,164,39581.1955902778,2008-05-13,04:41:39
39.9555016,116.4561666,0,164,39581.1956134259,2008-05-13,04:41:41
39.9555133,116.4562,0,164,39581.1956365741,2008-05-13,04:41:43
39.9555499,116.4562166,0,164,39581.1956597222,2008-05-13,04:41:45
39.955575,116.4562149,0,164,39581.1956828704,2008-05-13,04:41:47
39.9555933,116.4562233,0,164,39581.1957060185,2008-05-13,04:41:49
39.9556083,116.4562249,0,164,39581.1957291667,2008-05-13,04:41:51
39.9556249,116.4562333,0,164,39581.1957523148,2008-05-13,04:41:53
39.9556316,116.4562433,0,164,39581.195775463,2008-05-13,04:41:55
39.9556433,116.4562433,0,164,39581.1957986111,2008-05-13,04:41:57
39.9556633,116.4562366,0,164,39581.1958217593,2008-05-13,04:41:59
39.9556833,116.4562283,0,164,39581.1958449074,2008-05-13,04:42:01
39.9557083,116.4561983,0,164,39581.1958680556,2008-05-13,04:42:03
39.9557216,116.4562016,0,164,39581.1958912037,2008-05-13,04:42:05
39.9557633,116.4561799,0,164,39581.1959143518,2008-05-13,04:42:07
39.9557833,116.4561949,0,164,39581.1959375,2008-05-13,04:42:09
39.9557866,116.45622,0,164,39581.1959606481,2008-05-13,04:42:11
39.9558049,116.45624,0,164,39581.1959837963,2008-05-13,04:42:13
39.9558199,116.4562583,0,164,39581.1960069444,2008-05-13,04:42:15
39.9558666,116.4562366,0,164,39581.1960300926,2008-05-13,04:42:17
39.9558716,116.4562416,0,164,39581.1960532407,2008-05-13,04:42:19
39.9559083,116.45622,0,164,39581.1960763889,2008-05-13,04:42:21
39.9559449,116.4561783,0,164,39581.196099537,2008-05-13,04:42:23
39.9559599,116.4561466,0,164,39581.1961226852,2008-05-13,04:42:25
39.9559583,116.4561599,0,164,39581.1961458333,2008-05-13,04:42:27
39.9559833,116.4561433,0,164,39581.1962037037,2008-05-13,04:42:32
39.9559766,116.4561983,0,164,39581.1962615741,2008-05-13,04:42:37
39.9559599,116.45624,0,164,39581.1962847222,2008-05-13,04:42:39
39.9559566,116.4562616,0,164,39581.1963078704,2008-05-13,04:42:41
39.9559699,116.4562449,0,164,39581.1963310185,2008-05-13,04:42:43
39.95598,116.4562433,0,164,39581.1963541667,2008-05-13,04:42:45
39.9560033,116.4562433,0,164,39581.1963773148,2008-05-13,04:42:47
39.9560366,116.45624,0,164,39581.196400463,2008-05-13,04:42:49
39.9560833,116.4562599,0,164,39581.1964236111,2008-05-13,04:42:51
39.9561483,116.4562466,0,164,39581.1964467593,2008-05-13,04:42:53
39.9561633,116.4563033,0,164,39581.1964699074,2008-05-13,04:42:55
39.9561916,116.45634,0,164,39581.1964930556,2008-05-13,04:42:57
39.95615,116.4564333,0,164,39581.1965162037,2008-05-13,04:42:59
39.9561833,116.4564383,0,164,39581.1965393518,2008-05-13,04:43:01
39.9562032,116.4564366,0,164,39581.1965625,2008-05-13,04:43:03
39.95622,116.4564499,0,164,39581.1965856481,2008-05-13,04:43:05
39.956235,116.4564733,0,164,39581.1966087963,2008-05-13,04:43:07
39.9562433,116.4564916,0,164,39581.1966319444,2008-05-13,04:43:09
39.9562516,116.4565166,0,164,39581.1966550926,2008-05-13,04:43:11
39.9562249,116.4565866,0,164,39581.1966782407,2008-05-13,04:43:13
39.9562016,116.456635,0,164,39581.1967013889,2008-05-13,04:43:15
39.9561733,116.45669,0,164,39581.196724537,2008-05-13,04:43:17
39.9561683,116.4567133,0,164,39581.1967476852,2008-05-13,04:43:19
39.9561666,116.456725,0,164,39581.1967708333,2008-05-13,04:43:21
39.9561766,116.4567416,0,164,39581.1967939815,2008-05-13,04:43:23
39.9561883,116.4567316,0,164,39581.1968171296,2008-05-13,04:43:25
39.9562683,116.4567266,0,164,39581.196875,2008-05-13,04:43:30
39.9562883,116.4567283,0,164,39581.1968981481,2008-05-13,04:43:32
39.9563016,116.45674,0,164,39581.1969212963,2008-05-13,04:43:34
39.9563166,116.4567649,0,164,39581.1969444444,2008-05-13,04:43:36
39.9563399,116.4567933,0,164,39581.1969675926,2008-05-13,04:43:38
39.9563583,116.45683,0,164,39581.1969907407,2008-05-13,04:43:40
39.9563733,116.4568533,0,164,39581.1970138889,2008-05-13,04:43:42
39.9563933,116.456865,0,164,39581.197037037,2008-05-13,04:43:44
39.9564383,116.4568699,0,164,39581.1970601852,2008-05-13,04:43:46
39.9564666,116.4568883,0,164,39581.1970833333,2008-05-13,04:43:48
39.9564766,116.4569016,0,164,39581.1971064815,2008-05-13,04:43:50
39.9564866,116.45692,0,164,39581.1971296296,2008-05-13,04:43:52
39.9565116,116.4569266,0,164,39581.1971527778,2008-05-13,04:43:54
39.9565483,116.4569399,0,164,39581.1971759259,2008-05-13,04:43:56
39.9565816,116.4569516,0,164,39581.1971990741,2008-05-13,04:43:58
39.9565883,116.4569783,0,164,39581.1972222222,2008-05-13,04:44:00
39.9566166,116.4569799,0,164,39581.1972453704,2008-05-13,04:44:02
39.9566199,116.4569883,0,164,39581.1972685185,2008-05-13,04:44:04
39.956625,116.4570116,0,164,39581.1972916667,2008-05-13,04:44:06
39.9566416,116.4570283,0,164,39581.1973148148,2008-05-13,04:44:08
39.9566599,116.4570583,0,164,39581.197337963,2008-05-13,04:44:10
39.956695,116.4570566,0,164,39581.1973611111,2008-05-13,04:44:12
39.9567183,116.4570633,0,164,39581.1973842593,2008-05-13,04:44:14
39.9567366,116.4570833,0,164,39581.1974074074,2008-05-13,04:44:16
39.95678,116.4570883,0,164,39581.1974305556,2008-05-13,04:44:18
39.9568016,116.4571016,0,164,39581.1974537037,2008-05-13,04:44:20
39.9568333,116.4571083,0,164,39581.1974768518,2008-05-13,04:44:22
39.9568399,116.4571283,0,164,39581.1975,2008-05-13,04:44:24
39.9568716,116.4571433,0,164,39581.1975231481,2008-05-13,04:44:26
39.9568933,116.4571483,0,164,39581.1975462963,2008-05-13,04:44:28
39.9568999,116.4571616,0,164,39581.1975694444,2008-05-13,04:44:30
39.9568999,116.4571716,0,164,39581.1975925926,2008-05-13,04:44:32
39.9569116,116.457165,0,164,39581.1976157407,2008-05-13,04:44:34
39.9569366,116.4571716,0,164,39581.1976388889,2008-05-13,04:44:36
39.95696,116.4571749,0,167.3,39581.197662037,2008-05-13,04:44:38
39.9569649,116.4571966,0,167.3,39581.1976851852,2008-05-13,04:44:40
39.9569733,116.4572116,0,167.3,39581.1977083333,2008-05-13,04:44:42
39.9569999,116.4572383,0,167.3,39581.1977314815,2008-05-13,04:44:44
39.9570233,116.457265,0,167.3,39581.1977546296,2008-05-13,04:44:46
39.9570233,116.4573033,0,167.3,39581.1977777778,2008-05-13,04:44:48
39.9570033,116.4573249,0,167.3,39581.1978009259,2008-05-13,04:44:50
39.9569966,116.4573333,0,167.3,39581.1978240741,2008-05-13,04:44:52
39.9570066,116.4573516,0,167.3,39581.1978472222,2008-05-13,04:44:54
39.9570233,116.4573566,0,167.3,39581.1978703704,2008-05-13,04:44:56
39.9570649,116.4573516,0,167.3,39581.1978935185,2008-05-13,04:44:58
39.9570866,116.457355,0,167.3,39581.1979166667,2008-05-13,04:45:00
39.9571266,116.4573616,0,167.3,39581.1979398148,2008-05-13,04:45:02
39.9571816,116.4573633,0,167.3,39581.197962963,2008-05-13,04:45:04
39.9572066,116.4573666,0,167.3,39581.1979861111,2008-05-13,04:45:06
39.9572216,116.4573683,0,167.3,39581.1980092593,2008-05-13,04:45:08
39.9572216,116.4573799,0,167.3,39581.1980324074,2008-05-13,04:45:10
39.9572283,116.4573833,0,167.3,39581.1980555556,2008-05-13,04:45:12
39.9572333,116.4573966,0,167.3,39581.1980787037,2008-05-13,04:45:14
39.95723,116.4574083,0,167.3,39581.1981018518,2008-05-13,04:45:16
39.9571433,116.4575033,0,167.3,39581.1981597222,2008-05-13,04:45:21
39.9571166,116.4575499,0,167.3,39581.1981828704,2008-05-13,04:45:23
39.9570949,116.4576066,0,167.3,39581.1982060185,2008-05-13,04:45:25
39.9570683,116.4576616,0,167.3,39581.1982291667,2008-05-13,04:45:27
39.9570316,116.45772,0,167.3,39581.1982523148,2008-05-13,04:45:29
39.9570233,116.4577616,0,167.3,39581.198275463,2008-05-13,04:45:31
39.9570266,116.4577866,0,167.3,39581.1982986111,2008-05-13,04:45:33
39.9570333,116.4578083,0,167.3,39581.1983217593,2008-05-13,04:45:35
39.9570399,116.4578383,0,167.3,39581.1983449074,2008-05-13,04:45:37
39.9570349,116.4578733,0,167.3,39581.1983680556,2008-05-13,04:45:39
39.95703,116.4579166,0,167.3,39581.1983912037,2008-05-13,04:45:41
39.9570466,116.4579233,0,167.3,39581.1984143518,2008-05-13,04:45:43
39.9570533,116.45795,0,167.3,39581.1984375,2008-05-13,04:45:45
39.95706,116.457985,0,167.3,39581.1984606481,2008-05-13,04:45:47
39.957085,116.4579883,0,167.3,39581.1984837963,2008-05-13,04:45:49
39.9570983,116.4579983,0,167.3,39581.1985069444,2008-05-13,04:45:51
39.9571216,116.45798,0,167.3,39581.1985300926,2008-05-13,04:45:53
39.9571566,116.4579733,0,167.3,39581.1985532407,2008-05-13,04:45:55
39.957145,116.4579949,0,167.3,39581.1985763889,2008-05-13,04:45:57
39.957145,116.4580333,0,167.3,39581.198599537,2008-05-13,04:45:59
39.9571583,116.4580566,0,167.3,39581.1986226852,2008-05-13,04:46:01
39.95717,116.4580716,0,167.3,39581.1986458333,2008-05-13,04:46:03
39.9571916,116.4580716,0,167.3,39581.1986689815,2008-05-13,04:46:05
39.9572083,116.4580783,0,167.3,39581.1986921296,2008-05-13,04:46:07
39.957215,116.458085,0,167.3,39581.1987152778,2008-05-13,04:46:09
39.9573333,116.4580483,0,167.3,39581.1987731481,2008-05-13,04:46:14
39.957395,116.4580283,0,167.3,39581.1987962963,2008-05-13,04:46:16
39.9575266,116.4579049,0,167.3,39581.1988194444,2008-05-13,04:46:18
39.9575583,116.4578983,0,167.3,39581.1988425926,2008-05-13,04:46:20
39.957595,116.4578783,0,167.3,39581.1988657407,2008-05-13,04:46:22
39.9575866,116.4579066,0,167.3,39581.1988888889,2008-05-13,04:46:24
39.9575683,116.4579216,0,167.3,39581.198912037,2008-05-13,04:46:26
39.95755,116.4579516,0,167.3,39581.1989351852,2008-05-13,04:46:28
39.9575549,116.4579733,0,167.3,39581.1989583333,2008-05-13,04:46:30
39.95755,116.4580083,0,167.3,39581.1989814815,2008-05-13,04:46:32
39.9575416,116.4580566,0,167.3,39581.1990046296,2008-05-13,04:46:34
39.9575449,116.4581233,0,167.3,39581.1990277778,2008-05-13,04:46:36
39.9575566,116.4581499,0,167.3,39581.1990509259,2008-05-13,04:46:38
39.9575466,116.4581866,0,167.3,39581.1990740741,2008-05-13,04:46:40
39.9575383,116.4582266,0,167.3,39581.1990972222,2008-05-13,04:46:42
39.9575599,116.4582483,0,167.3,39581.1991203704,2008-05-13,04:46:44
39.9576333,116.4582199,0,167.3,39581.1991435185,2008-05-13,04:46:46
39.9576983,116.45821,0,167.3,39581.1991666667,2008-05-13,04:46:48
39.95783,116.4581533,0,167.3,39581.1991898148,2008-05-13,04:46:50
39.9579016,116.4581316,0,167.3,39581.199212963,2008-05-13,04:46:52
39.9580199,116.4580633,0,167.3,39581.1992361111,2008-05-13,04:46:54
39.958015,116.4581266,0,167.3,39581.1992592593,2008-05-13,04:46:56
39.9580299,116.4581299,0,167.3,39581.1992824074,2008-05-13,04:46:58
39.9580199,116.4581216,0,167.3,39581.1993055556,2008-05-13,04:47:00
39.9580049,116.4581299,0,167.3,39581.1993287037,2008-05-13,04:47:02
39.9580266,116.458155,0,167.3,39581.1993865741,2008-05-13,04:47:07
39.9580966,116.4581333,0,167.3,39581.1994097222,2008-05-13,04:47:09
39.9581749,116.4581316,0,167.3,39581.1994328704,2008-05-13,04:47:11
39.9582083,116.4581416,0,167.3,39581.1994560185,2008-05-13,04:47:13
39.9583233,116.458085,0,167.3,39581.1994791667,2008-05-13,04:47:15
39.9583033,116.458195,0,167.3,39581.1995023148,2008-05-13,04:47:17
39.9582766,116.4582983,0,167.3,39581.199525463,2008-05-13,04:47:19
39.9582599,116.4583483,0,167.3,39581.1995486111,2008-05-13,04:47:21
39.958265,116.4583749,0,167.3,39581.1995717593,2008-05-13,04:47:23
39.9582283,116.4584383,0,167.3,39581.1995949074,2008-05-13,04:47:25
39.9582449,116.4584299,0,167.3,39581.1996180556,2008-05-13,04:47:27
39.958225,116.458455,0,167.3,39581.1996759259,2008-05-13,04:47:32
39.958225,116.458455,0,167.3,39581.1997337963,2008-05-13,04:47:37
39.958225,116.458455,0,167.3,39581.1997685185,2008-05-13,04:47:40
39.9582266,116.4584599,0,167.3,39581.1997916667,2008-05-13,04:47:42
39.9581983,116.4584966,0,167.3,39581.199849537,2008-05-13,04:47:47
39.9581883,116.4585016,0,167.3,39581.1998726852,2008-05-13,04:47:49
39.9581999,116.4584983,0,167.3,39581.1998958333,2008-05-13,04:47:51
39.9581983,116.4584999,0,167.3,39581.1999537037,2008-05-13,04:47:56
39.9581983,116.4585016,0,167.3,39581.2000115741,2008-05-13,04:48:01
39.9581983,116.4585016,0,167.3,39581.2000462963,2008-05-13,04:48:04
39.9581966,116.4585016,0,167.3,39581.2000694444,2008-05-13,04:48:06
39.9581983,116.4585216,0,167.3,39581.2001273148,2008-05-13,04:48:11
39.9581899,116.4585583,0,167.3,39581.200150463,2008-05-13,04:48:13
39.95818,116.45859,0,167.3,39581.2001736111,2008-05-13,04:48:15
39.9581666,116.4586233,0,167.3,39581.2001967593,2008-05-13,04:48:17
39.95815,116.4586533,0,167.3,39581.2002199074,2008-05-13,04:48:19
39.9581449,116.4586783,0,167.3,39581.2002430556,2008-05-13,04:48:21
39.9581299,116.4586983,0,167.3,39581.2002662037,2008-05-13,04:48:23
39.9581116,116.458715,0,167.3,39581.2002893519,2008-05-13,04:48:25
39.9581016,116.4587266,0,167.3,39581.2003125,2008-05-13,04:48:27
39.9580733,116.4587316,0,167.3,39581.2003356481,2008-05-13,04:48:29
39.9580533,116.4587249,0,167.3,39581.2003587963,2008-05-13,04:48:31
39.9580349,116.4587383,0,167.3,39581.2003819444,2008-05-13,04:48:33
39.9580349,116.4587449,0,167.3,39581.2004050926,2008-05-13,04:48:35
39.9580349,116.4587566,0,167.3,39581.200462963,2008-05-13,04:48:40
39.9580266,116.4587666,0,167.3,39581.2005208333,2008-05-13,04:48:45
39.9580283,116.4587816,0,167.3,39581.2005787037,2008-05-13,04:48:50
39.9580649,116.4588533,0,167.3,39581.2006365741,2008-05-13,04:48:55
39.9580783,116.4588799,0,167.3,39581.2006597222,2008-05-13,04:48:57
39.9580733,116.458905,0,167.3,39581.2006828704,2008-05-13,04:48:59
39.9580649,116.4589416,0,167.3,39581.2007060185,2008-05-13,04:49:01
39.95808,116.4589999,0,167.3,39581.2007291667,2008-05-13,04:49:03
39.9580783,116.4590433,0,167.3,39581.2007523148,2008-05-13,04:49:05
39.9580899,116.4590633,0,167.3,39581.200775463,2008-05-13,04:49:07
39.9580966,116.4590866,0,167.3,39581.2007986111,2008-05-13,04:49:09
39.9581199,116.4591133,0,167.3,39581.2008217593,2008-05-13,04:49:11
39.9581199,116.45915,0,167.3,39581.2008449074,2008-05-13,04:49:13
39.958125,116.4591666,0,167.3,39581.2008680556,2008-05-13,04:49:15
39.9581233,116.45917,0,167.3,39581.2008912037,2008-05-13,04:49:17
39.9581383,116.4591683,0,167.3,39581.2009143519,2008-05-13,04:49:19
39.9581533,116.4591666,0,167.3,39581.2009375,2008-05-13,04:49:21
39.9581516,116.4591599,0,167.3,39581.2009606481,2008-05-13,04:49:23
39.958195,116.4591033,0,167.3,39581.2010185185,2008-05-13,04:49:28
39.9581899,116.4590966,0,167.3,39581.2010416667,2008-05-13,04:49:30
39.9581966,116.4591066,0,167.3,39581.2010648148,2008-05-13,04:49:32
39.9582466,116.4590599,0,167.3,39581.2011226852,2008-05-13,04:49:37
39.9582766,116.4590316,0,167.3,39581.2011458333,2008-05-13,04:49:39
39.9582916,116.4589866,0,167.3,39581.2011689815,2008-05-13,04:49:41
39.9583183,116.4589549,0,167.3,39581.2011921296,2008-05-13,04:49:43
39.9583233,116.4589233,0,167.3,39581.2012152778,2008-05-13,04:49:45
39.9584316,116.4590016,0,167.3,39581.2012731481,2008-05-13,04:49:50
39.9584549,116.4590066,0,167.3,39581.2012962963,2008-05-13,04:49:52
39.9584799,116.45908,0,167.3,39581.2013194444,2008-05-13,04:49:54
39.9585133,116.4592133,0,167.3,39581.2013425926,2008-05-13,04:49:56
39.9585383,116.4592716,0,167.3,39581.2013657407,2008-05-13,04:49:58
39.9585966,116.4593416,0,167.3,39581.2013888889,2008-05-13,04:50:00
39.9586316,116.4594083,0,167.3,39581.201412037,2008-05-13,04:50:02
39.958645,116.4594333,0,167.3,39581.2014351852,2008-05-13,04:50:04
39.9586733,116.4594433,0,167.3,39581.2014583333,2008-05-13,04:50:06
39.9586783,116.4594966,0,167.3,39581.2014814815,2008-05-13,04:50:08
39.9587483,116.4594616,0,167.3,39581.2015046296,2008-05-13,04:50:10
39.9587199,116.4595133,0,167.3,39581.2015277778,2008-05-13,04:50:12
39.9587199,116.4595433,0,167.3,39581.2015509259,2008-05-13,04:50:14
39.9587816,116.4595333,0,167.3,39581.2015740741,2008-05-13,04:50:16
39.9587916,116.4595633,0,167.3,39581.2015972222,2008-05-13,04:50:18
39.9587983,116.4595966,0,167.3,39581.2016203704,2008-05-13,04:50:20
39.9587899,116.4596699,0,167.3,39581.2016435185,2008-05-13,04:50:22
39.9587899,116.4597066,0,167.3,39581.2016666667,2008-05-13,04:50:24
39.9587733,116.4597683,0,164,39581.2016898148,2008-05-13,04:50:26
39.9587899,116.4598033,0,164,39581.201712963,2008-05-13,04:50:28
39.9588149,116.4598116,0,164,39581.2017361111,2008-05-13,04:50:30
39.9588233,116.4598283,0,164,39581.2017592593,2008-05-13,04:50:32
39.9588349,116.4598399,0,164,39581.2017824074,2008-05-13,04:50:34
39.9588766,116.45985,0,164,39581.2018055556,2008-05-13,04:50:36
39.95891,116.4598549,0,164,39581.2018287037,2008-05-13,04:50:38
39.9589083,116.4598716,0,164,39581.2018518519,2008-05-13,04:50:40
39.9589016,116.4598833,0,164,39581.201875,2008-05-13,04:50:42
39.9588866,116.4598949,0,164,39581.2018981481,2008-05-13,04:50:44
39.9588733,116.4598916,0,164,39581.2019212963,2008-05-13,04:50:46
39.9588633,116.4598816,0,164,39581.2019444444,2008-05-13,04:50:48
39.9588466,116.4598833,0,164,39581.2019675926,2008-05-13,04:50:50
39.9588349,116.4598749,0,164,39581.2019907407,2008-05-13,04:50:52
39.9588216,116.4598433,0,164,39581.2020138889,2008-05-13,04:50:54
39.9588166,116.4598249,0,164,39581.202037037,2008-05-13,04:50:56
39.958785,116.4598216,0,164,39581.2020949074,2008-05-13,04:51:01
39.9587433,116.45983,0,164,39581.2021180556,2008-05-13,04:51:03
39.95871,116.4597966,0,164,39581.2021412037,2008-05-13,04:51:05
39.9586833,116.4597499,0,164,39581.2021643519,2008-05-13,04:51:07
39.9586633,116.4597049,0,164,39581.2021875,2008-05-13,04:51:09
39.9586349,116.4595766,0,164,39581.2022106481,2008-05-13,04:51:11
39.9586016,116.45955,0,164,39581.2022337963,2008-05-13,04:51:13
39.9585616,116.4595466,0,164,39581.2022569444,2008-05-13,04:51:15
39.9585283,116.4595749,0,164,39581.2022800926,2008-05-13,04:51:17
39.9584883,116.4595966,0,164,39581.2023032407,2008-05-13,04:51:19
39.9584466,116.4596516,0,164,39581.2023263889,2008-05-13,04:51:21
39.9584083,116.459695,0,164,39581.202349537,2008-05-13,04:51:23
39.9583549,116.4597499,0,164,39581.2023726852,2008-05-13,04:51:25
39.9583116,116.459815,0,164,39581.2023958333,2008-05-13,04:51:27
39.9582699,116.4598766,0,164,39581.2024189815,2008-05-13,04:51:29
39.9582233,116.4599499,0,164,39581.2024421296,2008-05-13,04:51:31
39.9581783,116.4600066,0,167.3,39581.2024652778,2008-05-13,04:51:33
39.95814,116.4600849,0,167.3,39581.2024884259,2008-05-13,04:51:35
39.9581416,116.4601116,0,167.3,39581.2025115741,2008-05-13,04:51:37
39.9581266,116.4601683,0,167.3,39581.2025347222,2008-05-13,04:51:39
