# Supplementary material for: Research on differential privacy protection method based on user tendency
Source: PLoS One. 2023 Oct 26;18(10):e0288823. doi: 10.1371/journal.pone.0288823 (PMC10602288; doi:10.1371/journal.pone.0288823)
Supplement: S5 Data — (ZIP) [file pone.0288823.s005.zip › Data 5-5/153/Trajectory/20080513142439.plt]

Geolife trajectory
WGS 84
Altitude is in Feet
Reserved 3
0,2,255,My Track,0,0,2,8421376
0
39.9542416,116.4618883,0,164,39581.6004513889,2008-05-13,14:24:39
39.9541316,116.4618916,0,164,39581.600462963,2008-05-13,14:24:40
39.9539433,116.4618966,0,164,39581.6004861111,2008-05-13,14:24:42
39.9537749,116.4619033,0,164,39581.6005092593,2008-05-13,14:24:44
39.95361,116.4619083,0,164,39581.6005324074,2008-05-13,14:24:46
39.9534516,116.461925,0,164,39581.6005555556,2008-05-13,14:24:48
39.95308,116.4619533,0,164,39581.6006018519,2008-05-13,14:24:52
39.9528916,116.4619483,0,164,39581.600625,2008-05-13,14:24:54
39.9527216,116.4619583,0,164,39581.6006481481,2008-05-13,14:24:56
39.9525099,116.4619283,0,164,39581.6006712963,2008-05-13,14:24:58
39.9523233,116.4619833,0,164,39581.6006944444,2008-05-13,14:25:00
39.9520899,116.4620249,0,164,39581.6007175926,2008-05-13,14:25:02
39.9518183,116.462065,0,164,39581.6007407407,2008-05-13,14:25:04
39.951535,116.4620966,0,164,39581.6007638889,2008-05-13,14:25:06
39.9512583,116.4621383,0,164,39581.600787037,2008-05-13,14:25:08
39.9510149,116.4621449,0,164,39581.6008101852,2008-05-13,14:25:10
39.9507866,116.4621233,0,164,39581.6008333333,2008-05-13,14:25:12
39.950555,116.4621533,0,164,39581.6008564815,2008-05-13,14:25:14
39.9503649,116.462155,0,164,39581.6008796296,2008-05-13,14:25:16
39.9502266,116.4621833,0,164,39581.6009027778,2008-05-13,14:25:18
39.9500899,116.4622649,0,164,39581.6009259259,2008-05-13,14:25:20
39.9500149,116.4625033,0,164,39581.6009606481,2008-05-13,14:25:23
39.95007,116.46273,0,164,39581.6009837963,2008-05-13,14:25:25
39.9502533,116.4631116,0,164,39581.6010185185,2008-05-13,14:25:28
39.9503799,116.4634166,0,164,39581.6010416667,2008-05-13,14:25:30
39.950475,116.4637066,0,164,39581.6010648148,2008-05-13,14:25:32
39.9505716,116.4639766,0,164,39581.601087963,2008-05-13,14:25:34
39.9506599,116.4642099,0,164,39581.6011111111,2008-05-13,14:25:36
39.9507349,116.4643716,0,164,39581.6011342593,2008-05-13,14:25:38
39.9507999,116.4645083,0,164,39581.6011574074,2008-05-13,14:25:40
39.9508083,116.4646283,0,164,39581.6011805556,2008-05-13,14:25:42
39.95085,116.4647,0,164,39581.6012037037,2008-05-13,14:25:44
39.9508749,116.4647666,0,164,39581.6012268519,2008-05-13,14:25:46
39.950905,116.4648616,0,164,39581.60125,2008-05-13,14:25:48
39.9509016,116.465,0,164,39581.6012731481,2008-05-13,14:25:50
39.9507966,116.4651149,0,164,39581.6012962963,2008-05-13,14:25:52
39.9506316,116.4652133,0,164,39581.6013194444,2008-05-13,14:25:54
39.9504566,116.4652883,0,164,39581.6013425926,2008-05-13,14:25:56
39.9502716,116.465365,0,164,39581.6013657407,2008-05-13,14:25:58
39.9500616,116.4654333,0,164,39581.6013888889,2008-05-13,14:26:00
39.9497883,116.4655083,0,164,39581.601412037,2008-05-13,14:26:02
39.949495,116.4655849,0,164,39581.6014351852,2008-05-13,14:26:04
39.9492333,116.4656416,0,164,39581.6014583333,2008-05-13,14:26:06
39.9489766,116.4657433,0,164,39581.6014814815,2008-05-13,14:26:08
39.9487283,116.4658449,0,164,39581.6015046296,2008-05-13,14:26:10
39.9485049,116.4659516,0,164,39581.6015277778,2008-05-13,14:26:12
39.9482883,116.46605,0,164,39581.6015509259,2008-05-13,14:26:14
39.9480766,116.4661616,0,164,39581.6015740741,2008-05-13,14:26:16
39.9478733,116.4663266,0,164,39581.6015972222,2008-05-13,14:26:18
39.9476466,116.4665133,0,164,39581.6016203704,2008-05-13,14:26:20
39.9474183,116.4667349,0,164,39581.6016435185,2008-05-13,14:26:22
39.9472083,116.4669183,0,164,39581.6016666667,2008-05-13,14:26:24
39.9469649,116.4670933,0,164,39581.6016898148,2008-05-13,14:26:26
39.946715,116.4672266,0,164,39581.601712963,2008-05-13,14:26:28
39.9464083,116.4673916,0,164,39581.6017361111,2008-05-13,14:26:30
39.9461183,116.46748,0,164,39581.6017592593,2008-05-13,14:26:32
39.9458249,116.4675616,0,164,39581.6017824074,2008-05-13,14:26:34
39.9455166,116.46762,0,164,39581.6018055556,2008-05-13,14:26:36
39.9452066,116.46767,0,164,39581.6018287037,2008-05-13,14:26:38
39.9444933,116.4678533,0,164,39581.6018865741,2008-05-13,14:26:43
39.9442366,116.4679399,0,164,39581.6019097222,2008-05-13,14:26:45
39.9440349,116.4680133,0,164,39581.6019328704,2008-05-13,14:26:47
39.9438283,116.4680849,0,164,39581.6019560185,2008-05-13,14:26:49
39.9436266,116.4681533,0,164,39581.6019791667,2008-05-13,14:26:51
39.9434033,116.4682199,0,164,39581.6020023148,2008-05-13,14:26:53
39.943155,116.4682783,0,164,39581.602025463,2008-05-13,14:26:55
39.9428666,116.4683733,0,164,39581.6020486111,2008-05-13,14:26:57
39.9425649,116.4684833,0,164,39581.6020717593,2008-05-13,14:26:59
39.9422783,116.4685283,0,164,39581.6020949074,2008-05-13,14:27:01
39.942025,116.4685733,0,164,39581.6021180556,2008-05-13,14:27:03
39.9418966,116.4684633,0,164,39581.6021412037,2008-05-13,14:27:05
39.941755,116.4684533,0,164,39581.6021643518,2008-05-13,14:27:07
39.94159,116.4684583,0,164,39581.6021875,2008-05-13,14:27:09
39.9413966,116.4684699,0,164,39581.6022106481,2008-05-13,14:27:11
39.9411883,116.4684849,0,164,39581.6022337963,2008-05-13,14:27:13
39.9409316,116.4685266,0,164,39581.6022569444,2008-05-13,14:27:15
39.9406699,116.4685499,0,164,39581.6022800926,2008-05-13,14:27:17
39.940385,116.46858,0,164,39581.6023032407,2008-05-13,14:27:19
39.9400799,116.468615,0,164,39581.6023263889,2008-05-13,14:27:21
39.9397783,116.4686616,0,164,39581.602349537,2008-05-13,14:27:23
39.9394983,116.4686916,0,164,39581.6023726852,2008-05-13,14:27:25
39.9392316,116.4687333,0,164,39581.6023958333,2008-05-13,14:27:27
39.9389433,116.4687816,0,164,39581.6024189815,2008-05-13,14:27:29
39.9386549,116.4688216,0,160.8,39581.6024421296,2008-05-13,14:27:31
39.9383933,116.4688433,0,160.8,39581.6024652778,2008-05-13,14:27:33
39.9381583,116.4688633,0,160.8,39581.6024884259,2008-05-13,14:27:35
39.9379133,116.4688916,0,160.8,39581.6025115741,2008-05-13,14:27:37
39.9376933,116.4688999,0,160.8,39581.6025347222,2008-05-13,14:27:39
39.9374366,116.4689133,0,160.8,39581.6025578704,2008-05-13,14:27:41
39.9372066,116.4689166,0,157.5,39581.6025810185,2008-05-13,14:27:43
39.9369316,116.46893,0,157.5,39581.6026041667,2008-05-13,14:27:45
39.9363083,116.4688916,0,154.2,39581.6026736111,2008-05-13,14:27:51
39.9361049,116.4688983,0,154.2,39581.6026967593,2008-05-13,14:27:53
39.9359316,116.4688916,0,154.2,39581.6027199074,2008-05-13,14:27:55
39.9357399,116.4688533,0,154.2,39581.6027430556,2008-05-13,14:27:57
39.9355133,116.4687599,0,154.2,39581.6027662037,2008-05-13,14:27:59
39.93534,116.4686083,0,154.2,39581.6027893518,2008-05-13,14:28:01
39.9351633,116.4684166,0,154.2,39581.6028125,2008-05-13,14:28:03
39.93496,116.4682199,0,150.9,39581.6028356481,2008-05-13,14:28:05
39.9347699,116.4680149,0,150.9,39581.6028587963,2008-05-13,14:28:07
39.9345016,116.4676949,0,150.9,39581.6028935185,2008-05-13,14:28:10
39.934345,116.4674899,0,147.6,39581.6029166667,2008-05-13,14:28:12
39.9341816,116.46729,0,147.6,39581.6029398148,2008-05-13,14:28:14
39.9340416,116.46711,0,147.6,39581.602962963,2008-05-13,14:28:16
39.9338733,116.4669533,0,147.6,39581.6029861111,2008-05-13,14:28:18
39.9337433,116.4668183,0,144.4,39581.6030092593,2008-05-13,14:28:20
39.9336,116.4667216,0,144.4,39581.6030324074,2008-05-13,14:28:22
39.9334583,116.4666883,0,144.4,39581.6030555556,2008-05-13,14:28:24
39.9332783,116.4666833,0,144.4,39581.6030787037,2008-05-13,14:28:26
39.9330916,116.4666666,0,141.1,39581.6031018518,2008-05-13,14:28:28
39.9328949,116.4666583,0,141.1,39581.603125,2008-05-13,14:28:30
39.9326949,116.4666699,0,141.1,39581.6031481481,2008-05-13,14:28:32
39.9325266,116.4666533,0,141.1,39581.6031712963,2008-05-13,14:28:34
39.9323716,116.4667133,0,141.1,39581.6031944444,2008-05-13,14:28:36
39.9322266,116.4668366,0,141.1,39581.6032175926,2008-05-13,14:28:38
39.9321282,116.4670316,0,141.1,39581.6032407407,2008-05-13,14:28:40
39.9320933,116.4672933,0,141.1,39581.6032638889,2008-05-13,14:28:42
39.9321199,116.4675916,0,141.1,39581.603287037,2008-05-13,14:28:44
39.932435,116.4681333,0,147.6,39581.6033333333,2008-05-13,14:28:48
39.9324599,116.4684883,0,147.6,39581.6033564815,2008-05-13,14:28:50
39.9324516,116.4688516,0,144.4,39581.6033796296,2008-05-13,14:28:52
39.9324566,116.4692199,0,141.1,39581.6034027778,2008-05-13,14:28:54
39.9324449,116.4695683,0,141.1,39581.6034259259,2008-05-13,14:28:56
39.93244,116.4699116,0,137.8,39581.6034490741,2008-05-13,14:28:58
39.9324383,116.4702566,0,134.5,39581.6034722222,2008-05-13,14:29:00
39.9324416,116.470605,0,128,39581.6034953704,2008-05-13,14:29:02
39.9324683,116.47095,0,118.1,39581.6035185185,2008-05-13,14:29:04
39.9324966,116.4712683,0,111.5,39581.6035416667,2008-05-13,14:29:06
39.9325116,116.4715483,0,111.5,39581.6035648148,2008-05-13,14:29:08
39.9325116,116.4717799,0,108.3,39581.603587963,2008-05-13,14:29:10
39.932465,116.4719366,0,101.7,39581.6036111111,2008-05-13,14:29:12
39.9324066,116.4720233,0,101.7,39581.6036342593,2008-05-13,14:29:14
39.932285,116.472055,0,101.7,39581.6036574074,2008-05-13,14:29:16
39.9321116,116.47207,0,101.7,39581.6036805556,2008-05-13,14:29:18
39.9319183,116.4720916,0,98.4,39581.6037037037,2008-05-13,14:29:20
39.9312316,116.4721349,0,98.4,39581.6037731481,2008-05-13,14:29:26
39.9309816,116.47211,0,98.4,39581.6037962963,2008-05-13,14:29:28
39.9307116,116.4720999,0,98.4,39581.6038194444,2008-05-13,14:29:30
39.9304683,116.4721166,0,98.4,39581.6038425926,2008-05-13,14:29:32
39.9302116,116.4721233,0,98.4,39581.6038657407,2008-05-13,14:29:34
39.9298783,116.4721216,0,98.4,39581.603900463,2008-05-13,14:29:37
39.92968,116.4721216,0,98.4,39581.6039236111,2008-05-13,14:29:39
39.9294966,116.4721299,0,101.7,39581.6039467593,2008-05-13,14:29:41
39.9292883,116.4721449,0,101.7,39581.6039699074,2008-05-13,14:29:43
39.9290666,116.4721533,0,101.7,39581.6039930556,2008-05-13,14:29:45
39.9288383,116.4721533,0,101.7,39581.6040162037,2008-05-13,14:29:47
39.9285666,116.4721516,0,105,39581.6040393518,2008-05-13,14:29:49
39.9283233,116.4721266,0,105,39581.6040625,2008-05-13,14:29:51
39.9280366,116.472125,0,105,39581.6040856481,2008-05-13,14:29:53
39.9277483,116.4720999,0,105,39581.6041087963,2008-05-13,14:29:55
39.9274849,116.4720983,0,105,39581.6041319444,2008-05-13,14:29:57
39.9272749,116.4720916,0,105,39581.6041550926,2008-05-13,14:29:59
39.9271233,116.472085,0,101.7,39581.6041782407,2008-05-13,14:30:01
39.9270216,116.4720716,0,98.4,39581.6042013889,2008-05-13,14:30:03
39.9269983,116.4720833,0,95.1,39581.6045023148,2008-05-13,14:30:29
39.9271716,116.47205,0,101.7,39581.6045601852,2008-05-13,14:30:34
39.92718,116.4720483,0,101.7,39581.6045833333,2008-05-13,14:30:36
39.9272116,116.4720099,0,105,39581.6046064815,2008-05-13,14:30:38
39.9272066,116.4719916,0,105,39581.6046296296,2008-05-13,14:30:40
39.9272049,116.471945,0,108.3,39581.6046527778,2008-05-13,14:30:42
39.9271899,116.47191,0,108.3,39581.6046759259,2008-05-13,14:30:44
39.9271666,116.4718633,0,111.5,39581.6046990741,2008-05-13,14:30:46
39.9271216,116.4718516,0,111.5,39581.6047222222,2008-05-13,14:30:48
39.9270583,116.4718583,0,114.8,39581.6047453704,2008-05-13,14:30:50
39.92703,116.4718583,0,114.8,39581.6047685185,2008-05-13,14:30:52
39.9269933,116.4718466,0,114.8,39581.6047916667,2008-05-13,14:30:54
39.9269816,116.4718349,0,114.8,39581.6048148148,2008-05-13,14:30:56
39.92697,116.4718266,0,118.1,39581.604837963,2008-05-13,14:30:58
39.9269549,116.4718116,0,118.1,39581.6048611111,2008-05-13,14:31:00
39.9269483,116.4717933,0,118.1,39581.6048842593,2008-05-13,14:31:02
39.9269416,116.4717833,0,118.1,39581.6049074074,2008-05-13,14:31:04
39.9269249,116.47179,0,121.4,39581.6049305556,2008-05-13,14:31:06
39.9269233,116.4717799,0,124.7,39581.6050115741,2008-05-13,14:31:13
39.9270433,116.47172,0,124.7,39581.6050347222,2008-05-13,14:31:15
39.9270583,116.4716799,0,128,39581.6050578704,2008-05-13,14:31:17
39.9270833,116.4716583,0,131.2,39581.6050810185,2008-05-13,14:31:19
39.9270916,116.4716249,0,131.2,39581.6051041667,2008-05-13,14:31:21
39.9270933,116.4715583,0,134.5,39581.6051273148,2008-05-13,14:31:23
39.9270783,116.4714633,0,134.5,39581.605150463,2008-05-13,14:31:25
39.9270766,116.4713966,0,134.5,39581.6051736111,2008-05-13,14:31:27
39.92707,116.4713516,0,134.5,39581.6051967593,2008-05-13,14:31:29
39.9270616,116.4713099,0,131.2,39581.6052199074,2008-05-13,14:31:31
39.927045,116.4712683,0,128,39581.6052430556,2008-05-13,14:31:33
39.927045,116.4712333,0,124.7,39581.6052662037,2008-05-13,14:31:35
39.9270416,116.471195,0,124.7,39581.6052893519,2008-05-13,14:31:37
39.9270416,116.4711566,0,124.7,39581.6053125,2008-05-13,14:31:39
39.9270416,116.4711149,0,121.4,39581.6053356482,2008-05-13,14:31:41
39.9270516,116.4710866,0,121.4,39581.6053587963,2008-05-13,14:31:43
39.9270649,116.4710683,0,121.4,39581.6053819444,2008-05-13,14:31:45
39.9270783,116.4710499,0,118.1,39581.6054050926,2008-05-13,14:31:47
39.9270949,116.4710466,0,118.1,39581.6054282407,2008-05-13,14:31:49
39.9270966,116.4710583,0,118.1,39581.6054513889,2008-05-13,14:31:51
39.9271,116.4710699,0,118.1,39581.605474537,2008-05-13,14:31:53
39.9270766,116.4710999,0,118.1,39581.6054976852,2008-05-13,14:31:55
39.9270499,116.4711516,0,118.1,39581.6055555556,2008-05-13,14:32:00
39.92714,116.4711266,0,118.1,39581.6056134259,2008-05-13,14:32:05
39.9271783,116.471125,0,118.1,39581.6056365741,2008-05-13,14:32:07
39.9272299,116.47111,0,118.1,39581.6056597222,2008-05-13,14:32:09
39.9272683,116.4710816,0,118.1,39581.6056828704,2008-05-13,14:32:11
39.9273366,116.4710649,0,121.4,39581.6057060185,2008-05-13,14:32:13
39.9273733,116.471005,0,121.4,39581.6057291667,2008-05-13,14:32:15
39.927395,116.4709633,0,124.7,39581.6057523148,2008-05-13,14:32:17
39.9274016,116.4709316,0,124.7,39581.605775463,2008-05-13,14:32:19
39.9274066,116.470905,0,124.7,39581.6057986111,2008-05-13,14:32:21
39.9274249,116.470865,0,124.7,39581.6058564815,2008-05-13,14:32:26
39.92748,116.4708616,0,124.7,39581.6059837963,2008-05-13,14:32:37
39.9275066,116.4708816,0,124.7,39581.6060069444,2008-05-13,14:32:39
39.9275083,116.4708899,0,124.7,39581.6060300926,2008-05-13,14:32:41
39.9274999,116.4708683,0,124.7,39581.6060532407,2008-05-13,14:32:43
39.9274833,116.4708416,0,124.7,39581.6061111111,2008-05-13,14:32:48
39.9275083,116.4708266,0,124.7,39581.6062037037,2008-05-13,14:32:56
