# Supplementary material for: Research on differential privacy protection method based on user tendency
Source: PLoS One. 2023 Oct 26;18(10):e0288823. doi: 10.1371/journal.pone.0288823 (PMC10602288; doi:10.1371/journal.pone.0288823)
Supplement: S5 Data — (ZIP) [file pone.0288823.s005.zip › Data 5-5/153/Trajectory/20080514004334.plt]

Geolife trajectory
WGS 84
Altitude is in Feet
Reserved 3
0,2,255,My Track,0,0,2,8421376
0
39.9275566,116.4712433,0,121.4,39582.0302546296,2008-05-14,00:43:34
39.9275683,116.4712066,0,91.9,39582.0302662037,2008-05-14,00:43:35
39.9275683,116.4712066,0,91.9,39582.0303009259,2008-05-14,00:43:38
39.9275733,116.4712016,0,82,39582.0303240741,2008-05-14,00:43:40
39.9275566,116.4712099,0,82,39582.0303472222,2008-05-14,00:43:42
39.9275433,116.4712216,0,82,39582.0303703704,2008-05-14,00:43:44
39.9275433,116.471235,0,82,39582.0303935185,2008-05-14,00:43:46
39.9274633,116.4713783,0,82,39582.0305902778,2008-05-14,00:44:03
39.9274883,116.4714649,0,82,39582.0306481481,2008-05-14,00:44:08
39.9275266,116.4715433,0,82,39582.0307291667,2008-05-14,00:44:15
39.9276766,116.4717449,0,82,39582.030787037,2008-05-14,00:44:20
39.9277633,116.4717883,0,82,39582.0308333333,2008-05-14,00:44:24
39.9277916,116.4717633,0,82,39582.0308564815,2008-05-14,00:44:26
39.9278816,116.4717449,0,82,39582.0309143519,2008-05-14,00:44:31
39.9279066,116.4717416,0,82,39582.0309375,2008-05-14,00:44:33
39.9279382,116.47174,0,82,39582.0309953704,2008-05-14,00:44:38
39.9279382,116.47174,0,82,39582.0310300926,2008-05-14,00:44:41
39.9279382,116.47174,0,82,39582.0310532407,2008-05-14,00:44:43
39.9279333,116.4717516,0,82,39582.0311111111,2008-05-14,00:44:48
39.9279316,116.4717616,0,82,39582.0311342593,2008-05-14,00:44:50
39.9279316,116.4718049,0,82,39582.0311921296,2008-05-14,00:44:55
39.9279483,116.4720066,0,82,39582.03125,2008-05-14,00:45:00
39.9279749,116.4720516,0,82,39582.0312731481,2008-05-14,00:45:02
39.927965,116.4720583,0,82,39582.0312962963,2008-05-14,00:45:04
39.9279733,116.4721083,0,82,39582.0313541667,2008-05-14,00:45:09
39.9279633,116.4721383,0,82,39582.031412037,2008-05-14,00:45:14
39.9279633,116.4721383,0,82,39582.0314467593,2008-05-14,00:45:17
39.9279633,116.4721383,0,82,39582.0314699074,2008-05-14,00:45:19
39.9279116,116.47212,0,82,39582.0315277778,2008-05-14,00:45:24
39.9278516,116.4721499,0,82,39582.0315509259,2008-05-14,00:45:26
39.9277016,116.4721583,0,82,39582.0315740741,2008-05-14,00:45:28
39.9275783,116.4721533,0,82,39582.0315972222,2008-05-14,00:45:30
39.9274999,116.4721566,0,82,39582.0316203704,2008-05-14,00:45:32
39.9274449,116.47216,0,82,39582.0316435185,2008-05-14,00:45:34
39.92741,116.4721483,0,82,39582.0316666667,2008-05-14,00:45:36
39.9274116,116.4721933,0,82,39582.0316898148,2008-05-14,00:45:38
39.9274033,116.4721983,0,82,39582.0317476852,2008-05-14,00:45:43
39.9274033,116.4721983,0,82,39582.0318055556,2008-05-14,00:45:48
39.9274033,116.4721983,0,82,39582.0318634259,2008-05-14,00:45:53
39.9274033,116.4721983,0,82,39582.0319212963,2008-05-14,00:45:58
39.9274033,116.4721983,0,82,39582.0319560185,2008-05-14,00:46:01
39.9274033,116.4721983,0,82,39582.0319791667,2008-05-14,00:46:03
39.9273749,116.4722183,0,82,39582.032037037,2008-05-14,00:46:08
39.9273599,116.47223,0,82,39582.0320601852,2008-05-14,00:46:10
39.92734,116.4722333,0,82,39582.0320833333,2008-05-14,00:46:12
39.9273266,116.4722283,0,82,39582.0321064815,2008-05-14,00:46:14
39.9273166,116.4722199,0,82,39582.0321643518,2008-05-14,00:46:19
39.9272933,116.4722266,0,82,39582.0321875,2008-05-14,00:46:21
39.9273066,116.4722133,0,82,39582.0322106481,2008-05-14,00:46:23
39.9273433,116.4721716,0,82,39582.0322337963,2008-05-14,00:46:25
39.9274333,116.4721483,0,82,39582.0322569444,2008-05-14,00:46:27
39.9275133,116.47211,0,82,39582.0322800926,2008-05-14,00:46:29
39.9276166,116.4720433,0,82,39582.0323032407,2008-05-14,00:46:31
39.9278266,116.4720266,0,82,39582.0323263889,2008-05-14,00:46:33
39.9280116,116.4720083,0,82,39582.032349537,2008-05-14,00:46:35
39.9281933,116.472,0,82,39582.0323726852,2008-05-14,00:46:37
39.9284016,116.4719783,0,82,39582.0323958333,2008-05-14,00:46:39
39.9286433,116.4720183,0,82,39582.0324189815,2008-05-14,00:46:41
39.9288666,116.4720533,0,82,39582.0324421296,2008-05-14,00:46:43
39.9290416,116.4720949,0,82,39582.0324652778,2008-05-14,00:46:45
39.9291783,116.4721316,0,82,39582.0324884259,2008-05-14,00:46:47
39.9293116,116.4721666,0,82,39582.0325115741,2008-05-14,00:46:49
39.929395,116.4722083,0,85.3,39582.0325347222,2008-05-14,00:46:51
39.9294233,116.47226,0,85.3,39582.0325578704,2008-05-14,00:46:53
39.9294583,116.4722699,0,85.3,39582.0325810185,2008-05-14,00:46:55
39.9294899,116.4722716,0,85.3,39582.0326041667,2008-05-14,00:46:57
39.92951,116.4722733,0,85.3,39582.0326273148,2008-05-14,00:46:59
39.9295083,116.47228,0,85.3,39582.032650463,2008-05-14,00:47:01
39.9295183,116.4722899,0,85.3,39582.0326736111,2008-05-14,00:47:03
39.9295283,116.472335,0,85.3,39582.0326967593,2008-05-14,00:47:05
39.9295533,116.4723616,0,88.6,39582.0327199074,2008-05-14,00:47:07
39.9295549,116.4723916,0,88.6,39582.0327430556,2008-05-14,00:47:09
39.9295633,116.4724033,0,88.6,39582.0328009259,2008-05-14,00:47:14
39.9295633,116.4724033,0,88.6,39582.0328356481,2008-05-14,00:47:17
39.9295633,116.4724033,0,88.6,39582.0328587963,2008-05-14,00:47:19
39.9295749,116.4723966,0,88.6,39582.0329166667,2008-05-14,00:47:24
39.9296249,116.4723816,0,88.6,39582.0329398148,2008-05-14,00:47:26
39.9297266,116.4723783,0,88.6,39582.032962963,2008-05-14,00:47:28
39.9298933,116.4724016,0,88.6,39582.0329861111,2008-05-14,00:47:30
39.9301049,116.4724333,0,88.6,39582.0330092593,2008-05-14,00:47:32
39.9303383,116.4724566,0,88.6,39582.0330324074,2008-05-14,00:47:34
39.9305566,116.4725166,0,88.6,39582.0330555556,2008-05-14,00:47:36
39.9307766,116.4725633,0,88.6,39582.0330787037,2008-05-14,00:47:38
39.9309899,116.4725783,0,88.6,39582.0331018518,2008-05-14,00:47:40
39.93119,116.47258,0,88.6,39582.033125,2008-05-14,00:47:42
39.93136,116.4725666,0,88.6,39582.0331481481,2008-05-14,00:47:44
39.9315083,116.4725116,0,88.6,39582.0331712963,2008-05-14,00:47:46
39.9315683,116.4724849,0,88.6,39582.0331944444,2008-05-14,00:47:48
39.9316299,116.4724599,0,88.6,39582.0332175926,2008-05-14,00:47:50
39.9316749,116.4724333,0,91.9,39582.0332407407,2008-05-14,00:47:52
39.9317066,116.472405,0,91.9,39582.0332638889,2008-05-14,00:47:54
39.931725,116.4723833,0,91.9,39582.033287037,2008-05-14,00:47:56
39.9317283,116.4723683,0,91.9,39582.0333101852,2008-05-14,00:47:58
39.9317216,116.47235,0,91.9,39582.0333680556,2008-05-14,00:48:03
39.9317216,116.47235,0,91.9,39582.0334259259,2008-05-14,00:48:08
39.9317216,116.47235,0,91.9,39582.0334837963,2008-05-14,00:48:13
39.9317216,116.47235,0,91.9,39582.0335416667,2008-05-14,00:48:18
39.9317216,116.47235,0,91.9,39582.033599537,2008-05-14,00:48:23
39.9317216,116.47235,0,91.9,39582.0336342593,2008-05-14,00:48:26
39.9317216,116.47235,0,91.9,39582.0336574074,2008-05-14,00:48:28
39.9319883,116.4723599,0,91.9,39582.0339699074,2008-05-14,00:48:55
39.932385,116.4723099,0,91.9,39582.0340509259,2008-05-14,00:49:02
39.93244,116.472245,0,91.9,39582.0340740741,2008-05-14,00:49:04
39.9324699,116.4721383,0,91.9,39582.0340972222,2008-05-14,00:49:06
39.9325083,116.472,0,91.9,39582.0341203704,2008-05-14,00:49:08
39.9325299,116.4717999,0,91.9,39582.0341435185,2008-05-14,00:49:10
39.9325316,116.4715816,0,91.9,39582.0341666667,2008-05-14,00:49:12
39.9325316,116.4713283,0,91.9,39582.0341898148,2008-05-14,00:49:14
39.9325299,116.4710383,0,91.9,39582.034212963,2008-05-14,00:49:16
39.9325266,116.4707049,0,91.9,39582.0342361111,2008-05-14,00:49:18
39.932525,116.4703433,0,91.9,39582.0342592593,2008-05-14,00:49:20
39.9325283,116.46996,0,91.9,39582.0342824074,2008-05-14,00:49:22
39.9325383,116.469575,0,91.9,39582.0343055556,2008-05-14,00:49:24
39.9325466,116.4692116,0,95.1,39582.0343287037,2008-05-14,00:49:26
39.9325483,116.4688816,0,91.9,39582.0343518518,2008-05-14,00:49:28
39.9325466,116.46872,0,95.1,39582.034375,2008-05-14,00:49:30
39.93255,116.4685849,0,95.1,39582.0343981481,2008-05-14,00:49:32
39.9325483,116.4684649,0,95.1,39582.0344212963,2008-05-14,00:49:34
39.93255,116.4683516,0,95.1,39582.0344444444,2008-05-14,00:49:36
39.9325616,116.4682333,0,95.1,39582.0344675926,2008-05-14,00:49:38
39.9325783,116.4680833,0,98.4,39582.0344907407,2008-05-14,00:49:40
39.93259,116.4679316,0,98.4,39582.0345138889,2008-05-14,00:49:42
39.9325966,116.4677916,0,98.4,39582.034537037,2008-05-14,00:49:44
39.9326066,116.4676416,0,98.4,39582.0345601852,2008-05-14,00:49:46
39.9326116,116.4674533,0,98.4,39582.0345833333,2008-05-14,00:49:48
39.9326183,116.4672749,0,98.4,39582.0346064815,2008-05-14,00:49:50
39.9326183,116.4670883,0,98.4,39582.0346296296,2008-05-14,00:49:52
39.9326299,116.46694,0,98.4,39582.0346527778,2008-05-14,00:49:54
39.9326316,116.4669333,0,101.7,39582.0346759259,2008-05-14,00:49:56
39.9326383,116.4668916,0,101.7,39582.0346990741,2008-05-14,00:49:58
39.9326566,116.4668583,0,101.7,39582.0347222222,2008-05-14,00:50:00
39.9326683,116.4668133,0,101.7,39582.0347453704,2008-05-14,00:50:02
39.9326566,116.4667433,0,105,39582.0347685185,2008-05-14,00:50:04
39.932665,116.46668,0,105,39582.0347916667,2008-05-14,00:50:06
39.9326883,116.4666283,0,105,39582.0348148148,2008-05-14,00:50:08
39.9327233,116.4666083,0,105,39582.034837963,2008-05-14,00:50:10
39.9327716,116.4665983,0,105,39582.0348611111,2008-05-14,00:50:12
39.9329766,116.4666233,0,101.7,39582.0349074074,2008-05-14,00:50:16
39.9331366,116.4666466,0,101.7,39582.0349305556,2008-05-14,00:50:18
39.9333299,116.46666,0,101.7,39582.0349537037,2008-05-14,00:50:20
39.9335083,116.4667083,0,105,39582.0349768519,2008-05-14,00:50:22
39.9336783,116.46678,0,108.3,39582.035,2008-05-14,00:50:24
39.9338599,116.4668883,0,111.5,39582.0350231482,2008-05-14,00:50:26
39.9340183,116.4670499,0,114.8,39582.0350462963,2008-05-14,00:50:28
39.9341716,116.4672466,0,121.4,39582.0350694444,2008-05-14,00:50:30
39.9343499,116.4674466,0,121.4,39582.0350925926,2008-05-14,00:50:32
39.9344066,116.4675766,0,128,39582.0351157407,2008-05-14,00:50:34
39.93437,116.4676116,0,121.4,39582.0351388889,2008-05-14,00:50:36
39.9344483,116.4677433,0,121.4,39582.035162037,2008-05-14,00:50:38
39.9347433,116.4680033,0,121.4,39582.0351851852,2008-05-14,00:50:40
39.9350199,116.4682433,0,124.7,39582.0352083333,2008-05-14,00:50:42
39.9352366,116.4683766,0,128,39582.0352314815,2008-05-14,00:50:44
39.9354866,116.4685433,0,131.2,39582.0352546296,2008-05-14,00:50:46
39.9357766,116.468665,0,128,39582.0352777778,2008-05-14,00:50:48
39.93601,116.4687316,0,128,39582.0353009259,2008-05-14,00:50:50
39.9362549,116.46875,0,128,39582.0353240741,2008-05-14,00:50:52
39.9365349,116.4687783,0,124.7,39582.0353472222,2008-05-14,00:50:54
39.936785,116.468805,0,134.5,39582.0353703704,2008-05-14,00:50:56
39.9370883,116.4687966,0,134.5,39582.0353935185,2008-05-14,00:50:58
39.9374049,116.4687616,0,137.8,39582.0354166667,2008-05-14,00:51:00
39.9382366,116.4686533,0,157.5,39582.035474537,2008-05-14,00:51:05
39.9390166,116.4686016,0,170.6,39582.0355324074,2008-05-14,00:51:10
39.939305,116.4685933,0,167.3,39582.0355555556,2008-05-14,00:51:12
39.9395983,116.4685683,0,173.9,39582.0355787037,2008-05-14,00:51:14
39.939905,116.4685349,0,177.2,39582.0356018519,2008-05-14,00:51:16
39.9402049,116.4685233,0,187,39582.035625,2008-05-14,00:51:18
39.9405299,116.4685216,0,190.3,39582.0356481481,2008-05-14,00:51:20
39.9412683,116.46851,0,200.1,39582.0357060185,2008-05-14,00:51:25
39.9415032,116.46849,0,203.4,39582.0357291667,2008-05-14,00:51:27
39.9417716,116.4684266,0,203.4,39582.0357523148,2008-05-14,00:51:29
39.9420383,116.4683966,0,203.4,39582.035775463,2008-05-14,00:51:31
39.9423349,116.4683683,0,203.4,39582.0357986111,2008-05-14,00:51:33
39.942655,116.4683316,0,200.1,39582.0358217593,2008-05-14,00:51:35
39.9429549,116.4683133,0,200.1,39582.0358449074,2008-05-14,00:51:37
39.9432333,116.4682583,0,200.1,39582.0358680556,2008-05-14,00:51:39
39.9435033,116.4682183,0,200.1,39582.0358912037,2008-05-14,00:51:41
39.9437533,116.4681933,0,200.1,39582.0359143519,2008-05-14,00:51:43
39.9439833,116.4681466,0,200.1,39582.0359375,2008-05-14,00:51:45
39.9442233,116.4680983,0,196.9,39582.0359606481,2008-05-14,00:51:47
39.9444666,116.4680449,0,193.6,39582.0359837963,2008-05-14,00:51:49
39.9447283,116.4679733,0,196.9,39582.0360069444,2008-05-14,00:51:51
39.9450116,116.4678866,0,196.9,39582.0360300926,2008-05-14,00:51:53
39.9453,116.4677966,0,196.9,39582.0360532407,2008-05-14,00:51:55
39.9455783,116.4677149,0,196.9,39582.0360763889,2008-05-14,00:51:57
39.9458716,116.4676233,0,193.6,39582.036099537,2008-05-14,00:51:59
39.9461466,116.4675399,0,190.3,39582.0361226852,2008-05-14,00:52:01
39.9464066,116.4674566,0,190.3,39582.0361458333,2008-05-14,00:52:03
39.9466733,116.46736,0,183.7,39582.0361689815,2008-05-14,00:52:05
39.946925,116.4672433,0,173.9,39582.0361921296,2008-05-14,00:52:07
39.9471583,116.4670866,0,164,39582.0362152778,2008-05-14,00:52:09
39.9473866,116.4668616,0,150.9,39582.0362384259,2008-05-14,00:52:11
39.9475949,116.4666616,0,144.4,39582.0362615741,2008-05-14,00:52:13
39.9478116,116.4664549,0,141.1,39582.0362847222,2008-05-14,00:52:15
39.9480316,116.4662533,0,134.5,39582.0363078704,2008-05-14,00:52:17
39.9482549,116.46608,0,128,39582.0363310185,2008-05-14,00:52:19
39.9484799,116.4659616,0,121.4,39582.0363541667,2008-05-14,00:52:21
39.9487299,116.4658949,0,111.5,39582.0363773148,2008-05-14,00:52:23
39.9489566,116.4658316,0,108.3,39582.036400463,2008-05-14,00:52:25
39.9491533,116.4657866,0,105,39582.0364236111,2008-05-14,00:52:27
39.9493166,116.4657516,0,101.7,39582.0364467593,2008-05-14,00:52:29
39.9493966,116.4657566,0,98.4,39582.0364699074,2008-05-14,00:52:31
39.9494616,116.4657416,0,95.1,39582.0364930556,2008-05-14,00:52:33
39.9495183,116.4657283,0,88.6,39582.0365162037,2008-05-14,00:52:35
39.9495699,116.465715,0,82,39582.0365393519,2008-05-14,00:52:37
39.9496183,116.4657033,0,75.5,39582.0365625,2008-05-14,00:52:39
39.94966,116.465695,0,68.9,39582.0365856481,2008-05-14,00:52:41
39.9497083,116.4656833,0,65.6,39582.0366087963,2008-05-14,00:52:43
39.94976,116.4656716,0,62.3,39582.0366319444,2008-05-14,00:52:45
39.9498,116.4656616,0,59.1,39582.0366550926,2008-05-14,00:52:47
39.9498233,116.4656583,0,55.8,39582.0366782407,2008-05-14,00:52:49
39.9498316,116.4656583,0,52.5,39582.0367013889,2008-05-14,00:52:51
39.9498416,116.4656516,0,42.7,39582.0367592593,2008-05-14,00:52:56
39.9498599,116.4656183,0,49.2,39582.0368171296,2008-05-14,00:53:01
39.9498499,116.4655866,0,85.3,39582.036875,2008-05-14,00:53:06
39.94983,116.4655833,0,111.5,39582.0369328704,2008-05-14,00:53:11
39.94983,116.4655833,0,111.5,39582.0369675926,2008-05-14,00:53:14
39.94983,116.4655833,0,111.5,39582.0369907407,2008-05-14,00:53:16
39.9498583,116.4655766,0,111.5,39582.0370486111,2008-05-14,00:53:21
39.9498666,116.4655849,0,111.5,39582.0370717593,2008-05-14,00:53:23
39.9499316,116.4655833,0,111.5,39582.0371296296,2008-05-14,00:53:28
39.9499983,116.4655666,0,111.5,39582.0371527778,2008-05-14,00:53:30
39.9500849,116.4655516,0,111.5,39582.0371759259,2008-05-14,00:53:32
39.9501849,116.4655349,0,111.5,39582.0371990741,2008-05-14,00:53:34
39.9502699,116.4655233,0,111.5,39582.0372222222,2008-05-14,00:53:36
39.9503549,116.4655116,0,111.5,39582.0372453704,2008-05-14,00:53:38
39.9504399,116.4655033,0,111.5,39582.0372685185,2008-05-14,00:53:40
39.9504949,116.4654999,0,111.5,39582.0372916667,2008-05-14,00:53:42
39.95053,116.4654999,0,111.5,39582.0373148148,2008-05-14,00:53:44
39.9505616,116.4654966,0,111.5,39582.037337963,2008-05-14,00:53:46
39.9505533,116.4654783,0,111.5,39582.0373611111,2008-05-14,00:53:48
39.95056,116.4654766,0,111.5,39582.0374189815,2008-05-14,00:53:53
39.95056,116.4654766,0,111.5,39582.0374768519,2008-05-14,00:53:58
39.95056,116.4654766,0,111.5,39582.0375347222,2008-05-14,00:54:03
39.95056,116.4654766,0,111.5,39582.0375925926,2008-05-14,00:54:08
39.95056,116.4654766,0,111.5,39582.037650463,2008-05-14,00:54:13
39.95056,116.4654766,0,111.5,39582.0377083333,2008-05-14,00:54:18
39.95056,116.4654766,0,111.5,39582.0377662037,2008-05-14,00:54:23
39.95056,116.4654766,0,111.5,39582.0378240741,2008-05-14,00:54:28
39.95056,116.4654766,0,111.5,39582.0378819444,2008-05-14,00:54:33
39.95056,116.4654766,0,111.5,39582.0379398148,2008-05-14,00:54:38
39.95056,116.4654766,0,111.5,39582.0379976852,2008-05-14,00:54:43
39.95056,116.4654766,0,111.5,39582.0380555556,2008-05-14,00:54:48
39.95056,116.4654766,0,111.5,39582.0381134259,2008-05-14,00:54:53
39.95056,116.4654766,0,111.5,39582.0381712963,2008-05-14,00:54:58
39.95056,116.4654766,0,111.5,39582.0382291667,2008-05-14,00:55:03
39.95056,116.4654766,0,111.5,39582.038287037,2008-05-14,00:55:08
39.95056,116.4654766,0,111.5,39582.0383217593,2008-05-14,00:55:11
39.95056,116.4654766,0,111.5,39582.0383449074,2008-05-14,00:55:13
39.9506349,116.4654449,0,111.5,39582.0384027778,2008-05-14,00:55:18
39.95071,116.4654133,0,111.5,39582.0384259259,2008-05-14,00:55:20
39.9508149,116.4653366,0,111.5,39582.0384490741,2008-05-14,00:55:22
39.9509133,116.4651983,0,111.5,39582.0384722222,2008-05-14,00:55:24
39.9509482,116.4649933,0,111.5,39582.0384953704,2008-05-14,00:55:26
39.9509283,116.4647783,0,111.5,39582.0385185185,2008-05-14,00:55:28
39.950865,116.46455,0,111.5,39582.0385416667,2008-05-14,00:55:30
39.9507999,116.4643183,0,111.5,39582.0385648148,2008-05-14,00:55:32
39.9507433,116.46409,0,111.5,39582.038587963,2008-05-14,00:55:34
39.950695,116.4638933,0,111.5,39582.0386111111,2008-05-14,00:55:36
39.9506449,116.4637083,0,111.5,39582.0386342593,2008-05-14,00:55:38
39.9506116,116.4635583,0,114.8,39582.0386574074,2008-05-14,00:55:40
39.9506199,116.4635083,0,114.8,39582.0386805556,2008-05-14,00:55:42
39.95063,116.4634749,0,114.8,39582.0387037037,2008-05-14,00:55:44
39.9506216,116.4634266,0,111.5,39582.0387268519,2008-05-14,00:55:46
39.9506199,116.4633966,0,111.5,39582.03875,2008-05-14,00:55:48
39.9506016,116.4633716,0,114.8,39582.0387731481,2008-05-14,00:55:50
39.95057,116.4633366,0,114.8,39582.0387962963,2008-05-14,00:55:52
39.950555,116.463325,0,114.8,39582.0388541667,2008-05-14,00:55:57
39.950555,116.463325,0,114.8,39582.0388888889,2008-05-14,00:56:00
39.950555,116.4633233,0,114.8,39582.038912037,2008-05-14,00:56:02
39.9505516,116.4633066,0,114.8,39582.0389351852,2008-05-14,00:56:04
39.9505533,116.4632633,0,114.8,39582.0389583333,2008-05-14,00:56:06
39.9505499,116.4632116,0,114.8,39582.0389814815,2008-05-14,00:56:08
39.9505483,116.4631816,0,114.8,39582.0390046296,2008-05-14,00:56:10
39.9505383,116.4631566,0,114.8,39582.0390277778,2008-05-14,00:56:12
39.9505133,116.4631116,0,114.8,39582.0390509259,2008-05-14,00:56:14
39.9504949,116.4630716,0,114.8,39582.0390740741,2008-05-14,00:56:16
39.950475,116.4630316,0,114.8,39582.0390972222,2008-05-14,00:56:18
39.9504233,116.4629533,0,114.8,39582.0391203704,2008-05-14,00:56:20
39.950375,116.4628099,0,114.8,39582.0391435185,2008-05-14,00:56:22
39.9503383,116.4626816,0,114.8,39582.0391666667,2008-05-14,00:56:24
39.9503583,116.46257,0,114.8,39582.0391898148,2008-05-14,00:56:26
39.9504099,116.4624833,0,114.8,39582.039212963,2008-05-14,00:56:28
39.9505199,116.4624283,0,114.8,39582.0392361111,2008-05-14,00:56:30
39.9506899,116.4623966,0,114.8,39582.0392592593,2008-05-14,00:56:32
39.9508266,116.4623516,0,114.8,39582.0392824074,2008-05-14,00:56:34
39.950965,116.4623199,0,114.8,39582.0393055556,2008-05-14,00:56:36
39.9511033,116.4623016,0,114.8,39582.0393287037,2008-05-14,00:56:38
39.951245,116.4622849,0,114.8,39582.0393518518,2008-05-14,00:56:40
39.9513933,116.4622649,0,118.1,39582.039375,2008-05-14,00:56:42
39.951555,116.4622466,0,118.1,39582.0393981481,2008-05-14,00:56:44
39.9517433,116.4622183,0,118.1,39582.0394212963,2008-05-14,00:56:46
39.9519416,116.4621916,0,118.1,39582.0394444444,2008-05-14,00:56:48
39.9521333,116.4621733,0,118.1,39582.0394675926,2008-05-14,00:56:50
39.9523133,116.4621599,0,118.1,39582.0394907407,2008-05-14,00:56:52
39.9524816,116.4621466,0,118.1,39582.0395138889,2008-05-14,00:56:54
39.9526616,116.4621299,0,118.1,39582.039537037,2008-05-14,00:56:56
39.952855,116.4621066,0,118.1,39582.0395601852,2008-05-14,00:56:58
39.9530566,116.4620866,0,118.1,39582.0395833333,2008-05-14,00:57:00
39.9532583,116.4620683,0,118.1,39582.0396064815,2008-05-14,00:57:02
39.9534399,116.4620583,0,118.1,39582.0396296296,2008-05-14,00:57:04
39.9535966,116.4620483,0,118.1,39582.0396527778,2008-05-14,00:57:06
39.9537416,116.4620399,0,118.1,39582.0396759259,2008-05-14,00:57:08
39.9538766,116.462035,0,121.4,39582.0396990741,2008-05-14,00:57:10
39.9540216,116.4620266,0,121.4,39582.0397222222,2008-05-14,00:57:12
39.9541983,116.4620133,0,121.4,39582.0397453704,2008-05-14,00:57:14
39.9544033,116.4619983,0,121.4,39582.0397685185,2008-05-14,00:57:16
39.9546233,116.4619833,0,121.4,39582.0397916667,2008-05-14,00:57:18
39.9548333,116.4619633,0,121.4,39582.0398148148,2008-05-14,00:57:20
39.9550049,116.4619399,0,121.4,39582.039837963,2008-05-14,00:57:22
39.9551533,116.46191,0,124.7,39582.0398611111,2008-05-14,00:57:24
39.9553149,116.4618849,0,124.7,39582.0398842593,2008-05-14,00:57:26
39.9554883,116.4618699,0,124.7,39582.0399074074,2008-05-14,00:57:28
39.9556333,116.46186,0,128,39582.0399305556,2008-05-14,00:57:30
39.9557533,116.4618483,0,131.2,39582.0399537037,2008-05-14,00:57:32
39.9558449,116.46184,0,131.2,39582.0399768518,2008-05-14,00:57:34
39.9559116,116.4618349,0,134.5,39582.04,2008-05-14,00:57:36
39.95595,116.4618316,0,134.5,39582.0400231481,2008-05-14,00:57:38
39.9559716,116.4618266,0,134.5,39582.0400462963,2008-05-14,00:57:40
39.9559883,116.4618233,0,137.8,39582.0400694444,2008-05-14,00:57:42
39.95601,116.4618216,0,137.8,39582.0400925926,2008-05-14,00:57:44
39.9560266,116.46182,0,137.8,39582.0401157407,2008-05-14,00:57:46
39.9560466,116.4618133,0,137.8,39582.0401388889,2008-05-14,00:57:48
39.956095,116.4618066,0,141.1,39582.040162037,2008-05-14,00:57:50
39.9561666,116.4617999,0,137.8,39582.0401851852,2008-05-14,00:57:52
39.9562399,116.4617933,0,141.1,39582.0402083333,2008-05-14,00:57:54
39.95632,116.4617816,0,141.1,39582.0402314815,2008-05-14,00:57:56
39.9564199,116.46177,0,141.1,39582.0402546296,2008-05-14,00:57:58
39.9565349,116.4617633,0,144.4,39582.0402777778,2008-05-14,00:58:00
39.9566483,116.4617599,0,147.6,39582.0403009259,2008-05-14,00:58:02
39.9567416,116.4617583,0,150.9,39582.0403240741,2008-05-14,00:58:04
39.9567916,116.4617766,0,154.2,39582.0403472222,2008-05-14,00:58:06
39.95682,116.4618116,0,160.8,39582.0403703704,2008-05-14,00:58:08
39.9568333,116.4618516,0,167.3,39582.0403935185,2008-05-14,00:58:10
39.9568233,116.4618633,0,173.9,39582.0404166667,2008-05-14,00:58:12
39.9568266,116.4618799,0,180.4,39582.0404398148,2008-05-14,00:58:14
39.9568299,116.4618916,0,187,39582.040462963,2008-05-14,00:58:16
39.956865,116.4618766,0,187,39582.0404861111,2008-05-14,00:58:18
39.9568716,116.4618883,0,193.6,39582.0405092593,2008-05-14,00:58:20
39.9568999,116.4618866,0,196.9,39582.0405324074,2008-05-14,00:58:22
39.9570316,116.4617799,0,196.9,39582.0405555556,2008-05-14,00:58:24
39.9571033,116.4617266,0,196.9,39582.0405787037,2008-05-14,00:58:26
39.9571649,116.4616916,0,200.1,39582.0406018518,2008-05-14,00:58:28
39.9572366,116.4616433,0,206.7,39582.040625,2008-05-14,00:58:30
39.9573,116.46161,0,210,39582.0406481481,2008-05-14,00:58:32
39.9573483,116.4615733,0,213.3,39582.0406712963,2008-05-14,00:58:34
39.9573816,116.4615433,0,216.5,39582.0406944444,2008-05-14,00:58:36
39.9574183,116.4615283,0,216.5,39582.0407175926,2008-05-14,00:58:38
39.9574599,116.4615233,0,216.5,39582.0407407407,2008-05-14,00:58:40
39.9574916,116.4615199,0,216.5,39582.0407638889,2008-05-14,00:58:42
39.9575216,116.46151,0,216.5,39582.040787037,2008-05-14,00:58:44
39.957575,116.4614999,0,216.5,39582.0408101852,2008-05-14,00:58:46
39.9576299,116.4613983,0,216.5,39582.0408333333,2008-05-14,00:58:48
39.9576716,116.4613066,0,219.8,39582.0408564815,2008-05-14,00:58:50
39.9577249,116.4612133,0,219.8,39582.0408796296,2008-05-14,00:58:52
39.957805,116.4611633,0,219.8,39582.0409027778,2008-05-14,00:58:54
39.9578283,116.4610816,0,219.8,39582.0409259259,2008-05-14,00:58:56
39.9578366,116.4610333,0,226.4,39582.0409490741,2008-05-14,00:58:58
39.9578433,116.4610116,0,229.7,39582.0409722222,2008-05-14,00:59:00
39.9578416,116.4610066,0,232.9,39582.0409953704,2008-05-14,00:59:02
39.9578416,116.4610066,0,232.9,39582.0410300926,2008-05-14,00:59:05
39.9578416,116.4610066,0,232.9,39582.0410532407,2008-05-14,00:59:07
39.9578666,116.46097,0,232.9,39582.0411111111,2008-05-14,00:59:12
39.9579266,116.460895,0,232.9,39582.0411342593,2008-05-14,00:59:14
39.9579733,116.4608366,0,232.9,39582.0411574074,2008-05-14,00:59:16
39.9579966,116.4607849,0,232.9,39582.0411805556,2008-05-14,00:59:18
39.9580233,116.4607516,0,232.9,39582.0412037037,2008-05-14,00:59:20
39.958015,116.4607316,0,232.9,39582.0412268518,2008-05-14,00:59:22
39.9580266,116.4606666,0,232.9,39582.0412847222,2008-05-14,00:59:27
39.9580533,116.4606399,0,232.9,39582.0413078704,2008-05-14,00:59:29
39.9580599,116.4606033,0,232.9,39582.0413310185,2008-05-14,00:59:31
39.9580516,116.46055,0,232.9,39582.0413541667,2008-05-14,00:59:33
39.9580349,116.46048,0,232.9,39582.0413773148,2008-05-14,00:59:35
39.9579783,116.460395,0,232.9,39582.041400463,2008-05-14,00:59:37
39.95794,116.4603499,0,232.9,39582.0414236111,2008-05-14,00:59:39
39.9579116,116.4603366,0,232.9,39582.0414467593,2008-05-14,00:59:41
39.9578766,116.4603083,0,232.9,39582.0414699074,2008-05-14,00:59:43
39.95786,116.4602966,0,232.9,39582.0415277778,2008-05-14,00:59:48
39.9578349,116.4603149,0,232.9,39582.0415509259,2008-05-14,00:59:50
39.9578066,116.4603366,0,232.9,39582.0415740741,2008-05-14,00:59:52
39.9577783,116.4603333,0,232.9,39582.0415972222,2008-05-14,00:59:54
39.9577533,116.4603233,0,229.7,39582.0416203704,2008-05-14,00:59:56
39.9577249,116.4603183,0,229.7,39582.0416435185,2008-05-14,00:59:58
39.95773,116.4603183,0,229.7,39582.0416666667,2008-05-14,01:00:00
39.9576799,116.4602933,0,229.7,39582.041724537,2008-05-14,01:00:05
39.9576816,116.4603233,0,229.7,39582.0417824074,2008-05-14,01:00:10
39.9576883,116.460355,0,229.7,39582.0418055556,2008-05-14,01:00:12
39.9576483,116.4603499,0,229.7,39582.0418287037,2008-05-14,01:00:14
39.9575483,116.4602949,0,229.7,39582.0418518518,2008-05-14,01:00:16
39.9574766,116.4602733,0,229.7,39582.041875,2008-05-14,01:00:18
39.9574316,116.4602649,0,229.7,39582.0418981481,2008-05-14,01:00:20
39.9574033,116.4602733,0,229.7,39582.0419212963,2008-05-14,01:00:22
39.9573766,116.4602816,0,229.7,39582.0419444444,2008-05-14,01:00:24
39.9573483,116.460285,0,229.7,39582.0419675926,2008-05-14,01:00:26
39.9573183,116.4602816,0,229.7,39582.0419907407,2008-05-14,01:00:28
39.9572966,116.46029,0,229.7,39582.0420486111,2008-05-14,01:00:33
39.9572899,116.4602866,0,229.7,39582.0421064815,2008-05-14,01:00:38
39.9572899,116.4602866,0,229.7,39582.0421643518,2008-05-14,01:00:43
39.9572899,116.4602866,0,229.7,39582.0422222222,2008-05-14,01:00:48
39.9572899,116.4602866,0,229.7,39582.0422800926,2008-05-14,01:00:53
39.9572899,116.4602866,0,229.7,39582.0423148148,2008-05-14,01:00:56
39.957295,116.4602799,0,229.7,39582.042337963,2008-05-14,01:00:58
39.957315,116.4602533,0,229.7,39582.0423958333,2008-05-14,01:01:03
39.9573133,116.4602216,0,229.7,39582.0424537037,2008-05-14,01:01:08
39.9573133,116.4602216,0,229.7,39582.0425115741,2008-05-14,01:01:13
39.9573133,116.4602216,0,229.7,39582.0425694444,2008-05-14,01:01:18
39.9573133,116.4602216,0,229.7,39582.0426041667,2008-05-14,01:01:21
39.9573133,116.4602216,0,229.7,39582.0426273148,2008-05-14,01:01:23
39.9573316,116.4602366,0,229.7,39582.0426851852,2008-05-14,01:01:28
39.9573416,116.4602466,0,229.7,39582.0427083333,2008-05-14,01:01:30
39.9573866,116.4602783,0,229.7,39582.0427430556,2008-05-14,01:01:33
