# Supplementary material for: Research on differential privacy protection method based on user tendency
Source: PLoS One. 2023 Oct 26;18(10):e0288823. doi: 10.1371/journal.pone.0288823 (PMC10602288; doi:10.1371/journal.pone.0288823)
Supplement: S5 Data — (ZIP) [file pone.0288823.s005.zip › Data 5-5/153/Trajectory/20080514142131.plt]

Geolife trajectory
WGS 84
Altitude is in Feet
Reserved 3
0,2,255,My Track,0,0,2,8421376
0
39.9532083,116.4619199,0,108.3,39582.598275463,2008-05-14,14:21:31
39.9530899,116.461925,0,105,39582.598287037,2008-05-14,14:21:32
39.9528499,116.4619383,0,101.7,39582.5983101852,2008-05-14,14:21:34
39.9526083,116.4619633,0,108.3,39582.5983333333,2008-05-14,14:21:36
39.9523533,116.4619816,0,108.3,39582.5983564815,2008-05-14,14:21:38
39.9520866,116.4620016,0,108.3,39582.5983796296,2008-05-14,14:21:40
39.9518183,116.4620233,0,111.5,39582.5984027778,2008-05-14,14:21:42
39.9515599,116.4620516,0,111.5,39582.5984259259,2008-05-14,14:21:44
39.9513116,116.4620866,0,111.5,39582.5984490741,2008-05-14,14:21:46
39.9510733,116.4621116,0,111.5,39582.5984722222,2008-05-14,14:21:48
39.9508683,116.4621299,0,111.5,39582.5984953704,2008-05-14,14:21:50
39.9507049,116.4621433,0,111.5,39582.5985185185,2008-05-14,14:21:52
39.9505733,116.4621583,0,111.5,39582.5985416667,2008-05-14,14:21:54
39.9504633,116.46217,0,111.5,39582.5985648148,2008-05-14,14:21:56
39.9503549,116.4621799,0,111.5,39582.598587963,2008-05-14,14:21:58
39.9502383,116.4621916,0,111.5,39582.5986111111,2008-05-14,14:22:00
39.9501266,116.4622366,0,111.5,39582.5986342593,2008-05-14,14:22:02
39.9500483,116.4623416,0,111.5,39582.5986574074,2008-05-14,14:22:04
39.9500349,116.4625133,0,111.5,39582.5986805556,2008-05-14,14:22:06
39.9500816,116.4627199,0,111.5,39582.5987037037,2008-05-14,14:22:08
39.950165,116.4629333,0,111.5,39582.5987268519,2008-05-14,14:22:10
39.9503033,116.4631833,0,111.5,39582.59875,2008-05-14,14:22:12
39.9503233,116.4635533,0,111.5,39582.5987731481,2008-05-14,14:22:14
39.9504083,116.4638899,0,111.5,39582.5987962963,2008-05-14,14:22:16
39.9504633,116.4642183,0,114.8,39582.5988194444,2008-05-14,14:22:18
39.9505633,116.4644783,0,111.5,39582.5988425926,2008-05-14,14:22:20
39.950655,116.46467,0,114.8,39582.5988657407,2008-05-14,14:22:22
39.9507433,116.4648066,0,114.8,39582.5988888889,2008-05-14,14:22:24
39.9507849,116.4648916,0,114.8,39582.598912037,2008-05-14,14:22:26
39.9508133,116.4649266,0,114.8,39582.5989351852,2008-05-14,14:22:28
39.9508533,116.4650016,0,118.1,39582.5989583333,2008-05-14,14:22:30
39.95084,116.4650999,0,118.1,39582.5989814815,2008-05-14,14:22:32
39.9507599,116.4651616,0,118.1,39582.5990046296,2008-05-14,14:22:34
39.950615,116.4652066,0,114.8,39582.5990277778,2008-05-14,14:22:36
39.9504283,116.4652616,0,114.8,39582.5990509259,2008-05-14,14:22:38
39.9502416,116.4653049,0,114.8,39582.5990740741,2008-05-14,14:22:40
39.950025,116.4653633,0,111.5,39582.5990972222,2008-05-14,14:22:42
39.9497983,116.4654416,0,111.5,39582.5991203704,2008-05-14,14:22:44
39.9495533,116.4655199,0,108.3,39582.5991435185,2008-05-14,14:22:46
39.9493083,116.4655933,0,101.7,39582.5991666667,2008-05-14,14:22:48
39.9490666,116.4656516,0,98.4,39582.5991898148,2008-05-14,14:22:50
39.9487883,116.4657183,0,91.9,39582.599212963,2008-05-14,14:22:52
39.9485316,116.4657966,0,82,39582.5992361111,2008-05-14,14:22:54
39.9482833,116.4658933,0,72.2,39582.5992592593,2008-05-14,14:22:56
39.9480466,116.4660283,0,75.5,39582.5992824074,2008-05-14,14:22:58
39.9478383,116.4661816,0,78.7,39582.5993055556,2008-05-14,14:23:00
39.9476233,116.4663699,0,82,39582.5993287037,2008-05-14,14:23:02
39.947405,116.4665616,0,88.6,39582.5993518519,2008-05-14,14:23:04
39.9471749,116.466765,0,91.9,39582.599375,2008-05-14,14:23:06
39.94694,116.4669649,0,91.9,39582.5993981481,2008-05-14,14:23:08
39.9466966,116.4671366,0,95.1,39582.5994212963,2008-05-14,14:23:10
39.9464433,116.4672649,0,95.1,39582.5994444444,2008-05-14,14:23:12
39.9461833,116.4673649,0,95.1,39582.5994675926,2008-05-14,14:23:14
39.9459149,116.4674566,0,91.9,39582.5994907407,2008-05-14,14:23:16
39.9456449,116.4675316,0,88.6,39582.5995138889,2008-05-14,14:23:18
39.9453866,116.4676083,0,91.9,39582.599537037,2008-05-14,14:23:20
39.9451799,116.4676649,0,85.3,39582.5995601852,2008-05-14,14:23:22
39.9449316,116.4677266,0,82,39582.5995833333,2008-05-14,14:23:24
39.9447316,116.46779,0,82,39582.5996064815,2008-05-14,14:23:26
39.9445483,116.4678399,0,78.7,39582.5996296296,2008-05-14,14:23:28
39.9444099,116.46788,0,75.5,39582.5996527778,2008-05-14,14:23:30
39.9443566,116.4678966,0,72.2,39582.5996759259,2008-05-14,14:23:32
39.9442749,116.4679183,0,68.9,39582.5996990741,2008-05-14,14:23:34
39.9441733,116.4679599,0,65.6,39582.5997222222,2008-05-14,14:23:36
39.9440933,116.4679833,0,62.3,39582.5997453704,2008-05-14,14:23:38
39.9440049,116.4679983,0,59.1,39582.5997685185,2008-05-14,14:23:40
39.9439266,116.4680083,0,55.8,39582.5997916667,2008-05-14,14:23:42
39.9437433,116.4680499,0,52.5,39582.5998148148,2008-05-14,14:23:44
39.943565,116.4680583,0,49.2,39582.599837963,2008-05-14,14:23:46
39.9434016,116.46807,0,45.9,39582.5998611111,2008-05-14,14:23:48
39.9432016,116.4680816,0,42.7,39582.5998842593,2008-05-14,14:23:50
39.9429716,116.46811,0,39.4,39582.5999074074,2008-05-14,14:23:52
39.9427133,116.46814,0,39.4,39582.5999305556,2008-05-14,14:23:54
39.9424349,116.468175,0,36.1,39582.5999537037,2008-05-14,14:23:56
39.9421449,116.468215,0,32.8,39582.5999768519,2008-05-14,14:23:58
39.9418683,116.4682516,0,29.5,39582.6,2008-05-14,14:24:00
39.9416316,116.4682766,0,32.8,39582.6000231481,2008-05-14,14:24:02
39.9413783,116.4682983,0,39.4,39582.6000462963,2008-05-14,14:24:04
39.94111,116.46832,0,45.9,39582.6000694444,2008-05-14,14:24:06
39.9408249,116.4683383,0,49.2,39582.6000925926,2008-05-14,14:24:08
39.94054,116.4683533,0,55.8,39582.6001157407,2008-05-14,14:24:10
39.940245,116.4683683,0,62.3,39582.6001388889,2008-05-14,14:24:12
39.9399266,116.4683916,0,68.9,39582.600162037,2008-05-14,14:24:14
39.939205,116.4684416,0,82,39582.6002199074,2008-05-14,14:24:19
39.9389133,116.4684583,0,85.3,39582.6002430556,2008-05-14,14:24:21
39.9386433,116.4684766,0,85.3,39582.6002662037,2008-05-14,14:24:23
39.9383733,116.468495,0,88.6,39582.6002893519,2008-05-14,14:24:25
39.9381083,116.4685149,0,88.6,39582.6003125,2008-05-14,14:24:27
39.9378099,116.4685266,0,88.6,39582.6003356481,2008-05-14,14:24:29
39.9375299,116.4685383,0,88.6,39582.6003587963,2008-05-14,14:24:31
39.9372799,116.4685466,0,88.6,39582.6003819444,2008-05-14,14:24:33
39.9370533,116.4685549,0,88.6,39582.6004050926,2008-05-14,14:24:35
39.9368466,116.4685733,0,88.6,39582.6004282407,2008-05-14,14:24:37
39.9366566,116.4685899,0,88.6,39582.6004513889,2008-05-14,14:24:39
39.936555,116.4685716,0,98.4,39582.600474537,2008-05-14,14:24:41
39.9364433,116.4685749,0,98.4,39582.6004976852,2008-05-14,14:24:43
39.9363266,116.4685933,0,98.4,39582.6005208333,2008-05-14,14:24:45
39.93618,116.4685883,0,98.4,39582.6005439815,2008-05-14,14:24:47
39.9359916,116.4685883,0,98.4,39582.6005671296,2008-05-14,14:24:49
39.9357216,116.46851,0,95.1,39582.6005902778,2008-05-14,14:24:51
39.9354883,116.468405,0,95.1,39582.6006134259,2008-05-14,14:24:53
39.9353049,116.4682266,0,95.1,39582.6006365741,2008-05-14,14:24:55
39.9351266,116.4680783,0,95.1,39582.6006597222,2008-05-14,14:24:57
39.9349649,116.4679366,0,98.4,39582.6006828704,2008-05-14,14:24:59
39.9348149,116.46776,0,98.4,39582.6007060185,2008-05-14,14:25:01
39.9346183,116.4675783,0,95.1,39582.6007291667,2008-05-14,14:25:03
39.9344199,116.4673716,0,95.1,39582.6007523148,2008-05-14,14:25:05
39.9342099,116.4671633,0,98.4,39582.600775463,2008-05-14,14:25:07
39.934005,116.46694,0,98.4,39582.6007986111,2008-05-14,14:25:09
39.9337866,116.4667699,0,98.4,39582.6008217593,2008-05-14,14:25:11
39.9335833,116.4666283,0,98.4,39582.6008449074,2008-05-14,14:25:13
39.9333516,116.4665599,0,101.7,39582.6008680556,2008-05-14,14:25:15
39.9331383,116.4665,0,101.7,39582.6008912037,2008-05-14,14:25:17
39.9329583,116.4664783,0,105,39582.6009143519,2008-05-14,14:25:19
39.9327849,116.4664633,0,105,39582.6009375,2008-05-14,14:25:21
39.9326416,116.4665016,0,108.3,39582.6009606481,2008-05-14,14:25:23
39.9325599,116.4664866,0,111.5,39582.6009837963,2008-05-14,14:25:25
39.9324633,116.4665033,0,111.5,39582.6010069444,2008-05-14,14:25:27
39.9323533,116.4665666,0,111.5,39582.6010300926,2008-05-14,14:25:29
39.9322733,116.4666583,0,111.5,39582.6010532407,2008-05-14,14:25:31
39.9322283,116.4668816,0,108.3,39582.6010763889,2008-05-14,14:25:33
39.9321883,116.4671383,0,111.5,39582.601099537,2008-05-14,14:25:35
39.9322099,116.4674866,0,108.3,39582.6011226852,2008-05-14,14:25:37
39.9322116,116.46786,0,111.5,39582.6011458333,2008-05-14,14:25:39
39.9322166,116.4682616,0,111.5,39582.6011689815,2008-05-14,14:25:41
39.9322366,116.4693883,0,111.5,39582.6012268519,2008-05-14,14:25:46
39.9322583,116.4705216,0,105,39582.6012847222,2008-05-14,14:25:51
39.9322682,116.4714466,0,101.7,39582.6013425926,2008-05-14,14:25:56
39.9322566,116.4717216,0,98.4,39582.6013657407,2008-05-14,14:25:58
39.9322633,116.4719433,0,91.9,39582.6013888889,2008-05-14,14:26:00
39.9322449,116.4720633,0,88.6,39582.601412037,2008-05-14,14:26:02
39.9321766,116.4721299,0,85.3,39582.6014351852,2008-05-14,14:26:04
39.9320216,116.4721799,0,85.3,39582.6014583333,2008-05-14,14:26:06
39.931835,116.4721999,0,85.3,39582.6014814815,2008-05-14,14:26:08
39.9316216,116.4722033,0,85.3,39582.6015046296,2008-05-14,14:26:10
39.9313916,116.4722049,0,85.3,39582.6015277778,2008-05-14,14:26:12
39.9311583,116.4722049,0,85.3,39582.6015509259,2008-05-14,14:26:14
39.9309233,116.4722199,0,88.6,39582.6015740741,2008-05-14,14:26:16
39.9307033,116.4722233,0,95.1,39582.6015972222,2008-05-14,14:26:18
39.93052,116.4722349,0,98.4,39582.6016203704,2008-05-14,14:26:20
39.9303816,116.4722233,0,101.7,39582.6016435185,2008-05-14,14:26:22
39.9302966,116.4722266,0,105,39582.6016666667,2008-05-14,14:26:24
39.9302516,116.4722049,0,101.7,39582.6016898148,2008-05-14,14:26:26
39.9301999,116.47219,0,101.7,39582.601712963,2008-05-14,14:26:28
39.9301616,116.4721866,0,98.4,39582.6017361111,2008-05-14,14:26:30
39.9301466,116.4721799,0,98.4,39582.6017592593,2008-05-14,14:26:32
39.9301466,116.4721783,0,101.7,39582.6017824074,2008-05-14,14:26:34
39.93014,116.4721683,0,101.7,39582.6018055556,2008-05-14,14:26:36
39.93007,116.4721666,0,101.7,39582.6018287037,2008-05-14,14:26:38
39.9299383,116.4721499,0,108.3,39582.6018518518,2008-05-14,14:26:40
39.9298116,116.4721433,0,108.3,39582.601875,2008-05-14,14:26:42
39.92965,116.4721649,0,111.5,39582.6018981481,2008-05-14,14:26:44
39.9294733,116.4721683,0,111.5,39582.6019212963,2008-05-14,14:26:46
39.9292666,116.4721416,0,114.8,39582.6019444444,2008-05-14,14:26:48
39.929075,116.4721533,0,114.8,39582.6019675926,2008-05-14,14:26:50
39.9288683,116.47211,0,108.3,39582.6019907407,2008-05-14,14:26:52
39.9286583,116.4721133,0,111.5,39582.6020138889,2008-05-14,14:26:54
39.9285216,116.47207,0,114.8,39582.602037037,2008-05-14,14:26:56
39.928445,116.47191,0,131.2,39582.6020601852,2008-05-14,14:26:58
39.9283916,116.4718133,0,144.4,39582.6020833333,2008-05-14,14:27:00
39.9281333,116.4718983,0,150.9,39582.6021064815,2008-05-14,14:27:02
39.9279466,116.4719433,0,150.9,39582.6021296296,2008-05-14,14:27:04
39.9278183,116.471965,0,150.9,39582.6021527778,2008-05-14,14:27:06
39.9277583,116.4719633,0,150.9,39582.6021759259,2008-05-14,14:27:08
39.9277183,116.4719816,0,150.9,39582.6021990741,2008-05-14,14:27:10
39.9276983,116.47198,0,150.9,39582.6022569444,2008-05-14,14:27:15
39.9276983,116.47198,0,150.9,39582.6023148148,2008-05-14,14:27:20
39.9276983,116.47198,0,150.9,39582.6023726852,2008-05-14,14:27:25
39.9276983,116.47198,0,150.9,39582.6024305556,2008-05-14,14:27:30
39.9276983,116.47198,0,150.9,39582.6024884259,2008-05-14,14:27:35
39.9276983,116.47198,0,150.9,39582.6025462963,2008-05-14,14:27:40
39.9276983,116.47198,0,150.9,39582.6026041667,2008-05-14,14:27:45
39.9276983,116.47198,0,150.9,39582.6026388889,2008-05-14,14:27:48
39.9276983,116.47198,0,150.9,39582.602662037,2008-05-14,14:27:50
39.9276466,116.4719583,0,150.9,39582.6027199074,2008-05-14,14:27:55
39.9276166,116.4719466,0,150.9,39582.6027430556,2008-05-14,14:27:57
39.9275649,116.4719216,0,150.9,39582.6027662037,2008-05-14,14:27:59
39.9275016,116.471895,0,150.9,39582.6027893518,2008-05-14,14:28:01
39.92745,116.47186,0,150.9,39582.6028125,2008-05-14,14:28:03
39.9274016,116.4718399,0,150.9,39582.6028356481,2008-05-14,14:28:05
39.9273599,116.4718333,0,150.9,39582.6028587963,2008-05-14,14:28:07
39.927325,116.471845,0,150.9,39582.6028819444,2008-05-14,14:28:09
39.9272899,116.4718516,0,150.9,39582.6029050926,2008-05-14,14:28:11
39.9272216,116.4718816,0,150.9,39582.6029282407,2008-05-14,14:28:13
39.9271483,116.4719283,0,154.2,39582.6029513889,2008-05-14,14:28:15
39.9270949,116.4719583,0,154.2,39582.602974537,2008-05-14,14:28:17
39.9270599,116.4719549,0,154.2,39582.6029976852,2008-05-14,14:28:19
39.9270266,116.4719249,0,154.2,39582.6030208333,2008-05-14,14:28:21
39.9269983,116.4719116,0,154.2,39582.6030439815,2008-05-14,14:28:23
39.9269766,116.471915,0,154.2,39582.6030671296,2008-05-14,14:28:25
39.9269483,116.4719249,0,154.2,39582.6030902778,2008-05-14,14:28:27
39.9269283,116.4719333,0,154.2,39582.6031134259,2008-05-14,14:28:29
39.926915,116.4719416,0,154.2,39582.6031365741,2008-05-14,14:28:31
39.9269683,116.4719533,0,154.2,39582.6031712963,2008-05-14,14:28:34
39.9270216,116.4719333,0,154.2,39582.6031944444,2008-05-14,14:28:36
39.9270866,116.4718783,0,154.2,39582.6032175926,2008-05-14,14:28:38
39.9270799,116.4717483,0,154.2,39582.6032407407,2008-05-14,14:28:40
39.9270233,116.4716316,0,154.2,39582.6032638889,2008-05-14,14:28:42
39.9269683,116.4715616,0,154.2,39582.603287037,2008-05-14,14:28:44
39.92697,116.4715116,0,154.2,39582.6033101852,2008-05-14,14:28:46
39.9269633,116.4714633,0,154.2,39582.6033333333,2008-05-14,14:28:48
39.9269666,116.4714083,0,154.2,39582.6033564815,2008-05-14,14:28:50
39.92697,116.4713516,0,154.2,39582.6033796296,2008-05-14,14:28:52
39.9269683,116.4712983,0,157.5,39582.6034027778,2008-05-14,14:28:54
39.9269649,116.47125,0,157.5,39582.6034259259,2008-05-14,14:28:56
39.92696,116.4712049,0,157.5,39582.6034490741,2008-05-14,14:28:58
39.9269566,116.4711616,0,157.5,39582.6034722222,2008-05-14,14:29:00
39.9269516,116.4711283,0,157.5,39582.6034953704,2008-05-14,14:29:02
39.9269499,116.4711083,0,157.5,39582.6035185185,2008-05-14,14:29:04
39.9269633,116.4710766,0,157.5,39582.6035416667,2008-05-14,14:29:06
39.9269583,116.471045,0,157.5,39582.6035648148,2008-05-14,14:29:08
39.9269516,116.4710166,0,157.5,39582.603587963,2008-05-14,14:29:10
39.9269466,116.4709866,0,157.5,39582.6036111111,2008-05-14,14:29:12
39.9269533,116.470955,0,154.2,39582.6036342593,2008-05-14,14:29:14
39.9269666,116.4709416,0,154.2,39582.6036574074,2008-05-14,14:29:16
39.9269883,116.4709249,0,154.2,39582.6036805556,2008-05-14,14:29:18
39.9270132,116.4709366,0,150.9,39582.6037037037,2008-05-14,14:29:20
39.9270333,116.4709383,0,154.2,39582.6037268518,2008-05-14,14:29:22
39.927055,116.4709416,0,154.2,39582.60375,2008-05-14,14:29:24
39.92707,116.4709416,0,154.2,39582.6037731481,2008-05-14,14:29:26
39.9271,116.4709416,0,154.2,39582.6037962963,2008-05-14,14:29:28
39.9271049,116.4709583,0,154.2,39582.6038194444,2008-05-14,14:29:30
39.9271383,116.4709833,0,154.2,39582.6038425926,2008-05-14,14:29:32
39.9271583,116.4709999,0,154.2,39582.6038657407,2008-05-14,14:29:34
39.9271816,116.4710183,0,154.2,39582.6038888889,2008-05-14,14:29:36
39.9272833,116.4710066,0,154.2,39582.603912037,2008-05-14,14:29:38
39.9273216,116.4710133,0,157.5,39582.6039351852,2008-05-14,14:29:40
39.9273383,116.4710033,0,157.5,39582.6039583333,2008-05-14,14:29:42
39.9273449,116.4709783,0,157.5,39582.6039814815,2008-05-14,14:29:44
39.92735,116.4709366,0,160.8,39582.6040046296,2008-05-14,14:29:46
39.9273566,116.4708949,0,160.8,39582.6040277778,2008-05-14,14:29:48
39.92739,116.4708666,0,160.8,39582.6040509259,2008-05-14,14:29:50
39.9274033,116.4708316,0,164,39582.6040740741,2008-05-14,14:29:52
39.9274016,116.4708216,0,164,39582.6040972222,2008-05-14,14:29:54
39.9273983,116.4708033,0,164,39582.6041203704,2008-05-14,14:29:56
39.9274149,116.4708166,0,164,39582.6041666667,2008-05-14,14:30:00
39.9275683,116.470625,0,164,39582.6043055556,2008-05-14,14:30:12
39.9276016,116.4706283,0,164,39582.6043287037,2008-05-14,14:30:14
39.9276099,116.4706466,0,164,39582.6043518518,2008-05-14,14:30:16
39.9276216,116.4706683,0,164,39582.604375,2008-05-14,14:30:18
39.9276333,116.4706916,0,164,39582.6044097222,2008-05-14,14:30:21
39.9275999,116.4707133,0,164,39582.6044328704,2008-05-14,14:30:23
39.9275849,116.4707416,0,164,39582.6044560185,2008-05-14,14:30:25
39.9275883,116.4707533,0,164,39582.6044791667,2008-05-14,14:30:27
39.9275699,116.4707716,0,164,39582.6045023148,2008-05-14,14:30:29
39.9275716,116.47073,0,164,39582.604525463,2008-05-14,14:30:31
39.9275683,116.4706966,0,160.8,39582.6045486111,2008-05-14,14:30:33
39.9275766,116.4706799,0,160.8,39582.6045717593,2008-05-14,14:30:35
39.9275866,116.4706533,0,160.8,39582.6046296296,2008-05-14,14:30:40
39.9276083,116.4705999,0,160.8,39582.6046875,2008-05-14,14:30:45
39.9276133,116.4706083,0,160.8,39582.6047453704,2008-05-14,14:30:50
39.9276133,116.4706099,0,160.8,39582.6048032407,2008-05-14,14:30:55
39.9276116,116.4706099,0,160.8,39582.6048611111,2008-05-14,14:31:00
39.9276116,116.4706099,0,160.8,39582.6048958333,2008-05-14,14:31:03
39.9276116,116.4706099,0,160.8,39582.6049189815,2008-05-14,14:31:05
39.9275883,116.4705999,0,160.8,39582.6049421296,2008-05-14,14:31:07
39.9275616,116.4705933,0,160.8,39582.6049652778,2008-05-14,14:31:09
39.9275333,116.4705866,0,160.8,39582.6049884259,2008-05-14,14:31:11
39.9275033,116.4705799,0,160.8,39582.6050115741,2008-05-14,14:31:13
39.9273933,116.4705466,0,160.8,39582.6050462963,2008-05-14,14:31:16
39.9272433,116.4705233,0,160.8,39582.6055092593,2008-05-14,14:31:56
