# Supplementary material for: Research on differential privacy protection method based on user tendency
Source: PLoS One. 2023 Oct 26;18(10):e0288823. doi: 10.1371/journal.pone.0288823 (PMC10602288; doi:10.1371/journal.pone.0288823)
Supplement: S5 Data — (ZIP) [file pone.0288823.s005.zip › Data 5-5/153/Trajectory/20080515010137.plt]

Geolife trajectory
WGS 84
Altitude is in Feet
Reserved 3
0,2,255,My Track,0,0,2,8421376
0
39.9104683,116.4718316,0,265.7,39583.0427893519,2008-05-15,01:01:37
39.9105666,116.4718266,0,269,39583.0428009259,2008-05-15,01:01:38
39.9107433,116.471845,0,298.6,39583.0428240741,2008-05-15,01:01:40
39.9109633,116.4718333,0,282.2,39583.0428472222,2008-05-15,01:01:42
39.9111599,116.4718399,0,278.9,39583.0428703704,2008-05-15,01:01:44
39.9113916,116.4718866,0,255.9,39583.0428935185,2008-05-15,01:01:46
39.9116416,116.4719066,0,242.8,39583.0429166667,2008-05-15,01:01:48
39.9119766,116.4720183,0,259.2,39583.0429513889,2008-05-15,01:01:51
39.9122166,116.4719199,0,285.4,39583.042974537,2008-05-15,01:01:53
39.9124133,116.4719483,0,278.9,39583.0429976852,2008-05-15,01:01:55
39.912635,116.4719616,0,239.5,39583.0430208333,2008-05-15,01:01:57
39.9128099,116.4719716,0,213.3,39583.0430439815,2008-05-15,01:01:59
39.9129283,116.47198,0,206.7,39583.0430671296,2008-05-15,01:02:01
39.913,116.47198,0,196.9,39583.0430902778,2008-05-15,01:02:03
39.9131349,116.471965,0,190.3,39583.0431134259,2008-05-15,01:02:05
39.9133033,116.4719549,0,187,39583.0431365741,2008-05-15,01:02:07
39.9134683,116.4719533,0,183.7,39583.0431597222,2008-05-15,01:02:09
39.9137816,116.4719199,0,177.2,39583.043287037,2008-05-15,01:02:20
39.9137799,116.47191,0,180.4,39583.0433449074,2008-05-15,01:02:25
39.9137799,116.47191,0,180.4,39583.0434027778,2008-05-15,01:02:30
39.9137799,116.47191,0,180.4,39583.0434606481,2008-05-15,01:02:35
39.9137799,116.47191,0,180.4,39583.0435185185,2008-05-15,01:02:40
39.9137799,116.47191,0,180.4,39583.0435763889,2008-05-15,01:02:45
39.9137799,116.4719083,0,180.4,39583.0436342593,2008-05-15,01:02:50
39.9137766,116.4719033,0,177.2,39583.0443634259,2008-05-15,01:03:53
39.913775,116.4719,0,177.2,39583.0444212963,2008-05-15,01:03:58
39.913775,116.4719,0,177.2,39583.0444791667,2008-05-15,01:04:03
39.913775,116.4719,0,177.2,39583.044537037,2008-05-15,01:04:08
39.913775,116.4719,0,177.2,39583.0445949074,2008-05-15,01:04:13
39.913775,116.4719,0,177.2,39583.0446296296,2008-05-15,01:04:16
39.913775,116.4719,0,177.2,39583.0446527778,2008-05-15,01:04:18
39.9138883,116.4719016,0,177.2,39583.0447106481,2008-05-15,01:04:23
39.9139733,116.4719016,0,177.2,39583.0447337963,2008-05-15,01:04:25
39.9140766,116.4718966,0,177.2,39583.0447569444,2008-05-15,01:04:27
39.9141866,116.4718883,0,177.2,39583.0447800926,2008-05-15,01:04:29
39.9143116,116.4718849,0,177.2,39583.0448032407,2008-05-15,01:04:31
39.9144566,116.4718866,0,177.2,39583.0448263889,2008-05-15,01:04:33
39.91475,116.4718916,0,177.2,39583.0448611111,2008-05-15,01:04:36
39.9148616,116.4718933,0,180.4,39583.0448726852,2008-05-15,01:04:37
39.91509,116.4718933,0,180.4,39583.0448958333,2008-05-15,01:04:39
39.9153366,116.4719,0,180.4,39583.0449189815,2008-05-15,01:04:41
39.9155999,116.4719083,0,183.7,39583.0449421296,2008-05-15,01:04:43
39.9159949,116.4719199,0,183.7,39583.0449768519,2008-05-15,01:04:46
39.9161183,116.4719216,0,187,39583.0449884259,2008-05-15,01:04:47
39.9164883,116.4719316,0,187,39583.0450231481,2008-05-15,01:04:50
39.91673,116.4719416,0,183.7,39583.0450462963,2008-05-15,01:04:52
39.9170783,116.4719599,0,187,39583.0450810185,2008-05-15,01:04:55
39.9172766,116.4719766,0,183.7,39583.0451041667,2008-05-15,01:04:57
39.917415,116.4719833,0,183.7,39583.0451273148,2008-05-15,01:04:59
39.9174982,116.4719866,0,183.7,39583.045150463,2008-05-15,01:05:01
39.9175383,116.4719883,0,183.7,39583.0451736111,2008-05-15,01:05:03
39.9175433,116.4719883,0,180.4,39583.0451967593,2008-05-15,01:05:05
39.9176516,116.4719916,0,180.4,39583.0452546296,2008-05-15,01:05:10
39.9177599,116.4719949,0,180.4,39583.0452777778,2008-05-15,01:05:12
39.917895,116.4720166,0,183.7,39583.0453009259,2008-05-15,01:05:14
39.9180699,116.4720299,0,183.7,39583.0453240741,2008-05-15,01:05:16
39.9182749,116.472035,0,183.7,39583.0453472222,2008-05-15,01:05:18
39.9185016,116.4720383,0,183.7,39583.0453703704,2008-05-15,01:05:20
39.9187533,116.4720449,0,183.7,39583.0453935185,2008-05-15,01:05:22
39.9190216,116.472055,0,183.7,39583.0454166667,2008-05-15,01:05:24
39.9193066,116.4720616,0,183.7,39583.0454398148,2008-05-15,01:05:26
39.9196016,116.4720483,0,183.7,39583.045462963,2008-05-15,01:05:28
39.9198899,116.4720333,0,183.7,39583.0454861111,2008-05-15,01:05:30
39.9201666,116.47204,0,183.7,39583.0455092593,2008-05-15,01:05:32
39.920415,116.4720449,0,183.7,39583.0455324074,2008-05-15,01:05:34
39.9206183,116.472055,0,183.7,39583.0455555556,2008-05-15,01:05:36
39.9207999,116.4720649,0,180.4,39583.0455787037,2008-05-15,01:05:38
39.92093,116.4720649,0,180.4,39583.0456018519,2008-05-15,01:05:40
39.9210066,116.4720633,0,183.7,39583.045625,2008-05-15,01:05:42
39.9210383,116.4720633,0,180.4,39583.0456481481,2008-05-15,01:05:44
39.9210649,116.4720649,0,177.2,39583.0456712963,2008-05-15,01:05:46
39.9210733,116.4720733,0,173.9,39583.0456944444,2008-05-15,01:05:48
39.9210733,116.4720733,0,173.9,39583.0457523148,2008-05-15,01:05:53
39.9210733,116.4720733,0,173.9,39583.0458101852,2008-05-15,01:05:58
39.9210733,116.4720733,0,173.9,39583.0458680556,2008-05-15,01:06:03
39.9210733,116.4720733,0,173.9,39583.0459027778,2008-05-15,01:06:06
39.9210733,116.4720733,0,173.9,39583.0459259259,2008-05-15,01:06:08
39.9210949,116.472075,0,173.9,39583.0459837963,2008-05-15,01:06:13
39.9211766,116.4720783,0,170.6,39583.0460069444,2008-05-15,01:06:15
39.9212916,116.4720816,0,170.6,39583.0460300926,2008-05-15,01:06:17
39.9214449,116.4720883,0,170.6,39583.0460532407,2008-05-15,01:06:19
39.9216182,116.4720949,0,170.6,39583.0460763889,2008-05-15,01:06:21
39.9218016,116.4721066,0,167.3,39583.046099537,2008-05-15,01:06:23
39.9220016,116.4721149,0,167.3,39583.0461226852,2008-05-15,01:06:25
39.9222149,116.4720983,0,167.3,39583.0461458333,2008-05-15,01:06:27
39.9224533,116.4720599,0,167.3,39583.0461689815,2008-05-15,01:06:29
39.9227183,116.4720366,0,170.6,39583.0461921296,2008-05-15,01:06:31
39.9230066,116.47205,0,164,39583.0462152778,2008-05-15,01:06:33
39.9233,116.4720649,0,160.8,39583.0462384259,2008-05-15,01:06:35
39.9236033,116.4720799,0,160.8,39583.0462615741,2008-05-15,01:06:37
39.9239033,116.4720933,0,160.8,39583.0462847222,2008-05-15,01:06:39
39.924185,116.4721066,0,157.5,39583.0463078704,2008-05-15,01:06:41
39.9244166,116.472125,0,150.9,39583.0463310185,2008-05-15,01:06:43
39.9245766,116.4721416,0,150.9,39583.0463541667,2008-05-15,01:06:45
39.9246849,116.4721466,0,147.6,39583.0463773148,2008-05-15,01:06:47
39.9247583,116.4721516,0,147.6,39583.046400463,2008-05-15,01:06:49
39.9247949,116.4721516,0,144.4,39583.0464236111,2008-05-15,01:06:51
39.9248,116.4721499,0,144.4,39583.0464467593,2008-05-15,01:06:53
39.9248,116.4721499,0,144.4,39583.0464814815,2008-05-15,01:06:56
39.9248,116.4721499,0,144.4,39583.0465046296,2008-05-15,01:06:58
39.9248666,116.4721449,0,144.4,39583.0465277778,2008-05-15,01:07:00
39.9249733,116.4721366,0,147.6,39583.0465509259,2008-05-15,01:07:02
39.9251066,116.4721233,0,150.9,39583.0465740741,2008-05-15,01:07:04
39.925275,116.4721149,0,154.2,39583.0465972222,2008-05-15,01:07:06
39.9254683,116.4721233,0,150.9,39583.0466203704,2008-05-15,01:07:08
39.925685,116.4721383,0,150.9,39583.0466435185,2008-05-15,01:07:10
39.9259133,116.4721349,0,157.5,39583.0466666667,2008-05-15,01:07:12
39.92616,116.4721433,0,160.8,39583.0466898148,2008-05-15,01:07:14
39.9263983,116.472155,0,160.8,39583.046712963,2008-05-15,01:07:16
39.9265933,116.4721366,0,173.9,39583.0467361111,2008-05-15,01:07:18
39.9267633,116.4721133,0,187,39583.0467592593,2008-05-15,01:07:20
39.9269466,116.4721366,0,167.3,39583.0467824074,2008-05-15,01:07:22
39.9271349,116.4721499,0,157.5,39583.0468055556,2008-05-15,01:07:24
39.9273516,116.4721533,0,154.2,39583.0468287037,2008-05-15,01:07:26
39.9275916,116.4721666,0,147.6,39583.0468518519,2008-05-15,01:07:28
39.9278583,116.4721916,0,141.1,39583.046875,2008-05-15,01:07:30
39.9281383,116.4722116,0,134.5,39583.0468981481,2008-05-15,01:07:32
39.9284083,116.4722349,0,131.2,39583.0469212963,2008-05-15,01:07:34
39.9286633,116.47223,0,141.1,39583.0469444444,2008-05-15,01:07:36
39.9288916,116.47226,0,134.5,39583.0469675926,2008-05-15,01:07:38
39.9290099,116.4723016,0,134.5,39583.0469907407,2008-05-15,01:07:40
39.929105,116.4722583,0,167.3,39583.047025463,2008-05-15,01:07:43
39.9291233,116.4721783,0,206.7,39583.0470486111,2008-05-15,01:07:45
39.92913,116.4721566,0,210,39583.0470717593,2008-05-15,01:07:47
39.9291333,116.4721366,0,216.5,39583.0470949074,2008-05-15,01:07:49
39.9290433,116.4719033,0,331.4,39583.0471527778,2008-05-15,01:07:54
39.92903,116.4718849,0,344.5,39583.0472106481,2008-05-15,01:07:59
39.92902,116.4718683,0,354.3,39583.0472685185,2008-05-15,01:08:04
39.9290533,116.4718483,0,360.9,39583.0473263889,2008-05-15,01:08:09
39.9291366,116.4718416,0,360.9,39583.047349537,2008-05-15,01:08:11
39.9292649,116.4718699,0,351,39583.0473726852,2008-05-15,01:08:13
39.9294333,116.4719049,0,337.9,39583.0473958333,2008-05-15,01:08:15
39.9296316,116.4719266,0,334.6,39583.0474189815,2008-05-15,01:08:17
39.929845,116.4719316,0,337.9,39583.0474421296,2008-05-15,01:08:19
39.9300899,116.47195,0,337.9,39583.0474652778,2008-05-15,01:08:21
39.9303599,116.47197,0,337.9,39583.0474884259,2008-05-15,01:08:23
39.9306316,116.4719833,0,337.9,39583.0475115741,2008-05-15,01:08:25
39.9308916,116.4719933,0,337.9,39583.0475347222,2008-05-15,01:08:27
39.9311183,116.4720066,0,334.6,39583.0475578704,2008-05-15,01:08:29
39.9312949,116.4720266,0,334.6,39583.0475810185,2008-05-15,01:08:31
39.9314266,116.4720316,0,331.4,39583.0476041667,2008-05-15,01:08:33
39.9315183,116.472035,0,331.4,39583.0476273148,2008-05-15,01:08:35
39.9315683,116.4720366,0,328.1,39583.047650463,2008-05-15,01:08:37
39.9315866,116.4720383,0,328.1,39583.0476736111,2008-05-15,01:08:39
39.9315883,116.4720383,0,328.1,39583.0477314815,2008-05-15,01:08:44
39.9315883,116.47204,0,328.1,39583.0477893518,2008-05-15,01:08:49
39.9315883,116.47204,0,328.1,39583.0478240741,2008-05-15,01:08:52
39.9315883,116.47204,0,328.1,39583.0478472222,2008-05-15,01:08:54
39.9316349,116.47204,0,328.1,39583.0479050926,2008-05-15,01:08:59
39.931695,116.47204,0,328.1,39583.0479282407,2008-05-15,01:09:01
39.9317699,116.4720483,0,328.1,39583.0479513889,2008-05-15,01:09:03
39.9318449,116.4720599,0,328.1,39583.047974537,2008-05-15,01:09:05
39.9319166,116.4720599,0,324.8,39583.0479976852,2008-05-15,01:09:07
39.9320133,116.4720433,0,324.8,39583.0480208333,2008-05-15,01:09:09
39.9321133,116.4720066,0,324.8,39583.0480439815,2008-05-15,01:09:11
39.9322016,116.4719549,0,321.5,39583.0480671296,2008-05-15,01:09:13
39.9322666,116.4718916,0,318.2,39583.0480902778,2008-05-15,01:09:15
39.932315,116.4717583,0,311.7,39583.0481134259,2008-05-15,01:09:17
39.9323416,116.4715783,0,308.4,39583.0481365741,2008-05-15,01:09:19
39.9323499,116.4713416,0,305.1,39583.0481597222,2008-05-15,01:09:21
39.9323583,116.4710783,0,305.1,39583.0481828704,2008-05-15,01:09:23
39.9323683,116.4707883,0,301.8,39583.0482060185,2008-05-15,01:09:25
39.9323766,116.4705133,0,295.3,39583.0482291667,2008-05-15,01:09:27
39.9323833,116.4702499,0,292,39583.0482523148,2008-05-15,01:09:29
39.9323966,116.4699683,0,285.4,39583.048275463,2008-05-15,01:09:31
39.9324016,116.4696483,0,278.9,39583.0482986111,2008-05-15,01:09:33
39.9324133,116.4693599,0,275.6,39583.0483217593,2008-05-15,01:09:35
39.9324216,116.4690916,0,269,39583.0483449074,2008-05-15,01:09:37
39.932425,116.4689083,0,262.5,39583.0483680556,2008-05-15,01:09:39
39.9324483,116.4687683,0,255.9,39583.0483912037,2008-05-15,01:09:41
39.9324616,116.4686183,0,249.3,39583.0484143518,2008-05-15,01:09:43
39.9324749,116.4684266,0,239.5,39583.0484375,2008-05-15,01:09:45
39.9324866,116.46821,0,232.9,39583.0484606481,2008-05-15,01:09:47
39.9325066,116.4680149,0,226.4,39583.0484837963,2008-05-15,01:09:49
39.9325266,116.4678116,0,213.3,39583.0485069444,2008-05-15,01:09:51
39.932535,116.4675799,0,210,39583.0485300926,2008-05-15,01:09:53
39.9325383,116.467355,0,203.4,39583.0485532407,2008-05-15,01:09:55
39.932535,116.4671616,0,200.1,39583.0485763889,2008-05-15,01:09:57
39.932535,116.4670349,0,193.6,39583.048599537,2008-05-15,01:09:59
39.9325533,116.4669166,0,193.6,39583.0486226852,2008-05-15,01:10:01
39.9325766,116.4668233,0,190.3,39583.0486458333,2008-05-15,01:10:03
39.932605,116.4667433,0,183.7,39583.0486689815,2008-05-15,01:10:05
39.93266,116.466675,0,180.4,39583.0486921296,2008-05-15,01:10:07
39.9327433,116.4666516,0,196.9,39583.0487152778,2008-05-15,01:10:09
39.93287,116.4666533,0,196.9,39583.0487384259,2008-05-15,01:10:11
39.9329933,116.466675,0,193.6,39583.0487615741,2008-05-15,01:10:13
39.9331266,116.4666849,0,193.6,39583.0487847222,2008-05-15,01:10:15
39.9333033,116.4666566,0,196.9,39583.0488078704,2008-05-15,01:10:17
39.9334616,116.46666,0,193.6,39583.0488310185,2008-05-15,01:10:19
39.9335983,116.4666849,0,193.6,39583.0488541667,2008-05-15,01:10:21
39.9337333,116.4667733,0,193.6,39583.0488773148,2008-05-15,01:10:23
39.9338983,116.4668966,0,193.6,39583.048900463,2008-05-15,01:10:25
39.9340983,116.4670883,0,190.3,39583.0489236111,2008-05-15,01:10:27
39.9342766,116.4672666,0,183.7,39583.0489467593,2008-05-15,01:10:29
39.9344433,116.4674483,0,180.4,39583.0489699074,2008-05-15,01:10:31
39.934595,116.4676283,0,180.4,39583.0489930556,2008-05-15,01:10:33
39.9347433,116.4677883,0,180.4,39583.0490162037,2008-05-15,01:10:35
39.9349116,116.4679483,0,180.4,39583.0490393518,2008-05-15,01:10:37
39.9350799,116.4681283,0,177.2,39583.0490625,2008-05-15,01:10:39
39.9352666,116.4683016,0,173.9,39583.0490856481,2008-05-15,01:10:41
39.93544,116.4684616,0,173.9,39583.0491087963,2008-05-15,01:10:43
39.9356399,116.4686,0,167.3,39583.0491319444,2008-05-15,01:10:45
39.9358833,116.468685,0,164,39583.0491550926,2008-05-15,01:10:47
39.9361033,116.4687099,0,157.5,39583.0491782407,2008-05-15,01:10:49
39.9362433,116.4687116,0,150.9,39583.0492013889,2008-05-15,01:10:51
39.9363182,116.4687099,0,147.6,39583.049224537,2008-05-15,01:10:53
39.9363533,116.4686983,0,144.4,39583.0492476852,2008-05-15,01:10:55
39.9363549,116.4686916,0,141.1,39583.0492708333,2008-05-15,01:10:57
39.9363516,116.4686816,0,134.5,39583.0493287037,2008-05-15,01:11:02
39.9363483,116.4686749,0,124.7,39583.0493865741,2008-05-15,01:11:07
39.9363483,116.4686749,0,124.7,39583.0494212963,2008-05-15,01:11:10
39.936345,116.4686683,0,124.7,39583.0494444444,2008-05-15,01:11:12
39.9363699,116.4686666,0,124.7,39583.0495023148,2008-05-15,01:11:17
39.9364283,116.4686666,0,121.4,39583.049525463,2008-05-15,01:11:19
39.93653,116.4686633,0,121.4,39583.0495486111,2008-05-15,01:11:21
39.9366616,116.4686516,0,124.7,39583.0495717593,2008-05-15,01:11:23
39.9368333,116.4686399,0,124.7,39583.0495949074,2008-05-15,01:11:25
39.9370299,116.4686316,0,121.4,39583.0496180556,2008-05-15,01:11:27
39.9372516,116.468615,0,121.4,39583.0496412037,2008-05-15,01:11:29
39.9375016,116.4685883,0,128,39583.0496643518,2008-05-15,01:11:31
39.9377716,116.4685633,0,131.2,39583.0496875,2008-05-15,01:11:33
39.9380566,116.4685366,0,134.5,39583.0497106481,2008-05-15,01:11:35
39.9383583,116.4685116,0,137.8,39583.0497337963,2008-05-15,01:11:37
39.9391866,116.4684333,0,141.1,39583.0497916667,2008-05-15,01:11:42
39.9400716,116.4683599,0,137.8,39583.049849537,2008-05-15,01:11:47
39.9407999,116.468315,0,137.8,39583.0499074074,2008-05-15,01:11:52
39.9410483,116.4682983,0,137.8,39583.0499305556,2008-05-15,01:11:54
39.9413016,116.4683066,0,118.1,39583.0499537037,2008-05-15,01:11:56
39.9415783,116.4683016,0,105,39583.0499768518,2008-05-15,01:11:58
39.9418683,116.4682766,0,101.7,39583.05,2008-05-15,01:12:00
39.942175,116.46825,0,91.9,39583.0500231481,2008-05-15,01:12:02
39.9430183,116.4681366,0,88.6,39583.0500810185,2008-05-15,01:12:07
39.9436666,116.4680233,0,105,39583.0501388889,2008-05-15,01:12:12
39.9437466,116.4680166,0,108.3,39583.050162037,2008-05-15,01:12:14
39.9437649,116.4680299,0,108.3,39583.0501851852,2008-05-15,01:12:16
39.94376,116.4680316,0,108.3,39583.0502430556,2008-05-15,01:12:21
39.94376,116.4680299,0,108.3,39583.0503009259,2008-05-15,01:12:26
39.94376,116.4680299,0,108.3,39583.0503587963,2008-05-15,01:12:31
39.94376,116.4680299,0,108.3,39583.0504166667,2008-05-15,01:12:36
39.94376,116.4680299,0,108.3,39583.050474537,2008-05-15,01:12:41
39.94376,116.4680299,0,108.3,39583.0505324074,2008-05-15,01:12:46
39.94376,116.4680299,0,108.3,39583.0505671296,2008-05-15,01:12:49
39.9437633,116.4680299,0,108.3,39583.0505902778,2008-05-15,01:12:51
39.9437733,116.4680283,0,108.3,39583.0506481482,2008-05-15,01:12:56
39.9437733,116.4680283,0,108.3,39583.0507060185,2008-05-15,01:13:01
39.9437733,116.4680283,0,108.3,39583.0507407407,2008-05-15,01:13:04
39.9437733,116.4680283,0,108.3,39583.0507638889,2008-05-15,01:13:06
39.943885,116.4680033,0,108.3,39583.0508217593,2008-05-15,01:13:11
39.9440083,116.4679783,0,108.3,39583.0508449074,2008-05-15,01:13:13
39.9441683,116.4679383,0,108.3,39583.0508680556,2008-05-15,01:13:15
39.9443599,116.4678833,0,108.3,39583.0508912037,2008-05-15,01:13:17
39.9445833,116.4678166,0,108.3,39583.0509143519,2008-05-15,01:13:19
39.9448316,116.4677383,0,105,39583.0509375,2008-05-15,01:13:21
39.9450999,116.4676616,0,105,39583.0509606482,2008-05-15,01:13:23
39.945385,116.4675799,0,105,39583.0509837963,2008-05-15,01:13:25
39.9456833,116.4675,0,108.3,39583.0510069444,2008-05-15,01:13:27
39.9459816,116.4674183,0,114.8,39583.0510300926,2008-05-15,01:13:29
39.9462599,116.4673433,0,124.7,39583.0510532407,2008-05-15,01:13:31
39.9465566,116.4672316,0,131.2,39583.0510763889,2008-05-15,01:13:33
39.9468516,116.4670716,0,128,39583.051099537,2008-05-15,01:13:35
39.9471199,116.4668816,0,124.7,39583.0511226852,2008-05-15,01:13:37
39.9473716,116.4666633,0,121.4,39583.0511458333,2008-05-15,01:13:39
39.9476233,116.4664366,0,114.8,39583.0511689815,2008-05-15,01:13:41
39.9478699,116.4662099,0,114.8,39583.0511921296,2008-05-15,01:13:43
39.9481249,116.4660166,0,114.8,39583.0512152778,2008-05-15,01:13:45
39.9484049,116.46587,0,114.8,39583.0512384259,2008-05-15,01:13:47
39.9491416,116.4656383,0,124.7,39583.0512962963,2008-05-15,01:13:52
39.9493683,116.46558,0,124.7,39583.0513194444,2008-05-15,01:13:54
39.9495483,116.4655383,0,131.2,39583.0513425926,2008-05-15,01:13:56
39.9496933,116.4654999,0,137.8,39583.0513657407,2008-05-15,01:13:58
39.9498099,116.4654683,0,144.4,39583.0513888889,2008-05-15,01:14:00
39.9499049,116.4654433,0,150.9,39583.051412037,2008-05-15,01:14:02
39.9500049,116.4653983,0,150.9,39583.0514351852,2008-05-15,01:14:04
39.950125,116.4653599,0,147.6,39583.0514583333,2008-05-15,01:14:06
39.9502333,116.4653316,0,147.6,39583.0514814815,2008-05-15,01:14:08
39.95033,116.4653083,0,134.5,39583.0515046296,2008-05-15,01:14:10
39.9504133,116.4652749,0,137.8,39583.0515277778,2008-05-15,01:14:12
39.9504783,116.4652783,0,134.5,39583.0515509259,2008-05-15,01:14:14
39.9505249,116.4652899,0,124.7,39583.0515740741,2008-05-15,01:14:16
39.9505233,116.4652983,0,124.7,39583.0515972222,2008-05-15,01:14:18
39.9505099,116.4653199,0,121.4,39583.0516550926,2008-05-15,01:14:23
39.9505099,116.4653199,0,121.4,39583.051712963,2008-05-15,01:14:28
39.9505099,116.4653199,0,121.4,39583.0517708333,2008-05-15,01:14:33
39.9505099,116.4653199,0,121.4,39583.0518287037,2008-05-15,01:14:38
39.9505099,116.4653199,0,121.4,39583.0518865741,2008-05-15,01:14:43
39.9505083,116.4653199,0,121.4,39583.0519444444,2008-05-15,01:14:48
39.9505116,116.4653183,0,121.4,39583.0519675926,2008-05-15,01:14:50
39.9505116,116.4653183,0,121.4,39583.052025463,2008-05-15,01:14:55
39.9505116,116.4653183,0,121.4,39583.0520833333,2008-05-15,01:15:00
39.9505116,116.4653183,0,121.4,39583.0521412037,2008-05-15,01:15:05
39.9505116,116.4653183,0,121.4,39583.0521990741,2008-05-15,01:15:10
39.9505116,116.4653183,0,121.4,39583.0522569444,2008-05-15,01:15:15
39.9505116,116.4653183,0,121.4,39583.0523148148,2008-05-15,01:15:20
39.9505116,116.4653183,0,121.4,39583.0523726852,2008-05-15,01:15:25
39.9505116,116.4653183,0,121.4,39583.0524074074,2008-05-15,01:15:28
39.9505116,116.4653183,0,121.4,39583.0524305556,2008-05-15,01:15:30
39.9506449,116.4652766,0,121.4,39583.0524884259,2008-05-15,01:15:35
39.9507049,116.4652616,0,121.4,39583.0525115741,2008-05-15,01:15:37
39.9507183,116.4652366,0,121.4,39583.0525347222,2008-05-15,01:15:39
39.9507499,116.4652033,0,118.1,39583.0525578704,2008-05-15,01:15:41
39.9508149,116.4651216,0,118.1,39583.0525810185,2008-05-15,01:15:43
39.950895,116.4649966,0,118.1,39583.0526041667,2008-05-15,01:15:45
39.9509066,116.4648299,0,114.8,39583.0526273148,2008-05-15,01:15:47
39.9508566,116.4646216,0,114.8,39583.052650463,2008-05-15,01:15:49
39.9507933,116.4643966,0,114.8,39583.0526736111,2008-05-15,01:15:51
39.9507116,116.4641399,0,114.8,39583.0526967593,2008-05-15,01:15:53
39.9506483,116.4638766,0,114.8,39583.0527199074,2008-05-15,01:15:55
39.9505783,116.46367,0,114.8,39583.0527430556,2008-05-15,01:15:57
39.9505116,116.463465,0,111.5,39583.0527662037,2008-05-15,01:15:59
39.9504516,116.4633149,0,111.5,39583.0527893519,2008-05-15,01:16:01
39.9503816,116.4632066,0,114.8,39583.0528125,2008-05-15,01:16:03
39.9503416,116.4630933,0,111.5,39583.0528356481,2008-05-15,01:16:05
39.9503066,116.4630016,0,114.8,39583.0528587963,2008-05-15,01:16:07
39.9502883,116.46289,0,114.8,39583.0528819444,2008-05-15,01:16:09
39.9502716,116.46278,0,118.1,39583.0529050926,2008-05-15,01:16:11
39.95026,116.462645,0,118.1,39583.0529282407,2008-05-15,01:16:13
39.9502466,116.4625483,0,118.1,39583.0529513889,2008-05-15,01:16:15
39.9502516,116.4624566,0,118.1,39583.052974537,2008-05-15,01:16:17
39.9502983,116.4623516,0,118.1,39583.0529976852,2008-05-15,01:16:19
39.9504083,116.4623083,0,114.8,39583.0530208333,2008-05-15,01:16:21
39.9505316,116.4622899,0,111.5,39583.0530439815,2008-05-15,01:16:23
39.9506766,116.4622616,0,111.5,39583.0530671296,2008-05-15,01:16:25
39.9508466,116.4622266,0,111.5,39583.0530902778,2008-05-15,01:16:27
39.9510233,116.4622066,0,111.5,39583.0531134259,2008-05-15,01:16:29
39.9512116,116.46219,0,108.3,39583.0531365741,2008-05-15,01:16:31
39.9514066,116.462175,0,108.3,39583.0531597222,2008-05-15,01:16:33
39.95161,116.4621783,0,108.3,39583.0531828704,2008-05-15,01:16:35
39.9518466,116.4621716,0,108.3,39583.0532060185,2008-05-15,01:16:37
39.952115,116.4621466,0,111.5,39583.0532291667,2008-05-15,01:16:39
39.952365,116.46212,0,111.5,39583.0532523148,2008-05-15,01:16:41
39.9525549,116.4621149,0,114.8,39583.053275463,2008-05-15,01:16:43
39.9527483,116.4620799,0,114.8,39583.0532986111,2008-05-15,01:16:45
39.9529633,116.4620549,0,118.1,39583.0533217593,2008-05-15,01:16:47
39.9532083,116.4620399,0,118.1,39583.0533449074,2008-05-15,01:16:49
39.9534683,116.4620199,0,121.4,39583.0533680556,2008-05-15,01:16:51
39.9537049,116.4620049,0,121.4,39583.0533912037,2008-05-15,01:16:53
39.9539166,116.4620049,0,128,39583.0534143519,2008-05-15,01:16:55
39.9541549,116.4619983,0,128,39583.0534375,2008-05-15,01:16:57
39.9544083,116.4619833,0,128,39583.0534606481,2008-05-15,01:16:59
39.9546566,116.461965,0,124.7,39583.0534837963,2008-05-15,01:17:01
39.9548566,116.461945,0,124.7,39583.0535069444,2008-05-15,01:17:03
39.9550133,116.4619166,0,124.7,39583.0535300926,2008-05-15,01:17:05
39.9551599,116.4619033,0,124.7,39583.0535532407,2008-05-15,01:17:07
39.9553333,116.461875,0,141.1,39583.0535763889,2008-05-15,01:17:09
39.9555233,116.4618466,0,141.1,39583.053599537,2008-05-15,01:17:11
39.955715,116.4618183,0,131.2,39583.0536226852,2008-05-15,01:17:13
39.9558983,116.4617983,0,141.1,39583.0536458333,2008-05-15,01:17:15
39.9560766,116.4617766,0,137.8,39583.0536689815,2008-05-15,01:17:17
39.9562249,116.4617566,0,150.9,39583.0536921296,2008-05-15,01:17:19
39.9563366,116.4617516,0,150.9,39583.0537152778,2008-05-15,01:17:21
39.9564083,116.461755,0,154.2,39583.0537384259,2008-05-15,01:17:23
39.9564716,116.4617466,0,164,39583.0537615741,2008-05-15,01:17:25
39.9565599,116.4617416,0,164,39583.0537847222,2008-05-15,01:17:27
39.9566533,116.4617416,0,167.3,39583.0538078704,2008-05-15,01:17:29
39.9567216,116.4617416,0,170.6,39583.0538310185,2008-05-15,01:17:31
39.9567733,116.4617449,0,173.9,39583.0538541667,2008-05-15,01:17:33
39.9568149,116.4617449,0,180.4,39583.0538773148,2008-05-15,01:17:35
39.9568699,116.4617449,0,187,39583.053900463,2008-05-15,01:17:37
39.9569233,116.4617399,0,193.6,39583.0539236111,2008-05-15,01:17:39
39.9569666,116.4617316,0,210,39583.0539467593,2008-05-15,01:17:41
39.95702,116.4617233,0,219.8,39583.0539699074,2008-05-15,01:17:43
39.9570816,116.461715,0,219.8,39583.0539930556,2008-05-15,01:17:45
39.9571416,116.4617083,0,226.4,39583.0540162037,2008-05-15,01:17:47
39.957185,116.4617016,0,232.9,39583.0540393519,2008-05-15,01:17:49
39.9572033,116.4617116,0,242.8,39583.0540625,2008-05-15,01:17:51
39.9572349,116.4617066,0,255.9,39583.0540856481,2008-05-15,01:17:53
39.9572899,116.4616699,0,262.5,39583.0541087963,2008-05-15,01:17:55
39.9573716,116.461615,0,275.6,39583.0541319444,2008-05-15,01:17:57
39.9574716,116.4615333,0,252.6,39583.0541550926,2008-05-15,01:17:59
39.9575666,116.4614316,0,252.6,39583.0541782407,2008-05-15,01:18:01
39.9576333,116.4612766,0,255.9,39583.0542013889,2008-05-15,01:18:03
39.9577316,116.4611633,0,259.2,39583.054224537,2008-05-15,01:18:05
39.9578233,116.4610566,0,259.2,39583.0542476852,2008-05-15,01:18:07
39.9578566,116.4609966,0,259.2,39583.0542708333,2008-05-15,01:18:09
39.9578899,116.460965,0,249.3,39583.0542939815,2008-05-15,01:18:11
39.9579316,116.4609016,0,252.6,39583.0543171296,2008-05-15,01:18:13
39.9579966,116.4608066,0,252.6,39583.0543402778,2008-05-15,01:18:15
39.958055,116.4607166,0,252.6,39583.0543634259,2008-05-15,01:18:17
39.9580999,116.4606233,0,249.3,39583.0543865741,2008-05-15,01:18:19
39.9581516,116.4605983,0,246.1,39583.0544097222,2008-05-15,01:18:21
39.95811,116.4604899,0,236.2,39583.0544328704,2008-05-15,01:18:23
