# Supplementary material for: Research on differential privacy protection method based on user tendency
Source: PLoS One. 2023 Oct 26;18(10):e0288823. doi: 10.1371/journal.pone.0288823 (PMC10602288; doi:10.1371/journal.pone.0288823)
Supplement: S5 Data — (ZIP) [file pone.0288823.s005.zip › Data 5-5/153/Trajectory/20080515043033.plt]

Geolife trajectory
WGS 84
Altitude is in Feet
Reserved 3
0,2,255,My Track,0,0,2,8421376
0
39.9576516,116.4586466,0,236.2,39583.1878819444,2008-05-15,04:30:33
39.9576533,116.4586283,0,236.2,39583.1878935185,2008-05-15,04:30:34
39.9576533,116.4585916,0,236.2,39583.1879166667,2008-05-15,04:30:36
39.9576633,116.4584033,0,236.2,39583.1880208333,2008-05-15,04:30:45
39.95766,116.4584366,0,236.2,39583.1880439815,2008-05-15,04:30:47
39.9576399,116.4584449,0,236.2,39583.1880671296,2008-05-15,04:30:49
39.9576383,116.4584166,0,236.2,39583.1880902778,2008-05-15,04:30:51
39.9576149,116.4584383,0,236.2,39583.1881134259,2008-05-15,04:30:53
39.95759,116.458345,0,236.2,39583.1881365741,2008-05-15,04:30:55
39.9575716,116.4583466,0,236.2,39583.1881597222,2008-05-15,04:30:57
39.9575533,116.4583416,0,236.2,39583.1881828704,2008-05-15,04:30:59
39.9575216,116.45833,0,236.2,39583.1882060185,2008-05-15,04:31:01
39.9574866,116.4582549,0,236.2,39583.1882291667,2008-05-15,04:31:03
39.9574749,116.45821,0,236.2,39583.1882523148,2008-05-15,04:31:05
39.9574583,116.45823,0,236.2,39583.188275463,2008-05-15,04:31:07
39.957385,116.4582216,0,236.2,39583.1882986111,2008-05-15,04:31:09
39.9573599,116.4581883,0,236.2,39583.1883217593,2008-05-15,04:31:11
39.9573333,116.4581349,0,236.2,39583.1883449074,2008-05-15,04:31:13
39.9572866,116.4580999,0,236.2,39583.1883680556,2008-05-15,04:31:15
39.9572433,116.4581016,0,236.2,39583.1883912037,2008-05-15,04:31:17
39.9572216,116.4580916,0,236.2,39583.1884143518,2008-05-15,04:31:19
39.9571816,116.45809,0,236.2,39583.1884375,2008-05-15,04:31:21
39.9571666,116.4580799,0,236.2,39583.1884606481,2008-05-15,04:31:23
39.9571583,116.458015,0,236.2,39583.1884837963,2008-05-15,04:31:25
39.9571583,116.4579716,0,236.2,39583.1885069444,2008-05-15,04:31:27
39.9571433,116.4579399,0,236.2,39583.1885300926,2008-05-15,04:31:29
39.9572416,116.4579899,0,236.2,39583.1885532407,2008-05-15,04:31:31
39.9573033,116.4581183,0,236.2,39583.1886111111,2008-05-15,04:31:36
39.9573483,116.45821,0,236.2,39583.1886689815,2008-05-15,04:31:41
39.9573666,116.4581833,0,236.2,39583.1887268518,2008-05-15,04:31:46
39.9573583,116.4582199,0,236.2,39583.18875,2008-05-15,04:31:48
39.9564866,116.4577433,0,236.2,39583.1891782407,2008-05-15,04:32:25
39.9564483,116.4576633,0,236.2,39583.1892013889,2008-05-15,04:32:27
39.9564416,116.4575833,0,236.2,39583.189224537,2008-05-15,04:32:29
39.9564116,116.4574933,0,236.2,39583.1892476852,2008-05-15,04:32:31
39.9564166,116.4574483,0,236.2,39583.1892708333,2008-05-15,04:32:33
39.9564133,116.4574233,0,236.2,39583.1892939815,2008-05-15,04:32:35
39.9567016,116.45749,0,236.2,39583.1893171296,2008-05-15,04:32:37
39.9567783,116.4574833,0,236.2,39583.189375,2008-05-15,04:32:42
39.9567783,116.4574833,0,236.2,39583.1894097222,2008-05-15,04:32:45
39.9567733,116.4574866,0,236.2,39583.1894328704,2008-05-15,04:32:47
39.9567283,116.4574499,0,236.2,39583.1894907407,2008-05-15,04:32:52
39.9567216,116.4574466,0,236.2,39583.1895138889,2008-05-15,04:32:54
39.9567149,116.4574349,0,236.2,39583.189537037,2008-05-15,04:32:56
39.9567033,116.4574183,0,236.2,39583.1895601852,2008-05-15,04:32:58
39.956695,116.4574083,0,236.2,39583.1895833333,2008-05-15,04:33:00
39.9566866,116.4573933,0,236.2,39583.1896064815,2008-05-15,04:33:02
39.9566766,116.457385,0,236.2,39583.1896296296,2008-05-15,04:33:04
39.9566616,116.45739,0,236.2,39583.1896527778,2008-05-15,04:33:06
39.956655,116.4573183,0,236.2,39583.1896759259,2008-05-15,04:33:08
39.9566449,116.45732,0,236.2,39583.1896990741,2008-05-15,04:33:10
39.9566366,116.457335,0,236.2,39583.1897222222,2008-05-15,04:33:12
39.9566049,116.4572683,0,236.2,39583.1897453704,2008-05-15,04:33:14
39.9565166,116.4571966,0,236.2,39583.1897685185,2008-05-15,04:33:16
39.9564799,116.4571766,0,236.2,39583.1897916667,2008-05-15,04:33:18
39.9564533,116.4571683,0,236.2,39583.1898148148,2008-05-15,04:33:20
39.9564833,116.4571733,0,236.2,39583.189837963,2008-05-15,04:33:22
39.9565116,116.4572033,0,236.2,39583.1898611111,2008-05-15,04:33:24
39.9564933,116.4571566,0,236.2,39583.1899189815,2008-05-15,04:33:29
39.9564499,116.4571216,0,236.2,39583.1899421296,2008-05-15,04:33:31
39.9564349,116.4570966,0,236.2,39583.1899652778,2008-05-15,04:33:33
39.9564366,116.4570999,0,236.2,39583.1899884259,2008-05-15,04:33:35
39.95632,116.4570649,0,236.2,39583.1900462963,2008-05-15,04:33:40
39.9563133,116.4570633,0,236.2,39583.1900694444,2008-05-15,04:33:42
39.9563316,116.4571316,0,236.2,39583.1900925926,2008-05-15,04:33:44
39.9563666,116.4571783,0,236.2,39583.1901157407,2008-05-15,04:33:46
39.95636,116.4571549,0,236.2,39583.1901388889,2008-05-15,04:33:48
39.9563483,116.4570649,0,236.2,39583.1901967593,2008-05-15,04:33:53
39.9563249,116.4570133,0,236.2,39583.1902199074,2008-05-15,04:33:55
39.9563233,116.457005,0,236.2,39583.1902430556,2008-05-15,04:33:57
39.956315,116.4569866,0,236.2,39583.1902662037,2008-05-15,04:33:59
39.9563183,116.4569983,0,236.2,39583.1902893518,2008-05-15,04:34:01
39.9563099,116.4569516,0,236.2,39583.1903472222,2008-05-15,04:34:06
39.9562916,116.4569016,0,236.2,39583.1903703704,2008-05-15,04:34:08
39.9562683,116.4568699,0,236.2,39583.1903935185,2008-05-15,04:34:10
39.9562416,116.4568466,0,236.2,39583.1904166667,2008-05-15,04:34:12
39.9562183,116.4568133,0,236.2,39583.1904398148,2008-05-15,04:34:14
39.9562116,116.45674,0,236.2,39583.190462963,2008-05-15,04:34:16
39.9561849,116.4567033,0,236.2,39583.1904861111,2008-05-15,04:34:18
39.9561533,116.4566566,0,236.2,39583.1905092593,2008-05-15,04:34:20
39.9561483,116.4566433,0,236.2,39583.1905324074,2008-05-15,04:34:22
39.9561383,116.4566316,0,236.2,39583.1905555556,2008-05-15,04:34:24
39.9561699,116.4568316,0,236.2,39583.1905787037,2008-05-15,04:34:26
39.9561583,116.4568783,0,236.2,39583.1906018518,2008-05-15,04:34:28
39.9561166,116.4568266,0,236.2,39583.190625,2008-05-15,04:34:30
39.9560666,116.4567383,0,236.2,39583.1906481481,2008-05-15,04:34:32
39.9559633,116.4566616,0,236.2,39583.1906712963,2008-05-15,04:34:34
39.95591,116.4566,0,236.2,39583.1906944444,2008-05-15,04:34:36
39.9558616,116.4565783,0,236.2,39583.1907175926,2008-05-15,04:34:38
39.95588,116.4565966,0,236.2,39583.1907407407,2008-05-15,04:34:40
39.9558683,116.456635,0,236.2,39583.1907638889,2008-05-15,04:34:42
39.9558316,116.4566366,0,236.2,39583.190787037,2008-05-15,04:34:44
39.95581,116.4565933,0,236.2,39583.1908101852,2008-05-15,04:34:46
39.9558199,116.4564699,0,236.2,39583.1908333333,2008-05-15,04:34:48
39.9558533,116.4564849,0,236.2,39583.1908564815,2008-05-15,04:34:50
39.9558899,116.45655,0,236.2,39583.1908796296,2008-05-15,04:34:52
39.9558899,116.45655,0,236.2,39583.1909143519,2008-05-15,04:34:55
39.9558866,116.4565549,0,236.2,39583.1909375,2008-05-15,04:34:57
39.9557433,116.456395,0,236.2,39583.1909953704,2008-05-15,04:35:02
39.9556649,116.4563833,0,236.2,39583.1910185185,2008-05-15,04:35:04
39.9556116,116.4563383,0,236.2,39583.1910416667,2008-05-15,04:35:06
39.9555933,116.456285,0,236.2,39583.1910648148,2008-05-15,04:35:08
39.9555716,116.4562533,0,236.2,39583.191087963,2008-05-15,04:35:10
39.9555516,116.456235,0,236.2,39583.1911111111,2008-05-15,04:35:12
39.9555699,116.4562083,0,236.2,39583.1911342593,2008-05-15,04:35:14
39.9555483,116.4561833,0,236.2,39583.1911574074,2008-05-15,04:35:16
39.9556199,116.4561983,0,236.2,39583.1911805556,2008-05-15,04:35:18
39.9556466,116.4562033,0,236.2,39583.1912037037,2008-05-15,04:35:20
39.9555683,116.45622,0,236.2,39583.1912615741,2008-05-15,04:35:25
39.9555566,116.4562149,0,236.2,39583.1912847222,2008-05-15,04:35:27
39.955575,116.45625,0,236.2,39583.1913425926,2008-05-15,04:35:32
39.955585,116.4562149,0,236.2,39583.191400463,2008-05-15,04:35:37
39.9555949,116.4561883,0,236.2,39583.1914236111,2008-05-15,04:35:39
39.9555883,116.4562133,0,236.2,39583.1914467593,2008-05-15,04:35:41
39.9555499,116.4562266,0,236.2,39583.1914699074,2008-05-15,04:35:43
39.9555316,116.4562066,0,236.2,39583.1914930556,2008-05-15,04:35:45
39.9555366,116.4561899,0,236.2,39583.1915162037,2008-05-15,04:35:47
39.9555216,116.4561516,0,236.2,39583.1915393519,2008-05-15,04:35:49
39.9555233,116.4561016,0,236.2,39583.1915625,2008-05-15,04:35:51
39.9555099,116.4560566,0,236.2,39583.1915856482,2008-05-15,04:35:53
39.9555099,116.4560216,0,236.2,39583.1916087963,2008-05-15,04:35:55
39.9555133,116.4560066,0,236.2,39583.1916319444,2008-05-15,04:35:57
39.95549,116.4559583,0,236.2,39583.1916550926,2008-05-15,04:35:59
39.9554666,116.4559466,0,236.2,39583.1916782407,2008-05-15,04:36:01
39.9554483,116.4559533,0,236.2,39583.1917013889,2008-05-15,04:36:03
39.9554066,116.45596,0,236.2,39583.191724537,2008-05-15,04:36:05
39.9553849,116.4559799,0,236.2,39583.1917476852,2008-05-15,04:36:07
39.9553533,116.4559766,0,236.2,39583.1917708333,2008-05-15,04:36:09
39.9553166,116.4559666,0,236.2,39583.1917939815,2008-05-15,04:36:11
39.9552849,116.4559483,0,236.2,39583.1918171296,2008-05-15,04:36:13
39.9552683,116.4559166,0,236.2,39583.1918402778,2008-05-15,04:36:15
39.955235,116.4558749,0,236.2,39583.1918634259,2008-05-15,04:36:17
39.9552133,116.4558266,0,236.2,39583.1918865741,2008-05-15,04:36:19
39.9551916,116.4557949,0,236.2,39583.1919097222,2008-05-15,04:36:21
39.95517,116.4557683,0,236.2,39583.1919328704,2008-05-15,04:36:23
39.9551283,116.4557399,0,236.2,39583.1919560185,2008-05-15,04:36:25
39.9550683,116.4557266,0,236.2,39583.1919791667,2008-05-15,04:36:27
39.95504,116.4557066,0,236.2,39583.1920023148,2008-05-15,04:36:29
39.9550083,116.45568,0,236.2,39583.192025463,2008-05-15,04:36:31
39.954985,116.4556633,0,236.2,39583.1920486111,2008-05-15,04:36:33
39.9549799,116.455695,0,236.2,39583.1920717593,2008-05-15,04:36:35
39.9549666,116.4557016,0,236.2,39583.1920949074,2008-05-15,04:36:37
39.9549533,116.4557116,0,236.2,39583.1921180556,2008-05-15,04:36:39
39.9549399,116.455715,0,236.2,39583.1921412037,2008-05-15,04:36:41
39.9549183,116.4557066,0,236.2,39583.1921643519,2008-05-15,04:36:43
39.9549199,116.45568,0,236.2,39583.1921875,2008-05-15,04:36:45
39.9548983,116.455645,0,236.2,39583.1922106481,2008-05-15,04:36:47
39.9548866,116.4556116,0,236.2,39583.1922337963,2008-05-15,04:36:49
39.9548783,116.4555766,0,236.2,39583.1922569444,2008-05-15,04:36:51
39.9548716,116.4555533,0,236.2,39583.1922800926,2008-05-15,04:36:53
39.9548666,116.4555299,0,236.2,39583.1923032407,2008-05-15,04:36:55
39.9548516,116.4555416,0,236.2,39583.1923263889,2008-05-15,04:36:57
39.9548399,116.4555449,0,236.2,39583.192349537,2008-05-15,04:36:59
39.9548249,116.4555649,0,236.2,39583.1923726852,2008-05-15,04:37:01
39.9548583,116.4555949,0,236.2,39583.1923958333,2008-05-15,04:37:03
39.9549533,116.4557383,0,236.2,39583.1924537037,2008-05-15,04:37:08
39.95497,116.4557516,0,236.2,39583.1924768519,2008-05-15,04:37:10
39.9549716,116.4557466,0,236.2,39583.1925,2008-05-15,04:37:12
39.9550416,116.4556083,0,236.2,39583.1927777778,2008-05-15,04:37:36
39.9552166,116.45571,0,236.2,39583.192974537,2008-05-15,04:37:53
39.955265,116.4557483,0,236.2,39583.1929976852,2008-05-15,04:37:55
39.9552533,116.4556966,0,236.2,39583.1930324074,2008-05-15,04:37:58
39.9544833,116.4554249,0,236.2,39583.1981944444,2008-05-15,04:45:24
39.9545149,116.4553766,0,236.2,39583.1982175926,2008-05-15,04:45:26
39.9545166,116.4553616,0,236.2,39583.1982407407,2008-05-15,04:45:28
39.9545716,116.4552366,0,236.2,39583.1982638889,2008-05-15,04:45:30
39.9545883,116.4551983,0,236.2,39583.198287037,2008-05-15,04:45:32
39.9545683,116.4551466,0,236.2,39583.1983101852,2008-05-15,04:45:34
39.9546066,116.4549883,0,236.2,39583.1983333333,2008-05-15,04:45:36
39.9546266,116.4548883,0,236.2,39583.1983564815,2008-05-15,04:45:38
39.9546916,116.4547,0,236.2,39583.1983796296,2008-05-15,04:45:40
39.9547033,116.4546783,0,236.2,39583.1984027778,2008-05-15,04:45:42
39.95472,116.454645,0,236.2,39583.1984259259,2008-05-15,04:45:44
39.9545833,116.4545316,0,236.2,39583.1984722222,2008-05-15,04:45:48
39.9545533,116.4545149,0,236.2,39583.1984953704,2008-05-15,04:45:50
39.95461,116.4543616,0,236.2,39583.1985185185,2008-05-15,04:45:52
39.9542066,116.4545616,0,236.2,39583.1985532407,2008-05-15,04:45:55
39.9539416,116.4546583,0,236.2,39583.1985763889,2008-05-15,04:45:57
39.95374,116.4547166,0,236.2,39583.198599537,2008-05-15,04:45:59
39.9535133,116.4547766,0,236.2,39583.1986226852,2008-05-15,04:46:01
39.9545433,116.4545383,0,236.2,39583.1986921296,2008-05-15,04:46:07
39.9546033,116.454595,0,236.2,39583.1987152778,2008-05-15,04:46:09
39.9545849,116.45465,0,236.2,39583.1987384259,2008-05-15,04:46:11
39.9545583,116.4546816,0,236.2,39583.1987615741,2008-05-15,04:46:13
39.9544199,116.4549149,0,236.2,39583.1988194444,2008-05-15,04:46:18
39.9544199,116.4549083,0,236.2,39583.1988425926,2008-05-15,04:46:20
39.9543916,116.4549033,0,236.2,39583.1988657407,2008-05-15,04:46:22
39.9543449,116.4548566,0,236.2,39583.1988888889,2008-05-15,04:46:24
39.9543166,116.4548283,0,236.2,39583.198912037,2008-05-15,04:46:26
39.9542816,116.4548216,0,236.2,39583.1989351852,2008-05-15,04:46:28
39.9542383,116.4548633,0,236.2,39583.1989583333,2008-05-15,04:46:30
39.9542216,116.4548716,0,236.2,39583.1989814815,2008-05-15,04:46:32
39.9542049,116.454895,0,236.2,39583.1990046296,2008-05-15,04:46:34
39.9542099,116.4548816,0,236.2,39583.1990277778,2008-05-15,04:46:36
39.9541966,116.4548283,0,236.2,39583.1990856482,2008-05-15,04:46:41
39.9541799,116.4548116,0,236.2,39583.1991087963,2008-05-15,04:46:43
39.9541549,116.4548149,0,236.2,39583.1991319444,2008-05-15,04:46:45
39.9541333,116.4548183,0,236.2,39583.1991550926,2008-05-15,04:46:47
39.9541066,116.45482,0,236.2,39583.1991782407,2008-05-15,04:46:49
39.9540866,116.4548099,0,236.2,39583.1992013889,2008-05-15,04:46:51
39.9540833,116.4548016,0,236.2,39583.199224537,2008-05-15,04:46:53
39.9540799,116.4547333,0,236.2,39583.1992476852,2008-05-15,04:46:55
39.9541266,116.4546483,0,232.9,39583.1992708333,2008-05-15,04:46:57
39.9540983,116.4545783,0,232.9,39583.1992939815,2008-05-15,04:46:59
39.9540783,116.4545633,0,232.9,39583.1993171296,2008-05-15,04:47:01
39.9540566,116.4545716,0,232.9,39583.1993402778,2008-05-15,04:47:03
39.95406,116.4545266,0,229.7,39583.1993634259,2008-05-15,04:47:05
39.954045,116.45449,0,229.7,39583.1993865741,2008-05-15,04:47:07
39.9540549,116.4544333,0,229.7,39583.1994097222,2008-05-15,04:47:09
39.9541266,116.45433,0,229.7,39583.1994328704,2008-05-15,04:47:11
39.9541983,116.454245,0,229.7,39583.1994560185,2008-05-15,04:47:13
39.9542466,116.4542083,0,229.7,39583.1994791667,2008-05-15,04:47:15
39.9542533,116.4541433,0,229.7,39583.1995023148,2008-05-15,04:47:17
39.954245,116.4541333,0,229.7,39583.199525463,2008-05-15,04:47:19
39.9542583,116.4540766,0,229.7,39583.1995601852,2008-05-15,04:47:22
39.9542749,116.45404,0,229.7,39583.1995833333,2008-05-15,04:47:24
39.9542649,116.4540183,0,229.7,39583.1996064815,2008-05-15,04:47:26
39.9542583,116.4539983,0,229.7,39583.1996296296,2008-05-15,04:47:28
39.9542333,116.4539916,0,229.7,39583.1996527778,2008-05-15,04:47:30
39.9542266,116.453965,0,229.7,39583.1996759259,2008-05-15,04:47:32
39.9542166,116.4539583,0,229.7,39583.1997106481,2008-05-15,04:47:35
39.9543616,116.4538066,0,229.7,39583.1997337963,2008-05-15,04:47:37
39.954285,116.4538349,0,229.7,39583.1997685185,2008-05-15,04:47:40
39.9542033,116.4538699,0,229.7,39583.1998032407,2008-05-15,04:47:43
39.9541799,116.4538516,0,229.7,39583.1998263889,2008-05-15,04:47:45
39.954185,116.4538016,0,226.4,39583.199849537,2008-05-15,04:47:47
39.9542033,116.4537233,0,226.4,39583.1998726852,2008-05-15,04:47:49
39.9541366,116.4537466,0,226.4,39583.1998958333,2008-05-15,04:47:51
39.95403,116.4538116,0,223.1,39583.1999189815,2008-05-15,04:47:53
39.9539133,116.4539449,0,223.1,39583.1999421296,2008-05-15,04:47:55
39.9538416,116.4540299,0,219.8,39583.1999652778,2008-05-15,04:47:57
39.9539583,116.4539949,0,216.5,39583.1999884259,2008-05-15,04:47:59
39.9539666,116.45402,0,216.5,39583.2000115741,2008-05-15,04:48:01
39.9539033,116.4540666,0,216.5,39583.2000347222,2008-05-15,04:48:03
39.9538883,116.4540599,0,216.5,39583.2000578704,2008-05-15,04:48:05
39.9538549,116.4540983,0,216.5,39583.2000810185,2008-05-15,04:48:07
39.9538316,116.4540433,0,216.5,39583.2001041667,2008-05-15,04:48:09
39.9538049,116.4540583,0,213.3,39583.2001273148,2008-05-15,04:48:11
39.9537749,116.4540299,0,213.3,39583.200150463,2008-05-15,04:48:13
39.9537366,116.4539766,0,213.3,39583.2001736111,2008-05-15,04:48:15
39.9536633,116.4538216,0,213.3,39583.2002314815,2008-05-15,04:48:20
39.9536466,116.4538266,0,213.3,39583.2002546296,2008-05-15,04:48:22
39.9536666,116.4538383,0,213.3,39583.2002777778,2008-05-15,04:48:24
39.95368,116.4538316,0,213.3,39583.2003009259,2008-05-15,04:48:26
39.9537233,116.4538983,0,213.3,39583.2003240741,2008-05-15,04:48:28
39.9537816,116.453935,0,210,39583.2003472222,2008-05-15,04:48:30
39.9538066,116.4539799,0,206.7,39583.2003703704,2008-05-15,04:48:32
39.95382,116.4540149,0,206.7,39583.2003935185,2008-05-15,04:48:34
39.9539033,116.454,0,203.4,39583.2004166667,2008-05-15,04:48:36
39.9539433,116.4540299,0,203.4,39583.2004398148,2008-05-15,04:48:38
39.9540133,116.4539616,0,203.4,39583.200462963,2008-05-15,04:48:40
39.9540483,116.4539316,0,200.1,39583.2004861111,2008-05-15,04:48:42
39.95403,116.4539716,0,200.1,39583.2005092593,2008-05-15,04:48:44
39.9540249,116.4539899,0,200.1,39583.2005324074,2008-05-15,04:48:46
39.954005,116.4539916,0,200.1,39583.2005555556,2008-05-15,04:48:48
39.9540016,116.4539899,0,200.1,39583.2005787037,2008-05-15,04:48:50
39.9540483,116.45402,0,200.1,39583.2006018519,2008-05-15,04:48:52
39.9541233,116.4540183,0,200.1,39583.200625,2008-05-15,04:48:54
39.9541016,116.4540766,0,196.9,39583.2006481481,2008-05-15,04:48:56
39.9540799,116.454145,0,196.9,39583.2006712963,2008-05-15,04:48:58
39.9540816,116.4541849,0,196.9,39583.2006944444,2008-05-15,04:49:00
39.9542016,116.4541116,0,196.9,39583.2007175926,2008-05-15,04:49:02
39.95434,116.4540216,0,196.9,39583.2007407407,2008-05-15,04:49:04
39.9543716,116.4540533,0,196.9,39583.2007638889,2008-05-15,04:49:06
39.9543566,116.4541166,0,193.6,39583.200787037,2008-05-15,04:49:08
39.9543333,116.4541933,0,193.6,39583.2008101852,2008-05-15,04:49:10
39.9542866,116.4542783,0,196.9,39583.2008333333,2008-05-15,04:49:12
39.9542416,116.4543599,0,196.9,39583.2008564815,2008-05-15,04:49:14
39.9542233,116.454405,0,196.9,39583.2008796296,2008-05-15,04:49:16
39.9542499,116.4544,0,196.9,39583.2009027778,2008-05-15,04:49:18
39.954255,116.4544149,0,193.6,39583.2009259259,2008-05-15,04:49:20
39.9542316,116.4544633,0,196.9,39583.2009490741,2008-05-15,04:49:22
39.9542566,116.4544483,0,196.9,39583.2009722222,2008-05-15,04:49:24
39.9542866,116.4544449,0,196.9,39583.2009953704,2008-05-15,04:49:26
39.9542799,116.4544449,0,196.9,39583.2010185185,2008-05-15,04:49:28
39.9542933,116.4544233,0,193.6,39583.2010416667,2008-05-15,04:49:30
39.9543199,116.45442,0,193.6,39583.2010648148,2008-05-15,04:49:32
39.9543333,116.4544466,0,193.6,39583.201087963,2008-05-15,04:49:34
39.95438,116.4544416,0,193.6,39583.2011111111,2008-05-15,04:49:36
39.9544266,116.45444,0,193.6,39583.2011342593,2008-05-15,04:49:38
39.9544583,116.4543949,0,193.6,39583.2011574074,2008-05-15,04:49:40
39.9544749,116.45442,0,193.6,39583.2011805556,2008-05-15,04:49:42
39.9542199,116.4547883,0,193.6,39583.2012037037,2008-05-15,04:49:44
39.9542383,116.45477,0,193.6,39583.2012268519,2008-05-15,04:49:46
39.9542649,116.4547816,0,193.6,39583.20125,2008-05-15,04:49:48
39.9542749,116.4548099,0,193.6,39583.2012731481,2008-05-15,04:49:50
39.95427,116.4548299,0,193.6,39583.2012962963,2008-05-15,04:49:52
39.9542816,116.4548283,0,193.6,39583.2013194444,2008-05-15,04:49:54
39.9542799,116.4547933,0,193.6,39583.2013425926,2008-05-15,04:49:56
39.9543483,116.4547683,0,193.6,39583.201400463,2008-05-15,04:50:01
39.9543566,116.4547783,0,193.6,39583.2014236111,2008-05-15,04:50:03
39.9543883,116.4547866,0,193.6,39583.2014814815,2008-05-15,04:50:08
39.9544,116.4548149,0,193.6,39583.2015046296,2008-05-15,04:50:10
39.9543983,116.4548283,0,193.6,39583.2015277778,2008-05-15,04:50:12
39.9544066,116.45489,0,193.6,39583.2015856481,2008-05-15,04:50:17
39.9544066,116.4549116,0,193.6,39583.2016087963,2008-05-15,04:50:19
39.9544149,116.4549316,0,193.6,39583.2016319444,2008-05-15,04:50:21
39.9544566,116.4549499,0,193.6,39583.2016550926,2008-05-15,04:50:23
39.9544816,116.4550066,0,193.6,39583.2016782407,2008-05-15,04:50:25
39.9545133,116.4550216,0,190.3,39583.2017013889,2008-05-15,04:50:27
39.9545133,116.4550466,0,190.3,39583.201724537,2008-05-15,04:50:29
39.9545333,116.4550883,0,190.3,39583.2017476852,2008-05-15,04:50:31
39.9545333,116.45514,0,190.3,39583.2017708333,2008-05-15,04:50:33
39.9545599,116.4551499,0,190.3,39583.2017939815,2008-05-15,04:50:35
39.95459,116.454995,0,190.3,39583.2018171296,2008-05-15,04:50:37
39.9546233,116.4550116,0,190.3,39583.2018402778,2008-05-15,04:50:39
39.9546916,116.455015,0,190.3,39583.2018634259,2008-05-15,04:50:41
39.9547366,116.4550233,0,190.3,39583.2018865741,2008-05-15,04:50:43
39.9547799,116.4550266,0,190.3,39583.2019097222,2008-05-15,04:50:45
39.9548033,116.4550333,0,187,39583.2019328704,2008-05-15,04:50:47
39.9547999,116.455085,0,187,39583.2019907407,2008-05-15,04:50:52
39.9548066,116.4550933,0,187,39583.2020138889,2008-05-15,04:50:54
39.9547999,116.45512,0,187,39583.202037037,2008-05-15,04:50:56
39.9547633,116.4551816,0,187,39583.2020601852,2008-05-15,04:50:58
39.954775,116.455205,0,183.7,39583.2020833333,2008-05-15,04:51:00
39.9547716,116.45524,0,183.7,39583.2021064815,2008-05-15,04:51:02
39.9547916,116.4552233,0,183.7,39583.2021296296,2008-05-15,04:51:04
39.9548416,116.4551816,0,183.7,39583.2021527778,2008-05-15,04:51:06
39.9549049,116.455105,0,180.4,39583.2021759259,2008-05-15,04:51:08
39.9549033,116.4551166,0,180.4,39583.2021990741,2008-05-15,04:51:10
39.9549316,116.4551033,0,180.4,39583.2022222222,2008-05-15,04:51:12
39.9549199,116.4552016,0,177.2,39583.2022800926,2008-05-15,04:51:17
39.9549083,116.45517,0,177.2,39583.2023032407,2008-05-15,04:51:19
39.9548866,116.4552066,0,173.9,39583.2023263889,2008-05-15,04:51:21
39.9548699,116.4552149,0,173.9,39583.202349537,2008-05-15,04:51:23
39.9549733,116.4551683,0,173.9,39583.2024074074,2008-05-15,04:51:28
39.9549733,116.4551833,0,173.9,39583.2024305556,2008-05-15,04:51:30
39.9549633,116.4552016,0,173.9,39583.2024537037,2008-05-15,04:51:32
39.9549566,116.4552299,0,170.6,39583.2024768519,2008-05-15,04:51:34
39.955,116.45524,0,170.6,39583.2025,2008-05-15,04:51:36
39.9550266,116.4552716,0,170.6,39583.2025231481,2008-05-15,04:51:38
39.9549983,116.4553266,0,170.6,39583.2025462963,2008-05-15,04:51:40
39.9550383,116.4553883,0,167.3,39583.2025694444,2008-05-15,04:51:42
39.9550533,116.4554383,0,167.3,39583.2025925926,2008-05-15,04:51:44
39.9550866,116.4554066,0,167.3,39583.2026157407,2008-05-15,04:51:46
39.9550883,116.45547,0,167.3,39583.2026388889,2008-05-15,04:51:48
39.9550466,116.4555716,0,164,39583.202662037,2008-05-15,04:51:50
39.9550733,116.4555799,0,164,39583.2026851852,2008-05-15,04:51:52
39.9551133,116.455575,0,164,39583.2027083333,2008-05-15,04:51:54
39.95517,116.4555249,0,164,39583.2027314815,2008-05-15,04:51:56
39.9552066,116.455505,0,164,39583.2027546296,2008-05-15,04:51:58
39.9552299,116.4555283,0,164,39583.2027777778,2008-05-15,04:52:00
39.9551166,116.4556999,0,160.8,39583.2028009259,2008-05-15,04:52:02
39.9551133,116.4557466,0,157.5,39583.2028240741,2008-05-15,04:52:04
39.955095,116.4558333,0,157.5,39583.2028472222,2008-05-15,04:52:06
39.9551333,116.4557916,0,154.2,39583.2028703704,2008-05-15,04:52:08
39.9551633,116.45575,0,154.2,39583.2028935185,2008-05-15,04:52:10
39.9551849,116.4557583,0,154.2,39583.2029166667,2008-05-15,04:52:12
39.9552216,116.4557549,0,157.5,39583.2029398148,2008-05-15,04:52:14
39.9552466,116.4557549,0,157.5,39583.202962963,2008-05-15,04:52:16
39.9553599,116.4557833,0,164,39583.2029861111,2008-05-15,04:52:18
39.9553916,116.4557516,0,167.3,39583.2030092593,2008-05-15,04:52:20
39.9553983,116.4557383,0,167.3,39583.2030324074,2008-05-15,04:52:22
39.9553516,116.4557716,0,170.6,39583.2030902778,2008-05-15,04:52:27
39.9553283,116.4558366,0,170.6,39583.2031134259,2008-05-15,04:52:29
39.955295,116.455905,0,170.6,39583.2031365741,2008-05-15,04:52:31
39.9553066,116.4559349,0,170.6,39583.2031597222,2008-05-15,04:52:33
39.955295,116.4559466,0,170.6,39583.2031828704,2008-05-15,04:52:35
39.9552899,116.4560399,0,173.9,39583.2032060185,2008-05-15,04:52:37
39.9552716,116.4560899,0,173.9,39583.2032291667,2008-05-15,04:52:39
39.9552516,116.4560883,0,173.9,39583.2032523148,2008-05-15,04:52:41
39.9552766,116.4561183,0,173.9,39583.203275463,2008-05-15,04:52:43
39.9552999,116.4561333,0,177.2,39583.2032986111,2008-05-15,04:52:45
39.9553133,116.4561133,0,177.2,39583.2033217593,2008-05-15,04:52:47
39.9553166,116.4561,0,177.2,39583.2033449074,2008-05-15,04:52:49
39.9553733,116.4561566,0,180.4,39583.2034027778,2008-05-15,04:52:54
39.9553916,116.4561533,0,180.4,39583.2034259259,2008-05-15,04:52:56
39.955445,116.4560699,0,183.7,39583.2034490741,2008-05-15,04:52:58
39.9554849,116.4560833,0,183.7,39583.2034722222,2008-05-15,04:53:00
39.9555216,116.4560899,0,183.7,39583.2034953704,2008-05-15,04:53:02
39.9555616,116.4560716,0,183.7,39583.2035185185,2008-05-15,04:53:04
39.9555866,116.4561183,0,180.4,39583.2035416667,2008-05-15,04:53:06
39.9554983,116.4562616,0,180.4,39583.2035648148,2008-05-15,04:53:08
39.9554933,116.4562599,0,177.2,39583.203587963,2008-05-15,04:53:10
39.9555399,116.4562616,0,177.2,39583.2036111111,2008-05-15,04:53:12
39.9555733,116.4562633,0,177.2,39583.2036342593,2008-05-15,04:53:14
39.9555883,116.4562733,0,173.9,39583.2036574074,2008-05-15,04:53:16
39.9556566,116.4562383,0,177.2,39583.2036805556,2008-05-15,04:53:18
39.9556933,116.45625,0,173.9,39583.2037037037,2008-05-15,04:53:20
39.9557199,116.4562599,0,177.2,39583.2037268518,2008-05-15,04:53:22
39.9557216,116.4562883,0,177.2,39583.20375,2008-05-15,04:53:24
39.9557116,116.4562966,0,177.2,39583.2037731481,2008-05-15,04:53:26
39.9557083,116.4563816,0,177.2,39583.2038310185,2008-05-15,04:53:31
39.9556466,116.4564416,0,177.2,39583.2038541667,2008-05-15,04:53:33
39.9557349,116.4563583,0,177.2,39583.2038773148,2008-05-15,04:53:35
39.9557933,116.4563366,0,177.2,39583.203900463,2008-05-15,04:53:37
39.955795,116.4563683,0,177.2,39583.2039236111,2008-05-15,04:53:39
39.9558016,116.4563833,0,177.2,39583.2039467593,2008-05-15,04:53:41
39.9557683,116.45643,0,177.2,39583.2039699074,2008-05-15,04:53:43
39.9557616,116.4564149,0,177.2,39583.2039930556,2008-05-15,04:53:45
39.9558,116.4563066,0,177.2,39583.2040509259,2008-05-15,04:53:50
39.9557583,116.4563583,0,180.4,39583.2041087963,2008-05-15,04:53:55
39.9557416,116.4563633,0,183.7,39583.2041319444,2008-05-15,04:53:57
39.955745,116.4563699,0,183.7,39583.2041550926,2008-05-15,04:53:59
39.9557916,116.4564549,0,183.7,39583.204212963,2008-05-15,04:54:04
39.9558083,116.4564483,0,183.7,39583.2042361111,2008-05-15,04:54:06
39.955815,116.4564749,0,183.7,39583.2042592593,2008-05-15,04:54:08
39.9558449,116.4565316,0,187,39583.2043171296,2008-05-15,04:54:13
39.9558899,116.4566099,0,187,39583.2043402778,2008-05-15,04:54:15
39.9559233,116.45667,0,187,39583.2043634259,2008-05-15,04:54:17
39.9559849,116.4566983,0,183.7,39583.2043865741,2008-05-15,04:54:19
39.9559883,116.4567549,0,183.7,39583.2044097222,2008-05-15,04:54:21
39.9560766,116.456725,0,180.4,39583.2044328704,2008-05-15,04:54:23
39.9560849,116.4568199,0,180.4,39583.2044907407,2008-05-15,04:54:28
39.95609,116.456845,0,180.4,39583.2045138889,2008-05-15,04:54:30
39.9560933,116.4568633,0,180.4,39583.204537037,2008-05-15,04:54:32
39.9561266,116.4568183,0,177.2,39583.2045601852,2008-05-15,04:54:34
39.9561483,116.4567783,0,173.9,39583.2045833333,2008-05-15,04:54:36
39.9561783,116.456795,0,173.9,39583.2046064815,2008-05-15,04:54:38
39.9561849,116.4568266,0,173.9,39583.2046296296,2008-05-15,04:54:40
39.95615,116.4568599,0,173.9,39583.2046527778,2008-05-15,04:54:42
39.9561783,116.4567966,0,173.9,39583.2047106481,2008-05-15,04:54:47
39.9562032,116.4568066,0,173.9,39583.2047337963,2008-05-15,04:54:49
39.9561983,116.45683,0,173.9,39583.2047569444,2008-05-15,04:54:51
39.9562166,116.4568683,0,173.9,39583.2047800926,2008-05-15,04:54:53
39.956235,116.4569049,0,173.9,39583.2048032407,2008-05-15,04:54:55
39.9562649,116.456935,0,173.9,39583.2048263889,2008-05-15,04:54:57
39.9563066,116.4569416,0,173.9,39583.204849537,2008-05-15,04:54:59
39.9563399,116.456935,0,173.9,39583.2048726852,2008-05-15,04:55:01
39.9563333,116.45692,0,173.9,39583.2048958333,2008-05-15,04:55:03
39.9564049,116.4568633,0,173.9,39583.2049537037,2008-05-15,04:55:08
39.9563933,116.456885,0,173.9,39583.2049768518,2008-05-15,04:55:10
39.9564266,116.4568949,0,173.9,39583.205,2008-05-15,04:55:12
39.9564616,116.4569116,0,173.9,39583.2050231481,2008-05-15,04:55:14
39.95646,116.4569249,0,173.9,39583.2050462963,2008-05-15,04:55:16
39.9564983,116.4570116,0,177.2,39583.2051041667,2008-05-15,04:55:21
39.9565266,116.4570316,0,173.9,39583.2051273148,2008-05-15,04:55:23
39.9565633,116.457055,0,173.9,39583.2051851852,2008-05-15,04:55:28
39.9565916,116.4570799,0,173.9,39583.2052083333,2008-05-15,04:55:30
39.9565899,116.4571183,0,173.9,39583.2052314815,2008-05-15,04:55:32
39.9566,116.4571383,0,173.9,39583.2052546296,2008-05-15,04:55:34
39.9566066,116.457165,0,173.9,39583.2052777778,2008-05-15,04:55:36
39.9566116,116.4571849,0,173.9,39583.2053009259,2008-05-15,04:55:38
39.9566199,116.4571933,0,173.9,39583.2053240741,2008-05-15,04:55:40
39.9566383,116.4572066,0,173.9,39583.2053472222,2008-05-15,04:55:42
39.956655,116.4572249,0,173.9,39583.2053703704,2008-05-15,04:55:44
39.9566733,116.4572399,0,173.9,39583.2053935185,2008-05-15,04:55:46
39.9566849,116.4572466,0,173.9,39583.2054166667,2008-05-15,04:55:48
39.95668,116.457265,0,173.9,39583.2054398148,2008-05-15,04:55:50
39.9566666,116.4572666,0,173.9,39583.205462963,2008-05-15,04:55:52
39.95668,116.4572766,0,173.9,39583.2055208333,2008-05-15,04:55:57
39.9567566,116.4573266,0,173.9,39583.2055787037,2008-05-15,04:56:02
39.9567616,116.4573516,0,173.9,39583.2056018518,2008-05-15,04:56:04
39.9567616,116.4573833,0,173.9,39583.205625,2008-05-15,04:56:06
39.9567549,116.4574266,0,173.9,39583.2056481481,2008-05-15,04:56:08
39.956765,116.4574683,0,173.9,39583.2056712963,2008-05-15,04:56:10
39.9568016,116.4574799,0,173.9,39583.2056944444,2008-05-15,04:56:12
39.95682,116.4574983,0,173.9,39583.2057175926,2008-05-15,04:56:14
39.956835,116.4575133,0,173.9,39583.2057407407,2008-05-15,04:56:16
39.95682,116.4575199,0,170.6,39583.2057638889,2008-05-15,04:56:18
39.956795,116.4575399,0,173.9,39583.205787037,2008-05-15,04:56:20
39.956795,116.457615,0,173.9,39583.2058449074,2008-05-15,04:56:25
39.9568033,116.4576316,0,173.9,39583.2058680556,2008-05-15,04:56:27
39.9568033,116.4576683,0,173.9,39583.2058912037,2008-05-15,04:56:29
39.9568066,116.4576966,0,173.9,39583.2059143518,2008-05-15,04:56:31
39.95682,116.4577099,0,177.2,39583.2059375,2008-05-15,04:56:33
39.9568383,116.4577249,0,177.2,39583.2059606481,2008-05-15,04:56:35
39.9568483,116.4577433,0,177.2,39583.2059837963,2008-05-15,04:56:37
39.956875,116.4577366,0,177.2,39583.2060069444,2008-05-15,04:56:39
39.9568849,116.4577533,0,177.2,39583.2060300926,2008-05-15,04:56:41
39.9568933,116.4577733,0,177.2,39583.2060532407,2008-05-15,04:56:43
39.9568849,116.4578266,0,177.2,39583.2060763889,2008-05-15,04:56:45
39.9568399,116.4579249,0,177.2,39583.206099537,2008-05-15,04:56:47
39.9567416,116.4580649,0,177.2,39583.2061226852,2008-05-15,04:56:49
39.9566783,116.4581733,0,177.2,39583.2061458333,2008-05-15,04:56:51
39.9566299,116.4582733,0,177.2,39583.2061689815,2008-05-15,04:56:53
39.9565899,116.4583599,0,177.2,39583.2061921296,2008-05-15,04:56:55
39.9565483,116.4584416,0,177.2,39583.2062152778,2008-05-15,04:56:57
39.95653,116.4585099,0,177.2,39583.2062384259,2008-05-15,04:56:59
39.956515,116.4585849,0,177.2,39583.2062615741,2008-05-15,04:57:01
39.9564916,116.4586699,0,177.2,39583.2062847222,2008-05-15,04:57:03
39.9564966,116.4587133,0,177.2,39583.2063078704,2008-05-15,04:57:05
39.9564683,116.4587616,0,177.2,39583.2063310185,2008-05-15,04:57:07
39.95644,116.4587949,0,177.2,39583.2063541667,2008-05-15,04:57:09
39.9564683,116.4587899,0,177.2,39583.2063773148,2008-05-15,04:57:11
39.9564933,116.458835,0,177.2,39583.2064351852,2008-05-15,04:57:16
39.9564866,116.4588516,0,177.2,39583.2064583333,2008-05-15,04:57:18
39.9564966,116.4588499,0,177.2,39583.2064814815,2008-05-15,04:57:20
39.9564916,116.458855,0,177.2,39583.2065046296,2008-05-15,04:57:22
39.9565366,116.4589083,0,177.2,39583.2065625,2008-05-15,04:57:27
39.9564716,116.458975,0,177.2,39583.2065856481,2008-05-15,04:57:29
39.95644,116.4590416,0,177.2,39583.2066087963,2008-05-15,04:57:31
39.9564116,116.4590949,0,177.2,39583.2066319444,2008-05-15,04:57:33
39.9564016,116.4591299,0,177.2,39583.2066550926,2008-05-15,04:57:35
39.9562066,116.4593583,0,177.2,39583.2067361111,2008-05-15,04:57:42
39.9562466,116.4593699,0,177.2,39583.2067592593,2008-05-15,04:57:44
39.95626,116.4593833,0,180.4,39583.2067824074,2008-05-15,04:57:46
39.9563,116.4594016,0,180.4,39583.2068402778,2008-05-15,04:57:51
39.9563016,116.4593899,0,177.2,39583.2068981482,2008-05-15,04:57:56
39.9564116,116.4593516,0,177.2,39583.2069560185,2008-05-15,04:58:01
39.9570933,116.4585016,0,187,39583.2070486111,2008-05-15,04:58:09
39.9572283,116.4583399,0,187,39583.2070717593,2008-05-15,04:58:11
39.9572983,116.4583166,0,187,39583.2070949074,2008-05-15,04:58:13
39.9573533,116.4583383,0,190.3,39583.2071180556,2008-05-15,04:58:15
39.95738,116.4583633,0,190.3,39583.2071412037,2008-05-15,04:58:17
39.9573899,116.4583899,0,190.3,39583.2071643519,2008-05-15,04:58:19
39.9573633,116.4584666,0,193.6,39583.2071875,2008-05-15,04:58:21
39.9573083,116.4585716,0,196.9,39583.2072106482,2008-05-15,04:58:23
39.9572682,116.4586566,0,196.9,39583.2072337963,2008-05-15,04:58:25
39.9572649,116.4587166,0,200.1,39583.2072569444,2008-05-15,04:58:27
39.9572433,116.4587733,0,203.4,39583.2072800926,2008-05-15,04:58:29
39.9572649,116.4587883,0,203.4,39583.2073032407,2008-05-15,04:58:31
39.95723,116.4588383,0,206.7,39583.2073263889,2008-05-15,04:58:33
39.9572066,116.4588683,0,210,39583.207349537,2008-05-15,04:58:35
39.9572266,116.458905,0,210,39583.2073726852,2008-05-15,04:58:37
39.9572266,116.4589316,0,210,39583.2073958333,2008-05-15,04:58:39
39.9572016,116.45898,0,210,39583.2074189815,2008-05-15,04:58:41
39.9571933,116.4590116,0,210,39583.2074421296,2008-05-15,04:58:43
39.95727,116.4589783,0,213.3,39583.2074652778,2008-05-15,04:58:45
39.9573183,116.45894,0,213.3,39583.2074884259,2008-05-15,04:58:47
39.957355,116.4589083,0,216.5,39583.2075115741,2008-05-15,04:58:49
39.9574199,116.45887,0,216.5,39583.2075347222,2008-05-15,04:58:51
39.9574216,116.4588799,0,216.5,39583.2075578704,2008-05-15,04:58:53
39.9574466,116.4588599,0,219.8,39583.2075810185,2008-05-15,04:58:55
39.95748,116.4588266,0,219.8,39583.2076041667,2008-05-15,04:58:57
39.9575216,116.4588133,0,219.8,39583.2076273148,2008-05-15,04:58:59
39.9575816,116.4587949,0,219.8,39583.207650463,2008-05-15,04:59:01
39.9576216,116.4587933,0,219.8,39583.2076736111,2008-05-15,04:59:03
39.957675,116.4587933,0,219.8,39583.2076967593,2008-05-15,04:59:05
39.9576916,116.4587833,0,219.8,39583.2077199074,2008-05-15,04:59:07
39.9577549,116.4587233,0,216.5,39583.2077430556,2008-05-15,04:59:09
39.9577883,116.4587066,0,216.5,39583.2077662037,2008-05-15,04:59:11
39.9577566,116.4587916,0,216.5,39583.2077893519,2008-05-15,04:59:13
39.9576933,116.4589066,0,216.5,39583.2078125,2008-05-15,04:59:15
39.9574749,116.4591383,0,216.5,39583.2078356481,2008-05-15,04:59:17
39.9572783,116.4592933,0,216.5,39583.2078587963,2008-05-15,04:59:19
39.9572266,116.4593049,0,219.8,39583.2078819444,2008-05-15,04:59:21
39.9572099,116.4592849,0,219.8,39583.2079050926,2008-05-15,04:59:23
39.9572833,116.4591633,0,219.8,39583.2079282407,2008-05-15,04:59:25
39.9572583,116.4592116,0,216.5,39583.2079513889,2008-05-15,04:59:27
39.9572666,116.4592016,0,216.5,39583.2080092593,2008-05-15,04:59:32
39.9572666,116.4592016,0,216.5,39583.2080671296,2008-05-15,04:59:37
39.9572666,116.4592016,0,216.5,39583.2081018519,2008-05-15,04:59:40
39.9572666,116.459205,0,216.5,39583.208125,2008-05-15,04:59:42
39.9571916,116.4592933,0,216.5,39583.2081828704,2008-05-15,04:59:47
39.9571649,116.4593333,0,216.5,39583.2082060185,2008-05-15,04:59:49
39.9571383,116.4593466,0,216.5,39583.2082291667,2008-05-15,04:59:51
39.9571199,116.459325,0,216.5,39583.2082523148,2008-05-15,04:59:53
39.9571049,116.45933,0,216.5,39583.208275463,2008-05-15,04:59:55
39.9572283,116.4591949,0,216.5,39583.2082986111,2008-05-15,04:59:57
39.9572799,116.4591449,0,216.5,39583.2083217593,2008-05-15,04:59:59
39.957365,116.45901,0,219.8,39583.2083449074,2008-05-15,05:00:01
39.957425,116.4589533,0,219.8,39583.2083680556,2008-05-15,05:00:03
39.9574816,116.4589199,0,219.8,39583.2083912037,2008-05-15,05:00:05
39.9575449,116.4588849,0,219.8,39583.2084143519,2008-05-15,05:00:07
39.9575583,116.4588783,0,219.8,39583.2084375,2008-05-15,05:00:09
39.9575633,116.4588883,0,219.8,39583.2084606481,2008-05-15,05:00:11
39.9575916,116.4588966,0,219.8,39583.2085185185,2008-05-15,05:00:16
39.9576033,116.458925,0,216.5,39583.2085763889,2008-05-15,05:00:21
39.95765,116.4589866,0,219.8,39583.2086342593,2008-05-15,05:00:26
39.9576416,116.4590183,0,219.8,39583.2086574074,2008-05-15,05:00:28
39.9576333,116.4590916,0,219.8,39583.2087152778,2008-05-15,05:00:33
39.95762,116.4591283,0,219.8,39583.2087384259,2008-05-15,05:00:35
39.957605,116.4591566,0,219.8,39583.2087615741,2008-05-15,05:00:37
39.9576033,116.4591783,0,219.8,39583.2087847222,2008-05-15,05:00:39
39.9576183,116.4592533,0,219.8,39583.2088425926,2008-05-15,05:00:44
39.9576283,116.4592783,0,219.8,39583.2088657407,2008-05-15,05:00:46
39.9576366,116.4593149,0,219.8,39583.2088888889,2008-05-15,05:00:48
39.9576533,116.4593416,0,219.8,39583.208912037,2008-05-15,05:00:50
39.957675,116.4593683,0,219.8,39583.2089351852,2008-05-15,05:00:52
39.9577183,116.4593766,0,219.8,39583.2089583333,2008-05-15,05:00:54
39.9577466,116.459395,0,219.8,39583.2089814815,2008-05-15,05:00:56
39.9577483,116.4594083,0,219.8,39583.2090046296,2008-05-15,05:00:58
39.957805,116.4593816,0,219.8,39583.2090277778,2008-05-15,05:01:00
39.9578566,116.4593416,0,219.8,39583.2090509259,2008-05-15,05:01:02
39.9579316,116.4592833,0,219.8,39583.2090740741,2008-05-15,05:01:04
39.9579983,116.4592616,0,219.8,39583.2090972222,2008-05-15,05:01:06
39.9580483,116.4592733,0,219.8,39583.2091203704,2008-05-15,05:01:08
39.9581016,116.459295,0,219.8,39583.2091435185,2008-05-15,05:01:10
39.9581383,116.4593133,0,219.8,39583.2091666667,2008-05-15,05:01:12
39.958155,116.4593349,0,219.8,39583.2091898148,2008-05-15,05:01:14
39.9581833,116.4593549,0,219.8,39583.209212963,2008-05-15,05:01:16
39.9582049,116.4594133,0,219.8,39583.2092361111,2008-05-15,05:01:18
39.9582133,116.4594666,0,219.8,39583.2092592593,2008-05-15,05:01:20
39.9582316,116.4594983,0,219.8,39583.2092824074,2008-05-15,05:01:22
39.9582516,116.4595366,0,219.8,39583.2093055556,2008-05-15,05:01:24
39.95828,116.4595966,0,216.5,39583.2093287037,2008-05-15,05:01:26
39.9583166,116.4596416,0,216.5,39583.2093518519,2008-05-15,05:01:28
39.9583216,116.4596616,0,216.5,39583.209375,2008-05-15,05:01:30
39.9583283,116.4596566,0,216.5,39583.2093981481,2008-05-15,05:01:32
39.9583383,116.4596299,0,216.5,39583.2094212963,2008-05-15,05:01:34
39.9584133,116.4596583,0,216.5,39583.2094791667,2008-05-15,05:01:39
39.9584283,116.4596833,0,216.5,39583.2095023148,2008-05-15,05:01:41
39.9584133,116.4597183,0,216.5,39583.209525463,2008-05-15,05:01:43
39.958365,116.4597966,0,216.5,39583.2095486111,2008-05-15,05:01:45
39.9583399,116.4598583,0,216.5,39583.2095717593,2008-05-15,05:01:47
39.9583449,116.4599,0,216.5,39583.2095949074,2008-05-15,05:01:49
39.9583383,116.4599183,0,216.5,39583.2096180556,2008-05-15,05:01:51
39.9583366,116.4599449,0,216.5,39583.2096412037,2008-05-15,05:01:53
39.9583549,116.4599433,0,216.5,39583.2096643519,2008-05-15,05:01:55
39.9583433,116.4599533,0,216.5,39583.2096875,2008-05-15,05:01:57
39.9583566,116.4599883,0,216.5,39583.2097106481,2008-05-15,05:01:59
39.958365,116.4600016,0,216.5,39583.2097337963,2008-05-15,05:02:01
39.9583783,116.45999,0,216.5,39583.2097569444,2008-05-15,05:02:03
39.9582933,116.4600366,0,213.3,39583.2098148148,2008-05-15,05:02:08
39.95822,116.4601283,0,213.3,39583.2098726852,2008-05-15,05:02:13
39.9582133,116.4601383,0,213.3,39583.2098958333,2008-05-15,05:02:15
39.9582166,116.4601466,0,213.3,39583.2099189815,2008-05-15,05:02:17
39.9582149,116.46015,0,213.3,39583.2099421296,2008-05-15,05:02:19
39.95818,116.4601433,0,213.3,39583.21,2008-05-15,05:02:24
39.9580233,116.4600616,0,213.3,39583.2100578704,2008-05-15,05:02:29
39.9580066,116.4600566,0,216.5,39583.2100810185,2008-05-15,05:02:31
39.95797,116.4600183,0,216.5,39583.2101041667,2008-05-15,05:02:33
39.9578933,116.4599366,0,216.5,39583.2101273148,2008-05-15,05:02:35
39.95793,116.459905,0,216.5,39583.210150463,2008-05-15,05:02:37
39.9579366,116.4599133,0,219.8,39583.2101736111,2008-05-15,05:02:39
39.9579616,116.4599066,0,219.8,39583.2101967593,2008-05-15,05:02:41
39.9579933,116.4598966,0,223.1,39583.2102546296,2008-05-15,05:02:46
39.9579916,116.4598949,0,223.1,39583.2103125,2008-05-15,05:02:51
39.9579916,116.4598983,0,223.1,39583.2103703704,2008-05-15,05:02:56
39.9579916,116.4598983,0,223.1,39583.2104282407,2008-05-15,05:03:01
39.9579899,116.4599,0,223.1,39583.2104861111,2008-05-15,05:03:06
39.9579916,116.4599,0,223.1,39583.2105439815,2008-05-15,05:03:11
39.9579916,116.4599,0,223.1,39583.2106018519,2008-05-15,05:03:16
