# Supplementary material for: Research on differential privacy protection method based on user tendency
Source: PLoS One. 2023 Oct 26;18(10):e0288823. doi: 10.1371/journal.pone.0288823 (PMC10602288; doi:10.1371/journal.pone.0288823)
Supplement: S5 Data — (ZIP) [file pone.0288823.s005.zip › Data 5-5/153/Trajectory/20080515132737.plt]

Geolife trajectory
WGS 84
Altitude is in Feet
Reserved 3
0,2,255,My Track,0,0,2,8421376
0
39.9504583,116.4621983,0,68.9,39583.5608449074,2008-05-15,13:27:37
39.9504566,116.4621966,0,65.6,39583.5608564815,2008-05-15,13:27:38
39.9504549,116.4621983,0,59.1,39583.5609143519,2008-05-15,13:27:43
39.9504549,116.4621966,0,59.1,39583.5609722222,2008-05-15,13:27:48
39.9504549,116.4621966,0,59.1,39583.5610069444,2008-05-15,13:27:51
39.9504533,116.4622016,0,59.1,39583.5610300926,2008-05-15,13:27:53
39.9504416,116.4622216,0,59.1,39583.561087963,2008-05-15,13:27:58
39.9504016,116.4622166,0,59.1,39583.5611458333,2008-05-15,13:28:03
39.9503266,116.4622383,0,59.1,39583.5611689815,2008-05-15,13:28:05
39.9502633,116.4622783,0,59.1,39583.5611921296,2008-05-15,13:28:07
39.9501916,116.4623166,0,62.3,39583.5612152778,2008-05-15,13:28:09
39.9501299,116.4623883,0,62.3,39583.5612384259,2008-05-15,13:28:11
39.9500916,116.4625183,0,62.3,39583.5612615741,2008-05-15,13:28:13
39.9501083,116.4626766,0,62.3,39583.5612847222,2008-05-15,13:28:15
39.9501633,116.4628533,0,62.3,39583.5613078704,2008-05-15,13:28:17
39.9502283,116.4630366,0,62.3,39583.5613310185,2008-05-15,13:28:19
39.9503099,116.4632533,0,62.3,39583.5613541667,2008-05-15,13:28:21
39.95039,116.4634833,0,62.3,39583.5613773148,2008-05-15,13:28:23
39.9504683,116.463725,0,62.3,39583.561400463,2008-05-15,13:28:25
39.9505516,116.4639716,0,62.3,39583.5614236111,2008-05-15,13:28:27
39.9506366,116.4642083,0,68.9,39583.5614467593,2008-05-15,13:28:29
39.9507066,116.4644133,0,75.5,39583.5614699074,2008-05-15,13:28:31
39.9507733,116.4646033,0,82,39583.5614930556,2008-05-15,13:28:33
39.9508199,116.4647783,0,82,39583.5615162037,2008-05-15,13:28:35
39.9508566,116.4649133,0,85.3,39583.5615393519,2008-05-15,13:28:37
39.9508749,116.4650216,0,88.6,39583.5615625,2008-05-15,13:28:39
39.9508683,116.4651016,0,88.6,39583.5615856481,2008-05-15,13:28:41
39.9508333,116.46514,0,91.9,39583.5616087963,2008-05-15,13:28:43
39.9507033,116.4651916,0,88.6,39583.5616319444,2008-05-15,13:28:45
39.9505633,116.465245,0,91.9,39583.5616550926,2008-05-15,13:28:47
39.9504399,116.4652849,0,88.6,39583.5616782407,2008-05-15,13:28:49
39.95032,116.4653266,0,88.6,39583.5617013889,2008-05-15,13:28:51
39.9501966,116.4653633,0,88.6,39583.561724537,2008-05-15,13:28:53
39.9500766,116.4653983,0,88.6,39583.5617476852,2008-05-15,13:28:55
39.9499583,116.4654216,0,91.9,39583.5617708333,2008-05-15,13:28:57
39.9498316,116.4654516,0,91.9,39583.5617939815,2008-05-15,13:28:59
39.9496933,116.4654916,0,91.9,39583.5618171296,2008-05-15,13:29:01
39.9495566,116.4655349,0,91.9,39583.5618402778,2008-05-15,13:29:03
39.9494149,116.465575,0,88.6,39583.5618634259,2008-05-15,13:29:05
39.9492616,116.4656216,0,88.6,39583.5618865741,2008-05-15,13:29:07
39.9491016,116.4656716,0,85.3,39583.5619097222,2008-05-15,13:29:09
39.9489266,116.4657249,0,75.5,39583.5619328704,2008-05-15,13:29:11
39.9487466,116.4657783,0,72.2,39583.5619560185,2008-05-15,13:29:13
39.9485683,116.465825,0,68.9,39583.5619791667,2008-05-15,13:29:15
39.9483866,116.465875,0,65.6,39583.5620023148,2008-05-15,13:29:17
39.9482066,116.4659333,0,65.6,39583.562025463,2008-05-15,13:29:19
39.9480299,116.4660183,0,62.3,39583.5620486111,2008-05-15,13:29:21
39.9478599,116.4661449,0,68.9,39583.5620717593,2008-05-15,13:29:23
39.9477,116.466295,0,68.9,39583.5620949074,2008-05-15,13:29:25
39.9475349,116.4664483,0,68.9,39583.5621180556,2008-05-15,13:29:27
39.9473733,116.4666083,0,68.9,39583.5621412037,2008-05-15,13:29:29
39.9472083,116.466765,0,72.2,39583.5621643519,2008-05-15,13:29:31
39.9470449,116.4669233,0,78.7,39583.5621875,2008-05-15,13:29:33
39.9468583,116.4670483,0,82,39583.5622106481,2008-05-15,13:29:35
39.94666,116.4671549,0,88.6,39583.5622337963,2008-05-15,13:29:37
39.9464749,116.4672599,0,88.6,39583.5622569444,2008-05-15,13:29:39
39.9462783,116.4673483,0,85.3,39583.5622800926,2008-05-15,13:29:41
39.9460683,116.4674149,0,85.3,39583.5623032407,2008-05-15,13:29:43
39.94586,116.4674766,0,85.3,39583.5623263889,2008-05-15,13:29:45
39.9456449,116.4675249,0,88.6,39583.562349537,2008-05-15,13:29:47
39.9454233,116.4675233,0,82,39583.5623726852,2008-05-15,13:29:49
39.9452699,116.4675449,0,82,39583.5623958333,2008-05-15,13:29:51
39.9450933,116.4675733,0,75.5,39583.5624189815,2008-05-15,13:29:53
39.9449283,116.4675616,0,75.5,39583.5624421296,2008-05-15,13:29:55
39.9448033,116.4675533,0,75.5,39583.5624652778,2008-05-15,13:29:57
39.9447016,116.4675883,0,72.2,39583.5624884259,2008-05-15,13:29:59
39.9446566,116.467635,0,65.6,39583.5625115741,2008-05-15,13:30:01
39.9446183,116.4676799,0,62.3,39583.5625347222,2008-05-15,13:30:03
39.9445633,116.4677316,0,59.1,39583.5625578704,2008-05-15,13:30:05
39.9444816,116.46778,0,59.1,39583.5625810185,2008-05-15,13:30:07
39.9443966,116.4678349,0,55.8,39583.5626041667,2008-05-15,13:30:09
39.9442866,116.46788,0,59.1,39583.5626273148,2008-05-15,13:30:11
39.9441366,116.4678983,0,59.1,39583.562650463,2008-05-15,13:30:13
39.9440233,116.46792,0,59.1,39583.5626736111,2008-05-15,13:30:15
39.9439133,116.4679333,0,59.1,39583.5626967593,2008-05-15,13:30:17
39.9437533,116.4679716,0,59.1,39583.5627199074,2008-05-15,13:30:19
39.943595,116.4680016,0,59.1,39583.5627430556,2008-05-15,13:30:21
39.9433916,116.4680449,0,59.1,39583.5627662037,2008-05-15,13:30:23
39.9431966,116.4680866,0,55.8,39583.5627893518,2008-05-15,13:30:25
39.9429949,116.4681266,0,55.8,39583.5628125,2008-05-15,13:30:27
39.942805,116.468145,0,55.8,39583.5628356481,2008-05-15,13:30:29
39.9426449,116.4681433,0,55.8,39583.5628587963,2008-05-15,13:30:31
39.9424966,116.4681416,0,52.5,39583.5628819444,2008-05-15,13:30:33
39.9423083,116.4681499,0,49.2,39583.5629050926,2008-05-15,13:30:35
39.9421683,116.468105,0,45.9,39583.5629282407,2008-05-15,13:30:37
39.94201,116.4681233,0,45.9,39583.5629513889,2008-05-15,13:30:39
39.9418833,116.4681616,0,42.7,39583.562974537,2008-05-15,13:30:41
39.9417683,116.4681983,0,42.7,39583.5629976852,2008-05-15,13:30:43
39.9416683,116.4682316,0,39.4,39583.5630208333,2008-05-15,13:30:45
39.94153,116.4682566,0,36.1,39583.5630439815,2008-05-15,13:30:47
39.9413999,116.4682749,0,36.1,39583.5630671296,2008-05-15,13:30:49
39.9412199,116.4683016,0,36.1,39583.5630902778,2008-05-15,13:30:51
39.94104,116.4682933,0,36.1,39583.5631134259,2008-05-15,13:30:53
39.9408949,116.4682483,0,39.4,39583.5631365741,2008-05-15,13:30:55
39.9406866,116.4682383,0,39.4,39583.5631597222,2008-05-15,13:30:57
39.9404416,116.4682983,0,39.4,39583.5631828704,2008-05-15,13:30:59
39.9402016,116.4683216,0,39.4,39583.5632060185,2008-05-15,13:31:01
39.9399466,116.4683633,0,39.4,39583.5632291667,2008-05-15,13:31:03
39.9397066,116.4683799,0,39.4,39583.5632523148,2008-05-15,13:31:05
39.9394633,116.468405,0,39.4,39583.563275463,2008-05-15,13:31:07
39.9392183,116.4684283,0,39.4,39583.5632986111,2008-05-15,13:31:09
39.9389683,116.4684466,0,39.4,39583.5633217593,2008-05-15,13:31:11
39.9387116,116.4684633,0,39.4,39583.5633449074,2008-05-15,13:31:13
39.9384599,116.4684849,0,42.7,39583.5633680556,2008-05-15,13:31:15
39.938195,116.4684766,0,45.9,39583.5633912037,2008-05-15,13:31:17
39.9379433,116.4684866,0,49.2,39583.5634143518,2008-05-15,13:31:19
39.9376833,116.4684983,0,49.2,39583.5634375,2008-05-15,13:31:21
39.9374233,116.4685199,0,49.2,39583.5634606481,2008-05-15,13:31:23
39.9371616,116.4685433,0,52.5,39583.5634837963,2008-05-15,13:31:25
39.9369233,116.4685533,0,52.5,39583.5635069444,2008-05-15,13:31:27
39.9366866,116.4685849,0,55.8,39583.5635300926,2008-05-15,13:31:29
39.9364483,116.4686016,0,55.8,39583.5635532407,2008-05-15,13:31:31
39.9362233,116.4686066,0,55.8,39583.5635763889,2008-05-15,13:31:33
39.9360083,116.4686049,0,55.8,39583.563599537,2008-05-15,13:31:35
39.9358233,116.4685833,0,52.5,39583.5636226852,2008-05-15,13:31:37
39.93563,116.468525,0,55.8,39583.5636458333,2008-05-15,13:31:39
39.9354366,116.4684516,0,52.5,39583.5636689815,2008-05-15,13:31:41
39.9353016,116.4682233,0,52.5,39583.5636921296,2008-05-15,13:31:43
39.9351083,116.4681033,0,52.5,39583.5637152778,2008-05-15,13:31:45
39.9349133,116.4679366,0,52.5,39583.5637384259,2008-05-15,13:31:47
39.9346599,116.4677533,0,52.5,39583.5637615741,2008-05-15,13:31:49
39.9344533,116.4675183,0,52.5,39583.5637847222,2008-05-15,13:31:51
39.9342266,116.4672916,0,52.5,39583.5638078704,2008-05-15,13:31:53
39.9340733,116.4669966,0,52.5,39583.5638310185,2008-05-15,13:31:55
39.93391,116.4667416,0,52.5,39583.5638541667,2008-05-15,13:31:57
39.9337199,116.4665833,0,52.5,39583.5638773148,2008-05-15,13:31:59
39.93352,116.4665383,0,52.5,39583.563900463,2008-05-15,13:32:01
39.9332966,116.4665316,0,52.5,39583.5639236111,2008-05-15,13:32:03
39.933155,116.466505,0,52.5,39583.5639467593,2008-05-15,13:32:05
39.933025,116.4664899,0,52.5,39583.5639699074,2008-05-15,13:32:07
39.9329516,116.4665133,0,52.5,39583.5639930556,2008-05-15,13:32:09
39.9329316,116.4664766,0,52.5,39583.5640162037,2008-05-15,13:32:11
39.9329266,116.4664733,0,52.5,39583.5640393518,2008-05-15,13:32:13
39.9329166,116.4664783,0,52.5,39583.5640625,2008-05-15,13:32:15
39.9329083,116.4664866,0,52.5,39583.5640856481,2008-05-15,13:32:17
39.9329083,116.4664899,0,52.5,39583.5641087963,2008-05-15,13:32:19
39.9329083,116.4664899,0,52.5,39583.5641435185,2008-05-15,13:32:22
39.9329066,116.4664966,0,52.5,39583.5641666667,2008-05-15,13:32:24
39.9328416,116.4664483,0,52.5,39583.564224537,2008-05-15,13:32:29
39.9327566,116.4664516,0,52.5,39583.5642476852,2008-05-15,13:32:31
39.9326866,116.4664383,0,52.5,39583.5642708333,2008-05-15,13:32:33
39.9326249,116.4664333,0,52.5,39583.5642939815,2008-05-15,13:32:35
39.9325083,116.4665333,0,52.5,39583.5643171296,2008-05-15,13:32:37
39.9323916,116.4666733,0,55.8,39583.5643402778,2008-05-15,13:32:39
39.9323016,116.4668033,0,52.5,39583.5643634259,2008-05-15,13:32:41
39.9322133,116.4669966,0,52.5,39583.5643865741,2008-05-15,13:32:43
39.9322166,116.4672383,0,52.5,39583.5644097222,2008-05-15,13:32:45
39.93227,116.4675233,0,52.5,39583.5644328704,2008-05-15,13:32:47
39.9322616,116.4678233,0,52.5,39583.5644560185,2008-05-15,13:32:49
39.9322682,116.4680966,0,52.5,39583.5644791667,2008-05-15,13:32:51
39.9322716,116.46837,0,52.5,39583.5645023148,2008-05-15,13:32:53
39.9322682,116.4686583,0,52.5,39583.564525463,2008-05-15,13:32:55
39.93227,116.4689583,0,55.8,39583.5645486111,2008-05-15,13:32:57
39.9322633,116.4692766,0,55.8,39583.5645717593,2008-05-15,13:32:59
39.9322649,116.4695849,0,55.8,39583.5645949074,2008-05-15,13:33:01
39.9322733,116.4698799,0,55.8,39583.5646180556,2008-05-15,13:33:03
39.9322816,116.4701716,0,55.8,39583.5646412037,2008-05-15,13:33:05
39.9322866,116.4704566,0,55.8,39583.5646643518,2008-05-15,13:33:07
39.9322883,116.47073,0,52.5,39583.5646875,2008-05-15,13:33:09
39.9322799,116.4709833,0,55.8,39583.5647106481,2008-05-15,13:33:11
39.9322766,116.4712216,0,55.8,39583.5647337963,2008-05-15,13:33:13
39.9322733,116.4714483,0,55.8,39583.5647569444,2008-05-15,13:33:15
39.93227,116.4716666,0,55.8,39583.5647800926,2008-05-15,13:33:17
39.9322649,116.4718683,0,55.8,39583.5648032407,2008-05-15,13:33:19
39.9322599,116.4720483,0,55.8,39583.5648263889,2008-05-15,13:33:21
39.9322233,116.4721933,0,55.8,39583.564849537,2008-05-15,13:33:23
39.9320716,116.4721883,0,55.8,39583.5648726852,2008-05-15,13:33:25
39.931905,116.4721866,0,55.8,39583.5648958333,2008-05-15,13:33:27
39.93171,116.4721816,0,55.8,39583.5649189815,2008-05-15,13:33:29
39.9314833,116.4721916,0,52.5,39583.5649421296,2008-05-15,13:33:31
39.9312366,116.47221,0,49.2,39583.5649652778,2008-05-15,13:33:33
39.9309783,116.4722266,0,49.2,39583.5649884259,2008-05-15,13:33:35
39.9307266,116.4722216,0,49.2,39583.5650115741,2008-05-15,13:33:37
39.9304766,116.4722266,0,49.2,39583.5650347222,2008-05-15,13:33:39
39.9302283,116.4722316,0,49.2,39583.5650578704,2008-05-15,13:33:41
39.9299866,116.4722383,0,49.2,39583.5650810185,2008-05-15,13:33:43
39.9297549,116.4722433,0,49.2,39583.5651041667,2008-05-15,13:33:45
39.9295433,116.4722366,0,52.5,39583.5651273148,2008-05-15,13:33:47
39.9293283,116.4722349,0,55.8,39583.565150463,2008-05-15,13:33:49
39.9291083,116.4722366,0,59.1,39583.5651736111,2008-05-15,13:33:51
39.9289116,116.4722366,0,62.3,39583.5651967593,2008-05-15,13:33:53
39.9287216,116.4722283,0,62.3,39583.5652199074,2008-05-15,13:33:55
39.9285916,116.4721433,0,68.9,39583.5652430556,2008-05-15,13:33:57
39.9285683,116.4721533,0,75.5,39583.5652662037,2008-05-15,13:33:59
39.9284,116.4721933,0,78.7,39583.5652893518,2008-05-15,13:34:01
39.9281916,116.4721283,0,82,39583.5653125,2008-05-15,13:34:03
39.9279966,116.4721283,0,91.9,39583.5653356481,2008-05-15,13:34:05
39.9278016,116.47207,0,95.1,39583.5653587963,2008-05-15,13:34:07
39.9276166,116.4720766,0,98.4,39583.5653819444,2008-05-15,13:34:09
39.9274283,116.4720866,0,98.4,39583.5654050926,2008-05-15,13:34:11
39.9272883,116.4720933,0,95.1,39583.5654282407,2008-05-15,13:34:13
39.9271966,116.472085,0,91.9,39583.5654513889,2008-05-15,13:34:15
39.9271583,116.4720416,0,95.1,39583.565474537,2008-05-15,13:34:17
39.9271499,116.472035,0,95.1,39583.5654976852,2008-05-15,13:34:19
39.927155,116.4719949,0,95.1,39583.5655208333,2008-05-15,13:34:21
39.9271583,116.4719833,0,95.1,39583.5655787037,2008-05-15,13:34:26
39.9271583,116.4719833,0,95.1,39583.5656365741,2008-05-15,13:34:31
39.9271583,116.4719833,0,95.1,39583.5656944444,2008-05-15,13:34:36
39.9271583,116.4719833,0,95.1,39583.5657523148,2008-05-15,13:34:41
39.9271583,116.4719833,0,95.1,39583.5658101852,2008-05-15,13:34:46
39.9271583,116.4719833,0,95.1,39583.5658680556,2008-05-15,13:34:51
39.9271583,116.4719833,0,95.1,39583.5659259259,2008-05-15,13:34:56
39.9271583,116.4719833,0,95.1,39583.5659837963,2008-05-15,13:35:01
39.9271599,116.4719916,0,95.1,39583.5660416667,2008-05-15,13:35:06
39.9271616,116.4719866,0,91.9,39583.566099537,2008-05-15,13:35:11
39.9271616,116.4719866,0,91.9,39583.5661574074,2008-05-15,13:35:16
39.9271616,116.4719866,0,91.9,39583.5662152778,2008-05-15,13:35:21
39.9271616,116.4719866,0,91.9,39583.5662731482,2008-05-15,13:35:26
39.9271616,116.471985,0,91.9,39583.5663310185,2008-05-15,13:35:31
39.9271616,116.471985,0,91.9,39583.5663888889,2008-05-15,13:35:36
39.9271616,116.471985,0,91.9,39583.5664467593,2008-05-15,13:35:41
39.9271616,116.471985,0,91.9,39583.5664814815,2008-05-15,13:35:44
39.9271616,116.4719833,0,91.9,39583.5665046296,2008-05-15,13:35:46
39.927195,116.4719283,0,91.9,39583.5665625,2008-05-15,13:35:51
39.9272,116.47188,0,88.6,39583.5665856482,2008-05-15,13:35:53
39.9271766,116.4718483,0,88.6,39583.5666087963,2008-05-15,13:35:55
39.9271349,116.4718483,0,88.6,39583.5666319444,2008-05-15,13:35:57
39.9271133,116.4718516,0,91.9,39583.5666550926,2008-05-15,13:35:59
39.9271,116.47186,0,91.9,39583.5666782407,2008-05-15,13:36:01
39.9270866,116.4718666,0,91.9,39583.5667013889,2008-05-15,13:36:03
39.9270266,116.4718716,0,91.9,39583.5667592593,2008-05-15,13:36:08
39.927,116.4718616,0,91.9,39583.5667824074,2008-05-15,13:36:10
39.9269766,116.4718616,0,91.9,39583.5668055556,2008-05-15,13:36:12
39.9269432,116.4718716,0,91.9,39583.5668287037,2008-05-15,13:36:14
39.92693,116.4718816,0,91.9,39583.5668518519,2008-05-15,13:36:16
39.9269083,116.4719166,0,91.9,39583.566875,2008-05-15,13:36:18
39.9268983,116.4719316,0,88.6,39583.5668981481,2008-05-15,13:36:20
39.9268816,116.4719583,0,88.6,39583.5669212963,2008-05-15,13:36:22
39.92689,116.47197,0,88.6,39583.5669444444,2008-05-15,13:36:24
39.9271016,116.4715483,0,88.6,39583.5670023148,2008-05-15,13:36:29
39.9270899,116.4715016,0,88.6,39583.567025463,2008-05-15,13:36:31
39.9270899,116.4714866,0,88.6,39583.5670486111,2008-05-15,13:36:33
39.9271049,116.4714833,0,91.9,39583.5670717593,2008-05-15,13:36:35
39.9271066,116.4714649,0,91.9,39583.5670949074,2008-05-15,13:36:37
39.9270883,116.4714349,0,91.9,39583.5671180556,2008-05-15,13:36:39
39.9270683,116.47141,0,91.9,39583.5671412037,2008-05-15,13:36:41
39.9270433,116.4713933,0,91.9,39583.5671643519,2008-05-15,13:36:43
39.9270749,116.4713633,0,91.9,39583.5671875,2008-05-15,13:36:45
39.92707,116.4713299,0,91.9,39583.5672106481,2008-05-15,13:36:47
39.9270649,116.4712983,0,91.9,39583.5672337963,2008-05-15,13:36:49
39.9270533,116.4712666,0,91.9,39583.5672569444,2008-05-15,13:36:51
39.9270583,116.4712366,0,91.9,39583.5672800926,2008-05-15,13:36:53
39.927055,116.4712066,0,91.9,39583.5673032407,2008-05-15,13:36:55
39.9270433,116.4711783,0,91.9,39583.5673263889,2008-05-15,13:36:57
39.92703,116.4711516,0,91.9,39583.567349537,2008-05-15,13:36:59
39.9270249,116.4711233,0,91.9,39583.5673726852,2008-05-15,13:37:01
39.9270216,116.4710983,0,91.9,39583.5673958333,2008-05-15,13:37:03
39.9270233,116.4710833,0,91.9,39583.5674189815,2008-05-15,13:37:05
39.9270333,116.4710716,0,91.9,39583.5674421296,2008-05-15,13:37:07
39.9270516,116.4710499,0,91.9,39583.5674652778,2008-05-15,13:37:09
39.9270649,116.4710266,0,91.9,39583.5674884259,2008-05-15,13:37:11
39.9270766,116.4710216,0,91.9,39583.5675115741,2008-05-15,13:37:13
39.9270766,116.4710266,0,91.9,39583.5675347222,2008-05-15,13:37:15
39.9270833,116.4710333,0,91.9,39583.5675578704,2008-05-15,13:37:17
39.9270633,116.471075,0,91.9,39583.5675810185,2008-05-15,13:37:19
39.9270533,116.47113,0,91.9,39583.5676041667,2008-05-15,13:37:21
39.9270499,116.471165,0,91.9,39583.5676273148,2008-05-15,13:37:23
39.9270416,116.4711933,0,91.9,39583.567650463,2008-05-15,13:37:25
39.9271649,116.4711199,0,91.9,39583.5677083333,2008-05-15,13:37:30
39.9271649,116.4711199,0,91.9,39583.5677430556,2008-05-15,13:37:33
39.9271649,116.4711199,0,91.9,39583.5677662037,2008-05-15,13:37:35
39.9271716,116.4710683,0,91.9,39583.5678240741,2008-05-15,13:37:40
39.92718,116.4710433,0,91.9,39583.5678472222,2008-05-15,13:37:42
39.9272166,116.47101,0,91.9,39583.5679050926,2008-05-15,13:37:47
39.9272816,116.4709166,0,91.9,39583.567962963,2008-05-15,13:37:52
39.9272866,116.470915,0,91.9,39583.5679861111,2008-05-15,13:37:54
39.9272966,116.4709116,0,91.9,39583.5680439815,2008-05-15,13:37:59
39.9275033,116.4708566,0,91.9,39583.5681018519,2008-05-15,13:38:04
