# Supplementary material for: Research on differential privacy protection method based on user tendency
Source: PLoS One. 2023 Oct 26;18(10):e0288823. doi: 10.1371/journal.pone.0288823 (PMC10602288; doi:10.1371/journal.pone.0288823)
Supplement: S5 Data — (ZIP) [file pone.0288823.s005.zip › Data 5-5/153/Trajectory/20080516005213.plt]

Geolife trajectory
WGS 84
Altitude is in Feet
Reserved 3
0,2,255,My Track,0,0,2,8421376
0
39.9273049,116.4709766,0,183.7,39584.0362615741,2008-05-16,00:52:13
39.9272983,116.4709866,0,187,39584.0362731481,2008-05-16,00:52:14
39.9272966,116.471025,0,183.7,39584.0362962963,2008-05-16,00:52:16
39.9273049,116.47104,0,187,39584.0363194444,2008-05-16,00:52:18
39.9272983,116.4710566,0,177.2,39584.0363425926,2008-05-16,00:52:20
39.9272966,116.4710766,0,177.2,39584.0363657407,2008-05-16,00:52:22
39.9272966,116.4710966,0,177.2,39584.0363888889,2008-05-16,00:52:24
39.9272966,116.4711233,0,177.2,39584.036412037,2008-05-16,00:52:26
39.9273083,116.4711499,0,177.2,39584.0364351852,2008-05-16,00:52:28
39.9273133,116.4711716,0,177.2,39584.0364583333,2008-05-16,00:52:30
39.927325,116.4712116,0,177.2,39584.0364814815,2008-05-16,00:52:32
39.927335,116.4712483,0,177.2,39584.0365046296,2008-05-16,00:52:34
39.9273416,116.4712749,0,177.2,39584.0365277778,2008-05-16,00:52:36
39.9273333,116.4712783,0,177.2,39584.0365509259,2008-05-16,00:52:38
39.9273483,116.4713883,0,177.2,39584.0366087963,2008-05-16,00:52:43
39.9273683,116.4714716,0,177.2,39584.0366319444,2008-05-16,00:52:45
39.9273766,116.4714816,0,177.2,39584.0366550926,2008-05-16,00:52:47
39.9273733,116.471495,0,177.2,39584.0366782407,2008-05-16,00:52:49
39.9273916,116.4715133,0,177.2,39584.0367013889,2008-05-16,00:52:51
39.9274166,116.4715249,0,177.2,39584.036724537,2008-05-16,00:52:53
39.9274733,116.4715749,0,177.2,39584.0367824074,2008-05-16,00:52:58
39.92749,116.4715633,0,177.2,39584.0368402778,2008-05-16,00:53:03
39.92749,116.4715633,0,177.2,39584.0368981481,2008-05-16,00:53:08
39.92749,116.4715633,0,177.2,39584.0369328704,2008-05-16,00:53:11
39.92749,116.4715633,0,177.2,39584.0369560185,2008-05-16,00:53:13
39.9274849,116.4716016,0,177.2,39584.0370138889,2008-05-16,00:53:18
39.9274883,116.4716249,0,177.2,39584.037037037,2008-05-16,00:53:20
39.9274999,116.4716516,0,177.2,39584.0370601852,2008-05-16,00:53:22
39.9275249,116.4716833,0,177.2,39584.0370833333,2008-05-16,00:53:24
39.9275716,116.4716983,0,177.2,39584.0371064815,2008-05-16,00:53:26
39.9276066,116.4716983,0,177.2,39584.0371296296,2008-05-16,00:53:28
39.9276433,116.4717149,0,177.2,39584.0371527778,2008-05-16,00:53:30
39.9276383,116.4717499,0,177.2,39584.0371759259,2008-05-16,00:53:32
39.9276733,116.4718016,0,177.2,39584.0371990741,2008-05-16,00:53:34
39.9277066,116.47186,0,177.2,39584.0372222222,2008-05-16,00:53:36
39.9277349,116.4719033,0,177.2,39584.0372453704,2008-05-16,00:53:38
39.927755,116.4719399,0,177.2,39584.0372685185,2008-05-16,00:53:40
39.92777,116.4719666,0,180.4,39584.0372916667,2008-05-16,00:53:42
39.9277916,116.4719966,0,180.4,39584.0373148148,2008-05-16,00:53:44
39.9278083,116.472015,0,180.4,39584.037337963,2008-05-16,00:53:46
39.9278233,116.4720333,0,180.4,39584.0373611111,2008-05-16,00:53:48
39.9278416,116.4720466,0,180.4,39584.0373842593,2008-05-16,00:53:50
39.9278583,116.4720633,0,180.4,39584.0374074074,2008-05-16,00:53:52
39.9278783,116.4720799,0,180.4,39584.0374305556,2008-05-16,00:53:54
39.9278983,116.4720883,0,180.4,39584.0374537037,2008-05-16,00:53:56
39.9279183,116.4720999,0,180.4,39584.0374768519,2008-05-16,00:53:58
39.9279449,116.4721116,0,180.4,39584.0375,2008-05-16,00:54:00
39.9279716,116.4721233,0,180.4,39584.0375231481,2008-05-16,00:54:02
39.9280049,116.4721449,0,180.4,39584.0375462963,2008-05-16,00:54:04
39.9281066,116.4721366,0,180.4,39584.037662037,2008-05-16,00:54:14
39.9281066,116.47219,0,180.4,39584.0376851852,2008-05-16,00:54:16
39.9280866,116.4722416,0,180.4,39584.0377083333,2008-05-16,00:54:18
39.9280716,116.4722833,0,180.4,39584.0377314815,2008-05-16,00:54:20
39.9280449,116.4723583,0,180.4,39584.0377546296,2008-05-16,00:54:22
39.928035,116.4724266,0,180.4,39584.0377777778,2008-05-16,00:54:24
39.9280133,116.4724116,0,180.4,39584.0378009259,2008-05-16,00:54:26
39.9279966,116.4724683,0,180.4,39584.0378240741,2008-05-16,00:54:28
39.9279866,116.4724799,0,180.4,39584.0378472222,2008-05-16,00:54:30
39.9279916,116.47249,0,180.4,39584.0378703704,2008-05-16,00:54:32
39.9280216,116.4725816,0,180.4,39584.0379282407,2008-05-16,00:54:37
39.9280699,116.4726183,0,180.4,39584.0379513889,2008-05-16,00:54:39
39.9281333,116.4726216,0,180.4,39584.037974537,2008-05-16,00:54:41
39.9281566,116.4726016,0,180.4,39584.0379976852,2008-05-16,00:54:43
39.92811,116.4725849,0,180.4,39584.0380208333,2008-05-16,00:54:45
39.9281266,116.4725616,0,183.7,39584.0380439815,2008-05-16,00:54:47
39.9281283,116.472545,0,183.7,39584.0380671296,2008-05-16,00:54:49
39.928135,116.4725683,0,183.7,39584.0380902778,2008-05-16,00:54:51
39.9281316,116.4725816,0,183.7,39584.0381134259,2008-05-16,00:54:53
39.9280999,116.472685,0,183.7,39584.0381712963,2008-05-16,00:54:58
39.9281566,116.4727083,0,183.7,39584.0382407407,2008-05-16,00:55:04
39.9281333,116.47282,0,183.7,39584.0382638889,2008-05-16,00:55:06
39.92811,116.4729199,0,183.7,39584.038287037,2008-05-16,00:55:08
39.9280899,116.4729849,0,183.7,39584.0383101852,2008-05-16,00:55:10
39.92805,116.4730399,0,183.7,39584.0383333333,2008-05-16,00:55:12
39.9280333,116.4730616,0,183.7,39584.0383564815,2008-05-16,00:55:14
39.9280533,116.4730583,0,183.7,39584.0383796296,2008-05-16,00:55:16
39.9281116,116.4729416,0,183.7,39584.0384027778,2008-05-16,00:55:18
39.9282983,116.4726783,0,183.7,39584.0384606481,2008-05-16,00:55:23
39.9283549,116.4725966,0,183.7,39584.0384837963,2008-05-16,00:55:25
39.9284183,116.4725283,0,183.7,39584.0385069444,2008-05-16,00:55:27
39.9284883,116.4724683,0,183.7,39584.0385300926,2008-05-16,00:55:29
39.928555,116.4724083,0,183.7,39584.0385532407,2008-05-16,00:55:31
39.928615,116.472365,0,183.7,39584.0385763889,2008-05-16,00:55:33
39.9286666,116.4723316,0,183.7,39584.038599537,2008-05-16,00:55:35
39.9286966,116.4723166,0,183.7,39584.0386226852,2008-05-16,00:55:37
39.9287216,116.4723049,0,187,39584.0386458333,2008-05-16,00:55:39
39.9287199,116.4723033,0,187,39584.0386689815,2008-05-16,00:55:41
39.9287183,116.4723049,0,187,39584.0386921296,2008-05-16,00:55:43
39.9287199,116.4723083,0,187,39584.0387152778,2008-05-16,00:55:45
39.9287083,116.4723116,0,187,39584.0387384259,2008-05-16,00:55:47
39.9287233,116.4723466,0,187,39584.0387615741,2008-05-16,00:55:49
39.9287333,116.472365,0,187,39584.0387847222,2008-05-16,00:55:51
39.9287733,116.4723766,0,187,39584.0388078704,2008-05-16,00:55:53
39.928795,116.4723983,0,187,39584.0388310185,2008-05-16,00:55:55
39.92881,116.4723983,0,187,39584.0388541667,2008-05-16,00:55:57
39.9288166,116.4723766,0,187,39584.0388773148,2008-05-16,00:55:59
39.9288333,116.4723899,0,187,39584.038900463,2008-05-16,00:56:01
39.9288566,116.4724066,0,187,39584.0389236111,2008-05-16,00:56:03
39.92888,116.4724266,0,187,39584.0389467593,2008-05-16,00:56:05
39.9288916,116.4724133,0,187,39584.0389699074,2008-05-16,00:56:07
39.928905,116.4724483,0,187,39584.0389930556,2008-05-16,00:56:09
39.9289249,116.472455,0,187,39584.0390162037,2008-05-16,00:56:11
39.9289466,116.472435,0,187,39584.0390393519,2008-05-16,00:56:13
39.9290533,116.4722683,0,187,39584.0390625,2008-05-16,00:56:15
39.9291516,116.4721316,0,187,39584.0390856481,2008-05-16,00:56:17
39.9292266,116.4720683,0,187,39584.0391087963,2008-05-16,00:56:19
39.9292816,116.4720599,0,187,39584.0391319444,2008-05-16,00:56:21
39.9293349,116.4720483,0,187,39584.0391550926,2008-05-16,00:56:23
39.929385,116.47204,0,187,39584.0391782407,2008-05-16,00:56:25
39.9294116,116.4720333,0,187,39584.0392013889,2008-05-16,00:56:27
39.9294216,116.4720383,0,187,39584.039224537,2008-05-16,00:56:29
39.9294383,116.47204,0,187,39584.0392476852,2008-05-16,00:56:31
39.9294516,116.4720383,0,187,39584.0392708333,2008-05-16,00:56:33
39.92948,116.472035,0,187,39584.0392939815,2008-05-16,00:56:35
39.9294933,116.4720433,0,187,39584.0393171296,2008-05-16,00:56:37
39.9295116,116.4720383,0,187,39584.0393402778,2008-05-16,00:56:39
39.9295299,116.47204,0,187,39584.0393634259,2008-05-16,00:56:41
39.9295433,116.4720383,0,187,39584.0393865741,2008-05-16,00:56:43
39.9295716,116.4720799,0,187,39584.0394444444,2008-05-16,00:56:48
39.9295866,116.4720416,0,187,39584.0395023148,2008-05-16,00:56:53
39.9295866,116.4720416,0,187,39584.0395601852,2008-05-16,00:56:58
39.9295866,116.4720416,0,187,39584.0396180556,2008-05-16,00:57:03
39.9295866,116.4720416,0,187,39584.0396759259,2008-05-16,00:57:08
39.9295866,116.4720416,0,187,39584.0397106481,2008-05-16,00:57:11
39.9295866,116.4720416,0,187,39584.0397337963,2008-05-16,00:57:13
39.9295749,116.4720383,0,187,39584.0397569444,2008-05-16,00:57:15
39.92958,116.4720383,0,187,39584.0397800926,2008-05-16,00:57:17
39.9295833,116.4720416,0,187,39584.039837963,2008-05-16,00:57:22
39.9295833,116.4720416,0,187,39584.0398958333,2008-05-16,00:57:27
39.9295833,116.4720416,0,187,39584.0399537037,2008-05-16,00:57:32
39.9295833,116.4720416,0,187,39584.0400115741,2008-05-16,00:57:37
39.9295833,116.4720416,0,187,39584.0400462963,2008-05-16,00:57:40
39.9295833,116.4720416,0,187,39584.0400694444,2008-05-16,00:57:42
39.9295699,116.472055,0,187,39584.0401273148,2008-05-16,00:57:47
39.9295716,116.47207,0,187,39584.040150463,2008-05-16,00:57:49
39.9295549,116.4720949,0,187,39584.0402083333,2008-05-16,00:57:54
39.9295516,116.4720799,0,187,39584.0402662037,2008-05-16,00:57:59
39.92955,116.4720833,0,187,39584.0403240741,2008-05-16,00:58:04
39.92955,116.4720833,0,187,39584.0403587963,2008-05-16,00:58:07
39.9295416,116.47209,0,187,39584.0403819444,2008-05-16,00:58:09
39.9294466,116.4720883,0,187,39584.0404050926,2008-05-16,00:58:11
39.9293266,116.47211,0,187,39584.0404282407,2008-05-16,00:58:13
39.9291833,116.4721316,0,187,39584.0404513889,2008-05-16,00:58:15
39.9289983,116.4721233,0,187,39584.040474537,2008-05-16,00:58:17
39.9288133,116.4721333,0,187,39584.0404976852,2008-05-16,00:58:19
39.9285816,116.4721333,0,187,39584.0405208333,2008-05-16,00:58:21
39.9283366,116.47214,0,187,39584.0405439815,2008-05-16,00:58:23
39.9280782,116.47214,0,187,39584.0405671296,2008-05-16,00:58:25
39.9276966,116.4721449,0,187,39584.0406018518,2008-05-16,00:58:28
39.9273883,116.4721649,0,187,39584.0406365741,2008-05-16,00:58:31
39.9273766,116.47214,0,187,39584.0406597222,2008-05-16,00:58:33
39.92734,116.4721433,0,187,39584.0406828704,2008-05-16,00:58:35
39.92734,116.4721716,0,187,39584.0407060185,2008-05-16,00:58:37
39.9273166,116.4721849,0,187,39584.0407638889,2008-05-16,00:58:42
39.9273166,116.4721849,0,187,39584.0407986111,2008-05-16,00:58:45
39.9273116,116.47219,0,187,39584.0408217593,2008-05-16,00:58:47
39.927225,116.4721916,0,187,39584.0408796296,2008-05-16,00:58:52
39.9271783,116.4722033,0,187,39584.0409027778,2008-05-16,00:58:54
39.9271599,116.4722166,0,187,39584.0409259259,2008-05-16,00:58:56
39.9271683,116.4722416,0,187,39584.0409490741,2008-05-16,00:58:58
39.9272816,116.4722783,0,187,39584.0409722222,2008-05-16,00:59:00
39.927405,116.4722716,0,187,39584.0409953704,2008-05-16,00:59:02
39.9275633,116.4722699,0,187,39584.0410185185,2008-05-16,00:59:04
39.9277483,116.4722766,0,187,39584.0410416667,2008-05-16,00:59:06
39.9279583,116.4722666,0,187,39584.0410648148,2008-05-16,00:59:08
39.9281833,116.4722749,0,187,39584.041087963,2008-05-16,00:59:10
39.9284183,116.472295,0,187,39584.0411111111,2008-05-16,00:59:12
39.9286583,116.4722983,0,187,39584.0411342593,2008-05-16,00:59:14
39.9288849,116.4723083,0,187,39584.0411574074,2008-05-16,00:59:16
39.929105,116.4723199,0,187,39584.0411805556,2008-05-16,00:59:18
39.92934,116.4723483,0,187,39584.0412037037,2008-05-16,00:59:20
39.9295783,116.4723549,0,187,39584.0412268518,2008-05-16,00:59:22
39.9298283,116.4723683,0,187,39584.04125,2008-05-16,00:59:24
39.9300899,116.4723799,0,187,39584.0412731481,2008-05-16,00:59:26
39.930375,116.4723766,0,187,39584.0412962963,2008-05-16,00:59:28
39.9306899,116.4723466,0,187,39584.0413194444,2008-05-16,00:59:30
39.9311133,116.4723233,0,187,39584.0413541667,2008-05-16,00:59:33
39.9313616,116.4723166,0,187,39584.0413773148,2008-05-16,00:59:35
39.9315716,116.4723133,0,187,39584.041400463,2008-05-16,00:59:37
39.9319166,116.4723033,0,187,39584.0414467593,2008-05-16,00:59:41
39.9320066,116.4723066,0,187,39584.0414699074,2008-05-16,00:59:43
39.931975,116.4723116,0,187,39584.0414930556,2008-05-16,00:59:45
39.9319733,116.4723233,0,187,39584.0415162037,2008-05-16,00:59:47
39.9319716,116.4723333,0,187,39584.0415740741,2008-05-16,00:59:52
39.9319716,116.4723333,0,187,39584.0416319444,2008-05-16,00:59:57
39.9319716,116.4723333,0,187,39584.0416898148,2008-05-16,01:00:02
39.9319716,116.4723333,0,187,39584.0417476852,2008-05-16,01:00:07
39.9319716,116.4723333,0,187,39584.0418055556,2008-05-16,01:00:12
39.9319716,116.4723333,0,187,39584.0418634259,2008-05-16,01:00:17
39.9319716,116.4723333,0,187,39584.0419212963,2008-05-16,01:00:22
39.9319716,116.4723333,0,187,39584.0419791667,2008-05-16,01:00:27
39.9319716,116.4723333,0,187,39584.042037037,2008-05-16,01:00:32
39.9319716,116.4723333,0,187,39584.0420949074,2008-05-16,01:00:37
39.9319716,116.4723333,0,187,39584.0421527778,2008-05-16,01:00:42
39.9319716,116.4723333,0,187,39584.0422106481,2008-05-16,01:00:47
39.9319716,116.4723333,0,187,39584.0422685185,2008-05-16,01:00:52
39.9319716,116.4723333,0,187,39584.0423263889,2008-05-16,01:00:57
39.9319716,116.4723333,0,187,39584.0423842593,2008-05-16,01:01:02
39.9319716,116.4723333,0,187,39584.0424189815,2008-05-16,01:01:05
39.9319716,116.4723333,0,187,39584.0424421296,2008-05-16,01:01:07
39.9319983,116.4723316,0,187,39584.0425,2008-05-16,01:01:12
39.932085,116.4723133,0,187,39584.0425231481,2008-05-16,01:01:14
39.9322633,116.4722333,0,187,39584.0425578704,2008-05-16,01:01:17
39.9323733,116.4721066,0,187,39584.0425810185,2008-05-16,01:01:19
39.9324416,116.4719199,0,183.7,39584.0426041667,2008-05-16,01:01:21
39.9324716,116.4715916,0,183.7,39584.0426388889,2008-05-16,01:01:24
39.9324683,116.4713416,0,183.7,39584.042662037,2008-05-16,01:01:26
39.9324433,116.4710766,0,180.4,39584.0426851852,2008-05-16,01:01:28
39.9324699,116.4709016,0,183.7,39584.0426967593,2008-05-16,01:01:29
39.9324883,116.4705633,0,183.7,39584.0427199074,2008-05-16,01:01:31
39.9324866,116.4702099,0,183.7,39584.0427430556,2008-05-16,01:01:33
39.93248,116.4698383,0,183.7,39584.0427662037,2008-05-16,01:01:35
39.9324816,116.4694616,0,183.7,39584.0427893519,2008-05-16,01:01:37
39.93248,116.4691033,0,180.4,39584.0428125,2008-05-16,01:01:39
39.9324833,116.4686366,0,170.6,39584.0428472222,2008-05-16,01:01:42
39.9324899,116.4683749,0,160.8,39584.0428703704,2008-05-16,01:01:44
39.932495,116.4681283,0,154.2,39584.0428935185,2008-05-16,01:01:46
39.9325016,116.4678749,0,147.6,39584.0429166667,2008-05-16,01:01:48
39.9325133,116.4676,0,147.6,39584.0429398148,2008-05-16,01:01:50
39.9325183,116.4673016,0,141.1,39584.042962963,2008-05-16,01:01:52
39.9325283,116.4669216,0,137.8,39584.0429976852,2008-05-16,01:01:55
39.9325266,116.4667866,0,144.4,39584.0430208333,2008-05-16,01:01:57
39.932525,116.4667116,0,147.6,39584.0430439815,2008-05-16,01:01:59
39.9325599,116.466645,0,141.1,39584.0430671296,2008-05-16,01:02:01
39.9326316,116.4666033,0,137.8,39584.0430902778,2008-05-16,01:02:03
39.9327266,116.46657,0,134.5,39584.0431134259,2008-05-16,01:02:05
39.9328416,116.4665449,0,134.5,39584.0431365741,2008-05-16,01:02:07
39.9329966,116.4665666,0,137.8,39584.0431597222,2008-05-16,01:02:09
39.9331683,116.4666033,0,144.4,39584.0431828704,2008-05-16,01:02:11
39.9334316,116.46661,0,144.4,39584.0432060185,2008-05-16,01:02:13
39.9336616,116.466675,0,147.6,39584.0432291667,2008-05-16,01:02:15
39.9338683,116.4667833,0,144.4,39584.0432523148,2008-05-16,01:02:17
39.9340599,116.4669616,0,144.4,39584.043275463,2008-05-16,01:02:19
39.9342716,116.4671549,0,141.1,39584.0432986111,2008-05-16,01:02:21
39.9345,116.467375,0,141.1,39584.0433217593,2008-05-16,01:02:23
39.9347299,116.4676066,0,137.8,39584.0433449074,2008-05-16,01:02:25
39.9349566,116.4678533,0,141.1,39584.0433680556,2008-05-16,01:02:27
39.9351599,116.4680766,0,144.4,39584.0433912037,2008-05-16,01:02:29
39.9353633,116.4682683,0,147.6,39584.0434143519,2008-05-16,01:02:31
39.9355683,116.4684383,0,150.9,39584.0434375,2008-05-16,01:02:33
39.9357683,116.4685666,0,154.2,39584.0434606481,2008-05-16,01:02:35
39.9359633,116.468615,0,160.8,39584.0434837963,2008-05-16,01:02:37
39.936135,116.4686033,0,157.5,39584.0435069444,2008-05-16,01:02:39
39.9362666,116.4685899,0,160.8,39584.0435300926,2008-05-16,01:02:41
39.9363149,116.4686116,0,157.5,39584.0435532407,2008-05-16,01:02:43
39.9363333,116.4686183,0,157.5,39584.0435763889,2008-05-16,01:02:45
39.9363766,116.4686166,0,157.5,39584.043599537,2008-05-16,01:02:47
39.936445,116.4686,0,154.2,39584.0436226852,2008-05-16,01:02:49
39.9365349,116.4685933,0,157.5,39584.0436458333,2008-05-16,01:02:51
39.9366516,116.4685866,0,160.8,39584.0436689815,2008-05-16,01:02:53
39.9367966,116.4685849,0,160.8,39584.0436921296,2008-05-16,01:02:55
39.9369683,116.4685633,0,157.5,39584.0437152778,2008-05-16,01:02:57
39.9371533,116.4685416,0,157.5,39584.0437384259,2008-05-16,01:02:59
39.9373416,116.4685133,0,157.5,39584.0437615741,2008-05-16,01:03:01
39.9375383,116.4684999,0,157.5,39584.0437847222,2008-05-16,01:03:03
39.9377583,116.4685016,0,154.2,39584.0438078704,2008-05-16,01:03:05
39.9379983,116.4684999,0,154.2,39584.0438310185,2008-05-16,01:03:07
39.938255,116.4684833,0,154.2,39584.0438541667,2008-05-16,01:03:09
39.9385249,116.4684683,0,147.6,39584.0438773148,2008-05-16,01:03:11
39.9388283,116.4684633,0,144.4,39584.043900463,2008-05-16,01:03:13
39.9391133,116.4684433,0,141.1,39584.0439236111,2008-05-16,01:03:15
39.9394116,116.4684283,0,137.8,39584.0439467593,2008-05-16,01:03:17
39.9401866,116.4683916,0,137.8,39584.0440046296,2008-05-16,01:03:22
39.9410199,116.4683466,0,131.2,39584.0440625,2008-05-16,01:03:27
39.9418483,116.4682916,0,137.8,39584.0441203704,2008-05-16,01:03:32
39.9426483,116.4681966,0,131.2,39584.0441782407,2008-05-16,01:03:37
39.9433833,116.4681349,0,131.2,39584.0442361111,2008-05-16,01:03:42
39.9435966,116.4681233,0,128,39584.0442592593,2008-05-16,01:03:44
39.943735,116.4681066,0,118.1,39584.0442824074,2008-05-16,01:03:46
39.9438,116.4680949,0,111.5,39584.0443055556,2008-05-16,01:03:48
39.9438099,116.4680916,0,108.3,39584.0443287037,2008-05-16,01:03:50
39.9438099,116.46809,0,105,39584.0443865741,2008-05-16,01:03:55
39.9438099,116.46809,0,105,39584.0444444444,2008-05-16,01:04:00
39.9438099,116.46809,0,105,39584.0444791667,2008-05-16,01:04:03
39.9438099,116.46809,0,105,39584.0445023148,2008-05-16,01:04:05
39.9439333,116.46807,0,105,39584.0445601852,2008-05-16,01:04:10
39.9440666,116.4680466,0,105,39584.0445833333,2008-05-16,01:04:12
39.9442366,116.4680099,0,101.7,39584.0446064815,2008-05-16,01:04:14
39.9444366,116.4679583,0,101.7,39584.0446296296,2008-05-16,01:04:16
39.9446566,116.467895,0,101.7,39584.0446527778,2008-05-16,01:04:18
39.9449033,116.4678233,0,101.7,39584.0446759259,2008-05-16,01:04:20
39.945175,116.4677516,0,98.4,39584.0446990741,2008-05-16,01:04:22
39.9454616,116.4676716,0,98.4,39584.0447222222,2008-05-16,01:04:24
39.9457566,116.4675916,0,95.1,39584.0447453704,2008-05-16,01:04:26
39.9460416,116.4675116,0,98.4,39584.0447685185,2008-05-16,01:04:28
39.94631,116.46743,0,98.4,39584.0447916667,2008-05-16,01:04:30
39.946575,116.46732,0,98.4,39584.0448148148,2008-05-16,01:04:32
39.94683,116.4671783,0,98.4,39584.044837963,2008-05-16,01:04:34
39.9470733,116.4670183,0,101.7,39584.0448611111,2008-05-16,01:04:36
39.9473033,116.4668333,0,98.4,39584.0448842593,2008-05-16,01:04:38
39.9475283,116.4666233,0,98.4,39584.0449074074,2008-05-16,01:04:40
39.9477449,116.466415,0,98.4,39584.0449305556,2008-05-16,01:04:42
39.94795,116.4662166,0,101.7,39584.0449537037,2008-05-16,01:04:44
39.9481583,116.4660433,0,105,39584.0449768519,2008-05-16,01:04:46
39.9483949,116.4659216,0,105,39584.045,2008-05-16,01:04:48
39.9486583,116.4658333,0,105,39584.0450231481,2008-05-16,01:04:50
39.9489383,116.4657483,0,108.3,39584.0450462963,2008-05-16,01:04:52
39.9492349,116.4656516,0,108.3,39584.0450694444,2008-05-16,01:04:54
39.9498866,116.4654466,0,105,39584.0451273148,2008-05-16,01:04:59
39.9500066,116.465405,0,101.7,39584.045150463,2008-05-16,01:05:01
39.9500683,116.4653749,0,98.4,39584.0451736111,2008-05-16,01:05:03
39.950095,116.4653633,0,98.4,39584.0451967593,2008-05-16,01:05:05
39.9500999,116.46537,0,98.4,39584.0452199074,2008-05-16,01:05:07
39.9501233,116.4653566,0,98.4,39584.0452430556,2008-05-16,01:05:09
39.9501733,116.4653533,0,95.1,39584.0452662037,2008-05-16,01:05:11
39.95022,116.4653466,0,95.1,39584.0452893519,2008-05-16,01:05:13
39.9502399,116.4653483,0,91.9,39584.0453125,2008-05-16,01:05:15
39.9502449,116.4653599,0,82,39584.0453703704,2008-05-16,01:05:20
39.9502466,116.4653599,0,82,39584.0454282407,2008-05-16,01:05:25
39.9502466,116.4653599,0,82,39584.045462963,2008-05-16,01:05:28
39.9502466,116.4653599,0,82,39584.0454861111,2008-05-16,01:05:30
39.9502733,116.46535,0,82,39584.0455092593,2008-05-16,01:05:32
39.9503249,116.4653249,0,82,39584.0455324074,2008-05-16,01:05:34
39.9503883,116.4653,0,78.7,39584.0455555556,2008-05-16,01:05:36
39.9504683,116.4652749,0,78.7,39584.0455787037,2008-05-16,01:05:38
39.95057,116.4652433,0,78.7,39584.0456018519,2008-05-16,01:05:40
39.950695,116.4652049,0,75.5,39584.045625,2008-05-16,01:05:42
39.9508299,116.4651683,0,75.5,39584.0456481481,2008-05-16,01:05:44
39.950935,116.4650766,0,75.5,39584.0456712963,2008-05-16,01:05:46
39.9509866,116.4649349,0,75.5,39584.0456944444,2008-05-16,01:05:48
39.9509583,116.4647733,0,75.5,39584.0457175926,2008-05-16,01:05:50
39.9508883,116.4645883,0,75.5,39584.0457407407,2008-05-16,01:05:52
39.95081,116.4643833,0,78.7,39584.0457638889,2008-05-16,01:05:54
39.9507333,116.4641549,0,78.7,39584.045787037,2008-05-16,01:05:56
39.9506583,116.4639099,0,82,39584.0458101852,2008-05-16,01:05:58
39.950585,116.4636449,0,85.3,39584.0458333333,2008-05-16,01:06:00
39.950515,116.4633649,0,88.6,39584.0458564815,2008-05-16,01:06:02
39.9504466,116.4630983,0,88.6,39584.0458796296,2008-05-16,01:06:04
39.9503816,116.462885,0,91.9,39584.0459027778,2008-05-16,01:06:06
39.9503366,116.4627166,0,95.1,39584.0459259259,2008-05-16,01:06:08
39.9502949,116.4625816,0,105,39584.0459490741,2008-05-16,01:06:10
39.9502816,116.4624933,0,101.7,39584.0459722222,2008-05-16,01:06:12
39.950275,116.4623949,0,101.7,39584.0459953704,2008-05-16,01:06:14
39.9503133,116.4623199,0,101.7,39584.0460185185,2008-05-16,01:06:16
39.9504083,116.4622583,0,98.4,39584.0460416667,2008-05-16,01:06:18
39.9505583,116.4622416,0,95.1,39584.0460648148,2008-05-16,01:06:20
39.9507116,116.4622183,0,95.1,39584.046087963,2008-05-16,01:06:22
39.95085,116.4621849,0,98.4,39584.0461111111,2008-05-16,01:06:24
39.950975,116.4621599,0,98.4,39584.0461342593,2008-05-16,01:06:26
39.9510566,116.4621449,0,101.7,39584.0461574074,2008-05-16,01:06:28
39.9511316,116.462135,0,101.7,39584.0461805556,2008-05-16,01:06:30
39.9512116,116.4621316,0,101.7,39584.0462037037,2008-05-16,01:06:32
39.951285,116.4621299,0,101.7,39584.0462268519,2008-05-16,01:06:34
39.9513333,116.4621283,0,101.7,39584.04625,2008-05-16,01:06:36
39.9513766,116.4621266,0,101.7,39584.0462731481,2008-05-16,01:06:38
39.9514283,116.4621249,0,101.7,39584.0462962963,2008-05-16,01:06:40
39.95151,116.4621216,0,101.7,39584.0463194444,2008-05-16,01:06:42
39.9516183,116.4621133,0,101.7,39584.0463425926,2008-05-16,01:06:44
39.9517549,116.4621016,0,101.7,39584.0463657407,2008-05-16,01:06:46
39.9519166,116.4620883,0,98.4,39584.0463888889,2008-05-16,01:06:48
39.9520933,116.4620766,0,98.4,39584.046412037,2008-05-16,01:06:50
39.95228,116.4620616,0,98.4,39584.0464351852,2008-05-16,01:06:52
39.9524633,116.4620483,0,98.4,39584.0464583333,2008-05-16,01:06:54
39.9526516,116.462035,0,101.7,39584.0464814815,2008-05-16,01:06:56
39.9528416,116.4620199,0,105,39584.0465046296,2008-05-16,01:06:58
39.9530166,116.4620033,0,105,39584.0465277778,2008-05-16,01:07:00
39.9531733,116.461995,0,111.5,39584.0465509259,2008-05-16,01:07:02
39.953335,116.4619916,0,111.5,39584.0465740741,2008-05-16,01:07:04
39.9535083,116.4619866,0,111.5,39584.0465972222,2008-05-16,01:07:06
39.9536883,116.46198,0,114.8,39584.0466203704,2008-05-16,01:07:08
39.95385,116.4619716,0,114.8,39584.0466435185,2008-05-16,01:07:10
39.9540166,116.46196,0,114.8,39584.0466666667,2008-05-16,01:07:12
39.9541983,116.4619499,0,118.1,39584.0466898148,2008-05-16,01:07:14
39.9543866,116.4619433,0,121.4,39584.046712963,2008-05-16,01:07:16
39.9545699,116.4619366,0,124.7,39584.0467361111,2008-05-16,01:07:18
39.9547399,116.4619283,0,131.2,39584.0467592593,2008-05-16,01:07:20
39.9548949,116.4619216,0,131.2,39584.0467824074,2008-05-16,01:07:22
39.9550433,116.4619049,0,131.2,39584.0468055556,2008-05-16,01:07:24
39.9551733,116.4618766,0,128,39584.0468287037,2008-05-16,01:07:26
39.9552916,116.4618566,0,124.7,39584.0468518519,2008-05-16,01:07:28
39.9554116,116.4618266,0,128,39584.046875,2008-05-16,01:07:30
39.9555483,116.4617999,0,137.8,39584.0468981481,2008-05-16,01:07:32
39.9557066,116.4617799,0,137.8,39584.0469212963,2008-05-16,01:07:34
39.9558749,116.4617649,0,141.1,39584.0469444444,2008-05-16,01:07:36
39.9560366,116.4617566,0,141.1,39584.0469675926,2008-05-16,01:07:38
39.9561766,116.4617483,0,141.1,39584.0469907407,2008-05-16,01:07:40
39.9563033,116.4617366,0,137.8,39584.0470138889,2008-05-16,01:07:42
39.9564316,116.4617249,0,134.5,39584.047037037,2008-05-16,01:07:44
39.956555,116.4616949,0,137.8,39584.0470601852,2008-05-16,01:07:46
39.9567083,116.4616883,0,137.8,39584.0470833333,2008-05-16,01:07:48
39.9568533,116.46168,0,137.8,39584.0471064815,2008-05-16,01:07:50
39.956945,116.4616433,0,144.4,39584.0471296296,2008-05-16,01:07:52
39.9570233,116.46154,0,154.2,39584.0471527778,2008-05-16,01:07:54
39.9571216,116.4615466,0,154.2,39584.0471759259,2008-05-16,01:07:56
39.9572049,116.4615683,0,154.2,39584.0471990741,2008-05-16,01:07:58
39.9572866,116.4615849,0,160.8,39584.0472222222,2008-05-16,01:08:00
39.9573133,116.4615766,0,164,39584.0472453704,2008-05-16,01:08:02
39.9573299,116.4615866,0,167.3,39584.0472685185,2008-05-16,01:08:04
39.95734,116.461575,0,170.6,39584.0472916667,2008-05-16,01:08:06
39.9573666,116.461545,0,167.3,39584.0473148148,2008-05-16,01:08:08
39.957395,116.4615083,0,167.3,39584.047337963,2008-05-16,01:08:10
39.9574483,116.4614849,0,167.3,39584.0473611111,2008-05-16,01:08:12
39.9574733,116.4614849,0,170.6,39584.0473842593,2008-05-16,01:08:14
39.9575516,116.4614449,0,177.2,39584.0474421296,2008-05-16,01:08:19
39.9576216,116.4614116,0,173.9,39584.0474652778,2008-05-16,01:08:21
39.9577099,116.4613066,0,170.6,39584.0474884259,2008-05-16,01:08:23
39.9578199,116.4611699,0,164,39584.0475115741,2008-05-16,01:08:25
39.9578799,116.4610516,0,154.2,39584.0475347222,2008-05-16,01:08:27
39.9579499,116.4610116,0,154.2,39584.0475578704,2008-05-16,01:08:29
39.9579466,116.4610183,0,150.9,39584.0475810185,2008-05-16,01:08:31
