# Supplementary material for: Research on differential privacy protection method based on user tendency
Source: PLoS One. 2023 Oct 26;18(10):e0288823. doi: 10.1371/journal.pone.0288823 (PMC10602288; doi:10.1371/journal.pone.0288823)
Supplement: S5 Data — (ZIP) [file pone.0288823.s005.zip › Data 5-5/153/Trajectory/20080516135827.plt]

Geolife trajectory
WGS 84
Altitude is in Feet
Reserved 3
0,2,255,My Track,0,0,2,8421376
0
39.958461,116.460443,0,303,39584.5822569444,2008-05-16,13:58:27
39.958431,116.460495,0,320,39584.5822800926,2008-05-16,13:58:29
39.958408,116.460627,0,328,39584.5823032407,2008-05-16,13:58:31
39.958319,116.460807,0,335,39584.5823263889,2008-05-16,13:58:33
39.958195,116.460955,0,342,39584.582349537,2008-05-16,13:58:35
39.958037,116.461113,0,346,39584.5823726852,2008-05-16,13:58:37
39.957947,116.461284,0,351,39584.5823958333,2008-05-16,13:58:39
39.957853,116.4614,0,354,39584.5824189815,2008-05-16,13:58:41
39.957744,116.461511,0,359,39584.5824421296,2008-05-16,13:58:43
39.957581,116.461581,0,360,39584.5824652778,2008-05-16,13:58:45
39.957388,116.46162,0,360,39584.5824884259,2008-05-16,13:58:47
39.957152,116.461653,0,358,39584.5825115741,2008-05-16,13:58:49
39.956899,116.461701,0,358,39584.5825347222,2008-05-16,13:58:51
39.956696,116.461735,0,360,39584.5825578704,2008-05-16,13:58:53
39.956474,116.461788,0,353,39584.5825810185,2008-05-16,13:58:55
39.956264,116.461804,0,351,39584.5826041667,2008-05-16,13:58:57
39.956006,116.461822,0,343,39584.5826273148,2008-05-16,13:58:59
39.955762,116.461872,0,341,39584.582650463,2008-05-16,13:59:01
39.955576,116.461872,0,337,39584.5826736111,2008-05-16,13:59:03
39.955381,116.461883,0,331,39584.5826967593,2008-05-16,13:59:05
39.955199,116.461887,0,325,39584.5827199074,2008-05-16,13:59:07
39.955014,116.461886,0,321,39584.5827430556,2008-05-16,13:59:09
39.954804,116.461909,0,316,39584.5827662037,2008-05-16,13:59:11
39.954586,116.461927,0,313,39584.5827893519,2008-05-16,13:59:13
39.954359,116.461947,0,310,39584.5828125,2008-05-16,13:59:15
39.95413,116.461962,0,307,39584.5828356481,2008-05-16,13:59:17
39.953899,116.461982,0,304,39584.5828587963,2008-05-16,13:59:19
39.953685,116.461997,0,297,39584.5828819444,2008-05-16,13:59:21
39.953441,116.462016,0,293,39584.5829050926,2008-05-16,13:59:23
39.953193,116.462034,0,288,39584.5829282407,2008-05-16,13:59:25
39.952965,116.462048,0,281,39584.5829513889,2008-05-16,13:59:27
39.952724,116.462057,0,275,39584.582974537,2008-05-16,13:59:29
39.952462,116.462068,0,266,39584.5829976852,2008-05-16,13:59:31
39.95222,116.462086,0,257,39584.5830208333,2008-05-16,13:59:33
39.951983,116.462103,0,252,39584.5830439815,2008-05-16,13:59:35
39.951762,116.462127,0,250,39584.5830671296,2008-05-16,13:59:37
39.951583,116.462141,0,240,39584.5830902778,2008-05-16,13:59:39
39.951409,116.462154,0,230,39584.5831134259,2008-05-16,13:59:41
39.951226,116.462174,0,224,39584.5831365741,2008-05-16,13:59:43
39.951074,116.462187,0,217,39584.5831597222,2008-05-16,13:59:45
39.95096,116.462178,0,212,39584.5831828704,2008-05-16,13:59:47
39.950851,116.462177,0,209,39584.5832060185,2008-05-16,13:59:49
39.950716,116.462193,0,204,39584.5832291667,2008-05-16,13:59:51
39.950574,116.462224,0,200,39584.5832523148,2008-05-16,13:59:53
39.95042,116.462247,0,195,39584.583275463,2008-05-16,13:59:55
39.950263,116.462261,0,189,39584.5832986111,2008-05-16,13:59:57
39.950138,116.462323,0,179,39584.5833217593,2008-05-16,13:59:59
39.950063,116.46242,0,177,39584.5833449074,2008-05-16,14:00:01
39.950017,116.462539,0,176,39584.5833680556,2008-05-16,14:00:03
39.950047,116.462678,0,176,39584.5833912037,2008-05-16,14:00:05
39.950105,116.462864,0,176,39584.5834143519,2008-05-16,14:00:07
39.950194,116.463075,0,165,39584.5834375,2008-05-16,14:00:09
39.950277,116.463295,0,159,39584.5834606481,2008-05-16,14:00:11
39.950358,116.463527,0,155,39584.5834837963,2008-05-16,14:00:13
39.950445,116.463765,0,151,39584.5835069444,2008-05-16,14:00:15
39.950536,116.464005,0,147,39584.5835300926,2008-05-16,14:00:17
39.950615,116.464247,0,142,39584.5835532407,2008-05-16,14:00:19
39.950673,116.464479,0,138,39584.5835763889,2008-05-16,14:00:21
39.950734,116.464681,0,135,39584.583599537,2008-05-16,14:00:23
39.950791,116.464839,0,131,39584.5836226852,2008-05-16,14:00:25
39.950827,116.464972,0,128,39584.5836458333,2008-05-16,14:00:27
39.950844,116.465093,0,126,39584.5836689815,2008-05-16,14:00:29
39.950812,116.465171,0,121,39584.5836921296,2008-05-16,14:00:31
39.950739,116.46522,0,116,39584.5837152778,2008-05-16,14:00:33
39.950627,116.46527,0,112,39584.5837384259,2008-05-16,14:00:35
39.950485,116.465323,0,107,39584.5837615741,2008-05-16,14:00:37
39.950319,116.46539,0,103,39584.5837847222,2008-05-16,14:00:39
39.950122,116.465461,0,98,39584.5838078704,2008-05-16,14:00:41
39.949923,116.46551,0,93,39584.5838310185,2008-05-16,14:00:43
39.94971,116.465555,0,89,39584.5838541667,2008-05-16,14:00:45
39.94948,116.465613,0,84,39584.5838773148,2008-05-16,14:00:47
39.949231,116.465676,0,80,39584.583900463,2008-05-16,14:00:49
39.949,116.465736,0,76,39584.5839236111,2008-05-16,14:00:51
39.948779,116.465798,0,73,39584.5839467593,2008-05-16,14:00:53
39.948538,116.465857,0,69,39584.5839699074,2008-05-16,14:00:55
39.948311,116.465917,0,66,39584.5839930556,2008-05-16,14:00:57
39.948069,116.466015,0,63,39584.5840162037,2008-05-16,14:00:59
39.947864,116.466148,0,60,39584.5840393519,2008-05-16,14:01:01
39.94768,116.466307,0,58,39584.5840625,2008-05-16,14:01:03
39.947479,116.466479,0,55,39584.5840856481,2008-05-16,14:01:05
39.947272,116.46665,0,52,39584.5841087963,2008-05-16,14:01:07
39.94706,116.466837,0,49,39584.5841319444,2008-05-16,14:01:09
39.946846,116.467009,0,46,39584.5841550926,2008-05-16,14:01:11
39.946634,116.467146,0,43,39584.5841782407,2008-05-16,14:01:13
39.946423,116.467257,0,40,39584.5842013889,2008-05-16,14:01:15
39.946206,116.467333,0,36,39584.584224537,2008-05-16,14:01:17
39.94599,116.467399,0,33,39584.5842476852,2008-05-16,14:01:19
39.945758,116.467462,0,30,39584.5842708333,2008-05-16,14:01:21
39.945525,116.467531,0,26,39584.5842939815,2008-05-16,14:01:23
39.945293,116.467597,0,23,39584.5843171296,2008-05-16,14:01:25
39.945069,116.467653,0,20,39584.5843402778,2008-05-16,14:01:27
39.944832,116.467735,0,18,39584.5843634259,2008-05-16,14:01:29
39.944592,116.467803,0,17,39584.5843865741,2008-05-16,14:01:31
39.944371,116.46786,0,15,39584.5844097222,2008-05-16,14:01:33
39.944215,116.467882,0,13,39584.5844328704,2008-05-16,14:01:35
39.944117,116.467904,0,12,39584.5844560185,2008-05-16,14:01:37
39.94411,116.467912,0,12,39584.5844791667,2008-05-16,14:01:39
39.944159,116.467901,0,15,39584.5845023148,2008-05-16,14:01:41
39.944142,116.467912,0,17,39584.584525463,2008-05-16,14:01:43
39.944142,116.467911,0,17,39584.5845486111,2008-05-16,14:01:45
39.944143,116.467911,0,17,39584.5845717593,2008-05-16,14:01:47
39.944146,116.467909,0,16,39584.5845949074,2008-05-16,14:01:49
39.944149,116.467908,0,16,39584.5846180556,2008-05-16,14:01:51
39.94415,116.467907,0,16,39584.5846412037,2008-05-16,14:01:53
39.944152,116.467906,0,16,39584.5846643519,2008-05-16,14:01:55
39.944153,116.467905,0,16,39584.5846875,2008-05-16,14:01:57
39.944154,116.467905,0,16,39584.5847106481,2008-05-16,14:01:59
39.944154,116.467905,0,16,39584.5847337963,2008-05-16,14:02:01
39.944156,116.467905,0,17,39584.5847569444,2008-05-16,14:02:03
39.944156,116.467905,0,17,39584.5847800926,2008-05-16,14:02:05
39.944155,116.467905,0,17,39584.5848032407,2008-05-16,14:02:07
39.944154,116.467905,0,17,39584.5848263889,2008-05-16,14:02:09
39.944154,116.467905,0,17,39584.584849537,2008-05-16,14:02:11
39.944154,116.467905,0,17,39584.5848726852,2008-05-16,14:02:13
39.944155,116.467904,0,17,39584.5848958333,2008-05-16,14:02:15
39.944145,116.467904,0,17,39584.5849189815,2008-05-16,14:02:17
39.944075,116.467923,0,17,39584.5849421296,2008-05-16,14:02:19
39.944015,116.467936,0,18,39584.5849652778,2008-05-16,14:02:21
39.943939,116.467961,0,18,39584.5849884259,2008-05-16,14:02:23
39.943843,116.467961,0,19,39584.5850115741,2008-05-16,14:02:25
39.943697,116.467969,0,18,39584.5850347222,2008-05-16,14:02:27
39.94356,116.467967,0,17,39584.5850578704,2008-05-16,14:02:29
39.943412,116.467974,0,15,39584.5850810185,2008-05-16,14:02:31
39.943225,116.467998,0,13,39584.5851041667,2008-05-16,14:02:33
39.943025,116.468028,0,12,39584.5851273148,2008-05-16,14:02:35
39.942805,116.468066,0,10,39584.585150463,2008-05-16,14:02:37
39.942598,116.468091,0,13,39584.5851736111,2008-05-16,14:02:39
39.942382,116.468134,0,13,39584.5851967593,2008-05-16,14:02:41
39.942195,116.468158,0,15,39584.5852199074,2008-05-16,14:02:43
39.941998,116.468198,0,20,39584.5852430556,2008-05-16,14:02:45
39.941864,116.468222,0,24,39584.5852662037,2008-05-16,14:02:47
39.941744,116.468243,0,30,39584.5852893519,2008-05-16,14:02:49
39.941639,116.46826,0,36,39584.5853125,2008-05-16,14:02:51
39.941586,116.468264,0,37,39584.5853356481,2008-05-16,14:02:53
39.941565,116.468276,0,45,39584.5853587963,2008-05-16,14:02:55
39.941557,116.468268,0,51,39584.5853819444,2008-05-16,14:02:57
39.941522,116.468268,0,54,39584.5854050926,2008-05-16,14:02:59
39.941454,116.468274,0,56,39584.5854282407,2008-05-16,14:03:01
39.941339,116.468275,0,57,39584.5854513889,2008-05-16,14:03:03
39.941249,116.46827,0,67,39584.585474537,2008-05-16,14:03:05
39.941064,116.468284,0,67,39584.5854976852,2008-05-16,14:03:07
39.940873,116.468301,0,69,39584.5855208333,2008-05-16,14:03:09
39.94066,116.468318,0,67,39584.5855439815,2008-05-16,14:03:11
39.940398,116.468349,0,69,39584.5855671296,2008-05-16,14:03:13
39.940172,116.468364,0,73,39584.5855902778,2008-05-16,14:03:15
39.939917,116.468386,0,72,39584.5856134259,2008-05-16,14:03:17
39.939683,116.468401,0,75,39584.5856365741,2008-05-16,14:03:19
39.939441,116.468411,0,76,39584.5856597222,2008-05-16,14:03:21
39.939178,116.468441,0,77,39584.5856828704,2008-05-16,14:03:23
39.938922,116.468459,0,76,39584.5857060185,2008-05-16,14:03:25
39.938683,116.468469,0,76,39584.5857291667,2008-05-16,14:03:27
39.938431,116.468496,0,72,39584.5857523148,2008-05-16,14:03:29
39.938181,116.468515,0,72,39584.585775463,2008-05-16,14:03:31
39.937914,116.468524,0,67,39584.5857986111,2008-05-16,14:03:33
39.937672,116.468533,0,65,39584.5858217593,2008-05-16,14:03:35
39.93743,116.468541,0,61,39584.5858449074,2008-05-16,14:03:37
39.937195,116.468562,0,54,39584.5858680556,2008-05-16,14:03:39
39.93699,116.468572,0,53,39584.5858912037,2008-05-16,14:03:41
39.936813,116.468591,0,52,39584.5859143519,2008-05-16,14:03:43
39.936688,116.468603,0,53,39584.5859375,2008-05-16,14:03:45
39.936617,116.468609,0,57,39584.5859606481,2008-05-16,14:03:47
39.936587,116.468609,0,60,39584.5859837963,2008-05-16,14:03:49
39.936595,116.468604,0,65,39584.5860069444,2008-05-16,14:03:51
39.936607,116.4686,0,66,39584.5860300926,2008-05-16,14:03:53
39.936608,116.4686,0,66,39584.5860532407,2008-05-16,14:03:55
39.936608,116.4686,0,66,39584.5860763889,2008-05-16,14:03:57
39.936609,116.4686,0,66,39584.586099537,2008-05-16,14:03:59
39.936612,116.468598,0,67,39584.5861226852,2008-05-16,14:04:01
39.936616,116.468596,0,67,39584.5861458333,2008-05-16,14:04:03
39.936621,116.468593,0,67,39584.5861689815,2008-05-16,14:04:05
39.936626,116.468591,0,67,39584.5861921296,2008-05-16,14:04:07
39.936631,116.468589,0,67,39584.5862152778,2008-05-16,14:04:09
39.936634,116.468587,0,67,39584.5862384259,2008-05-16,14:04:11
39.936636,116.468585,0,67,39584.5862615741,2008-05-16,14:04:13
39.936631,116.468582,0,67,39584.5862847222,2008-05-16,14:04:15
39.936574,116.468578,0,68,39584.5863078704,2008-05-16,14:04:17
39.936456,116.468578,0,70,39584.5863310185,2008-05-16,14:04:19
39.936304,116.468588,0,70,39584.5863541667,2008-05-16,14:04:21
39.936131,116.46859,0,69,39584.5863773148,2008-05-16,14:04:23
39.935905,116.468588,0,65,39584.586400463,2008-05-16,14:04:25
39.935705,116.468521,0,65,39584.5864236111,2008-05-16,14:04:27
39.935499,116.468417,0,63,39584.5864467593,2008-05-16,14:04:29
39.935305,116.468253,0,65,39584.5864699074,2008-05-16,14:04:31
39.935096,116.468072,0,68,39584.5864930556,2008-05-16,14:04:33
39.934884,116.467854,0,69,39584.5865162037,2008-05-16,14:04:35
39.934666,116.467634,0,65,39584.5865393518,2008-05-16,14:04:37
39.934444,116.467415,0,61,39584.5865625,2008-05-16,14:04:39
39.934234,116.467184,0,63,39584.5865856481,2008-05-16,14:04:41
39.934022,116.466961,0,62,39584.5866087963,2008-05-16,14:04:43
39.933813,116.466758,0,63,39584.5866319444,2008-05-16,14:04:45
39.933609,116.466607,0,64,39584.5866550926,2008-05-16,14:04:47
39.933409,116.466521,0,64,39584.5866782407,2008-05-16,14:04:49
39.933185,116.46649,0,59,39584.5867013889,2008-05-16,14:04:51
39.932998,116.466487,0,66,39584.586724537,2008-05-16,14:04:53
39.932816,116.466497,0,69,39584.5867476852,2008-05-16,14:04:55
39.932684,116.466505,0,77,39584.5867708333,2008-05-16,14:04:57
39.932624,116.46652,0,83,39584.5867939815,2008-05-16,14:04:59
39.93264,116.466513,0,90,39584.5868171296,2008-05-16,14:05:01
39.93266,116.466505,0,91,39584.5868402778,2008-05-16,14:05:03
39.932662,116.466506,0,91,39584.5868634259,2008-05-16,14:05:05
39.932666,116.466507,0,91,39584.5868865741,2008-05-16,14:05:07
39.932667,116.466508,0,91,39584.5869097222,2008-05-16,14:05:09
39.932668,116.466509,0,92,39584.5869328704,2008-05-16,14:05:11
39.932671,116.46651,0,92,39584.5869560185,2008-05-16,14:05:13
39.932673,116.46651,0,92,39584.5869791667,2008-05-16,14:05:15
39.932674,116.466508,0,93,39584.5870023148,2008-05-16,14:05:17
39.932701,116.466453,0,99,39584.587025463,2008-05-16,14:05:19
39.9327,116.466453,0,100,39584.5870486111,2008-05-16,14:05:21
39.9327,116.466454,0,100,39584.5870717593,2008-05-16,14:05:23
39.932699,116.466452,0,100,39584.5870949074,2008-05-16,14:05:25
39.932697,116.466452,0,100,39584.5871180556,2008-05-16,14:05:27
39.932695,116.46645,0,101,39584.5871412037,2008-05-16,14:05:29
39.932693,116.466449,0,101,39584.5871643518,2008-05-16,14:05:31
39.932691,116.466449,0,101,39584.5871875,2008-05-16,14:05:33
39.932688,116.466448,0,101,39584.5872106481,2008-05-16,14:05:35
39.932686,116.466446,0,101,39584.5872337963,2008-05-16,14:05:37
39.932687,116.466446,0,101,39584.5872569444,2008-05-16,14:05:39
39.932689,116.466446,0,101,39584.5872800926,2008-05-16,14:05:41
39.932692,116.466447,0,101,39584.5873032407,2008-05-16,14:05:43
39.932694,116.466447,0,101,39584.5873263889,2008-05-16,14:05:45
39.932695,116.466447,0,101,39584.587349537,2008-05-16,14:05:47
39.932697,116.466448,0,101,39584.5873726852,2008-05-16,14:05:49
39.932698,116.466448,0,102,39584.5873958333,2008-05-16,14:05:51
39.932698,116.466448,0,102,39584.5874189815,2008-05-16,14:05:53
39.932688,116.466441,0,102,39584.5874421296,2008-05-16,14:05:55
39.932611,116.466465,0,102,39584.5874652778,2008-05-16,14:05:57
39.932537,116.466487,0,103,39584.5874884259,2008-05-16,14:05:59
39.932454,116.46656,0,102,39584.5875115741,2008-05-16,14:06:01
39.932396,116.466649,0,100,39584.5875347222,2008-05-16,14:06:03
39.93235,116.466779,0,98,39584.5875578704,2008-05-16,14:06:05
39.932318,116.466983,0,93,39584.5875810185,2008-05-16,14:06:07
39.932294,116.467206,0,92,39584.5876041667,2008-05-16,14:06:09
39.932279,116.467468,0,91,39584.5876273148,2008-05-16,14:06:11
39.932251,116.467754,0,91,39584.587650463,2008-05-16,14:06:13
39.932222,116.468045,0,91,39584.5876736111,2008-05-16,14:06:15
39.932198,116.468344,0,92,39584.5876967593,2008-05-16,14:06:17
39.932172,116.468655,0,92,39584.5877199074,2008-05-16,14:06:19
39.932163,116.468951,0,92,39584.5877430556,2008-05-16,14:06:21
39.932166,116.469233,0,93,39584.5877662037,2008-05-16,14:06:23
39.932173,116.469509,0,93,39584.5877893518,2008-05-16,14:06:25
39.932163,116.469797,0,93,39584.5878125,2008-05-16,14:06:27
39.93216,116.470059,0,92,39584.5878356481,2008-05-16,14:06:29
39.932154,116.470303,0,93,39584.5878587963,2008-05-16,14:06:31
39.932166,116.470546,0,93,39584.5878819444,2008-05-16,14:06:33
39.932171,116.470769,0,94,39584.5879050926,2008-05-16,14:06:35
39.932178,116.470995,0,94,39584.5879282407,2008-05-16,14:06:37
39.932178,116.471175,0,95,39584.5879513889,2008-05-16,14:06:39
39.932178,116.471325,0,96,39584.587974537,2008-05-16,14:06:41
39.93219,116.471456,0,99,39584.5879976852,2008-05-16,14:06:43
39.932197,116.471602,0,98,39584.5880208333,2008-05-16,14:06:45
39.932217,116.47175,0,102,39584.5880439815,2008-05-16,14:06:47
39.932221,116.471887,0,103,39584.5880671296,2008-05-16,14:06:49
39.932207,116.472003,0,102,39584.5880902778,2008-05-16,14:06:51
39.932144,116.472104,0,98,39584.5881134259,2008-05-16,14:06:53
39.932055,116.472145,0,93,39584.5881365741,2008-05-16,14:06:55
39.931926,116.47217,0,89,39584.5881597222,2008-05-16,14:06:57
39.931759,116.472176,0,79,39584.5881828704,2008-05-16,14:06:59
39.931589,116.472176,0,70,39584.5882060185,2008-05-16,14:07:01
39.931411,116.472166,0,64,39584.5882291667,2008-05-16,14:07:03
39.931219,116.472163,0,58,39584.5882523148,2008-05-16,14:07:05
39.931005,116.472174,0,52,39584.588275463,2008-05-16,14:07:07
39.930774,116.472167,0,50,39584.5882986111,2008-05-16,14:07:09
39.930539,116.472166,0,44,39584.5883217593,2008-05-16,14:07:11
39.930328,116.472158,0,38,39584.5883449074,2008-05-16,14:07:13
39.930177,116.472157,0,33,39584.5883680556,2008-05-16,14:07:15
39.930116,116.472146,0,28,39584.5883912037,2008-05-16,14:07:17
39.930102,116.472137,0,23,39584.5884143518,2008-05-16,14:07:19
39.930094,116.472139,0,23,39584.5884375,2008-05-16,14:07:21
39.930085,116.472149,0,23,39584.5884606481,2008-05-16,14:07:23
39.930084,116.47215,0,22,39584.5884837963,2008-05-16,14:07:25
39.930084,116.47215,0,21,39584.5885069444,2008-05-16,14:07:27
39.930089,116.472147,0,21,39584.5885300926,2008-05-16,14:07:29
39.930097,116.472142,0,20,39584.5885532407,2008-05-16,14:07:31
39.93011,116.472134,0,20,39584.5885763889,2008-05-16,14:07:33
39.930122,116.472123,0,20,39584.588599537,2008-05-16,14:07:35
39.930133,116.472111,0,20,39584.5886226852,2008-05-16,14:07:37
39.93014,116.472091,0,19,39584.5886458333,2008-05-16,14:07:39
39.930145,116.472075,0,19,39584.5886689815,2008-05-16,14:07:41
39.93015,116.472068,0,19,39584.5886921296,2008-05-16,14:07:43
39.930153,116.472066,0,19,39584.5887152778,2008-05-16,14:07:45
39.930153,116.472067,0,18,39584.5887384259,2008-05-16,14:07:47
39.930154,116.472066,0,18,39584.5887615741,2008-05-16,14:07:49
39.93015,116.472068,0,18,39584.5887847222,2008-05-16,14:07:51
39.93011,116.472064,0,20,39584.5888078704,2008-05-16,14:07:53
39.930038,116.472063,0,22,39584.5888310185,2008-05-16,14:07:55
39.929915,116.47206,0,23,39584.5888541667,2008-05-16,14:07:57
39.929744,116.472063,0,25,39584.5888773148,2008-05-16,14:07:59
39.929572,116.472045,0,28,39584.588900463,2008-05-16,14:08:01
39.929357,116.472059,0,30,39584.5889236111,2008-05-16,14:08:03
39.929128,116.472052,0,31,39584.5889467593,2008-05-16,14:08:05
39.928919,116.472034,0,33,39584.5889699074,2008-05-16,14:08:07
39.928708,116.472044,0,34,39584.5889930556,2008-05-16,14:08:09
39.928494,116.472055,0,35,39584.5890162037,2008-05-16,14:08:11
39.928295,116.472048,0,36,39584.5890393518,2008-05-16,14:08:13
39.928115,116.472037,0,37,39584.5890625,2008-05-16,14:08:15
39.927951,116.471996,0,39,39584.5890856481,2008-05-16,14:08:17
39.927798,116.471971,0,40,39584.5891087963,2008-05-16,14:08:19
39.927594,116.471977,0,37,39584.5891319444,2008-05-16,14:08:21
39.927482,116.471952,0,36,39584.5891550926,2008-05-16,14:08:23
39.927236,116.471911,0,102,39584.5903125,2008-05-16,14:10:03
39.927208,116.471916,0,102,39584.5903356481,2008-05-16,14:10:05
39.927201,116.471904,0,102,39584.5903587963,2008-05-16,14:10:07
39.9272,116.471911,0,102,39584.5903819444,2008-05-16,14:10:09
39.927192,116.471911,0,103,39584.5904050926,2008-05-16,14:10:11
39.92717,116.471928,0,103,39584.5904282407,2008-05-16,14:10:13
39.927169,116.471929,0,103,39584.5904513889,2008-05-16,14:10:15
39.927156,116.471931,0,103,39584.590474537,2008-05-16,14:10:17
39.927146,116.471938,0,103,39584.5904976852,2008-05-16,14:10:19
39.927134,116.471946,0,104,39584.5905208333,2008-05-16,14:10:21
39.927113,116.471935,0,104,39584.5905439815,2008-05-16,14:10:23
39.927085,116.471929,0,105,39584.5905671296,2008-05-16,14:10:25
39.927036,116.471925,0,106,39584.5905902778,2008-05-16,14:10:27
39.927033,116.471926,0,107,39584.5906134259,2008-05-16,14:10:29
39.927001,116.471937,0,108,39584.5906365741,2008-05-16,14:10:31
39.926957,116.471918,0,112,39584.5906597222,2008-05-16,14:10:33
39.926946,116.471904,0,114,39584.5906828704,2008-05-16,14:10:35
39.926934,116.471895,0,116,39584.5907060185,2008-05-16,14:10:37
39.92692,116.471885,0,117,39584.5907291667,2008-05-16,14:10:39
39.926905,116.471882,0,119,39584.5907523148,2008-05-16,14:10:41
39.926896,116.471872,0,120,39584.590775463,2008-05-16,14:10:43
39.926883,116.471871,0,121,39584.5907986111,2008-05-16,14:10:45
39.926878,116.471856,0,121,39584.5908217593,2008-05-16,14:10:47
39.926873,116.471835,0,122,39584.5908449074,2008-05-16,14:10:49
39.926886,116.471788,0,121,39584.5908680556,2008-05-16,14:10:51
39.926861,116.471735,0,121,39584.5908912037,2008-05-16,14:10:53
39.926848,116.471677,0,120,39584.5909143519,2008-05-16,14:10:55
39.926873,116.471644,0,120,39584.5909375,2008-05-16,14:10:57
39.926889,116.471605,0,121,39584.5909606481,2008-05-16,14:10:59
39.926891,116.471544,0,121,39584.5909837963,2008-05-16,14:11:01
39.926871,116.471494,0,121,39584.5910069444,2008-05-16,14:11:03
39.926856,116.471466,0,121,39584.5910300926,2008-05-16,14:11:05
39.926879,116.471418,0,123,39584.5910532407,2008-05-16,14:11:07
39.926865,116.471398,0,122,39584.5910763889,2008-05-16,14:11:09
39.926878,116.471378,0,120,39584.591099537,2008-05-16,14:11:11
39.926883,116.471342,0,119,39584.5911226852,2008-05-16,14:11:13
39.926879,116.471312,0,117,39584.5911458333,2008-05-16,14:11:15
39.92688,116.471299,0,118,39584.5911689815,2008-05-16,14:11:17
39.926885,116.471269,0,118,39584.5911921296,2008-05-16,14:11:19
39.92687,116.471242,0,118,39584.5912152778,2008-05-16,14:11:21
39.926865,116.471213,0,118,39584.5912384259,2008-05-16,14:11:23
39.92687,116.471196,0,118,39584.5912615741,2008-05-16,14:11:25
39.926867,116.471179,0,117,39584.5912847222,2008-05-16,14:11:27
39.926855,116.471163,0,117,39584.5913078704,2008-05-16,14:11:29
39.926864,116.471141,0,115,39584.5913310185,2008-05-16,14:11:31
39.926882,116.471113,0,115,39584.5913541667,2008-05-16,14:11:33
39.926916,116.471082,0,121,39584.5913773148,2008-05-16,14:11:35
39.926939,116.471066,0,124,39584.591400463,2008-05-16,14:11:37
39.926959,116.471054,0,125,39584.5914236111,2008-05-16,14:11:39
39.926972,116.471045,0,127,39584.5914467593,2008-05-16,14:11:41
39.926986,116.471045,0,128,39584.5914699074,2008-05-16,14:11:43
39.926999,116.471039,0,129,39584.5914930556,2008-05-16,14:11:45
39.927014,116.47103,0,130,39584.5915162037,2008-05-16,14:11:47
39.927024,116.471028,0,131,39584.5915393519,2008-05-16,14:11:49
39.927038,116.471029,0,132,39584.5915625,2008-05-16,14:11:51
39.927054,116.47104,0,133,39584.5915856481,2008-05-16,14:11:53
39.927073,116.471045,0,134,39584.5916087963,2008-05-16,14:11:55
39.927072,116.471046,0,133,39584.5916319444,2008-05-16,14:11:57
39.927082,116.471045,0,134,39584.5916550926,2008-05-16,14:11:59
39.927118,116.47101,0,134,39584.5916782407,2008-05-16,14:12:01
39.92715,116.470986,0,135,39584.5917013889,2008-05-16,14:12:03
39.92718,116.470973,0,136,39584.591724537,2008-05-16,14:12:05
39.927216,116.470942,0,137,39584.5917476852,2008-05-16,14:12:07
39.927239,116.470951,0,138,39584.5917708333,2008-05-16,14:12:09
39.927256,116.470908,0,139,39584.5917939815,2008-05-16,14:12:11
39.92727,116.470899,0,140,39584.5918171296,2008-05-16,14:12:13
39.927302,116.470879,0,142,39584.5918402778,2008-05-16,14:12:15
39.927321,116.47087,0,142,39584.5918634259,2008-05-16,14:12:17
39.927327,116.470873,0,142,39584.5918865741,2008-05-16,14:12:19
39.92733,116.470871,0,142,39584.5919097222,2008-05-16,14:12:21
39.927331,116.470871,0,142,39584.5919328704,2008-05-16,14:12:23
