# Supplementary material for: Research on differential privacy protection method based on user tendency
Source: PLoS One. 2023 Oct 26;18(10):e0288823. doi: 10.1371/journal.pone.0288823 (PMC10602288; doi:10.1371/journal.pone.0288823)
Supplement: S5 Data — (ZIP) [file pone.0288823.s005.zip › Data 5-5/153/Trajectory/20080517045036.plt]

Geolife trajectory
WGS 84
Altitude is in Feet
Reserved 3
0,2,255,My Track,0,0,2,8421376
0
39.927418,116.471266,0,233,39585.2018055556,2008-05-17,04:50:36
39.927439,116.471171,0,202,39585.2018287037,2008-05-17,04:50:38
39.927442,116.471135,0,162,39585.2018518519,2008-05-17,04:50:40
39.927443,116.471178,0,192,39585.201875,2008-05-17,04:50:42
39.92745,116.471175,0,192,39585.2018981481,2008-05-17,04:50:44
39.927446,116.471184,0,197,39585.2019212963,2008-05-17,04:50:46
39.927437,116.471184,0,199,39585.2019444444,2008-05-17,04:50:48
39.927416,116.471188,0,202,39585.2019675926,2008-05-17,04:50:50
39.927406,116.471182,0,201,39585.2019907407,2008-05-17,04:50:52
39.92735,116.471118,0,190,39585.2020138889,2008-05-17,04:50:54
39.927322,116.471097,0,190,39585.202037037,2008-05-17,04:50:56
39.927224,116.471007,0,186,39585.2020601852,2008-05-17,04:50:58
39.927174,116.470962,0,186,39585.2020833333,2008-05-17,04:51:00
39.927153,116.470936,0,188,39585.2021064815,2008-05-17,04:51:02
39.927135,116.470934,0,191,39585.2021296296,2008-05-17,04:51:04
39.9271,116.470912,0,193,39585.2021527778,2008-05-17,04:51:06
39.927084,116.470922,0,195,39585.2021759259,2008-05-17,04:51:08
39.927087,116.470934,0,197,39585.2021990741,2008-05-17,04:51:10
39.927094,116.470955,0,200,39585.2022222222,2008-05-17,04:51:12
39.927109,116.470971,0,193,39585.2022453704,2008-05-17,04:51:14
39.927116,116.470969,0,187,39585.2022685185,2008-05-17,04:51:16
39.927132,116.470957,0,178,39585.2022916667,2008-05-17,04:51:18
39.927149,116.470974,0,169,39585.2023148148,2008-05-17,04:51:20
39.927164,116.470985,0,163,39585.202337963,2008-05-17,04:51:22
39.927182,116.471022,0,158,39585.2023611111,2008-05-17,04:51:24
39.9272,116.471047,0,154,39585.2023842593,2008-05-17,04:51:26
39.927206,116.471091,0,150,39585.2024074074,2008-05-17,04:51:28
39.927258,116.471133,0,143,39585.2024305556,2008-05-17,04:51:30
39.927277,116.471152,0,138,39585.2024537037,2008-05-17,04:51:32
39.927286,116.471196,0,133,39585.2024768519,2008-05-17,04:51:34
39.927291,116.471223,0,128,39585.2025,2008-05-17,04:51:36
39.927278,116.471242,0,126,39585.2025231481,2008-05-17,04:51:38
39.927272,116.471267,0,125,39585.2025462963,2008-05-17,04:51:40
39.927274,116.471292,0,123,39585.2025694444,2008-05-17,04:51:42
39.927274,116.471302,0,122,39585.2025925926,2008-05-17,04:51:44
39.92728,116.471317,0,120,39585.2026157407,2008-05-17,04:51:46
39.927296,116.471331,0,118,39585.2026388889,2008-05-17,04:51:48
39.92732,116.471336,0,116,39585.202662037,2008-05-17,04:51:50
39.927342,116.471345,0,113,39585.2026851852,2008-05-17,04:51:52
39.927357,116.471348,0,111,39585.2027083333,2008-05-17,04:51:54
39.92738,116.471389,0,111,39585.2027314815,2008-05-17,04:51:56
39.927311,116.471451,0,113,39585.2027546296,2008-05-17,04:51:58
39.927285,116.471519,0,113,39585.2027777778,2008-05-17,04:52:00
39.927263,116.471621,0,109,39585.2028009259,2008-05-17,04:52:02
39.927188,116.471803,0,104,39585.2028240741,2008-05-17,04:52:04
39.927165,116.471894,0,103,39585.2028472222,2008-05-17,04:52:06
39.927169,116.471931,0,99,39585.2028703704,2008-05-17,04:52:08
39.927158,116.471986,0,95,39585.2028935185,2008-05-17,04:52:10
39.927169,116.47202,0,91,39585.2029166667,2008-05-17,04:52:12
39.927185,116.472045,0,87,39585.2029398148,2008-05-17,04:52:14
39.927175,116.472086,0,85,39585.202962963,2008-05-17,04:52:16
39.927182,116.472114,0,85,39585.2029861111,2008-05-17,04:52:18
39.927157,116.472187,0,83,39585.2030092593,2008-05-17,04:52:20
39.927162,116.472224,0,83,39585.2030324074,2008-05-17,04:52:22
39.92717,116.47226,0,85,39585.2030555556,2008-05-17,04:52:24
39.927178,116.472298,0,89,39585.2030787037,2008-05-17,04:52:26
39.927191,116.47232,0,91,39585.2031018519,2008-05-17,04:52:28
39.927202,116.472336,0,92,39585.203125,2008-05-17,04:52:30
39.927215,116.472359,0,94,39585.2031481481,2008-05-17,04:52:32
39.927233,116.472368,0,94,39585.2031712963,2008-05-17,04:52:34
39.927235,116.472373,0,97,39585.2031944444,2008-05-17,04:52:36
39.927247,116.472383,0,98,39585.2032175926,2008-05-17,04:52:38
39.92726,116.472387,0,99,39585.2032407407,2008-05-17,04:52:40
39.927263,116.472382,0,101,39585.2032638889,2008-05-17,04:52:42
39.927272,116.472391,0,102,39585.203287037,2008-05-17,04:52:44
39.927303,116.472408,0,101,39585.2033101852,2008-05-17,04:52:46
39.92737,116.472382,0,100,39585.2033333333,2008-05-17,04:52:48
39.927406,116.472409,0,100,39585.2033564815,2008-05-17,04:52:50
39.927448,116.472422,0,102,39585.2033796296,2008-05-17,04:52:52
39.927497,116.472401,0,93,39585.2034027778,2008-05-17,04:52:54
39.927507,116.472394,0,86,39585.2034259259,2008-05-17,04:52:56
39.92753,116.472373,0,83,39585.2034490741,2008-05-17,04:52:58
39.927542,116.472369,0,85,39585.2034722222,2008-05-17,04:53:00
39.92755,116.472372,0,85,39585.2034953704,2008-05-17,04:53:02
39.927551,116.472373,0,87,39585.2035185185,2008-05-17,04:53:04
39.927557,116.472375,0,86,39585.2035416667,2008-05-17,04:53:06
39.927561,116.472374,0,86,39585.2035648148,2008-05-17,04:53:08
39.927579,116.472351,0,89,39585.203587963,2008-05-17,04:53:10
39.927593,116.472506,0,99,39585.2036111111,2008-05-17,04:53:12
39.927611,116.472547,0,106,39585.2036342593,2008-05-17,04:53:14
39.927614,116.472534,0,107,39585.2036574074,2008-05-17,04:53:16
39.926511,116.47256,0,298,39585.2275925926,2008-05-17,05:27:44
39.927853,116.471389,0,648,39585.2276273148,2008-05-17,05:27:47
39.928591,116.470724,0,804,39585.227662037,2008-05-17,05:27:50
39.92615,116.472895,0,261,39585.2276967593,2008-05-17,05:27:53
39.927316,116.472249,0,320,39585.2277314815,2008-05-17,05:27:56
39.92733,116.472134,0,335,39585.2277546296,2008-05-17,05:27:58
39.927327,116.472027,0,356,39585.2277777778,2008-05-17,05:28:00
39.927347,116.471932,0,371,39585.2278009259,2008-05-17,05:28:02
39.927361,116.471849,0,381,39585.2278240741,2008-05-17,05:28:04
39.927369,116.471811,0,385,39585.2278472222,2008-05-17,05:28:06
39.927378,116.471763,0,390,39585.2278703704,2008-05-17,05:28:08
39.927367,116.47172,0,393,39585.2278935185,2008-05-17,05:28:10
39.927355,116.47169,0,395,39585.2279166667,2008-05-17,05:28:12
39.927342,116.471658,0,396,39585.2279398148,2008-05-17,05:28:14
39.927345,116.471677,0,396,39585.227962963,2008-05-17,05:28:16
39.927335,116.471698,0,397,39585.2279861111,2008-05-17,05:28:18
39.927324,116.471725,0,398,39585.2280092593,2008-05-17,05:28:20
39.927313,116.471732,0,398,39585.2280324074,2008-05-17,05:28:22
39.927305,116.471777,0,403,39585.2280555556,2008-05-17,05:28:24
39.927292,116.471787,0,403,39585.2280787037,2008-05-17,05:28:26
39.927277,116.471793,0,403,39585.2281018518,2008-05-17,05:28:28
39.927256,116.471793,0,403,39585.228125,2008-05-17,05:28:30
39.927234,116.471797,0,403,39585.2281481481,2008-05-17,05:28:32
39.927214,116.471796,0,403,39585.2281712963,2008-05-17,05:28:34
39.92719,116.471794,0,403,39585.2281944444,2008-05-17,05:28:36
39.92717,116.471789,0,403,39585.2282175926,2008-05-17,05:28:38
39.92715,116.471782,0,403,39585.2282407407,2008-05-17,05:28:40
39.927128,116.471767,0,404,39585.2282638889,2008-05-17,05:28:42
39.927114,116.471767,0,404,39585.228287037,2008-05-17,05:28:44
39.927099,116.471772,0,405,39585.2283101852,2008-05-17,05:28:46
39.927077,116.471775,0,404,39585.2283333333,2008-05-17,05:28:48
39.927053,116.471769,0,404,39585.2283564815,2008-05-17,05:28:50
39.927026,116.471773,0,404,39585.2283796296,2008-05-17,05:28:52
39.927,116.471772,0,404,39585.2284027778,2008-05-17,05:28:54
39.926977,116.471769,0,404,39585.2284259259,2008-05-17,05:28:56
39.926934,116.4718,0,405,39585.2284490741,2008-05-17,05:28:58
39.926908,116.471809,0,406,39585.2284722222,2008-05-17,05:29:00
39.926903,116.471803,0,406,39585.2284953704,2008-05-17,05:29:02
39.926894,116.471803,0,406,39585.2285185185,2008-05-17,05:29:04
39.926901,116.47184,0,403,39585.2285416667,2008-05-17,05:29:06
39.926895,116.471838,0,403,39585.2285648148,2008-05-17,05:29:08
39.926896,116.471865,0,401,39585.228587963,2008-05-17,05:29:10
39.926897,116.471929,0,397,39585.2286111111,2008-05-17,05:29:12
39.926886,116.47196,0,393,39585.2286342593,2008-05-17,05:29:14
39.926894,116.47197,0,392,39585.2286574074,2008-05-17,05:29:16
39.926889,116.471968,0,389,39585.2286805556,2008-05-17,05:29:18
39.92688,116.471979,0,387,39585.2287037037,2008-05-17,05:29:20
39.926869,116.472009,0,383,39585.2287268518,2008-05-17,05:29:22
39.926863,116.472023,0,381,39585.22875,2008-05-17,05:29:24
39.926865,116.472024,0,378,39585.2287731481,2008-05-17,05:29:26
39.926869,116.472023,0,375,39585.2287962963,2008-05-17,05:29:28
39.926878,116.47203,0,369,39585.2288194444,2008-05-17,05:29:30
39.926882,116.472026,0,368,39585.2288425926,2008-05-17,05:29:32
39.92689,116.472017,0,367,39585.2288657407,2008-05-17,05:29:34
39.926902,116.471999,0,366,39585.2288888889,2008-05-17,05:29:36
39.926914,116.471976,0,365,39585.228912037,2008-05-17,05:29:38
39.926925,116.471959,0,364,39585.2289351852,2008-05-17,05:29:40
39.926903,116.471921,0,363,39585.2289583333,2008-05-17,05:29:42
39.926906,116.471905,0,362,39585.2289814815,2008-05-17,05:29:44
39.926908,116.471854,0,360,39585.2290046296,2008-05-17,05:29:46
39.926911,116.471832,0,359,39585.2290277778,2008-05-17,05:29:48
39.926914,116.471806,0,357,39585.2290509259,2008-05-17,05:29:50
39.926915,116.471769,0,353,39585.2290740741,2008-05-17,05:29:52
39.926916,116.471725,0,350,39585.2290972222,2008-05-17,05:29:54
39.926923,116.471682,0,348,39585.2291203704,2008-05-17,05:29:56
39.926928,116.471634,0,346,39585.2291435185,2008-05-17,05:29:58
39.926907,116.471533,0,340,39585.2291666667,2008-05-17,05:30:00
39.926877,116.471423,0,332,39585.2291898148,2008-05-17,05:30:02
39.926882,116.471386,0,330,39585.229212963,2008-05-17,05:30:04
39.926873,116.471324,0,326,39585.2292361111,2008-05-17,05:30:06
39.926876,116.471281,0,324,39585.2292592593,2008-05-17,05:30:08
39.926873,116.471224,0,322,39585.2292824074,2008-05-17,05:30:10
39.926917,116.471172,0,318,39585.2293055556,2008-05-17,05:30:12
39.926925,116.471099,0,316,39585.2293287037,2008-05-17,05:30:14
39.926927,116.471083,0,314,39585.2293518518,2008-05-17,05:30:16
39.926933,116.471045,0,310,39585.229375,2008-05-17,05:30:18
39.926938,116.471043,0,304,39585.2293981481,2008-05-17,05:30:20
39.926952,116.471052,0,297,39585.2294212963,2008-05-17,05:30:22
39.926956,116.47104,0,294,39585.2294444444,2008-05-17,05:30:24
39.926956,116.471034,0,293,39585.2294675926,2008-05-17,05:30:26
39.926967,116.471024,0,293,39585.2294907407,2008-05-17,05:30:28
39.926972,116.471018,0,292,39585.2295138889,2008-05-17,05:30:30
39.926988,116.471012,0,290,39585.229537037,2008-05-17,05:30:32
39.926966,116.470997,0,288,39585.2295601852,2008-05-17,05:30:34
39.926997,116.470907,0,279,39585.2295833333,2008-05-17,05:30:36
39.926994,116.470881,0,278,39585.2296064815,2008-05-17,05:30:38
39.926994,116.470859,0,277,39585.2296296296,2008-05-17,05:30:40
39.927017,116.470824,0,277,39585.2296527778,2008-05-17,05:30:42
39.927039,116.470793,0,276,39585.2296759259,2008-05-17,05:30:44
39.927041,116.470773,0,275,39585.2296990741,2008-05-17,05:30:46
39.92705,116.470743,0,274,39585.2297222222,2008-05-17,05:30:48
39.927048,116.470719,0,273,39585.2297453704,2008-05-17,05:30:50
39.927051,116.470712,0,273,39585.2297685185,2008-05-17,05:30:52
39.927051,116.470704,0,273,39585.2297916667,2008-05-17,05:30:54
39.927045,116.470697,0,274,39585.2298148148,2008-05-17,05:30:56
39.92704,116.47069,0,274,39585.229837963,2008-05-17,05:30:58
39.927042,116.47068,0,274,39585.2298611111,2008-05-17,05:31:00
39.927044,116.470667,0,275,39585.2298842593,2008-05-17,05:31:02
39.927043,116.470653,0,275,39585.2299074074,2008-05-17,05:31:04
39.927044,116.470632,0,275,39585.2299305556,2008-05-17,05:31:06
39.927042,116.470611,0,275,39585.2299537037,2008-05-17,05:31:08
39.927045,116.470588,0,276,39585.2299768519,2008-05-17,05:31:10
39.927053,116.470574,0,276,39585.23,2008-05-17,05:31:12
39.927069,116.470555,0,276,39585.2300231481,2008-05-17,05:31:14
39.927071,116.470537,0,277,39585.2300462963,2008-05-17,05:31:16
39.927064,116.470521,0,277,39585.2300694444,2008-05-17,05:31:18
39.927062,116.47051,0,277,39585.2300925926,2008-05-17,05:31:20
39.92705,116.470498,0,278,39585.2301157407,2008-05-17,05:31:22
39.927041,116.470502,0,278,39585.2301388889,2008-05-17,05:31:24
39.927101,116.470547,0,279,39585.230162037,2008-05-17,05:31:26
39.926083,116.474546,0,0,39585.3670138889,2008-05-17,08:48:30
39.926459,116.473496,0,-16,39585.367037037,2008-05-17,08:48:32
39.926678,116.472839,0,-6,39585.3670601852,2008-05-17,08:48:34
39.927353,116.470958,0,16,39585.3671064815,2008-05-17,08:48:38
39.927382,116.470937,0,21,39585.3671296296,2008-05-17,08:48:40
39.927376,116.470926,0,40,39585.3671527778,2008-05-17,08:48:42
39.927373,116.470931,0,44,39585.3671759259,2008-05-17,08:48:44
39.927367,116.470949,0,46,39585.3671990741,2008-05-17,08:48:46
39.927357,116.470938,0,46,39585.3672222222,2008-05-17,08:48:48
39.927356,116.470919,0,48,39585.3672453704,2008-05-17,08:48:50
39.927344,116.470918,0,47,39585.3672685185,2008-05-17,08:48:52
39.927326,116.470923,0,47,39585.3672916667,2008-05-17,08:48:54
39.927292,116.470942,0,51,39585.3673148148,2008-05-17,08:48:56
39.927252,116.470944,0,53,39585.367337963,2008-05-17,08:48:58
39.927234,116.470937,0,54,39585.3673611111,2008-05-17,08:49:00
39.927216,116.470927,0,54,39585.3673842593,2008-05-17,08:49:02
39.927198,116.470922,0,55,39585.3674074074,2008-05-17,08:49:04
39.927178,116.470919,0,56,39585.3674305556,2008-05-17,08:49:06
39.927161,116.470907,0,57,39585.3674537037,2008-05-17,08:49:08
39.927146,116.470908,0,59,39585.3674768518,2008-05-17,08:49:10
39.927129,116.470902,0,59,39585.3675,2008-05-17,08:49:12
39.927126,116.470903,0,59,39585.3675231481,2008-05-17,08:49:14
39.927125,116.470901,0,59,39585.3675462963,2008-05-17,08:49:16
39.927124,116.470898,0,59,39585.3675694444,2008-05-17,08:49:18
39.927125,116.470898,0,58,39585.3675925926,2008-05-17,08:49:20
39.927125,116.470901,0,58,39585.3676157407,2008-05-17,08:49:22
39.927115,116.47091,0,60,39585.3676388889,2008-05-17,08:49:24
39.927114,116.470913,0,61,39585.367662037,2008-05-17,08:49:26
39.927102,116.47092,0,61,39585.3676851852,2008-05-17,08:49:28
39.927082,116.470913,0,65,39585.3677083333,2008-05-17,08:49:30
39.927065,116.470909,0,67,39585.3677314815,2008-05-17,08:49:32
39.927062,116.470905,0,64,39585.3677546296,2008-05-17,08:49:34
39.927011,116.471129,0,75,39585.3677777778,2008-05-17,08:49:36
39.926983,116.471265,0,79,39585.3678009259,2008-05-17,08:49:38
39.926987,116.471306,0,80,39585.3678240741,2008-05-17,08:49:40
39.926985,116.471333,0,83,39585.3678472222,2008-05-17,08:49:42
39.926975,116.471347,0,87,39585.3678703704,2008-05-17,08:49:44
39.926979,116.471365,0,90,39585.3678935185,2008-05-17,08:49:46
39.926992,116.47138,0,92,39585.3679166667,2008-05-17,08:49:48
39.926995,116.471397,0,93,39585.3679398148,2008-05-17,08:49:50
39.926995,116.47142,0,93,39585.367962963,2008-05-17,08:49:52
39.926996,116.471436,0,94,39585.3679861111,2008-05-17,08:49:54
39.926993,116.471442,0,95,39585.3680092593,2008-05-17,08:49:56
39.926988,116.471434,0,95,39585.3680324074,2008-05-17,08:49:58
39.926975,116.471442,0,95,39585.3680555556,2008-05-17,08:50:00
39.926971,116.471441,0,95,39585.3680787037,2008-05-17,08:50:02
39.926969,116.471442,0,95,39585.3681018518,2008-05-17,08:50:04
39.926966,116.471468,0,96,39585.368125,2008-05-17,08:50:06
39.926968,116.471473,0,97,39585.3681481481,2008-05-17,08:50:08
39.926971,116.47148,0,97,39585.3681712963,2008-05-17,08:50:10
39.926973,116.471512,0,98,39585.3681944444,2008-05-17,08:50:12
39.926982,116.471539,0,98,39585.3682175926,2008-05-17,08:50:14
39.926984,116.471547,0,97,39585.3682407407,2008-05-17,08:50:16
39.926982,116.47155,0,97,39585.3682638889,2008-05-17,08:50:18
39.926985,116.471574,0,95,39585.368287037,2008-05-17,08:50:20
39.926986,116.471592,0,95,39585.3683101852,2008-05-17,08:50:22
39.926991,116.471604,0,95,39585.3683333333,2008-05-17,08:50:24
39.927009,116.471624,0,94,39585.3683564815,2008-05-17,08:50:26
39.92702,116.471641,0,92,39585.3683796296,2008-05-17,08:50:28
39.927023,116.471685,0,88,39585.3684027778,2008-05-17,08:50:30
39.927022,116.471748,0,88,39585.3684259259,2008-05-17,08:50:32
39.927017,116.471797,0,89,39585.3684490741,2008-05-17,08:50:34
39.927021,116.471819,0,91,39585.3684722222,2008-05-17,08:50:36
39.927023,116.471829,0,90,39585.3684953704,2008-05-17,08:50:38
39.927024,116.47184,0,90,39585.3685185185,2008-05-17,08:50:40
39.927029,116.471835,0,90,39585.3685416667,2008-05-17,08:50:42
39.927033,116.471834,0,90,39585.3685648148,2008-05-17,08:50:44
39.927036,116.471833,0,90,39585.368587963,2008-05-17,08:50:46
39.927039,116.471831,0,90,39585.3686111111,2008-05-17,08:50:48
39.92704,116.471828,0,90,39585.3686342593,2008-05-17,08:50:50
39.927041,116.471827,0,91,39585.3686574074,2008-05-17,08:50:52
39.92704,116.471829,0,91,39585.3686805556,2008-05-17,08:50:54
39.927041,116.471834,0,90,39585.3687037037,2008-05-17,08:50:56
39.927039,116.471837,0,90,39585.3687268518,2008-05-17,08:50:58
39.927037,116.471836,0,90,39585.36875,2008-05-17,08:51:00
39.927035,116.471835,0,90,39585.3687731481,2008-05-17,08:51:02
39.927034,116.471833,0,90,39585.3687962963,2008-05-17,08:51:04
39.927033,116.471829,0,90,39585.3688194444,2008-05-17,08:51:06
39.927032,116.471824,0,90,39585.3688425926,2008-05-17,08:51:08
39.927042,116.471829,0,91,39585.3688657407,2008-05-17,08:51:10
39.927038,116.471854,0,94,39585.3688888889,2008-05-17,08:51:12
39.927034,116.471888,0,95,39585.368912037,2008-05-17,08:51:14
39.927035,116.471915,0,95,39585.3689351852,2008-05-17,08:51:16
39.927037,116.47194,0,96,39585.3689583333,2008-05-17,08:51:18
39.927042,116.471956,0,95,39585.3689814815,2008-05-17,08:51:20
39.927044,116.471987,0,94,39585.3690046296,2008-05-17,08:51:22
39.927046,116.47201,0,94,39585.3690277778,2008-05-17,08:51:24
39.927058,116.47203,0,94,39585.3690509259,2008-05-17,08:51:26
39.927061,116.472056,0,94,39585.3690740741,2008-05-17,08:51:28
39.927069,116.472081,0,95,39585.3690972222,2008-05-17,08:51:30
39.927074,116.472138,0,92,39585.3691203704,2008-05-17,08:51:32
39.927081,116.472153,0,92,39585.3691435185,2008-05-17,08:51:34
39.927118,116.472151,0,98,39585.3691666667,2008-05-17,08:51:36
39.927144,116.472152,0,102,39585.3691898148,2008-05-17,08:51:38
39.927148,116.472155,0,101,39585.369212963,2008-05-17,08:51:40
39.927127,116.472174,0,97,39585.3692361111,2008-05-17,08:51:42
39.927124,116.472182,0,97,39585.3692592593,2008-05-17,08:51:44
39.927123,116.47219,0,97,39585.3692824074,2008-05-17,08:51:46
39.927124,116.472193,0,96,39585.3693055556,2008-05-17,08:51:48
39.92719,116.472221,0,95,39585.3693287037,2008-05-17,08:51:50
39.927259,116.472231,0,94,39585.3693518518,2008-05-17,08:51:52
39.927376,116.472248,0,93,39585.369375,2008-05-17,08:51:54
39.927511,116.472258,0,92,39585.3693981481,2008-05-17,08:51:56
39.927637,116.472263,0,93,39585.3694212963,2008-05-17,08:51:58
39.927781,116.472268,0,92,39585.3694444444,2008-05-17,08:52:00
39.927944,116.472275,0,90,39585.3694675926,2008-05-17,08:52:02
39.928064,116.472279,0,88,39585.3694907407,2008-05-17,08:52:04
39.928196,116.472264,0,85,39585.3695138889,2008-05-17,08:52:06
39.928242,116.472248,0,84,39585.369537037,2008-05-17,08:52:08
39.92827,116.472247,0,85,39585.3695601852,2008-05-17,08:52:10
39.928309,116.472248,0,90,39585.3695833333,2008-05-17,08:52:12
39.928384,116.472245,0,102,39585.3696064815,2008-05-17,08:52:14
39.928454,116.472247,0,107,39585.3696296296,2008-05-17,08:52:16
39.928485,116.472242,0,113,39585.3696527778,2008-05-17,08:52:18
39.928538,116.472247,0,119,39585.3696759259,2008-05-17,08:52:20
39.928607,116.472263,0,122,39585.3696990741,2008-05-17,08:52:22
39.928714,116.472247,0,132,39585.3697222222,2008-05-17,08:52:24
39.928893,116.472289,0,121,39585.3697453704,2008-05-17,08:52:26
39.929104,116.472317,0,113,39585.3697685185,2008-05-17,08:52:28
39.929321,116.472322,0,108,39585.3697916667,2008-05-17,08:52:30
39.92953,116.47234,0,113,39585.3698148148,2008-05-17,08:52:32
39.929739,116.47237,0,104,39585.369837963,2008-05-17,08:52:34
39.929955,116.472377,0,92,39585.3698611111,2008-05-17,08:52:36
39.930182,116.472383,0,89,39585.3698842593,2008-05-17,08:52:38
39.930437,116.472359,0,88,39585.3699074074,2008-05-17,08:52:40
39.930719,116.472354,0,85,39585.3699305556,2008-05-17,08:52:42
39.931015,116.472351,0,84,39585.3699537037,2008-05-17,08:52:44
39.9313,116.472356,0,83,39585.3699768518,2008-05-17,08:52:46
39.931566,116.472377,0,79,39585.37,2008-05-17,08:52:48
39.931782,116.472397,0,76,39585.3700231481,2008-05-17,08:52:50
39.931936,116.472398,0,78,39585.3700462963,2008-05-17,08:52:52
39.932033,116.472403,0,79,39585.3700694444,2008-05-17,08:52:54
39.932067,116.472391,0,80,39585.3700925926,2008-05-17,08:52:56
39.932306,116.472306,0,70,39585.371087963,2008-05-17,08:54:22
39.932381,116.472227,0,70,39585.3711111111,2008-05-17,08:54:24
39.932454,116.472079,0,69,39585.3711342593,2008-05-17,08:54:26
39.932484,116.471895,0,69,39585.3711574074,2008-05-17,08:54:28
39.932503,116.471654,0,69,39585.3711805556,2008-05-17,08:54:30
39.932509,116.471384,0,67,39585.3712037037,2008-05-17,08:54:32
39.932512,116.471061,0,61,39585.3712268519,2008-05-17,08:54:34
39.932501,116.470716,0,57,39585.37125,2008-05-17,08:54:36
39.932498,116.470326,0,55,39585.3712731482,2008-05-17,08:54:38
39.932504,116.46991,0,53,39585.3712962963,2008-05-17,08:54:40
39.932498,116.469481,0,53,39585.3713194444,2008-05-17,08:54:42
39.932497,116.469071,0,53,39585.3713425926,2008-05-17,08:54:44
39.932479,116.468674,0,57,39585.3713657407,2008-05-17,08:54:46
39.932485,116.468301,0,58,39585.3713888889,2008-05-17,08:54:48
39.93248,116.467954,0,62,39585.371412037,2008-05-17,08:54:50
39.932478,116.467644,0,65,39585.3714351852,2008-05-17,08:54:52
39.932474,116.467376,0,70,39585.3714583333,2008-05-17,08:54:54
39.932465,116.46714,0,73,39585.3714814815,2008-05-17,08:54:56
39.932477,116.466917,0,72,39585.3715046296,2008-05-17,08:54:58
39.932483,116.466685,0,74,39585.3715277778,2008-05-17,08:55:00
39.932488,116.466441,0,82,39585.3715509259,2008-05-17,08:55:02
39.932488,116.466163,0,82,39585.3715740741,2008-05-17,08:55:04
39.932494,116.465839,0,81,39585.3715972222,2008-05-17,08:55:06
39.932487,116.465558,0,86,39585.3716203704,2008-05-17,08:55:08
39.93248,116.465299,0,91,39585.3716435185,2008-05-17,08:55:10
39.932489,116.46508,0,94,39585.3716666667,2008-05-17,08:55:12
39.932465,116.464812,0,99,39585.3716898148,2008-05-17,08:55:14
39.932458,116.46458,0,103,39585.371712963,2008-05-17,08:55:16
39.93246,116.464349,0,108,39585.3717361111,2008-05-17,08:55:18
39.932456,116.464102,0,113,39585.3717592593,2008-05-17,08:55:20
39.93246,116.463868,0,119,39585.3717824074,2008-05-17,08:55:22
39.932466,116.463654,0,125,39585.3718055556,2008-05-17,08:55:24
39.932461,116.463438,0,127,39585.3718287037,2008-05-17,08:55:26
39.932468,116.463312,0,129,39585.3718518519,2008-05-17,08:55:28
39.932469,116.46318,0,122,39585.371875,2008-05-17,08:55:30
39.932471,116.463078,0,121,39585.3718981481,2008-05-17,08:55:32
39.932467,116.462969,0,123,39585.3719212963,2008-05-17,08:55:34
39.932468,116.462856,0,130,39585.3719444444,2008-05-17,08:55:36
39.93245,116.462732,0,138,39585.3719675926,2008-05-17,08:55:38
39.932441,116.462562,0,144,39585.3719907407,2008-05-17,08:55:40
39.932442,116.462361,0,142,39585.3720138889,2008-05-17,08:55:42
39.932443,116.462155,0,148,39585.372037037,2008-05-17,08:55:44
39.932455,116.461942,0,152,39585.3720601852,2008-05-17,08:55:46
39.932468,116.461719,0,148,39585.3720833333,2008-05-17,08:55:48
39.932467,116.461499,0,150,39585.3721064815,2008-05-17,08:55:50
39.93247,116.461275,0,148,39585.3721296296,2008-05-17,08:55:52
39.932449,116.460992,0,142,39585.3721527778,2008-05-17,08:55:54
39.932452,116.460721,0,140,39585.3721759259,2008-05-17,08:55:56
39.93246,116.460422,0,136,39585.3721990741,2008-05-17,08:55:58
39.932467,116.4601,0,140,39585.3722222222,2008-05-17,08:56:00
39.932471,116.459735,0,139,39585.3722453704,2008-05-17,08:56:02
39.932467,116.459364,0,137,39585.3722685185,2008-05-17,08:56:04
39.932459,116.45901,0,135,39585.3722916667,2008-05-17,08:56:06
39.932459,116.458685,0,136,39585.3723148148,2008-05-17,08:56:08
39.932456,116.458384,0,137,39585.372337963,2008-05-17,08:56:10
39.932464,116.458113,0,137,39585.3723611111,2008-05-17,08:56:12
39.932458,116.457911,0,140,39585.3723842593,2008-05-17,08:56:14
39.932469,116.45779,0,133,39585.3724074074,2008-05-17,08:56:16
39.932476,116.457763,0,131,39585.3724305556,2008-05-17,08:56:18
39.932476,116.457775,0,128,39585.3724537037,2008-05-17,08:56:20
39.932481,116.457775,0,124,39585.3724768519,2008-05-17,08:56:22
39.93248,116.457772,0,124,39585.3725,2008-05-17,08:56:24
39.93248,116.45777,0,124,39585.3725231481,2008-05-17,08:56:26
39.932479,116.457769,0,124,39585.3725462963,2008-05-17,08:56:28
39.932479,116.457768,0,123,39585.3725694444,2008-05-17,08:56:30
39.932479,116.457767,0,123,39585.3725925926,2008-05-17,08:56:32
39.932479,116.457766,0,123,39585.3726157407,2008-05-17,08:56:34
39.932479,116.457763,0,123,39585.3726388889,2008-05-17,08:56:36
39.932479,116.457715,0,123,39585.372662037,2008-05-17,08:56:38
39.932487,116.45757,0,123,39585.3726851852,2008-05-17,08:56:40
39.932509,116.457382,0,121,39585.3727083333,2008-05-17,08:56:42
39.932534,116.457186,0,120,39585.3727314815,2008-05-17,08:56:44
39.932541,116.456993,0,119,39585.3727546296,2008-05-17,08:56:46
39.932535,116.456819,0,120,39585.3727777778,2008-05-17,08:56:48
39.93254,116.456673,0,121,39585.3728009259,2008-05-17,08:56:50
39.932559,116.4566,0,122,39585.3728240741,2008-05-17,08:56:52
39.932568,116.456582,0,122,39585.3728472222,2008-05-17,08:56:54
39.932575,116.456561,0,121,39585.3728703704,2008-05-17,08:56:56
39.932624,116.456531,0,120,39585.3728935185,2008-05-17,08:56:58
39.932668,116.456448,0,119,39585.3729166667,2008-05-17,08:57:00
39.9327,116.456342,0,118,39585.3729398148,2008-05-17,08:57:02
39.932661,116.456209,0,111,39585.372962963,2008-05-17,08:57:04
39.932647,116.456119,0,109,39585.3729861111,2008-05-17,08:57:06
39.932596,116.455986,0,110,39585.3730092593,2008-05-17,08:57:08
39.932612,116.455919,0,118,39585.3730324074,2008-05-17,08:57:10
39.932686,116.455891,0,120,39585.3730555556,2008-05-17,08:57:12
39.932793,116.455887,0,121,39585.3730787037,2008-05-17,08:57:14
39.932927,116.455897,0,121,39585.3731018519,2008-05-17,08:57:16
39.933078,116.455902,0,119,39585.373125,2008-05-17,08:57:18
39.933245,116.45593,0,116,39585.3731481481,2008-05-17,08:57:20
39.933427,116.455945,0,116,39585.3731712963,2008-05-17,08:57:22
39.933606,116.455946,0,120,39585.3731944444,2008-05-17,08:57:24
39.933775,116.455948,0,126,39585.3732175926,2008-05-17,08:57:26
39.933965,116.455948,0,137,39585.3732407407,2008-05-17,08:57:28
39.934183,116.455953,0,139,39585.3732638889,2008-05-17,08:57:30
39.934437,116.455949,0,136,39585.373287037,2008-05-17,08:57:32
39.934721,116.455947,0,132,39585.3733101852,2008-05-17,08:57:34
39.935011,116.455936,0,125,39585.3733333333,2008-05-17,08:57:36
39.935303,116.455923,0,120,39585.3733564815,2008-05-17,08:57:38
39.935554,116.455894,0,113,39585.3733796296,2008-05-17,08:57:40
39.93581,116.455841,0,110,39585.3734027778,2008-05-17,08:57:42
39.936071,116.455806,0,98,39585.3734259259,2008-05-17,08:57:44
39.936341,116.455765,0,91,39585.3734490741,2008-05-17,08:57:46
39.936627,116.455749,0,84,39585.3734722222,2008-05-17,08:57:48
39.936916,116.455747,0,80,39585.3734953704,2008-05-17,08:57:50
39.937205,116.455758,0,78,39585.3735185185,2008-05-17,08:57:52
39.93749,116.455745,0,81,39585.3735416667,2008-05-17,08:57:54
39.937751,116.455738,0,80,39585.3735648148,2008-05-17,08:57:56
39.937999,116.455729,0,80,39585.373587963,2008-05-17,08:57:58
39.938214,116.455718,0,80,39585.3736111111,2008-05-17,08:58:00
39.938383,116.455712,0,78,39585.3736342593,2008-05-17,08:58:02
39.938529,116.455721,0,77,39585.3736574074,2008-05-17,08:58:04
39.938674,116.455726,0,74,39585.3736805556,2008-05-17,08:58:06
39.938824,116.455737,0,72,39585.3737037037,2008-05-17,08:58:08
39.938975,116.455746,0,70,39585.3737268519,2008-05-17,08:58:10
39.939135,116.455743,0,63,39585.37375,2008-05-17,08:58:12
39.939308,116.455737,0,59,39585.3737731481,2008-05-17,08:58:14
39.939488,116.455704,0,56,39585.3737962963,2008-05-17,08:58:16
39.939672,116.455705,0,56,39585.3738194444,2008-05-17,08:58:18
39.939854,116.45571,0,54,39585.3738425926,2008-05-17,08:58:20
39.94003,116.45572,0,52,39585.3738657407,2008-05-17,08:58:22
39.940209,116.455728,0,48,39585.3738888889,2008-05-17,08:58:24
39.940374,116.455744,0,47,39585.373912037,2008-05-17,08:58:26
39.940557,116.455728,0,46,39585.3739351852,2008-05-17,08:58:28
39.940762,116.455741,0,46,39585.3739583333,2008-05-17,08:58:30
39.940939,116.455756,0,46,39585.3739814815,2008-05-17,08:58:32
39.941097,116.455753,0,48,39585.3740046296,2008-05-17,08:58:34
39.941264,116.455729,0,51,39585.3740277778,2008-05-17,08:58:36
39.941412,116.45569,0,58,39585.3740509259,2008-05-17,08:58:38
39.941567,116.455672,0,61,39585.3740740741,2008-05-17,08:58:40
39.941728,116.455691,0,59,39585.3740972222,2008-05-17,08:58:42
39.941876,116.455696,0,62,39585.3741203704,2008-05-17,08:58:44
39.94201,116.455687,0,68,39585.3741435185,2008-05-17,08:58:46
39.94216,116.455669,0,72,39585.3741666667,2008-05-17,08:58:48
39.942334,116.45567,0,76,39585.3741898148,2008-05-17,08:58:50
39.942513,116.455666,0,76,39585.374212963,2008-05-17,08:58:52
39.942694,116.455679,0,73,39585.3742361111,2008-05-17,08:58:54
39.942876,116.455698,0,69,39585.3742592593,2008-05-17,08:58:56
39.943066,116.455714,0,73,39585.3742824074,2008-05-17,08:58:58
39.943268,116.455725,0,76,39585.3743055556,2008-05-17,08:59:00
39.943495,116.455732,0,78,39585.3743287037,2008-05-17,08:59:02
39.943732,116.455736,0,79,39585.3743518519,2008-05-17,08:59:04
39.943971,116.455746,0,79,39585.374375,2008-05-17,08:59:06
39.944202,116.455755,0,80,39585.3743981481,2008-05-17,08:59:08
39.944426,116.455749,0,81,39585.3744212963,2008-05-17,08:59:10
39.944655,116.455734,0,82,39585.3744444444,2008-05-17,08:59:12
39.944878,116.455721,0,82,39585.3744675926,2008-05-17,08:59:14
39.945095,116.455718,0,84,39585.3744907407,2008-05-17,08:59:16
39.945308,116.45572,0,85,39585.3745138889,2008-05-17,08:59:18
39.94553,116.455715,0,86,39585.374537037,2008-05-17,08:59:20
39.945752,116.455706,0,88,39585.3745601852,2008-05-17,08:59:22
39.945972,116.455704,0,92,39585.3745833333,2008-05-17,08:59:24
39.946199,116.455698,0,92,39585.3746064815,2008-05-17,08:59:26
39.946431,116.455684,0,93,39585.3746296296,2008-05-17,08:59:28
39.946663,116.455671,0,92,39585.3746527778,2008-05-17,08:59:30
39.946895,116.455663,0,90,39585.3746759259,2008-05-17,08:59:32
39.947124,116.455662,0,89,39585.3746990741,2008-05-17,08:59:34
39.947375,116.455666,0,84,39585.3747222222,2008-05-17,08:59:36
39.94761,116.455668,0,83,39585.3747453704,2008-05-17,08:59:38
39.94786,116.455666,0,81,39585.3747685185,2008-05-17,08:59:40
39.948118,116.455658,0,79,39585.3747916667,2008-05-17,08:59:42
39.948384,116.455639,0,77,39585.3748148148,2008-05-17,08:59:44
39.948639,116.455642,0,72,39585.374837963,2008-05-17,08:59:46
39.948897,116.455642,0,71,39585.3748611111,2008-05-17,08:59:48
39.949158,116.455634,0,68,39585.3748842593,2008-05-17,08:59:50
39.949417,116.455629,0,66,39585.3749074074,2008-05-17,08:59:52
39.94969,116.455615,0,62,39585.3749305556,2008-05-17,08:59:54
39.949967,116.455602,0,59,39585.3749537037,2008-05-17,08:59:56
39.950248,116.455588,0,57,39585.3749768519,2008-05-17,08:59:58
39.950563,116.455551,0,55,39585.375,2008-05-17,09:00:00
39.950857,116.45549,0,54,39585.3750231481,2008-05-17,09:00:02
39.951128,116.455407,0,53,39585.3750462963,2008-05-17,09:00:04
39.9514,116.45528,0,49,39585.3750694444,2008-05-17,09:00:06
39.951672,116.455095,0,48,39585.3750925926,2008-05-17,09:00:08
39.951932,116.454878,0,47,39585.3751157407,2008-05-17,09:00:10
39.952163,116.454668,0,45,39585.3751388889,2008-05-17,09:00:12
39.9524,116.454412,0,42,39585.375162037,2008-05-17,09:00:14
39.952653,116.454103,0,40,39585.3751851852,2008-05-17,09:00:16
39.952922,116.453742,0,37,39585.3752083333,2008-05-17,09:00:18
39.953112,116.45333,0,36,39585.3752314815,2008-05-17,09:00:20
39.95331,116.452916,0,34,39585.3752546296,2008-05-17,09:00:22
39.953557,116.452548,0,28,39585.3752777778,2008-05-17,09:00:24
39.953793,116.452191,0,21,39585.3753009259,2008-05-17,09:00:26
39.953944,116.451785,0,16,39585.3753240741,2008-05-17,09:00:28
39.954169,116.451453,0,9,39585.3753472222,2008-05-17,09:00:30
39.954393,116.451145,0,3,39585.3753703704,2008-05-17,09:00:32
39.954682,116.450843,0,1,39585.3753935185,2008-05-17,09:00:34
39.954932,116.450557,0,-1,39585.3754166667,2008-05-17,09:00:36
39.955104,116.450246,0,0,39585.3754398148,2008-05-17,09:00:38
39.95529,116.449986,0,-1,39585.375462963,2008-05-17,09:00:40
39.955503,116.449715,0,-3,39585.3754861111,2008-05-17,09:00:42
39.955655,116.449442,0,-3,39585.3755092593,2008-05-17,09:00:44
39.955829,116.449181,0,-1,39585.3755324074,2008-05-17,09:00:46
39.956023,116.448917,0,0,39585.3755555556,2008-05-17,09:00:48
39.956189,116.448636,0,8,39585.3755787037,2008-05-17,09:00:50
39.956361,116.448371,0,13,39585.3756018518,2008-05-17,09:00:52
39.956513,116.448122,0,17,39585.375625,2008-05-17,09:00:54
39.956654,116.447893,0,21,39585.3756481481,2008-05-17,09:00:56
39.956788,116.447686,0,22,39585.3756712963,2008-05-17,09:00:58
39.956925,116.447475,0,24,39585.3756944444,2008-05-17,09:01:00
39.95706,116.447246,0,29,39585.3757175926,2008-05-17,09:01:02
39.957216,116.447006,0,34,39585.3757407407,2008-05-17,09:01:04
39.95738,116.446767,0,37,39585.3757638889,2008-05-17,09:01:06
39.957554,116.44651,0,39,39585.375787037,2008-05-17,09:01:08
39.957733,116.446256,0,42,39585.3758101852,2008-05-17,09:01:10
39.957924,116.445981,0,47,39585.3758333333,2008-05-17,09:01:12
39.958124,116.445687,0,51,39585.3758564815,2008-05-17,09:01:14
39.958326,116.445378,0,52,39585.3758796296,2008-05-17,09:01:16
39.958531,116.445044,0,55,39585.3759027778,2008-05-17,09:01:18
39.958743,116.444724,0,58,39585.3759259259,2008-05-17,09:01:20
39.959006,116.444419,0,68,39585.3759490741,2008-05-17,09:01:22
39.959306,116.444073,0,82,39585.3759722222,2008-05-17,09:01:24
39.95952,116.443773,0,91,39585.3759953704,2008-05-17,09:01:26
39.959779,116.443431,0,109,39585.3760185185,2008-05-17,09:01:28
39.959958,116.443106,0,117,39585.3760416667,2008-05-17,09:01:30
39.96014,116.442862,0,131,39585.3760648148,2008-05-17,09:01:32
39.960305,116.442588,0,145,39585.376087963,2008-05-17,09:01:34
39.960441,116.442276,0,164,39585.3761111111,2008-05-17,09:01:36
39.960646,116.441976,0,173,39585.3761342593,2008-05-17,09:01:38
39.96081,116.441671,0,190,39585.3761574074,2008-05-17,09:01:40
39.96102,116.441347,0,199,39585.3761805556,2008-05-17,09:01:42
39.961258,116.441007,0,205,39585.3762037037,2008-05-17,09:01:44
39.961529,116.440686,0,201,39585.3762268518,2008-05-17,09:01:46
39.961758,116.440387,0,201,39585.37625,2008-05-17,09:01:48
39.961948,116.440104,0,203,39585.3762731481,2008-05-17,09:01:50
39.96211,116.439851,0,203,39585.3762962963,2008-05-17,09:01:52
39.962262,116.439604,0,200,39585.3763194444,2008-05-17,09:01:54
39.962415,116.439354,0,193,39585.3763425926,2008-05-17,09:01:56
39.962563,116.439098,0,184,39585.3763657407,2008-05-17,09:01:58
39.962718,116.438846,0,176,39585.3763888889,2008-05-17,09:02:00
39.962885,116.438577,0,167,39585.376412037,2008-05-17,09:02:02
39.96304,116.438323,0,161,39585.3764351852,2008-05-17,09:02:04
39.963219,116.438046,0,159,39585.3764583333,2008-05-17,09:02:06
39.963403,116.43778,0,155,39585.3764814815,2008-05-17,09:02:08
39.96359,116.437505,0,153,39585.3765046296,2008-05-17,09:02:10
39.963774,116.437229,0,152,39585.3765277778,2008-05-17,09:02:12
39.963958,116.436932,0,153,39585.3765509259,2008-05-17,09:02:14
39.964117,116.436664,0,157,39585.3765740741,2008-05-17,09:02:16
39.964249,116.436431,0,167,39585.3765972222,2008-05-17,09:02:18
39.96439,116.436189,0,175,39585.3766203704,2008-05-17,09:02:20
39.964525,116.435939,0,188,39585.3766435185,2008-05-17,09:02:22
39.964675,116.435702,0,193,39585.3766666667,2008-05-17,09:02:24
39.964805,116.435442,0,210,39585.3766898148,2008-05-17,09:02:26
39.964946,116.435241,0,217,39585.376712963,2008-05-17,09:02:28
39.965092,116.435068,0,220,39585.3767361111,2008-05-17,09:02:30
39.96526,116.434945,0,196,39585.3767592593,2008-05-17,09:02:32
39.965381,116.434776,0,179,39585.3767824074,2008-05-17,09:02:34
39.965515,116.434584,0,167,39585.3768055556,2008-05-17,09:02:36
39.965657,116.434374,0,155,39585.3768287037,2008-05-17,09:02:38
39.965807,116.43415,0,147,39585.3768518518,2008-05-17,09:02:40
39.965955,116.433922,0,143,39585.376875,2008-05-17,09:02:42
39.966108,116.433672,0,140,39585.3768981481,2008-05-17,09:02:44
39.966269,116.433412,0,135,39585.3769212963,2008-05-17,09:02:46
39.966443,116.433166,0,129,39585.3769444444,2008-05-17,09:02:48
39.966595,116.432946,0,129,39585.3769675926,2008-05-17,09:02:50
39.966739,116.432723,0,128,39585.3769907407,2008-05-17,09:02:52
39.966889,116.432477,0,130,39585.3770138889,2008-05-17,09:02:54
39.967046,116.432227,0,133,39585.377037037,2008-05-17,09:02:56
39.967193,116.431966,0,134,39585.3770601852,2008-05-17,09:02:58
39.967343,116.431695,0,133,39585.3770833333,2008-05-17,09:03:00
39.967486,116.431424,0,133,39585.3771064815,2008-05-17,09:03:02
39.967629,116.431166,0,132,39585.3771296296,2008-05-17,09:03:04
39.96776,116.430917,0,133,39585.3771527778,2008-05-17,09:03:06
39.967879,116.430646,0,138,39585.3771759259,2008-05-17,09:03:08
39.96798,116.430353,0,138,39585.3771990741,2008-05-17,09:03:10
39.96806,116.430021,0,138,39585.3772222222,2008-05-17,09:03:12
39.968141,116.429672,0,137,39585.3772453704,2008-05-17,09:03:14
39.968221,116.429305,0,133,39585.3772685185,2008-05-17,09:03:16
39.968277,116.42889,0,127,39585.3772916667,2008-05-17,09:03:18
39.968307,116.428461,0,118,39585.3773148148,2008-05-17,09:03:20
39.968329,116.427995,0,110,39585.377337963,2008-05-17,09:03:22
39.968328,116.427496,0,103,39585.3773611111,2008-05-17,09:03:24
39.968302,116.426976,0,92,39585.3773842593,2008-05-17,09:03:26
39.96828,116.426466,0,82,39585.3774074074,2008-05-17,09:03:28
39.968257,116.425957,0,77,39585.3774305556,2008-05-17,09:03:30
39.968232,116.425461,0,76,39585.3774537037,2008-05-17,09:03:32
39.968218,116.424979,0,71,39585.3774768518,2008-05-17,09:03:34
39.968199,116.424536,0,71,39585.3775,2008-05-17,09:03:36
39.968182,116.424123,0,76,39585.3775231481,2008-05-17,09:03:38
39.968169,116.423702,0,87,39585.3775462963,2008-05-17,09:03:40
39.968166,116.423271,0,95,39585.3775694444,2008-05-17,09:03:42
39.968158,116.422809,0,96,39585.3775925926,2008-05-17,09:03:44
39.968141,116.422322,0,99,39585.3776157407,2008-05-17,09:03:46
39.968124,116.421838,0,105,39585.3776388889,2008-05-17,09:03:48
39.968115,116.421339,0,108,39585.377662037,2008-05-17,09:03:50
39.968087,116.42086,0,121,39585.3776851852,2008-05-17,09:03:52
39.968048,116.420407,0,137,39585.3777083333,2008-05-17,09:03:54
39.968011,116.419977,0,152,39585.3777314815,2008-05-17,09:03:56
39.967992,116.41955,0,166,39585.3777546296,2008-05-17,09:03:58
39.967982,116.419102,0,179,39585.3777777778,2008-05-17,09:04:00
39.967969,116.41865,0,186,39585.3778009259,2008-05-17,09:04:02
39.96795,116.418193,0,188,39585.3778240741,2008-05-17,09:04:04
39.967921,116.417751,0,197,39585.3778472222,2008-05-17,09:04:06
39.967911,116.417275,0,199,39585.3778703704,2008-05-17,09:04:08
39.967903,116.416778,0,199,39585.3778935185,2008-05-17,09:04:10
39.967908,116.416286,0,195,39585.3779166667,2008-05-17,09:04:12
39.967909,116.415795,0,184,39585.3779398148,2008-05-17,09:04:14
39.967915,116.415301,0,170,39585.377962963,2008-05-17,09:04:16
39.967918,116.414822,0,160,39585.3779861111,2008-05-17,09:04:18
39.967907,116.414365,0,157,39585.3780092593,2008-05-17,09:04:20
39.967895,116.41393,0,157,39585.3780324074,2008-05-17,09:04:22
39.967883,116.413515,0,155,39585.3780555556,2008-05-17,09:04:24
39.967879,116.413094,0,155,39585.3780787037,2008-05-17,09:04:26
39.967863,116.412657,0,156,39585.3781018518,2008-05-17,09:04:28
39.967852,116.412239,0,162,39585.378125,2008-05-17,09:04:30
39.967818,116.411843,0,154,39585.3781481481,2008-05-17,09:04:32
39.96779,116.4115,0,150,39585.3781712963,2008-05-17,09:04:34
39.967781,116.411239,0,147,39585.3781944444,2008-05-17,09:04:36
39.967779,116.411014,0,145,39585.3782175926,2008-05-17,09:04:38
39.967771,116.410788,0,149,39585.3782407407,2008-05-17,09:04:40
39.967764,116.4106,0,155,39585.3782638889,2008-05-17,09:04:42
39.96776,116.410423,0,163,39585.378287037,2008-05-17,09:04:44
39.967756,116.410261,0,176,39585.3783101852,2008-05-17,09:04:46
39.967747,116.410084,0,184,39585.3783333333,2008-05-17,09:04:48
39.967733,116.409918,0,194,39585.3783564815,2008-05-17,09:04:50
39.967721,116.409749,0,202,39585.3783796296,2008-05-17,09:04:52
39.967692,116.409575,0,211,39585.3784027778,2008-05-17,09:04:54
39.967689,116.409419,0,216,39585.3784259259,2008-05-17,09:04:56
39.967668,116.40928,0,227,39585.3784490741,2008-05-17,09:04:58
39.967645,116.409136,0,237,39585.3784722222,2008-05-17,09:05:00
39.967643,116.408972,0,244,39585.3784953704,2008-05-17,09:05:02
39.967639,116.408794,0,251,39585.3785185185,2008-05-17,09:05:04
39.967637,116.408602,0,251,39585.3785416667,2008-05-17,09:05:06
39.967632,116.408382,0,247,39585.3785648148,2008-05-17,09:05:08
39.967633,116.40816,0,247,39585.378587963,2008-05-17,09:05:10
39.967635,116.407942,0,238,39585.3786111111,2008-05-17,09:05:12
39.967622,116.407735,0,239,39585.3786342593,2008-05-17,09:05:14
39.967604,116.407511,0,238,39585.3786574074,2008-05-17,09:05:16
39.967596,116.407283,0,241,39585.3786805556,2008-05-17,09:05:18
39.967583,116.407082,0,246,39585.3787037037,2008-05-17,09:05:20
39.967573,116.406917,0,250,39585.3787268519,2008-05-17,09:05:22
39.967582,116.406732,0,243,39585.37875,2008-05-17,09:05:24
39.96757,116.406566,0,252,39585.3787731482,2008-05-17,09:05:26
39.967553,116.406405,0,267,39585.3787962963,2008-05-17,09:05:28
39.967531,116.406222,0,278,39585.3788194444,2008-05-17,09:05:30
39.967509,116.40605,0,302,39585.3788425926,2008-05-17,09:05:32
39.967495,116.405887,0,318,39585.3788657407,2008-05-17,09:05:34
39.967502,116.405714,0,319,39585.3788888889,2008-05-17,09:05:36
39.967497,116.40555,0,318,39585.378912037,2008-05-17,09:05:38
39.967486,116.405392,0,334,39585.3789351852,2008-05-17,09:05:40
39.967487,116.40526,0,344,39585.3789583333,2008-05-17,09:05:42
39.967492,116.405128,0,350,39585.3789814815,2008-05-17,09:05:44
39.967473,116.404976,0,362,39585.3790046296,2008-05-17,09:05:46
39.967459,116.404786,0,360,39585.3790277778,2008-05-17,09:05:48
39.967423,116.404643,0,395,39585.3790509259,2008-05-17,09:05:50
39.967415,116.404435,0,405,39585.3790740741,2008-05-17,09:05:52
39.967401,116.404206,0,406,39585.3790972222,2008-05-17,09:05:54
39.967387,116.403952,0,412,39585.3791203704,2008-05-17,09:05:56
39.967353,116.403713,0,430,39585.3791435185,2008-05-17,09:05:58
39.967375,116.403487,0,430,39585.3791666667,2008-05-17,09:06:00
39.967386,116.403292,0,421,39585.3791898148,2008-05-17,09:06:02
39.967388,116.403117,0,420,39585.379212963,2008-05-17,09:06:04
39.967379,116.402948,0,418,39585.3792361111,2008-05-17,09:06:06
39.967365,116.402768,0,423,39585.3792592593,2008-05-17,09:06:08
39.96735,116.402567,0,434,39585.3792824074,2008-05-17,09:06:10
39.967374,116.402356,0,426,39585.3793055556,2008-05-17,09:06:12
39.967415,116.402121,0,407,39585.3793287037,2008-05-17,09:06:14
39.967415,116.401921,0,390,39585.3793518519,2008-05-17,09:06:16
39.967417,116.401729,0,375,39585.379375,2008-05-17,09:06:18
39.967412,116.401553,0,363,39585.3793981481,2008-05-17,09:06:20
39.967428,116.40135,0,345,39585.3794212963,2008-05-17,09:06:22
39.967449,116.401141,0,322,39585.3794444444,2008-05-17,09:06:24
39.967476,116.400927,0,288,39585.3794675926,2008-05-17,09:06:26
39.967485,116.400714,0,271,39585.3794907407,2008-05-17,09:06:28
39.967482,116.4005,0,252,39585.3795138889,2008-05-17,09:06:30
39.967477,116.400273,0,241,39585.379537037,2008-05-17,09:06:32
39.967468,116.400023,0,223,39585.3795601852,2008-05-17,09:06:34
39.967475,116.399767,0,211,39585.3795833333,2008-05-17,09:06:36
39.967474,116.399495,0,194,39585.3796064815,2008-05-17,09:06:38
39.967475,116.399227,0,178,39585.3796296296,2008-05-17,09:06:40
39.967475,116.398935,0,168,39585.3796527778,2008-05-17,09:06:42
39.96748,116.398651,0,159,39585.3796759259,2008-05-17,09:06:44
39.967479,116.398377,0,150,39585.3796990741,2008-05-17,09:06:46
39.96748,116.398113,0,144,39585.3797222222,2008-05-17,09:06:48
39.967464,116.397866,0,142,39585.3797453704,2008-05-17,09:06:50
39.96746,116.397643,0,142,39585.3797685185,2008-05-17,09:06:52
39.967456,116.397438,0,149,39585.3797916667,2008-05-17,09:06:54
39.967449,116.3972,0,148,39585.3798148148,2008-05-17,09:06:56
39.967458,116.396907,0,148,39585.379837963,2008-05-17,09:06:58
39.967469,116.396578,0,153,39585.3798611111,2008-05-17,09:07:00
39.967459,116.396227,0,159,39585.3798842593,2008-05-17,09:07:02
39.967445,116.395871,0,160,39585.3799074074,2008-05-17,09:07:04
39.967431,116.395519,0,157,39585.3799305556,2008-05-17,09:07:06
39.967423,116.395177,0,153,39585.3799537037,2008-05-17,09:07:08
39.96743,116.394842,0,143,39585.3799768519,2008-05-17,09:07:10
39.96742,116.394525,0,136,39585.38,2008-05-17,09:07:12
39.967415,116.394208,0,124,39585.3800231481,2008-05-17,09:07:14
39.967416,116.393877,0,124,39585.3800462963,2008-05-17,09:07:16
39.967415,116.393545,0,119,39585.3800694444,2008-05-17,09:07:18
39.967414,116.39324,0,115,39585.3800925926,2008-05-17,09:07:20
39.967418,116.392945,0,110,39585.3801157407,2008-05-17,09:07:22
39.96743,116.392671,0,108,39585.3801388889,2008-05-17,09:07:24
39.96744,116.392407,0,105,39585.380162037,2008-05-17,09:07:26
39.967447,116.392156,0,104,39585.3801851852,2008-05-17,09:07:28
39.967443,116.391912,0,101,39585.3802083333,2008-05-17,09:07:30
39.96743,116.391676,0,102,39585.3802314815,2008-05-17,09:07:32
39.967426,116.391416,0,102,39585.3802546296,2008-05-17,09:07:34
39.967438,116.39116,0,103,39585.3802777778,2008-05-17,09:07:36
39.967436,116.390876,0,103,39585.3803009259,2008-05-17,09:07:38
39.967449,116.390615,0,106,39585.3803240741,2008-05-17,09:07:40
39.967453,116.390347,0,111,39585.3803472222,2008-05-17,09:07:42
39.967439,116.390059,0,121,39585.3803703704,2008-05-17,09:07:44
39.967438,116.389755,0,123,39585.3803935185,2008-05-17,09:07:46
39.967437,116.389424,0,121,39585.3804166667,2008-05-17,09:07:48
39.967436,116.389094,0,121,39585.3804398148,2008-05-17,09:07:50
39.967431,116.388774,0,123,39585.380462963,2008-05-17,09:07:52
39.96743,116.388474,0,128,39585.3804861111,2008-05-17,09:07:54
39.967437,116.388181,0,130,39585.3805092593,2008-05-17,09:07:56
39.967448,116.387896,0,132,39585.3805324074,2008-05-17,09:07:58
39.967433,116.387654,0,137,39585.3805555556,2008-05-17,09:08:00
39.967403,116.387451,0,144,39585.3805787037,2008-05-17,09:08:02
39.967362,116.387276,0,153,39585.3806018519,2008-05-17,09:08:04
39.96734,116.387084,0,152,39585.380625,2008-05-17,09:08:06
39.967312,116.386913,0,151,39585.3806481481,2008-05-17,09:08:08
39.967281,116.386723,0,148,39585.3806712963,2008-05-17,09:08:10
39.967266,116.386543,0,149,39585.3806944444,2008-05-17,09:08:12
39.967262,116.386362,0,142,39585.3807175926,2008-05-17,09:08:14
39.967247,116.386156,0,139,39585.3807407407,2008-05-17,09:08:16
39.967229,116.385934,0,138,39585.3807638889,2008-05-17,09:08:18
39.967215,116.385705,0,136,39585.380787037,2008-05-17,09:08:20
39.967203,116.385429,0,139,39585.3808101852,2008-05-17,09:08:22
39.967197,116.385132,0,142,39585.3808333333,2008-05-17,09:08:24
39.967191,116.384827,0,144,39585.3808564815,2008-05-17,09:08:26
39.967176,116.384485,0,144,39585.3808796296,2008-05-17,09:08:28
39.96717,116.384138,0,144,39585.3809027778,2008-05-17,09:08:30
39.967155,116.383804,0,147,39585.3809259259,2008-05-17,09:08:32
39.967129,116.38351,0,152,39585.3809490741,2008-05-17,09:08:34
39.967109,116.38321,0,160,39585.3809722222,2008-05-17,09:08:36
39.967095,116.382923,0,167,39585.3809953704,2008-05-17,09:08:38
39.967063,116.38265,0,184,39585.3810185185,2008-05-17,09:08:40
39.967023,116.382384,0,205,39585.3810416667,2008-05-17,09:08:42
39.966998,116.382133,0,210,39585.3810648148,2008-05-17,09:08:44
39.966959,116.381851,0,211,39585.381087963,2008-05-17,09:08:46
39.966951,116.381594,0,217,39585.3811111111,2008-05-17,09:08:48
39.966941,116.381321,0,227,39585.3811342593,2008-05-17,09:08:50
39.96694,116.381032,0,226,39585.3811574074,2008-05-17,09:08:52
39.966927,116.380744,0,226,39585.3811805556,2008-05-17,09:08:54
39.966922,116.380456,0,226,39585.3812037037,2008-05-17,09:08:56
39.966922,116.380159,0,227,39585.3812268519,2008-05-17,09:08:58
39.966919,116.379849,0,232,39585.38125,2008-05-17,09:09:00
39.96693,116.379533,0,234,39585.3812731481,2008-05-17,09:09:02
39.966942,116.37922,0,245,39585.3812962963,2008-05-17,09:09:04
39.966957,116.378924,0,257,39585.3813194444,2008-05-17,09:09:06
39.966948,116.378618,0,264,39585.3813425926,2008-05-17,09:09:08
39.966939,116.378307,0,273,39585.3813657407,2008-05-17,09:09:10
39.966916,116.377969,0,282,39585.3813888889,2008-05-17,09:09:12
39.966872,116.377607,0,295,39585.381412037,2008-05-17,09:09:14
39.966836,116.377261,0,300,39585.3814351852,2008-05-17,09:09:16
39.966819,116.376918,0,305,39585.3814583333,2008-05-17,09:09:18
39.9668,116.376569,0,305,39585.3814814815,2008-05-17,09:09:20
39.966781,116.376212,0,301,39585.3815046296,2008-05-17,09:09:22
39.966778,116.375851,0,299,39585.3815277778,2008-05-17,09:09:24
39.966761,116.375482,0,292,39585.3815509259,2008-05-17,09:09:26
39.966738,116.375109,0,283,39585.3815740741,2008-05-17,09:09:28
39.96678,116.37476,0,253,39585.3815972222,2008-05-17,09:09:30
39.966775,116.3744,0,242,39585.3816203704,2008-05-17,09:09:32
39.966779,116.374027,0,234,39585.3816435185,2008-05-17,09:09:34
39.966784,116.373646,0,228,39585.3816666667,2008-05-17,09:09:36
39.966794,116.373281,0,220,39585.3816898148,2008-05-17,09:09:38
39.966798,116.372964,0,211,39585.381712963,2008-05-17,09:09:40
39.966803,116.372645,0,204,39585.3817361111,2008-05-17,09:09:42
39.9668,116.372354,0,199,39585.3817592593,2008-05-17,09:09:44
39.966794,116.371999,0,199,39585.3817824074,2008-05-17,09:09:46
39.966823,116.371668,0,193,39585.3818055556,2008-05-17,09:09:48
39.966838,116.37134,0,189,39585.3818287037,2008-05-17,09:09:50
39.966872,116.371027,0,186,39585.3818518519,2008-05-17,09:09:52
39.966872,116.370717,0,185,39585.381875,2008-05-17,09:09:54
39.966874,116.370379,0,181,39585.3818981481,2008-05-17,09:09:56
39.966888,116.370047,0,177,39585.3819212963,2008-05-17,09:09:58
39.966884,116.369716,0,174,39585.3819444444,2008-05-17,09:10:00
39.966886,116.369389,0,171,39585.3819675926,2008-05-17,09:10:02
39.966875,116.369044,0,168,39585.3819907407,2008-05-17,09:10:04
39.966879,116.368692,0,170,39585.3820138889,2008-05-17,09:10:06
39.966882,116.368337,0,174,39585.382037037,2008-05-17,09:10:08
39.966869,116.36798,0,175,39585.3820601852,2008-05-17,09:10:10
39.966854,116.367604,0,176,39585.3820833333,2008-05-17,09:10:12
39.96684,116.367245,0,176,39585.3821064815,2008-05-17,09:10:14
39.966819,116.366894,0,173,39585.3821296296,2008-05-17,09:10:16
39.966806,116.36655,0,173,39585.3821527778,2008-05-17,09:10:18
39.966799,116.366219,0,174,39585.3821759259,2008-05-17,09:10:20
39.966777,116.365868,0,174,39585.3821990741,2008-05-17,09:10:22
39.966761,116.365541,0,175,39585.3822222222,2008-05-17,09:10:24
39.966746,116.365228,0,182,39585.3822453704,2008-05-17,09:10:26
39.966735,116.364941,0,187,39585.3822685185,2008-05-17,09:10:28
39.966749,116.364713,0,191,39585.3822916667,2008-05-17,09:10:30
39.966737,116.364455,0,191,39585.3823148148,2008-05-17,09:10:32
39.966731,116.364187,0,191,39585.382337963,2008-05-17,09:10:34
39.96672,116.363918,0,192,39585.3823611111,2008-05-17,09:10:36
39.966705,116.363663,0,192,39585.3823842593,2008-05-17,09:10:38
39.966665,116.363423,0,192,39585.3824074074,2008-05-17,09:10:40
39.966653,116.363172,0,193,39585.3824305556,2008-05-17,09:10:42
39.966651,116.362961,0,197,39585.3824537037,2008-05-17,09:10:44
39.966633,116.362761,0,200,39585.3824768519,2008-05-17,09:10:46
39.96663,116.362562,0,202,39585.3825,2008-05-17,09:10:48
39.966636,116.362378,0,202,39585.3825231481,2008-05-17,09:10:50
39.966614,116.362198,0,202,39585.3825462963,2008-05-17,09:10:52
39.966592,116.362021,0,202,39585.3825694444,2008-05-17,09:10:54
39.966572,116.361826,0,201,39585.3825925926,2008-05-17,09:10:56
39.966548,116.361621,0,200,39585.3826157407,2008-05-17,09:10:58
39.966519,116.361396,0,198,39585.3826388889,2008-05-17,09:11:00
39.966494,116.361167,0,196,39585.382662037,2008-05-17,09:11:02
39.966486,116.360932,0,193,39585.3826851852,2008-05-17,09:11:04
39.966486,116.360701,0,189,39585.3827083333,2008-05-17,09:11:06
39.966486,116.360484,0,186,39585.3827314815,2008-05-17,09:11:08
39.96649,116.360275,0,184,39585.3827546296,2008-05-17,09:11:10
39.966472,116.360055,0,181,39585.3827777778,2008-05-17,09:11:12
39.96647,116.359806,0,176,39585.3828009259,2008-05-17,09:11:14
39.96647,116.359558,0,172,39585.3828240741,2008-05-17,09:11:16
39.966463,116.359271,0,171,39585.3828472222,2008-05-17,09:11:18
39.966451,116.358978,0,167,39585.3828703704,2008-05-17,09:11:20
39.966444,116.358688,0,170,39585.3828935185,2008-05-17,09:11:22
39.966439,116.358411,0,173,39585.3829166667,2008-05-17,09:11:24
39.966427,116.358137,0,173,39585.3829398148,2008-05-17,09:11:26
39.966422,116.357841,0,179,39585.382962963,2008-05-17,09:11:28
39.966418,116.357552,0,182,39585.3829861111,2008-05-17,09:11:30
39.966415,116.357273,0,180,39585.3830092593,2008-05-17,09:11:32
39.966403,116.357,0,184,39585.3830324074,2008-05-17,09:11:34
39.966392,116.356745,0,190,39585.3830555556,2008-05-17,09:11:36
39.966385,116.356495,0,197,39585.3830787037,2008-05-17,09:11:38
39.966396,116.35627,0,202,39585.3831018518,2008-05-17,09:11:40
39.966393,116.356051,0,212,39585.383125,2008-05-17,09:11:42
39.966416,116.355833,0,200,39585.3831481481,2008-05-17,09:11:44
39.966399,116.355638,0,187,39585.3831712963,2008-05-17,09:11:46
39.966393,116.355407,0,177,39585.3831944444,2008-05-17,09:11:48
39.966392,116.355193,0,170,39585.3832175926,2008-05-17,09:11:50
39.9664,116.355003,0,170,39585.3832407407,2008-05-17,09:11:52
39.966419,116.354817,0,160,39585.3832638889,2008-05-17,09:11:54
39.966429,116.354596,0,156,39585.383287037,2008-05-17,09:11:56
39.966441,116.354331,0,147,39585.3833101852,2008-05-17,09:11:58
39.966444,116.35404,0,145,39585.3833333333,2008-05-17,09:12:00
39.966445,116.353747,0,143,39585.3833564815,2008-05-17,09:12:02
39.966448,116.353474,0,144,39585.3833796296,2008-05-17,09:12:04
39.966451,116.35319,0,148,39585.3834027778,2008-05-17,09:12:06
39.966451,116.352916,0,150,39585.3834259259,2008-05-17,09:12:08
39.966458,116.352648,0,155,39585.3834490741,2008-05-17,09:12:10
39.966459,116.352352,0,161,39585.3834722222,2008-05-17,09:12:12
39.966444,116.352078,0,168,39585.3834953704,2008-05-17,09:12:14
39.966442,116.351798,0,166,39585.3835185185,2008-05-17,09:12:16
39.966442,116.351566,0,168,39585.3835416667,2008-05-17,09:12:18
39.966452,116.351351,0,170,39585.3835648148,2008-05-17,09:12:20
39.966467,116.351151,0,170,39585.383587963,2008-05-17,09:12:22
39.966475,116.351002,0,175,39585.3836111111,2008-05-17,09:12:24
39.966492,116.350811,0,179,39585.3836342593,2008-05-17,09:12:26
39.966489,116.35063,0,202,39585.3836574074,2008-05-17,09:12:28
39.966508,116.350454,0,213,39585.3836805556,2008-05-17,09:12:30
39.966538,116.350319,0,225,39585.3837037037,2008-05-17,09:12:32
39.966599,116.350154,0,233,39585.3837268518,2008-05-17,09:12:34
39.966667,116.349963,0,247,39585.38375,2008-05-17,09:12:36
39.966747,116.34974,0,254,39585.3837731481,2008-05-17,09:12:38
39.966837,116.349496,0,258,39585.3837962963,2008-05-17,09:12:40
39.966958,116.349218,0,252,39585.3838194444,2008-05-17,09:12:42
39.967067,116.348977,0,247,39585.3838425926,2008-05-17,09:12:44
39.967151,116.348799,0,240,39585.3838657407,2008-05-17,09:12:46
39.967253,116.348615,0,212,39585.3838888889,2008-05-17,09:12:48
39.967304,116.348537,0,193,39585.383912037,2008-05-17,09:12:50
39.96737,116.348497,0,176,39585.3839351852,2008-05-17,09:12:52
39.967482,116.348454,0,178,39585.3839583333,2008-05-17,09:12:54
39.967639,116.348418,0,173,39585.3839814815,2008-05-17,09:12:56
39.967832,116.348404,0,166,39585.3840046296,2008-05-17,09:12:58
39.968065,116.348383,0,154,39585.3840277778,2008-05-17,09:13:00
39.968326,116.348394,0,149,39585.3840509259,2008-05-17,09:13:02
39.9686,116.348382,0,142,39585.3840740741,2008-05-17,09:13:04
39.968898,116.348355,0,132,39585.3840972222,2008-05-17,09:13:06
39.969209,116.348353,0,126,39585.3841203704,2008-05-17,09:13:08
39.96952,116.34835,0,122,39585.3841435185,2008-05-17,09:13:10
39.969834,116.348337,0,117,39585.3841666667,2008-05-17,09:13:12
39.970145,116.348315,0,112,39585.3841898148,2008-05-17,09:13:14
39.970468,116.348297,0,107,39585.384212963,2008-05-17,09:13:16
39.970767,116.348273,0,110,39585.3842361111,2008-05-17,09:13:18
39.971079,116.348258,0,107,39585.3842592593,2008-05-17,09:13:20
39.971385,116.348246,0,106,39585.3842824074,2008-05-17,09:13:22
39.971691,116.348233,0,105,39585.3843055556,2008-05-17,09:13:24
39.971988,116.348224,0,107,39585.3843287037,2008-05-17,09:13:26
39.972266,116.348219,0,108,39585.3843518518,2008-05-17,09:13:28
39.972551,116.348206,0,106,39585.384375,2008-05-17,09:13:30
39.972836,116.348188,0,105,39585.3843981481,2008-05-17,09:13:32
39.973106,116.348182,0,102,39585.3844212963,2008-05-17,09:13:34
39.973366,116.348165,0,100,39585.3844444444,2008-05-17,09:13:36
39.973602,116.34817,0,99,39585.3844675926,2008-05-17,09:13:38
39.973824,116.348147,0,101,39585.3844907407,2008-05-17,09:13:40
39.974042,116.348118,0,107,39585.3845138889,2008-05-17,09:13:42
39.974245,116.348093,0,110,39585.384537037,2008-05-17,09:13:44
39.974433,116.348077,0,111,39585.3845601852,2008-05-17,09:13:46
39.974605,116.348068,0,111,39585.3845833333,2008-05-17,09:13:48
39.974745,116.348062,0,110,39585.3846064815,2008-05-17,09:13:50
39.974823,116.348068,0,112,39585.3846296296,2008-05-17,09:13:52
39.974843,116.34806,0,119,39585.3846527778,2008-05-17,09:13:54
39.974838,116.348051,0,127,39585.3846759259,2008-05-17,09:13:56
39.974831,116.348045,0,133,39585.3846990741,2008-05-17,09:13:58
39.974829,116.348045,0,133,39585.3847222222,2008-05-17,09:14:00
39.97483,116.348045,0,133,39585.3847453704,2008-05-17,09:14:02
39.974832,116.348045,0,134,39585.3847685185,2008-05-17,09:14:04
39.974836,116.348045,0,135,39585.3847916667,2008-05-17,09:14:06
39.974838,116.348045,0,136,39585.3848148148,2008-05-17,09:14:08
39.974839,116.348045,0,137,39585.384837963,2008-05-17,09:14:10
39.97484,116.348046,0,139,39585.3848611111,2008-05-17,09:14:12
39.974841,116.348047,0,140,39585.3848842593,2008-05-17,09:14:14
39.974841,116.348047,0,141,39585.3849074074,2008-05-17,09:14:16
39.974839,116.348048,0,141,39585.3849305556,2008-05-17,09:14:18
39.974842,116.348052,0,142,39585.3849537037,2008-05-17,09:14:20
39.974885,116.34805,0,140,39585.3849768518,2008-05-17,09:14:22
39.974946,116.34804,0,140,39585.385,2008-05-17,09:14:24
39.974993,116.348032,0,141,39585.3850231481,2008-05-17,09:14:26
39.975057,116.348017,0,140,39585.3850462963,2008-05-17,09:14:28
39.975129,116.347998,0,137,39585.3850694444,2008-05-17,09:14:30
39.975195,116.347871,0,140,39585.3850925926,2008-05-17,09:14:32
39.975224,116.347659,0,136,39585.3851157407,2008-05-17,09:14:34
39.975229,116.347416,0,135,39585.3851388889,2008-05-17,09:14:36
39.975219,116.347136,0,135,39585.385162037,2008-05-17,09:14:38
39.975201,116.346813,0,136,39585.3851851852,2008-05-17,09:14:40
39.975186,116.346467,0,133,39585.3852083333,2008-05-17,09:14:42
39.975183,116.346102,0,132,39585.3852314815,2008-05-17,09:14:44
39.97519,116.345705,0,130,39585.3852546296,2008-05-17,09:14:46
39.975189,116.345267,0,128,39585.3852777778,2008-05-17,09:14:48
39.975195,116.344823,0,128,39585.3853009259,2008-05-17,09:14:50
39.9752,116.344397,0,130,39585.3853240741,2008-05-17,09:14:52
39.975203,116.343997,0,132,39585.3853472222,2008-05-17,09:14:54
39.975145,116.343596,0,134,39585.3853703704,2008-05-17,09:14:56
39.975152,116.343292,0,135,39585.3853935185,2008-05-17,09:14:58
39.975129,116.343108,0,137,39585.3854166667,2008-05-17,09:15:00
39.975134,116.343038,0,140,39585.3854398148,2008-05-17,09:15:02
39.975138,116.343021,0,142,39585.385462963,2008-05-17,09:15:04
39.975113,116.342998,0,146,39585.3854861111,2008-05-17,09:15:06
39.975078,116.34299,0,149,39585.3855092593,2008-05-17,09:15:08
39.975059,116.342987,0,149,39585.3855324074,2008-05-17,09:15:10
39.975058,116.342982,0,150,39585.3855555556,2008-05-17,09:15:12
39.975066,116.342971,0,150,39585.3855787037,2008-05-17,09:15:14
39.975078,116.342962,0,151,39585.3856018518,2008-05-17,09:15:16
39.975057,116.3429,0,155,39585.385625,2008-05-17,09:15:18
39.975037,116.342769,0,159,39585.3856481481,2008-05-17,09:15:20
39.974959,116.342588,0,164,39585.3856712963,2008-05-17,09:15:22
39.974879,116.342456,0,169,39585.3856944444,2008-05-17,09:15:24
39.97485,116.342403,0,180,39585.3857175926,2008-05-17,09:15:26
39.974846,116.342368,0,192,39585.3857407407,2008-05-17,09:15:28
39.974855,116.342258,0,210,39585.3857638889,2008-05-17,09:15:30
39.974871,116.342156,0,230,39585.385787037,2008-05-17,09:15:32
39.97486,116.342033,0,256,39585.3858101852,2008-05-17,09:15:34
39.974902,116.341847,0,264,39585.3858333333,2008-05-17,09:15:36
39.974893,116.341631,0,268,39585.3858564815,2008-05-17,09:15:38
39.974877,116.341371,0,274,39585.3858796296,2008-05-17,09:15:40
39.97489,116.341103,0,289,39585.3859027778,2008-05-17,09:15:42
39.974929,116.340848,0,304,39585.3859259259,2008-05-17,09:15:44
39.974923,116.340643,0,310,39585.3859490741,2008-05-17,09:15:46
39.974922,116.340462,0,316,39585.3859722222,2008-05-17,09:15:48
39.974931,116.340283,0,322,39585.3859953704,2008-05-17,09:15:50
39.974945,116.340083,0,330,39585.3860185185,2008-05-17,09:15:52
39.974946,116.33985,0,337,39585.3860416667,2008-05-17,09:15:54
39.974884,116.339655,0,344,39585.3860648148,2008-05-17,09:15:56
39.97479,116.33947,0,388,39585.386087963,2008-05-17,09:15:58
39.974794,116.339191,0,406,39585.3861111111,2008-05-17,09:16:00
39.974797,116.338918,0,412,39585.3861342593,2008-05-17,09:16:02
39.974793,116.338651,0,419,39585.3861574074,2008-05-17,09:16:04
39.974789,116.338345,0,422,39585.3861805556,2008-05-17,09:16:06
39.974798,116.338067,0,426,39585.3862037037,2008-05-17,09:16:08
39.974771,116.337813,0,417,39585.3862268519,2008-05-17,09:16:10
39.974805,116.337558,0,403,39585.38625,2008-05-17,09:16:12
39.974829,116.337366,0,393,39585.3862731481,2008-05-17,09:16:14
39.974891,116.337234,0,373,39585.3862962963,2008-05-17,09:16:16
39.974897,116.337064,0,371,39585.3863194444,2008-05-17,09:16:18
39.974901,116.336849,0,361,39585.3863425926,2008-05-17,09:16:20
39.97489,116.336627,0,354,39585.3863657407,2008-05-17,09:16:22
39.974899,116.336373,0,346,39585.3863888889,2008-05-17,09:16:24
39.974907,116.336099,0,336,39585.386412037,2008-05-17,09:16:26
39.974934,116.335815,0,322,39585.3864351852,2008-05-17,09:16:28
39.974934,116.335527,0,314,39585.3864583333,2008-05-17,09:16:30
39.974944,116.335244,0,304,39585.3864814815,2008-05-17,09:16:32
39.97496,116.334961,0,289,39585.3865046296,2008-05-17,09:16:34
39.974976,116.334681,0,276,39585.3865277778,2008-05-17,09:16:36
39.975,116.334431,0,260,39585.3865509259,2008-05-17,09:16:38
39.975013,116.33424,0,249,39585.3865740741,2008-05-17,09:16:40
39.975022,116.334065,0,244,39585.3865972222,2008-05-17,09:16:42
39.975032,116.333893,0,239,39585.3866203704,2008-05-17,09:16:44
39.975041,116.333785,0,234,39585.3866435185,2008-05-17,09:16:46
39.975032,116.333671,0,230,39585.3866666667,2008-05-17,09:16:48
39.975031,116.333558,0,227,39585.3866898148,2008-05-17,09:16:50
39.975066,116.333406,0,222,39585.386712963,2008-05-17,09:16:52
39.975052,116.333208,0,220,39585.3867361111,2008-05-17,09:16:54
39.975099,116.333017,0,215,39585.3867592593,2008-05-17,09:16:56
39.97512,116.33276,0,205,39585.3867824074,2008-05-17,09:16:58
39.975103,116.332503,0,200,39585.3868055556,2008-05-17,09:17:00
39.975104,116.332247,0,197,39585.3868287037,2008-05-17,09:17:02
39.975106,116.331982,0,194,39585.3868518519,2008-05-17,09:17:04
39.975124,116.331689,0,188,39585.386875,2008-05-17,09:17:06
39.975144,116.331393,0,183,39585.3868981482,2008-05-17,09:17:08
39.975154,116.331137,0,178,39585.3869212963,2008-05-17,09:17:10
39.975164,116.330896,0,175,39585.3869444444,2008-05-17,09:17:12
39.975172,116.330666,0,174,39585.3869675926,2008-05-17,09:17:14
39.975186,116.330478,0,177,39585.3869907407,2008-05-17,09:17:16
39.975212,116.33036,0,181,39585.3870138889,2008-05-17,09:17:18
39.975206,116.330308,0,186,39585.387037037,2008-05-17,09:17:20
39.975192,116.330336,0,192,39585.3870601852,2008-05-17,09:17:22
39.975198,116.330527,0,199,39585.3870833333,2008-05-17,09:17:24
39.975212,116.330772,0,209,39585.3871064815,2008-05-17,09:17:26
39.975246,116.330989,0,217,39585.3871296296,2008-05-17,09:17:28
39.975265,116.33125,0,225,39585.3871527778,2008-05-17,09:17:30
39.97529,116.331479,0,231,39585.3871759259,2008-05-17,09:17:32
39.975334,116.331664,0,236,39585.3871990741,2008-05-17,09:17:34
39.975436,116.331763,0,241,39585.3872222222,2008-05-17,09:17:36
39.975564,116.331823,0,228,39585.3872453704,2008-05-17,09:17:38
39.97564,116.33184,0,225,39585.3872685185,2008-05-17,09:17:40
39.975682,116.331786,0,216,39585.3872916667,2008-05-17,09:17:42
39.975678,116.331697,0,210,39585.3873148148,2008-05-17,09:17:44
39.97567,116.331556,0,208,39585.387337963,2008-05-17,09:17:46
39.975635,116.331365,0,200,39585.3873611111,2008-05-17,09:17:48
39.975653,116.331149,0,193,39585.3873842593,2008-05-17,09:17:50
39.97567,116.330973,0,189,39585.3874074074,2008-05-17,09:17:52
39.975706,116.330836,0,187,39585.3874305556,2008-05-17,09:17:54
39.975742,116.330759,0,185,39585.3874537037,2008-05-17,09:17:56
