# Supplementary material for: Research on differential privacy protection method based on user tendency
Source: PLoS One. 2023 Oct 26;18(10):e0288823. doi: 10.1371/journal.pone.0288823 (PMC10602288; doi:10.1371/journal.pone.0288823)
Supplement: S5 Data — (ZIP) [file pone.0288823.s005.zip › Data 5-5/153/Trajectory/20080517105457.plt]

Geolife trajectory
WGS 84
Altitude is in Feet
Reserved 3
0,2,255,My Track,0,0,2,8421376
0
39.9757449,116.330975,0,131.2,39585.4548263889,2008-05-17,10:54:57
39.97574,116.3309799,0,128,39585.454837963,2008-05-17,10:54:58
39.9757266,116.3309849,0,131.2,39585.4548611111,2008-05-17,10:55:00
39.9757166,116.3309933,0,134.5,39585.4548842593,2008-05-17,10:55:02
39.9756916,116.3310199,0,141.1,39585.4549074074,2008-05-17,10:55:04
39.9756533,116.3309966,0,150.9,39585.4549305556,2008-05-17,10:55:06
39.9756433,116.3310216,0,150.9,39585.4549537037,2008-05-17,10:55:08
39.975615,116.331045,0,154.2,39585.4549768518,2008-05-17,10:55:10
39.9756199,116.3310499,0,154.2,39585.455,2008-05-17,10:55:12
39.9756166,116.3310366,0,154.2,39585.4550231481,2008-05-17,10:55:14
39.9756449,116.3310333,0,157.5,39585.4550462963,2008-05-17,10:55:16
39.9756683,116.3310549,0,157.5,39585.4550694444,2008-05-17,10:55:18
39.9756733,116.3310516,0,157.5,39585.4550925926,2008-05-17,10:55:20
39.9757299,116.3311099,0,154.2,39585.4551157407,2008-05-17,10:55:22
39.9757633,116.3311483,0,150.9,39585.4551388889,2008-05-17,10:55:24
39.9757749,116.3311683,0,150.9,39585.455162037,2008-05-17,10:55:26
39.9757783,116.3311733,0,154.2,39585.4552199074,2008-05-17,10:55:31
39.9757783,116.3311733,0,154.2,39585.4552893518,2008-05-17,10:55:37
39.9757816,116.3311733,0,154.2,39585.4553125,2008-05-17,10:55:39
39.9757833,116.3311366,0,154.2,39585.4553356481,2008-05-17,10:55:41
39.9757866,116.33108,0,154.2,39585.4553587963,2008-05-17,10:55:43
39.9757766,116.3309966,0,154.2,39585.4553819444,2008-05-17,10:55:45
39.9757866,116.3308716,0,150.9,39585.4554050926,2008-05-17,10:55:47
39.9757833,116.3307749,0,150.9,39585.4554282407,2008-05-17,10:55:49
39.9757899,116.3306883,0,150.9,39585.4554513889,2008-05-17,10:55:51
39.9757883,116.3306583,0,150.9,39585.455474537,2008-05-17,10:55:53
39.9758033,116.3305999,0,150.9,39585.4554976852,2008-05-17,10:55:55
39.9758033,116.3305533,0,150.9,39585.4555208333,2008-05-17,10:55:57
39.9758049,116.3304949,0,150.9,39585.4555439815,2008-05-17,10:55:59
39.9758199,116.3304833,0,150.9,39585.4555671296,2008-05-17,10:56:01
39.9758666,116.3305583,0,150.9,39585.4555902778,2008-05-17,10:56:03
39.9757199,116.3304716,0,150.9,39585.4556134259,2008-05-17,10:56:05
39.9757083,116.3304599,0,150.9,39585.4556365741,2008-05-17,10:56:07
39.9757083,116.3304633,0,150.9,39585.4556597222,2008-05-17,10:56:09
39.975695,116.3304549,0,150.9,39585.4556828704,2008-05-17,10:56:11
39.9757083,116.3304183,0,154.2,39585.4557060185,2008-05-17,10:56:13
39.9756583,116.3303866,0,154.2,39585.4557291667,2008-05-17,10:56:15
39.9756216,116.3303283,0,154.2,39585.4557523148,2008-05-17,10:56:17
39.9755983,116.3302499,0,154.2,39585.455775463,2008-05-17,10:56:19
39.97564,116.3299633,0,154.2,39585.4558217593,2008-05-17,10:56:23
39.9756816,116.3298083,0,154.2,39585.4558449074,2008-05-17,10:56:25
39.9756816,116.329595,0,154.2,39585.4558680556,2008-05-17,10:56:27
39.9755866,116.3293833,0,154.2,39585.4558912037,2008-05-17,10:56:29
39.9755199,116.3292416,0,154.2,39585.4559143518,2008-05-17,10:56:31
39.9754883,116.3290916,0,154.2,39585.4559375,2008-05-17,10:56:33
39.9754566,116.328965,0,154.2,39585.4559606481,2008-05-17,10:56:35
39.9754249,116.3288683,0,154.2,39585.4559837963,2008-05-17,10:56:37
39.9754066,116.3287916,0,154.2,39585.4560069444,2008-05-17,10:56:39
39.9753916,116.3286966,0,154.2,39585.4560300926,2008-05-17,10:56:41
39.9753649,116.3285899,0,154.2,39585.4560532407,2008-05-17,10:56:43
39.9753549,116.3284583,0,154.2,39585.4560763889,2008-05-17,10:56:45
39.975345,116.3283083,0,154.2,39585.456099537,2008-05-17,10:56:47
39.9753399,116.3281733,0,154.2,39585.4561226852,2008-05-17,10:56:49
39.9753333,116.3280616,0,154.2,39585.4561458333,2008-05-17,10:56:51
39.9753399,116.3279749,0,154.2,39585.4561689815,2008-05-17,10:56:53
39.97536,116.3279083,0,154.2,39585.4561921296,2008-05-17,10:56:55
39.9753633,116.3278516,0,154.2,39585.4562152778,2008-05-17,10:56:57
39.9753699,116.3278033,0,154.2,39585.4562384259,2008-05-17,10:56:59
39.9753866,116.3277749,0,154.2,39585.4562615741,2008-05-17,10:57:01
39.975415,116.3277299,0,154.2,39585.4562847222,2008-05-17,10:57:03
39.9754433,116.3276816,0,154.2,39585.4563078704,2008-05-17,10:57:05
39.9754783,116.3276449,0,154.2,39585.4563310185,2008-05-17,10:57:07
39.97557,116.3276033,0,154.2,39585.4563541667,2008-05-17,10:57:09
39.9757466,116.3275716,0,154.2,39585.4563773148,2008-05-17,10:57:11
39.975865,116.3275749,0,154.2,39585.456400463,2008-05-17,10:57:13
39.976005,116.3275933,0,154.2,39585.4564236111,2008-05-17,10:57:15
39.9761649,116.3276016,0,154.2,39585.4564467593,2008-05-17,10:57:17
39.9763283,116.3276283,0,154.2,39585.4564699074,2008-05-17,10:57:19
39.9765016,116.3276583,0,154.2,39585.4564930556,2008-05-17,10:57:21
39.9766866,116.3276566,0,154.2,39585.4565162037,2008-05-17,10:57:23
39.9768966,116.32762,0,154.2,39585.4565393519,2008-05-17,10:57:25
39.9771349,116.3275866,0,154.2,39585.4565625,2008-05-17,10:57:27
39.9773716,116.3275566,0,154.2,39585.4565856481,2008-05-17,10:57:29
39.97773,116.3275283,0,154.2,39585.4566203704,2008-05-17,10:57:32
39.9781116,116.3275,0,154.2,39585.4566550926,2008-05-17,10:57:35
39.9785083,116.3274666,0,154.2,39585.4566898148,2008-05-17,10:57:38
39.9788849,116.3274416,0,154.2,39585.456724537,2008-05-17,10:57:41
39.9792133,116.3274199,0,154.2,39585.4567592593,2008-05-17,10:57:44
39.9793749,116.3274499,0,157.5,39585.4567939815,2008-05-17,10:57:47
39.9795016,116.3274683,0,157.5,39585.4568171296,2008-05-17,10:57:49
39.979635,116.32748,0,157.5,39585.4568402778,2008-05-17,10:57:51
39.9797983,116.3274383,0,157.5,39585.4568634259,2008-05-17,10:57:53
39.9799666,116.3274216,0,157.5,39585.4568865741,2008-05-17,10:57:55
39.9801666,116.3273983,0,157.5,39585.4569097222,2008-05-17,10:57:57
39.9803816,116.3273616,0,157.5,39585.4569328704,2008-05-17,10:57:59
39.980685,116.3273133,0,157.5,39585.4569560185,2008-05-17,10:58:01
39.9810416,116.3272933,0,157.5,39585.4569907407,2008-05-17,10:58:04
39.9813933,116.3272799,0,160.8,39585.457025463,2008-05-17,10:58:07
39.9817416,116.3272466,0,160.8,39585.4570601852,2008-05-17,10:58:10
39.9821066,116.3272366,0,160.8,39585.4570949074,2008-05-17,10:58:13
39.9824766,116.3271916,0,160.8,39585.4571296296,2008-05-17,10:58:16
39.9827983,116.3273066,0,167.3,39585.4571643519,2008-05-17,10:58:19
39.9831716,116.3272649,0,167.3,39585.4571990741,2008-05-17,10:58:22
39.9834916,116.3272449,0,170.6,39585.4572337963,2008-05-17,10:58:25
39.9837816,116.3272966,0,180.4,39585.4572685185,2008-05-17,10:58:28
39.984105,116.32727,0,187,39585.4573032407,2008-05-17,10:58:31
39.9842433,116.3272449,0,187,39585.4573263889,2008-05-17,10:58:33
39.9843233,116.32722,0,187,39585.457349537,2008-05-17,10:58:35
39.9843933,116.3271733,0,183.7,39585.4573726852,2008-05-17,10:58:37
39.9844349,116.3271249,0,180.4,39585.4573958333,2008-05-17,10:58:39
39.9844516,116.327095,0,177.2,39585.4574189815,2008-05-17,10:58:41
39.9844683,116.3270733,0,173.9,39585.4574421296,2008-05-17,10:58:43
39.9844916,116.3270583,0,173.9,39585.4574652778,2008-05-17,10:58:45
39.9845133,116.3270533,0,173.9,39585.4574884259,2008-05-17,10:58:47
39.9845416,116.3270533,0,173.9,39585.4575115741,2008-05-17,10:58:49
39.9845616,116.3270599,0,173.9,39585.4575347222,2008-05-17,10:58:51
39.98458,116.3270616,0,173.9,39585.4575578704,2008-05-17,10:58:53
39.9845766,116.3270516,0,173.9,39585.4584837963,2008-05-17,11:00:13
39.9846233,116.3270466,0,173.9,39585.4585069444,2008-05-17,11:00:15
39.9846733,116.3270416,0,173.9,39585.4585300926,2008-05-17,11:00:17
39.9847116,116.3270366,0,173.9,39585.4585532407,2008-05-17,11:00:19
39.9847366,116.3270249,0,173.9,39585.4585763889,2008-05-17,11:00:21
39.9847433,116.3270249,0,173.9,39585.458599537,2008-05-17,11:00:23
39.9847366,116.3270316,0,173.9,39585.4586226852,2008-05-17,11:00:25
39.9847149,116.3270216,0,173.9,39585.4586458333,2008-05-17,11:00:27
39.9846899,116.3270216,0,173.9,39585.4586689815,2008-05-17,11:00:29
39.9846849,116.3270566,0,173.9,39585.4586921296,2008-05-17,11:00:31
39.9846849,116.3270849,0,173.9,39585.4587152778,2008-05-17,11:00:33
39.9846783,116.3270983,0,173.9,39585.4587384259,2008-05-17,11:00:35
39.9846783,116.32713,0,173.9,39585.4587615741,2008-05-17,11:00:37
39.9846749,116.32715,0,173.9,39585.4587847222,2008-05-17,11:00:39
39.9846616,116.3271049,0,173.9,39585.4588078704,2008-05-17,11:00:41
39.9846716,116.3269999,0,173.9,39585.4588310185,2008-05-17,11:00:43
39.9847483,116.3269683,0,173.9,39585.4588541667,2008-05-17,11:00:45
39.9848249,116.3269416,0,173.9,39585.4588773148,2008-05-17,11:00:47
39.9848883,116.3268783,0,173.9,39585.458900463,2008-05-17,11:00:49
39.9849583,116.3268649,0,173.9,39585.4589236111,2008-05-17,11:00:51
39.9850066,116.3268366,0,173.9,39585.4589467593,2008-05-17,11:00:53
39.9850566,116.3268183,0,173.9,39585.4589699074,2008-05-17,11:00:55
39.9851,116.3267183,0,173.9,39585.4589930556,2008-05-17,11:00:57
39.9852466,116.3267633,0,173.9,39585.4590162037,2008-05-17,11:00:59
39.9853216,116.3266933,0,173.9,39585.4590393519,2008-05-17,11:01:01
39.9853683,116.3265983,0,173.9,39585.4590625,2008-05-17,11:01:03
39.9853816,116.326415,0,173.9,39585.4590856481,2008-05-17,11:01:05
39.9853066,116.3252683,0,180.4,39585.4591550926,2008-05-17,11:01:11
39.98521,116.3246849,0,180.4,39585.4591782407,2008-05-17,11:01:13
39.9850933,116.3239249,0,180.4,39585.459212963,2008-05-17,11:01:16
39.9850033,116.3232933,0,183.7,39585.4592476852,2008-05-17,11:01:19
39.9849166,116.3227333,0,183.7,39585.4592824074,2008-05-17,11:01:22
39.9848799,116.3222533,0,187,39585.4593171296,2008-05-17,11:01:25
39.98486,116.3218866,0,187,39585.4593518519,2008-05-17,11:01:28
39.9848333,116.321615,0,187,39585.4593865741,2008-05-17,11:01:31
39.9848133,116.3214633,0,190.3,39585.4594097222,2008-05-17,11:01:33
39.9848016,116.3213566,0,190.3,39585.4594328704,2008-05-17,11:01:35
39.9847933,116.3213016,0,190.3,39585.4594560185,2008-05-17,11:01:37
39.9847833,116.3212616,0,190.3,39585.4594791667,2008-05-17,11:01:39
39.9847833,116.32123,0,187,39585.4595023148,2008-05-17,11:01:41
39.984775,116.3212216,0,187,39585.459525463,2008-05-17,11:01:43
39.9847666,116.3212349,0,187,39585.4595486111,2008-05-17,11:01:45
39.9847566,116.32125,0,187,39585.4595717593,2008-05-17,11:01:47
39.9847583,116.3212533,0,187,39585.4595949074,2008-05-17,11:01:49
39.9847483,116.3212666,0,187,39585.4596180556,2008-05-17,11:01:51
39.9847399,116.3212833,0,187,39585.459849537,2008-05-17,11:02:11
39.9847316,116.3212383,0,187,39585.4598726852,2008-05-17,11:02:13
39.9847216,116.3211583,0,187,39585.4598958333,2008-05-17,11:02:15
39.9847166,116.3210233,0,187,39585.4599189815,2008-05-17,11:02:17
39.9847016,116.3208666,0,187,39585.4599421296,2008-05-17,11:02:19
39.9847033,116.3206499,0,187,39585.4599652778,2008-05-17,11:02:21
39.9846833,116.3204149,0,187,39585.4599884259,2008-05-17,11:02:23
39.9846866,116.3201183,0,187,39585.4600115741,2008-05-17,11:02:25
39.9846849,116.3198066,0,187,39585.4600347222,2008-05-17,11:02:27
39.9846849,116.3194899,0,187,39585.4600578704,2008-05-17,11:02:29
39.9846816,116.3189749,0,187,39585.4600925926,2008-05-17,11:02:32
39.9846699,116.3183916,0,187,39585.4601273148,2008-05-17,11:02:35
39.9846616,116.3178349,0,187,39585.460162037,2008-05-17,11:02:38
39.98465,116.3172633,0,187,39585.4601967593,2008-05-17,11:02:41
39.984625,116.3166883,0,187,39585.4602314815,2008-05-17,11:02:44
39.9846116,116.3161099,0,187,39585.4602662037,2008-05-17,11:02:47
39.9845933,116.3155649,0,187,39585.4603009259,2008-05-17,11:02:50
39.9845833,116.3150466,0,187,39585.4603356481,2008-05-17,11:02:53
39.98457,116.3145383,0,187,39585.4603703704,2008-05-17,11:02:56
39.9845716,116.3140983,0,190.3,39585.4604050926,2008-05-17,11:02:59
39.9845683,116.3136666,0,190.3,39585.4604398148,2008-05-17,11:03:02
39.9845533,116.3132249,0,190.3,39585.460474537,2008-05-17,11:03:05
39.9845383,116.3127949,0,190.3,39585.4605092593,2008-05-17,11:03:08
39.9845299,116.3123766,0,190.3,39585.4605439815,2008-05-17,11:03:11
39.9845033,116.3119499,0,190.3,39585.4605787037,2008-05-17,11:03:14
39.9844833,116.3115499,0,190.3,39585.4606134259,2008-05-17,11:03:17
39.9844749,116.3112049,0,190.3,39585.4606481481,2008-05-17,11:03:20
39.9844599,116.3110099,0,190.3,39585.4606712963,2008-05-17,11:03:22
39.9844533,116.3108399,0,190.3,39585.4606944444,2008-05-17,11:03:24
39.9844566,116.3107299,0,190.3,39585.4607175926,2008-05-17,11:03:26
39.9844516,116.3106816,0,190.3,39585.4607407407,2008-05-17,11:03:28
39.9844599,116.3106599,0,190.3,39585.4607638889,2008-05-17,11:03:30
39.9844666,116.3106516,0,190.3,39585.460787037,2008-05-17,11:03:32
39.9844683,116.31065,0,190.3,39585.4608101852,2008-05-17,11:03:34
39.9844716,116.3106449,0,190.3,39585.4608333333,2008-05-17,11:03:36
39.9844666,116.3106399,0,190.3,39585.4608564815,2008-05-17,11:03:38
39.9844666,116.3106399,0,190.3,39585.4610185185,2008-05-17,11:03:52
39.9844666,116.3106316,0,190.3,39585.4610416667,2008-05-17,11:03:54
39.9844633,116.3106283,0,190.3,39585.4610648148,2008-05-17,11:03:56
39.9844566,116.3106399,0,190.3,39585.461087963,2008-05-17,11:03:58
39.9844583,116.3106449,0,190.3,39585.4613310185,2008-05-17,11:04:19
39.9844499,116.3106466,0,190.3,39585.4613657407,2008-05-17,11:04:22
39.984445,116.3106433,0,190.3,39585.4613888889,2008-05-17,11:04:24
39.984445,116.3105899,0,190.3,39585.461412037,2008-05-17,11:04:26
39.9844383,116.3105216,0,190.3,39585.4614351852,2008-05-17,11:04:28
39.9844199,116.3104699,0,190.3,39585.4614583333,2008-05-17,11:04:30
39.9843949,116.3104083,0,190.3,39585.4614814815,2008-05-17,11:04:32
39.9843616,116.3103533,0,190.3,39585.4615046296,2008-05-17,11:04:34
39.9843183,116.3102883,0,190.3,39585.4615277778,2008-05-17,11:04:36
39.9842633,116.3102316,0,190.3,39585.4615509259,2008-05-17,11:04:38
39.9842266,116.3101983,0,190.3,39585.4615740741,2008-05-17,11:04:40
39.9841916,116.31018,0,190.3,39585.4615972222,2008-05-17,11:04:42
39.9841783,116.3101666,0,190.3,39585.4616203704,2008-05-17,11:04:44
39.98416,116.3101766,0,190.3,39585.4617013889,2008-05-17,11:04:51
39.98416,116.3101766,0,190.3,39585.461712963,2008-05-17,11:04:52
39.9841666,116.3101716,0,190.3,39585.4617361111,2008-05-17,11:04:54
39.9841716,116.3101849,0,190.3,39585.4617592593,2008-05-17,11:04:56
39.9841716,116.3101849,0,190.3,39585.4617939815,2008-05-17,11:04:59
39.9841699,116.3101866,0,190.3,39585.4618634259,2008-05-17,11:05:05
39.9841699,116.3101883,0,190.3,39585.4618981481,2008-05-17,11:05:08
39.9841733,116.3101899,0,190.3,39585.4619212963,2008-05-17,11:05:10
39.9841799,116.3101916,0,190.3,39585.4619444444,2008-05-17,11:05:12
39.9841783,116.3101966,0,190.3,39585.4619791667,2008-05-17,11:05:15
39.9841716,116.3101916,0,190.3,39585.4620717593,2008-05-17,11:05:23
39.9841666,116.3101966,0,190.3,39585.4620949074,2008-05-17,11:05:25
39.9841666,116.3101966,0,190.3,39585.4621064815,2008-05-17,11:05:26
39.9841649,116.3101949,0,190.3,39585.4621296296,2008-05-17,11:05:28
39.9841766,116.3101899,0,190.3,39585.4621527778,2008-05-17,11:05:30
39.9841849,116.3101699,0,190.3,39585.4621875,2008-05-17,11:05:33
39.9841733,116.3101549,0,190.3,39585.4622106481,2008-05-17,11:05:35
39.9841516,116.3101416,0,190.3,39585.4622337963,2008-05-17,11:05:37
39.9841516,116.3101283,0,190.3,39585.4622569444,2008-05-17,11:05:39
39.9841716,116.3101266,0,190.3,39585.4622800926,2008-05-17,11:05:41
39.9841799,116.3101433,0,190.3,39585.4623148148,2008-05-17,11:05:44
39.9841766,116.3101633,0,190.3,39585.462337963,2008-05-17,11:05:46
39.9841683,116.3101499,0,190.3,39585.4623611111,2008-05-17,11:05:48
39.9841399,116.3101283,0,190.3,39585.4623842593,2008-05-17,11:05:50
39.98408,116.3100883,0,190.3,39585.4624074074,2008-05-17,11:05:52
39.9840183,116.3100633,0,190.3,39585.4624305556,2008-05-17,11:05:54
39.9839383,116.3100533,0,190.3,39585.4624537037,2008-05-17,11:05:56
39.9838533,116.3100616,0,190.3,39585.4624768518,2008-05-17,11:05:58
39.9837633,116.3100933,0,190.3,39585.4625,2008-05-17,11:06:00
39.9836583,116.3101116,0,190.3,39585.4625231481,2008-05-17,11:06:02
39.9835549,116.31013,0,187,39585.4625462963,2008-05-17,11:06:04
39.9834433,116.310165,0,190.3,39585.4625694444,2008-05-17,11:06:06
39.9833099,116.3101783,0,190.3,39585.4625925926,2008-05-17,11:06:08
39.9831916,116.3101716,0,190.3,39585.4626157407,2008-05-17,11:06:10
39.983065,116.3101266,0,190.3,39585.4626388889,2008-05-17,11:06:12
39.9830083,116.3100666,0,193.6,39585.462662037,2008-05-17,11:06:14
39.9829583,116.3100499,0,193.6,39585.4626851852,2008-05-17,11:06:16
39.9829183,116.3100466,0,193.6,39585.4627083333,2008-05-17,11:06:18
39.9828733,116.31004,0,193.6,39585.4627314815,2008-05-17,11:06:20
39.9828116,116.3100533,0,193.6,39585.4627546296,2008-05-17,11:06:22
39.9827566,116.3100366,0,193.6,39585.4627777778,2008-05-17,11:06:24
39.9826716,116.3099766,0,193.6,39585.4628009259,2008-05-17,11:06:26
39.9825983,116.3099616,0,193.6,39585.4628240741,2008-05-17,11:06:28
39.98255,116.3099316,0,196.9,39585.4628472222,2008-05-17,11:06:30
39.9825149,116.3099016,0,196.9,39585.4628703704,2008-05-17,11:06:32
39.98248,116.3098549,0,196.9,39585.4628935185,2008-05-17,11:06:34
39.9824666,116.3097816,0,196.9,39585.4629166667,2008-05-17,11:06:36
39.9824283,116.3097433,0,200.1,39585.4629513889,2008-05-17,11:06:39
39.9823883,116.3097066,0,200.1,39585.462974537,2008-05-17,11:06:41
39.9823316,116.3096666,0,203.4,39585.4629976852,2008-05-17,11:06:43
39.9822516,116.3095933,0,203.4,39585.4630208333,2008-05-17,11:06:45
39.9822049,116.309535,0,206.7,39585.4630439815,2008-05-17,11:06:47
39.9821916,116.3095233,0,206.7,39585.4630671296,2008-05-17,11:06:49
39.9821816,116.3095299,0,206.7,39585.4630902778,2008-05-17,11:06:51
39.98217,116.3095266,0,210,39585.4631134259,2008-05-17,11:06:53
39.982145,116.3095216,0,210,39585.4631365741,2008-05-17,11:06:55
39.9821316,116.3095249,0,210,39585.4631597222,2008-05-17,11:06:57
39.9821116,116.3095533,0,213.3,39585.4631828704,2008-05-17,11:06:59
39.9820949,116.3095649,0,213.3,39585.4632060185,2008-05-17,11:07:01
39.9820949,116.3095649,0,213.3,39585.4633912037,2008-05-17,11:07:17
39.9820883,116.3095649,0,213.3,39585.4634143518,2008-05-17,11:07:19
39.9820716,116.3095633,0,213.3,39585.4634375,2008-05-17,11:07:21
39.9820633,116.3095783,0,213.3,39585.4634606481,2008-05-17,11:07:23
39.9820833,116.3095933,0,213.3,39585.4634837963,2008-05-17,11:07:25
39.9821116,116.3096249,0,216.5,39585.4635069444,2008-05-17,11:07:27
39.9821316,116.3096366,0,216.5,39585.4635763889,2008-05-17,11:07:33
39.9821416,116.3096299,0,216.5,39585.4636111111,2008-05-17,11:07:36
39.9821683,116.3096349,0,216.5,39585.4636342593,2008-05-17,11:07:38
39.9822266,116.3096316,0,216.5,39585.4636574074,2008-05-17,11:07:40
39.9823016,116.3096716,0,216.5,39585.4636805556,2008-05-17,11:07:42
39.9823916,116.3097333,0,216.5,39585.4637037037,2008-05-17,11:07:44
39.9824599,116.3097433,0,216.5,39585.4637268518,2008-05-17,11:07:46
39.9825399,116.3097833,0,216.5,39585.46375,2008-05-17,11:07:48
39.982595,116.3098366,0,216.5,39585.4637731481,2008-05-17,11:07:50
39.9826383,116.3098599,0,216.5,39585.4637962963,2008-05-17,11:07:52
39.9826416,116.3098366,0,216.5,39585.4638194444,2008-05-17,11:07:54
39.98265,116.3098316,0,216.5,39585.4638425926,2008-05-17,11:07:56
39.9826566,116.3098233,0,216.5,39585.4638657407,2008-05-17,11:07:58
39.9826716,116.3098083,0,216.5,39585.4638888889,2008-05-17,11:08:00
39.9826783,116.3097866,0,216.5,39585.463912037,2008-05-17,11:08:02
39.9826866,116.3097683,0,216.5,39585.4639351852,2008-05-17,11:08:04
39.9826816,116.3097516,0,216.5,39585.4639583333,2008-05-17,11:08:06
39.9826816,116.3097333,0,216.5,39585.4639814815,2008-05-17,11:08:08
39.9826783,116.3097033,0,213.3,39585.4640046296,2008-05-17,11:08:10
39.982665,116.3096799,0,213.3,39585.4640277778,2008-05-17,11:08:12
39.9826483,116.309655,0,213.3,39585.4640509259,2008-05-17,11:08:14
39.9825766,116.3095883,0,213.3,39585.4640740741,2008-05-17,11:08:16
39.9825683,116.3095649,0,213.3,39585.4640972222,2008-05-17,11:08:18
39.9825833,116.3095666,0,213.3,39585.4641203704,2008-05-17,11:08:20
39.98258,116.3095449,0,216.5,39585.4641435185,2008-05-17,11:08:22
39.9825583,116.3095866,0,216.5,39585.4642013889,2008-05-17,11:08:27
39.9825549,116.3095933,0,216.5,39585.464224537,2008-05-17,11:08:29
39.9825483,116.30957,0,216.5,39585.4642476852,2008-05-17,11:08:31
39.9825566,116.3095566,0,216.5,39585.4642708333,2008-05-17,11:08:33
39.9825666,116.3095599,0,216.5,39585.4642939815,2008-05-17,11:08:35
39.9825849,116.3095616,0,216.5,39585.4643171296,2008-05-17,11:08:37
39.9826233,116.3095016,0,216.5,39585.4643402778,2008-05-17,11:08:39
39.9825449,116.3094933,0,216.5,39585.4643634259,2008-05-17,11:08:41
39.982535,116.3094716,0,216.5,39585.4643981481,2008-05-17,11:08:44
39.982565,116.3094399,0,216.5,39585.4644328704,2008-05-17,11:08:47
39.9824666,116.3094283,0,216.5,39585.4644560185,2008-05-17,11:08:49
39.9823466,116.30938,0,216.5,39585.4644907407,2008-05-17,11:08:52
39.9822416,116.3094116,0,213.3,39585.464525463,2008-05-17,11:08:55
39.9822066,116.309395,0,213.3,39585.4645486111,2008-05-17,11:08:57
39.9822116,116.30931,0,213.3,39585.4645833333,2008-05-17,11:09:00
39.9822199,116.3092099,0,213.3,39585.4646064815,2008-05-17,11:09:02
39.9823716,116.3090983,0,213.3,39585.4646296296,2008-05-17,11:09:04
39.9823083,116.3090316,0,213.3,39585.4646527778,2008-05-17,11:09:06
39.9824383,116.3089149,0,210,39585.4646990741,2008-05-17,11:09:10
39.982325,116.3088449,0,210,39585.4647222222,2008-05-17,11:09:12
39.9822449,116.3088283,0,210,39585.4647453704,2008-05-17,11:09:14
39.9821316,116.3087866,0,206.7,39585.4647685185,2008-05-17,11:09:16
39.9820116,116.3086916,0,206.7,39585.4647916667,2008-05-17,11:09:18
39.9819033,116.3086433,0,203.4,39585.4648148148,2008-05-17,11:09:20
39.9822183,116.3085133,0,203.4,39585.4648611111,2008-05-17,11:09:24
39.9823666,116.3084633,0,206.7,39585.4648842593,2008-05-17,11:09:26
39.9823833,116.3084566,0,206.7,39585.4649074074,2008-05-17,11:09:28
39.9823616,116.3084583,0,206.7,39585.4649305556,2008-05-17,11:09:30
39.9823416,116.3084649,0,206.7,39585.4649537037,2008-05-17,11:09:32
39.9823199,116.3084783,0,206.7,39585.4649768519,2008-05-17,11:09:34
39.9823083,116.3085083,0,206.7,39585.465,2008-05-17,11:09:36
39.9822916,116.3085316,0,206.7,39585.4650231482,2008-05-17,11:09:38
39.9822783,116.3085499,0,206.7,39585.4650462963,2008-05-17,11:09:40
39.9822499,116.3085683,0,206.7,39585.4650694444,2008-05-17,11:09:42
39.98223,116.3085949,0,206.7,39585.4650925926,2008-05-17,11:09:44
39.9821983,116.3086166,0,206.7,39585.4651157407,2008-05-17,11:09:46
39.9821783,116.308645,0,206.7,39585.4651388889,2008-05-17,11:09:48
39.9821483,116.3086666,0,206.7,39585.465162037,2008-05-17,11:09:50
39.9821183,116.3086849,0,206.7,39585.4651851852,2008-05-17,11:09:52
39.9821,116.3086983,0,206.7,39585.4652083333,2008-05-17,11:09:54
39.98209,116.3087083,0,206.7,39585.4652893519,2008-05-17,11:10:01
39.98209,116.3087083,0,206.7,39585.4653240741,2008-05-17,11:10:04
39.9820816,116.308715,0,206.7,39585.4653472222,2008-05-17,11:10:06
39.982075,116.30873,0,206.7,39585.4653703704,2008-05-17,11:10:08
39.98206,116.3087533,0,206.7,39585.4653935185,2008-05-17,11:10:10
39.9820266,116.3087866,0,206.7,39585.4654166667,2008-05-17,11:10:12
39.9819933,116.3088266,0,206.7,39585.4654398148,2008-05-17,11:10:14
39.9819716,116.3088433,0,206.7,39585.465462963,2008-05-17,11:10:16
39.9819616,116.308855,0,206.7,39585.4654976852,2008-05-17,11:10:19
39.981945,116.3088566,0,206.7,39585.4655208333,2008-05-17,11:10:21
39.9819216,116.3088533,0,206.7,39585.4655439815,2008-05-17,11:10:23
39.98189,116.3088516,0,206.7,39585.4655671296,2008-05-17,11:10:25
39.981875,116.3088533,0,206.7,39585.4655902778,2008-05-17,11:10:27
39.9818333,116.3088283,0,206.7,39585.4656134259,2008-05-17,11:10:29
39.9818166,116.3088433,0,206.7,39585.4656365741,2008-05-17,11:10:31
39.98179,116.3088749,0,206.7,39585.4656597222,2008-05-17,11:10:33
39.98179,116.3088833,0,206.7,39585.4656828704,2008-05-17,11:10:35
39.9818133,116.3088916,0,206.7,39585.4657060185,2008-05-17,11:10:37
39.9818149,116.3089083,0,206.7,39585.4657291667,2008-05-17,11:10:39
39.9818399,116.3089549,0,206.7,39585.4657523148,2008-05-17,11:10:41
39.9818299,116.3090033,0,206.7,39585.465775463,2008-05-17,11:10:43
39.981795,116.3090383,0,206.7,39585.4657986111,2008-05-17,11:10:45
39.9817633,116.3090483,0,206.7,39585.4658217593,2008-05-17,11:10:47
39.9817266,116.3090616,0,206.7,39585.4658449074,2008-05-17,11:10:49
39.981695,116.3090783,0,206.7,39585.4658680556,2008-05-17,11:10:51
39.981655,116.3091283,0,206.7,39585.4658912037,2008-05-17,11:10:53
39.9816233,116.3091566,0,206.7,39585.4659143519,2008-05-17,11:10:55
39.9815833,116.3092083,0,210,39585.4659375,2008-05-17,11:10:57
39.9815433,116.3092616,0,210,39585.4659606481,2008-05-17,11:10:59
39.9814983,116.3093366,0,210,39585.4659837963,2008-05-17,11:11:01
39.98146,116.3093483,0,210,39585.4660069444,2008-05-17,11:11:03
39.9814249,116.3093616,0,210,39585.4660300926,2008-05-17,11:11:05
39.9814366,116.3093299,0,210,39585.4660532407,2008-05-17,11:11:07
39.9814099,116.3093416,0,210,39585.4660763889,2008-05-17,11:11:09
39.9814066,116.3093199,0,210,39585.466099537,2008-05-17,11:11:11
39.9814099,116.3093233,0,210,39585.4661226852,2008-05-17,11:11:13
39.981385,116.3092883,0,210,39585.4661458333,2008-05-17,11:11:15
39.9813349,116.3091299,0,210,39585.4661689815,2008-05-17,11:11:17
39.9812799,116.30901,0,210,39585.4661921296,2008-05-17,11:11:19
39.98123,116.3089149,0,210,39585.4662152778,2008-05-17,11:11:21
39.9811983,116.308835,0,210,39585.4662384259,2008-05-17,11:11:23
39.9811416,116.3087899,0,210,39585.4662615741,2008-05-17,11:11:25
39.9811433,116.3087199,0,210,39585.4662847222,2008-05-17,11:11:27
39.9811583,116.3086649,0,213.3,39585.4663078704,2008-05-17,11:11:29
39.9811766,116.3086533,0,213.3,39585.4663310185,2008-05-17,11:11:31
39.9811583,116.3086433,0,213.3,39585.4663541667,2008-05-17,11:11:33
39.9811549,116.3086299,0,213.3,39585.4663773148,2008-05-17,11:11:35
39.9811616,116.3085799,0,213.3,39585.466400463,2008-05-17,11:11:37
39.9811316,116.3085349,0,213.3,39585.4664236111,2008-05-17,11:11:39
39.9811166,116.3084933,0,213.3,39585.4664467593,2008-05-17,11:11:41
39.9810916,116.3084799,0,213.3,39585.4664699074,2008-05-17,11:11:43
39.9811083,116.3084249,0,213.3,39585.4664930556,2008-05-17,11:11:45
39.9811116,116.3083916,0,213.3,39585.4665162037,2008-05-17,11:11:47
39.981105,116.3083216,0,213.3,39585.4665393519,2008-05-17,11:11:49
39.9810766,116.3082833,0,213.3,39585.4665625,2008-05-17,11:11:51
39.9809866,116.3082533,0,213.3,39585.4665856481,2008-05-17,11:11:53
39.9809366,116.3081783,0,213.3,39585.4666087963,2008-05-17,11:11:55
39.9809449,116.3080899,0,213.3,39585.4666319444,2008-05-17,11:11:57
39.9809333,116.3079866,0,213.3,39585.4666550926,2008-05-17,11:11:59
39.9809116,116.3078933,0,213.3,39585.4666782407,2008-05-17,11:12:01
39.9809233,116.3077749,0,213.3,39585.4667013889,2008-05-17,11:12:03
39.9809749,116.3076699,0,213.3,39585.466724537,2008-05-17,11:12:05
39.9810433,116.3075416,0,213.3,39585.4667476852,2008-05-17,11:12:07
39.9811249,116.3074383,0,213.3,39585.4667708333,2008-05-17,11:12:09
39.9811583,116.3074149,0,213.3,39585.4667939815,2008-05-17,11:12:11
39.9811883,116.3073999,0,213.3,39585.4668171296,2008-05-17,11:12:13
39.9812016,116.3073666,0,216.5,39585.4668402778,2008-05-17,11:12:15
39.9812116,116.3073183,0,216.5,39585.4668634259,2008-05-17,11:12:17
39.9812133,116.3072949,0,216.5,39585.4668865741,2008-05-17,11:12:19
39.9812233,116.3072666,0,219.8,39585.4669097222,2008-05-17,11:12:21
39.9812466,116.3072349,0,219.8,39585.4669328704,2008-05-17,11:12:23
39.981275,116.3072083,0,219.8,39585.4669560185,2008-05-17,11:12:25
39.9812916,116.3072133,0,219.8,39585.4669791667,2008-05-17,11:12:27
39.9813249,116.307265,0,219.8,39585.4670023148,2008-05-17,11:12:29
39.9813216,116.3073833,0,219.8,39585.467025463,2008-05-17,11:12:31
39.9812966,116.3074099,0,223.1,39585.4670486111,2008-05-17,11:12:33
39.9812783,116.3074333,0,223.1,39585.4670717593,2008-05-17,11:12:35
39.9813066,116.3074266,0,223.1,39585.4670949074,2008-05-17,11:12:37
39.9813466,116.3074333,0,223.1,39585.4671180556,2008-05-17,11:12:39
39.98139,116.3074066,0,223.1,39585.4671412037,2008-05-17,11:12:41
39.9814033,116.3073933,0,223.1,39585.4671643519,2008-05-17,11:12:43
39.9813866,116.3073716,0,223.1,39585.4671875,2008-05-17,11:12:45
39.9814049,116.3073733,0,226.4,39585.4672106481,2008-05-17,11:12:47
39.9814049,116.3073833,0,226.4,39585.4672337963,2008-05-17,11:12:49
39.9813633,116.3074016,0,226.4,39585.4672569444,2008-05-17,11:12:51
39.9813616,116.3074366,0,226.4,39585.4672800926,2008-05-17,11:12:53
39.9813283,116.3075616,0,229.7,39585.4673032407,2008-05-17,11:12:55
39.9812916,116.3076833,0,229.7,39585.4673263889,2008-05-17,11:12:57
39.9812616,116.3077449,0,232.9,39585.467349537,2008-05-17,11:12:59
39.9812216,116.3077849,0,232.9,39585.4673726852,2008-05-17,11:13:01
39.981175,116.3078016,0,232.9,39585.4673958333,2008-05-17,11:13:03
39.98116,116.3077983,0,232.9,39585.4674189815,2008-05-17,11:13:05
39.9811116,116.3077966,0,232.9,39585.4674768519,2008-05-17,11:13:10
