# Supplementary material for: Research on differential privacy protection method based on user tendency
Source: PLoS One. 2023 Oct 26;18(10):e0288823. doi: 10.1371/journal.pone.0288823 (PMC10602288; doi:10.1371/journal.pone.0288823)
Supplement: S5 Data — (ZIP) [file pone.0288823.s005.zip › Data 5-5/153/Trajectory/20080517135515.plt]

Geolife trajectory
WGS 84
Altitude is in Feet
Reserved 3
0,2,255,My Track,0,0,2,8421376
0
39.9823283,116.3061566,0,147.6,39585.5800347222,2008-05-17,13:55:15
39.9823283,116.3061566,0,147.6,39585.5800578704,2008-05-17,13:55:17
39.9823166,116.3061699,0,147.6,39585.5800810185,2008-05-17,13:55:19
39.9823283,116.3061599,0,147.6,39585.5801041667,2008-05-17,13:55:21
39.9824166,116.306235,0,160.8,39585.580150463,2008-05-17,13:55:25
39.9824116,116.30625,0,164,39585.5801967593,2008-05-17,13:55:29
39.9824066,116.3062599,0,164,39585.5802199074,2008-05-17,13:55:31
39.9824033,116.3062616,0,164,39585.5805439815,2008-05-17,13:55:59
39.9824033,116.3062616,0,164,39585.5806481481,2008-05-17,13:56:08
39.9823999,116.3062633,0,164,39585.5806712963,2008-05-17,13:56:10
39.9823883,116.3062583,0,164,39585.5807060185,2008-05-17,13:56:13
39.9823733,116.3062633,0,164,39585.5807291667,2008-05-17,13:56:15
39.9823366,116.306285,0,164,39585.5807523148,2008-05-17,13:56:17
39.9823,116.3063099,0,164,39585.580775463,2008-05-17,13:56:19
39.9822833,116.3063349,0,164,39585.5807986111,2008-05-17,13:56:21
39.9822683,116.3063483,0,164,39585.5808217593,2008-05-17,13:56:23
39.9822633,116.3063683,0,164,39585.5808449074,2008-05-17,13:56:25
39.9822666,116.3063849,0,164,39585.5808680556,2008-05-17,13:56:27
39.9822666,116.3064116,0,164,39585.5808912037,2008-05-17,13:56:29
39.9822666,116.3064149,0,164,39585.5809143518,2008-05-17,13:56:31
39.982255,116.3064483,0,164,39585.5809375,2008-05-17,13:56:33
39.982225,116.30648,0,164,39585.5809606481,2008-05-17,13:56:35
39.9821716,116.3064983,0,164,39585.5809837963,2008-05-17,13:56:37
39.982145,116.306515,0,164,39585.5810069444,2008-05-17,13:56:39
39.9820883,116.3065566,0,164,39585.5810300926,2008-05-17,13:56:41
39.9820399,116.3065983,0,164,39585.5810532407,2008-05-17,13:56:43
39.9819866,116.3066449,0,164,39585.5810763889,2008-05-17,13:56:45
39.9819516,116.3067099,0,164,39585.581099537,2008-05-17,13:56:47
39.9819066,116.3067899,0,164,39585.5811226852,2008-05-17,13:56:49
39.9811799,116.3094583,0,177.2,39585.5826041667,2008-05-17,13:58:57
39.9811866,116.3095233,0,177.2,39585.5826273148,2008-05-17,13:58:59
39.9811283,116.3096416,0,177.2,39585.582650463,2008-05-17,13:59:01
39.98109,116.3097366,0,177.2,39585.5826736111,2008-05-17,13:59:03
39.9811033,116.3097683,0,177.2,39585.5826967593,2008-05-17,13:59:05
39.9811083,116.3098399,0,177.2,39585.5827199074,2008-05-17,13:59:07
39.9810783,116.3099399,0,177.2,39585.5827430556,2008-05-17,13:59:09
39.9810633,116.3100066,0,177.2,39585.5827662037,2008-05-17,13:59:11
39.9810583,116.31011,0,177.2,39585.5828125,2008-05-17,13:59:15
39.981065,116.3101549,0,177.2,39585.5828356481,2008-05-17,13:59:17
39.9810699,116.3101783,0,177.2,39585.5828587963,2008-05-17,13:59:19
39.9810883,116.3102,0,177.2,39585.5828819444,2008-05-17,13:59:21
39.9811099,116.3102066,0,177.2,39585.5829050926,2008-05-17,13:59:23
39.9811916,116.310165,0,177.2,39585.5829282407,2008-05-17,13:59:25
39.9813516,116.310145,0,180.4,39585.5829513889,2008-05-17,13:59:27
39.9815733,116.3101483,0,180.4,39585.5830092593,2008-05-17,13:59:32
39.9815283,116.3101566,0,183.7,39585.5830324074,2008-05-17,13:59:34
39.9814966,116.3102183,0,183.7,39585.5830555556,2008-05-17,13:59:36
39.9814833,116.3102416,0,187,39585.5830787037,2008-05-17,13:59:38
39.9815266,116.3102766,0,187,39585.5831018519,2008-05-17,13:59:40
39.9815666,116.3103249,0,190.3,39585.583125,2008-05-17,13:59:42
39.9815533,116.3103683,0,193.6,39585.5831481481,2008-05-17,13:59:44
39.9814249,116.3103816,0,190.3,39585.5831712963,2008-05-17,13:59:46
39.9813799,116.3103916,0,190.3,39585.5831944444,2008-05-17,13:59:48
39.9813433,116.3103883,0,190.3,39585.5832175926,2008-05-17,13:59:50
39.9813,116.3103866,0,190.3,39585.5832407407,2008-05-17,13:59:52
39.9812483,116.3103999,0,190.3,39585.5832638889,2008-05-17,13:59:54
39.9812133,116.3103999,0,190.3,39585.583287037,2008-05-17,13:59:56
39.9811683,116.3104049,0,190.3,39585.5833101852,2008-05-17,13:59:58
39.9805166,116.3102449,0,190.3,39585.5840856481,2008-05-17,14:01:05
39.9804916,116.3102466,0,190.3,39585.5841087963,2008-05-17,14:01:07
39.980435,116.3101966,0,190.3,39585.5841319444,2008-05-17,14:01:09
39.980365,116.3101216,0,190.3,39585.5841550926,2008-05-17,14:01:11
39.9803299,116.3100899,0,190.3,39585.5841782407,2008-05-17,14:01:13
39.9802833,116.3100466,0,193.6,39585.5842013889,2008-05-17,14:01:15
39.98025,116.3100166,0,193.6,39585.584224537,2008-05-17,14:01:17
39.9802133,116.30999,0,193.6,39585.5842476852,2008-05-17,14:01:19
39.9801866,116.3099866,0,196.9,39585.5842708333,2008-05-17,14:01:21
39.9801583,116.3099766,0,196.9,39585.5842939815,2008-05-17,14:01:23
39.9801299,116.3099466,0,200.1,39585.5843171296,2008-05-17,14:01:25
39.9801049,116.3099283,0,200.1,39585.5843402778,2008-05-17,14:01:27
39.9800899,116.30992,0,203.4,39585.5843634259,2008-05-17,14:01:29
39.9800683,116.3099016,0,200.1,39585.5843865741,2008-05-17,14:01:31
39.9800466,116.309885,0,200.1,39585.5844097222,2008-05-17,14:01:33
39.9800283,116.3098783,0,200.1,39585.5844328704,2008-05-17,14:01:35
39.9800066,116.3098583,0,200.1,39585.5844560185,2008-05-17,14:01:37
39.9799733,116.3098216,0,200.1,39585.5844791667,2008-05-17,14:01:39
39.9799649,116.3098416,0,203.4,39585.5845023148,2008-05-17,14:01:41
39.9799716,116.3098916,0,203.4,39585.584525463,2008-05-17,14:01:43
39.9799416,116.3098566,0,203.4,39585.5845486111,2008-05-17,14:01:45
39.9799183,116.3098399,0,203.4,39585.5845717593,2008-05-17,14:01:47
39.9799033,116.30985,0,203.4,39585.5845949074,2008-05-17,14:01:49
39.9798883,116.3098516,0,203.4,39585.5846180556,2008-05-17,14:01:51
39.9798733,116.3098633,0,206.7,39585.5846412037,2008-05-17,14:01:53
39.9798466,116.3098383,0,206.7,39585.5846643519,2008-05-17,14:01:55
39.9798133,116.3098016,0,206.7,39585.5846875,2008-05-17,14:01:57
39.9797883,116.3097866,0,206.7,39585.5847106481,2008-05-17,14:01:59
39.9797699,116.3097866,0,206.7,39585.5847337963,2008-05-17,14:02:01
39.9797516,116.3097849,0,206.7,39585.5847569444,2008-05-17,14:02:03
39.9797399,116.3097999,0,210,39585.5847800926,2008-05-17,14:02:05
39.9797266,116.3098166,0,210,39585.5848032407,2008-05-17,14:02:07
39.9797133,116.3098266,0,210,39585.5848263889,2008-05-17,14:02:09
39.9796983,116.3098333,0,210,39585.584849537,2008-05-17,14:02:11
39.9796883,116.3098583,0,210,39585.5848726852,2008-05-17,14:02:13
39.97969,116.3099066,0,210,39585.5848958333,2008-05-17,14:02:15
39.9796783,116.3099316,0,210,39585.5849189815,2008-05-17,14:02:17
39.9796699,116.3099633,0,210,39585.5849421296,2008-05-17,14:02:19
39.9796666,116.3100216,0,210,39585.5849652778,2008-05-17,14:02:21
39.9796699,116.3101033,0,210,39585.5849884259,2008-05-17,14:02:23
39.9797249,116.3101949,0,210,39585.5850578704,2008-05-17,14:02:29
39.9797016,116.3101949,0,213.3,39585.5850810185,2008-05-17,14:02:31
39.979675,116.3102066,0,216.5,39585.5851041667,2008-05-17,14:02:33
39.97966,116.3102083,0,216.5,39585.5851273148,2008-05-17,14:02:35
39.9796466,116.3102066,0,216.5,39585.585150463,2008-05-17,14:02:37
39.9796316,116.3102016,0,219.8,39585.5851736111,2008-05-17,14:02:39
39.9796183,116.3102033,0,219.8,39585.5851967593,2008-05-17,14:02:41
39.979605,116.3102033,0,219.8,39585.5852199074,2008-05-17,14:02:43
39.9795833,116.310215,0,219.8,39585.5852430556,2008-05-17,14:02:45
39.9795733,116.310235,0,219.8,39585.5852662037,2008-05-17,14:02:47
39.9795666,116.3102483,0,219.8,39585.5853240741,2008-05-17,14:02:52
39.9795816,116.3102666,0,219.8,39585.5853472222,2008-05-17,14:02:54
39.979595,116.3102666,0,219.8,39585.5853703704,2008-05-17,14:02:56
39.9795983,116.3102716,0,219.8,39585.5853935185,2008-05-17,14:02:58
39.9796066,116.3102783,0,219.8,39585.5854166667,2008-05-17,14:03:00
39.9796083,116.3102899,0,219.8,39585.5859375,2008-05-17,14:03:45
39.9795833,116.3102916,0,219.8,39585.5859606481,2008-05-17,14:03:47
39.9795433,116.3103166,0,219.8,39585.5859837963,2008-05-17,14:03:49
39.9794716,116.3103466,0,219.8,39585.5860069444,2008-05-17,14:03:51
39.9793733,116.3103649,0,219.8,39585.5860300926,2008-05-17,14:03:53
39.9792333,116.3103966,0,219.8,39585.5860532407,2008-05-17,14:03:55
39.979035,116.3104233,0,219.8,39585.5860763889,2008-05-17,14:03:57
39.9788133,116.3104666,0,219.8,39585.586099537,2008-05-17,14:03:59
39.9784249,116.31051,0,219.8,39585.5861342593,2008-05-17,14:04:02
39.9780483,116.3104933,0,219.8,39585.5861689815,2008-05-17,14:04:05
39.9776733,116.310475,0,219.8,39585.5862037037,2008-05-17,14:04:08
39.97731,116.3104483,0,219.8,39585.5862384259,2008-05-17,14:04:11
39.9768699,116.3105599,0,219.8,39585.5862847222,2008-05-17,14:04:15
39.9765916,116.3106966,0,219.8,39585.5863078704,2008-05-17,14:04:17
39.9759616,116.3109249,0,219.8,39585.5863541667,2008-05-17,14:04:21
39.975685,116.3110066,0,219.8,39585.5863773148,2008-05-17,14:04:23
39.9754499,116.311055,0,219.8,39585.586412037,2008-05-17,14:04:26
39.9754099,116.3110616,0,219.8,39585.5864351852,2008-05-17,14:04:28
39.9754433,116.3110566,0,216.5,39585.5864699074,2008-05-17,14:04:31
39.97546,116.3110483,0,219.8,39585.5864814815,2008-05-17,14:04:32
39.9755349,116.3110266,0,219.8,39585.5865277778,2008-05-17,14:04:36
39.9755966,116.3109899,0,219.8,39585.5865509259,2008-05-17,14:04:38
39.975625,116.3109766,0,219.8,39585.5865625,2008-05-17,14:04:39
39.9757049,116.3109249,0,223.1,39585.5865972222,2008-05-17,14:04:42
39.975755,116.310895,0,226.4,39585.5866319444,2008-05-17,14:04:45
39.975755,116.310895,0,226.4,39585.5871180556,2008-05-17,14:05:27
39.9757566,116.3108933,0,226.4,39585.5871412037,2008-05-17,14:05:29
39.9757449,116.3108816,0,226.4,39585.5871643518,2008-05-17,14:05:31
39.9757233,116.3108766,0,226.4,39585.5871875,2008-05-17,14:05:33
39.9756316,116.3109033,0,226.4,39585.5872106481,2008-05-17,14:05:35
39.9755216,116.3109349,0,226.4,39585.5872337963,2008-05-17,14:05:37
39.9754183,116.3109633,0,226.4,39585.5872569444,2008-05-17,14:05:39
39.9752683,116.3110066,0,226.4,39585.5872800926,2008-05-17,14:05:41
39.9750899,116.3110716,0,226.4,39585.5873032407,2008-05-17,14:05:43
39.974915,116.3111416,0,226.4,39585.5873263889,2008-05-17,14:05:45
39.9747216,116.3112316,0,226.4,39585.587349537,2008-05-17,14:05:47
39.9745366,116.3113183,0,226.4,39585.5873726852,2008-05-17,14:05:49
39.974355,116.3113966,0,226.4,39585.5873958333,2008-05-17,14:05:51
39.9741749,116.3114849,0,226.4,39585.5874189815,2008-05-17,14:05:53
39.9739816,116.3115833,0,226.4,39585.5874421296,2008-05-17,14:05:55
39.9737616,116.3116633,0,226.4,39585.5874652778,2008-05-17,14:05:57
39.973525,116.3117449,0,226.4,39585.5874884259,2008-05-17,14:05:59
39.97327,116.3118449,0,226.4,39585.5875115741,2008-05-17,14:06:01
39.9728899,116.3119916,0,226.4,39585.5875462963,2008-05-17,14:06:04
39.9725816,116.3121216,0,226.4,39585.5875810185,2008-05-17,14:06:07
39.9722816,116.3122583,0,226.4,39585.5876157407,2008-05-17,14:06:10
39.9719983,116.3123866,0,226.4,39585.587650463,2008-05-17,14:06:13
39.9717916,116.3124833,0,226.4,39585.5876736111,2008-05-17,14:06:15
39.9714833,116.31261,0,223.1,39585.5877083333,2008-05-17,14:06:18
39.9711233,116.3127549,0,223.1,39585.5877430556,2008-05-17,14:06:21
39.9707316,116.31294,0,223.1,39585.5877777778,2008-05-17,14:06:24
39.9703133,116.3131249,0,219.8,39585.5878125,2008-05-17,14:06:27
39.9698449,116.3132933,0,219.8,39585.5878472222,2008-05-17,14:06:30
39.9693633,116.3134833,0,216.5,39585.5878819444,2008-05-17,14:06:33
39.9688666,116.3136816,0,216.5,39585.5879166667,2008-05-17,14:06:36
39.968105,116.3139683,0,206.7,39585.587974537,2008-05-17,14:06:41
39.9674249,116.3142349,0,196.9,39585.5880324074,2008-05-17,14:06:46
39.967035,116.3143883,0,193.6,39585.5880671296,2008-05-17,14:06:49
39.9666483,116.3145416,0,187,39585.5881018518,2008-05-17,14:06:52
39.9663049,116.314665,0,180.4,39585.5881365741,2008-05-17,14:06:55
39.9660383,116.3147566,0,170.6,39585.5881712963,2008-05-17,14:06:58
39.965885,116.3148233,0,160.8,39585.5882060185,2008-05-17,14:07:01
39.96583,116.3148449,0,160.8,39585.5882291667,2008-05-17,14:07:03
39.9658233,116.3148499,0,157.5,39585.5882523148,2008-05-17,14:07:05
39.965845,116.31484,0,157.5,39585.588275463,2008-05-17,14:07:07
39.9658483,116.3148349,0,160.8,39585.5882986111,2008-05-17,14:07:09
39.9658466,116.3148449,0,164,39585.5883217593,2008-05-17,14:07:11
39.9658716,116.3148533,0,157.5,39585.5883449074,2008-05-17,14:07:13
39.9658966,116.31486,0,150.9,39585.5890162037,2008-05-17,14:08:11
39.9658716,116.3148733,0,150.9,39585.5890393518,2008-05-17,14:08:13
39.96583,116.314895,0,150.9,39585.5890625,2008-05-17,14:08:15
39.96582,116.3149016,0,150.9,39585.5895023148,2008-05-17,14:08:53
39.9658216,116.3149083,0,150.9,39585.589525463,2008-05-17,14:08:55
39.96582,116.3149233,0,150.9,39585.5895486111,2008-05-17,14:08:57
39.9658133,116.3149249,0,150.9,39585.5895717593,2008-05-17,14:08:59
39.9658116,116.3149183,0,150.9,39585.5895949074,2008-05-17,14:09:01
39.9658166,116.3149066,0,150.9,39585.5896180556,2008-05-17,14:09:03
39.9657699,116.3149283,0,150.9,39585.5896412037,2008-05-17,14:09:05
39.9657149,116.3149816,0,150.9,39585.5896643519,2008-05-17,14:09:07
39.96561,116.31505,0,150.9,39585.5896875,2008-05-17,14:09:09
39.965535,116.3151533,0,150.9,39585.5897106482,2008-05-17,14:09:11
39.9654916,116.3153916,0,150.9,39585.5897453704,2008-05-17,14:09:14
39.96554,116.3155366,0,150.9,39585.5897685185,2008-05-17,14:09:16
39.9655616,116.3157233,0,150.9,39585.5897916667,2008-05-17,14:09:18
39.9655533,116.3159166,0,150.9,39585.5898148148,2008-05-17,14:09:20
39.9655433,116.3161399,0,150.9,39585.589837963,2008-05-17,14:09:22
39.9655449,116.3163983,0,150.9,39585.5898611111,2008-05-17,14:09:24
39.9655933,116.3168416,0,150.9,39585.5898958333,2008-05-17,14:09:27
39.9656333,116.3173383,0,150.9,39585.5899305556,2008-05-17,14:09:30
39.9656466,116.3178366,0,150.9,39585.5899652778,2008-05-17,14:09:33
39.9656549,116.3182699,0,154.2,39585.59,2008-05-17,14:09:36
39.9656416,116.3185649,0,154.2,39585.5900231482,2008-05-17,14:09:38
39.9656416,116.3189716,0,154.2,39585.5900578704,2008-05-17,14:09:41
39.9656616,116.3193533,0,154.2,39585.5900925926,2008-05-17,14:09:44
39.9656766,116.3195949,0,154.2,39585.5901157407,2008-05-17,14:09:46
39.965695,116.3198249,0,154.2,39585.5901388889,2008-05-17,14:09:48
39.9657216,116.3200233,0,157.5,39585.590162037,2008-05-17,14:09:50
39.9657383,116.3202399,0,157.5,39585.5901851852,2008-05-17,14:09:52
39.9657533,116.3204516,0,157.5,39585.5902083333,2008-05-17,14:09:54
39.9657633,116.3206166,0,157.5,39585.5902314815,2008-05-17,14:09:56
39.9657683,116.3207516,0,157.5,39585.5902546296,2008-05-17,14:09:58
39.9657683,116.3209733,0,160.8,39585.5902777778,2008-05-17,14:10:00
39.9657833,116.3211716,0,160.8,39585.5903009259,2008-05-17,14:10:02
39.9657933,116.3214666,0,160.8,39585.5903240741,2008-05-17,14:10:04
39.9658099,116.3218066,0,160.8,39585.5903472222,2008-05-17,14:10:06
39.9658383,116.322365,0,157.5,39585.5903819444,2008-05-17,14:10:09
39.9658699,116.3228999,0,160.8,39585.5904166667,2008-05-17,14:10:12
39.9659133,116.3234866,0,160.8,39585.5904513889,2008-05-17,14:10:15
39.965945,116.3240849,0,160.8,39585.5904861111,2008-05-17,14:10:18
39.9660066,116.3247883,0,164,39585.5905208333,2008-05-17,14:10:21
39.9661016,116.3260416,0,160.8,39585.5905787037,2008-05-17,14:10:26
39.9661716,116.3272733,0,160.8,39585.5906365741,2008-05-17,14:10:31
39.9662166,116.3285566,0,160.8,39585.5906944444,2008-05-17,14:10:36
39.9662316,116.3298366,0,164,39585.5907523148,2008-05-17,14:10:41
39.9662166,116.3310966,0,164,39585.5908101852,2008-05-17,14:10:46
39.966195,116.3323399,0,167.3,39585.5908680556,2008-05-17,14:10:51
39.966185,116.3335316,0,167.3,39585.5909259259,2008-05-17,14:10:56
39.9661933,116.3347699,0,170.6,39585.5909837963,2008-05-17,14:11:01
39.9661883,116.3360083,0,170.6,39585.5910416667,2008-05-17,14:11:06
39.9661716,116.3372483,0,170.6,39585.591099537,2008-05-17,14:11:11
39.9661816,116.3384699,0,170.6,39585.5911574074,2008-05-17,14:11:16
39.9661633,116.339635,0,167.3,39585.5912152778,2008-05-17,14:11:21
39.966185,116.3407799,0,164,39585.5912731481,2008-05-17,14:11:26
39.9662316,116.3419233,0,160.8,39585.5913310185,2008-05-17,14:11:31
39.9662633,116.3430666,0,157.5,39585.5913888889,2008-05-17,14:11:36
39.9662883,116.3441416,0,157.5,39585.5914467593,2008-05-17,14:11:41
39.9663166,116.3452066,0,160.8,39585.5915046296,2008-05-17,14:11:46
39.9663366,116.3462633,0,160.8,39585.5915625,2008-05-17,14:11:51
39.9663333,116.3473266,0,157.5,39585.5916203704,2008-05-17,14:11:56
39.96635,116.3483499,0,157.5,39585.5916782407,2008-05-17,14:12:01
39.9663816,116.3493999,0,154.2,39585.5917361111,2008-05-17,14:12:06
39.9664166,116.3505666,0,147.6,39585.5917939815,2008-05-17,14:12:11
39.966405,116.3517166,0,134.5,39585.5918518519,2008-05-17,14:12:16
39.9663883,116.35276,0,131.2,39585.5919097222,2008-05-17,14:12:21
39.9663883,116.3536949,0,128,39585.5919675926,2008-05-17,14:12:26
39.9663833,116.3542266,0,128,39585.5920023148,2008-05-17,14:12:29
39.96638,116.3547433,0,128,39585.592037037,2008-05-17,14:12:32
39.9663733,116.3552383,0,124.7,39585.5920717593,2008-05-17,14:12:35
39.96639,116.3557249,0,124.7,39585.5921064815,2008-05-17,14:12:38
39.96638,116.356235,0,121.4,39585.5921412037,2008-05-17,14:12:41
39.966365,116.3568116,0,121.4,39585.5921759259,2008-05-17,14:12:44
39.9663383,116.3574566,0,121.4,39585.5922106481,2008-05-17,14:12:47
39.9663283,116.3586199,0,114.8,39585.5922685185,2008-05-17,14:12:52
39.9663683,116.3598599,0,114.8,39585.5923263889,2008-05-17,14:12:57
39.9664116,116.3611383,0,111.5,39585.5923842593,2008-05-17,14:13:02
39.96646,116.3624,0,118.1,39585.5924421296,2008-05-17,14:13:07
39.9664966,116.3635983,0,128,39585.5925,2008-05-17,14:13:12
39.9665316,116.3647466,0,131.2,39585.5925578704,2008-05-17,14:13:17
39.9665783,116.365905,0,131.2,39585.5926157407,2008-05-17,14:13:22
39.9666266,116.3671083,0,128,39585.5926736111,2008-05-17,14:13:27
39.9666466,116.3683083,0,128,39585.5927314815,2008-05-17,14:13:32
39.966675,116.3695516,0,124.7,39585.5927893519,2008-05-17,14:13:37
39.9667266,116.3707666,0,124.7,39585.5928472222,2008-05-17,14:13:42
39.9666966,116.3720116,0,134.5,39585.5929050926,2008-05-17,14:13:47
39.9666866,116.3732666,0,137.8,39585.592962963,2008-05-17,14:13:52
39.966715,116.3745083,0,137.8,39585.5930208333,2008-05-17,14:13:57
39.9666866,116.3757516,0,150.9,39585.5930787037,2008-05-17,14:14:02
39.9667216,116.3769533,0,147.6,39585.5931365741,2008-05-17,14:14:07
39.9667466,116.3781766,0,147.6,39585.5931944444,2008-05-17,14:14:12
39.966785,116.3793883,0,141.1,39585.5932523148,2008-05-17,14:14:17
39.9668083,116.3806183,0,141.1,39585.5933101852,2008-05-17,14:14:22
39.9668133,116.3817916,0,137.8,39585.5933680556,2008-05-17,14:14:27
39.9668416,116.3829983,0,134.5,39585.5934259259,2008-05-17,14:14:32
39.9668866,116.3842416,0,131.2,39585.5934837963,2008-05-17,14:14:37
39.9669183,116.38548,0,128,39585.5935416667,2008-05-17,14:14:42
39.9669066,116.3867116,0,121.4,39585.593599537,2008-05-17,14:14:47
39.9669666,116.38792,0,118.1,39585.5936574074,2008-05-17,14:14:52
39.9670016,116.3891766,0,118.1,39585.5937152778,2008-05-17,14:14:57
39.9670733,116.3904633,0,121.4,39585.5937731481,2008-05-17,14:15:02
39.9671166,116.3916816,0,124.7,39585.5938310185,2008-05-17,14:15:07
39.96725,116.3928133,0,128,39585.5938888889,2008-05-17,14:15:12
39.9673283,116.3939033,0,128,39585.5939467593,2008-05-17,14:15:17
39.9673633,116.3950683,0,128,39585.5940046296,2008-05-17,14:15:22
39.9673783,116.3962916,0,134.5,39585.5940625,2008-05-17,14:15:27
39.9674133,116.3974416,0,134.5,39585.5941203704,2008-05-17,14:15:32
39.9674383,116.3985366,0,134.5,39585.5941782407,2008-05-17,14:15:37
39.9674366,116.3996933,0,141.1,39585.5942361111,2008-05-17,14:15:42
39.9674483,116.4007883,0,150.9,39585.5942939815,2008-05-17,14:15:47
39.9674466,116.4017883,0,160.8,39585.5943518518,2008-05-17,14:15:52
39.9674416,116.402835,0,164,39585.5944097222,2008-05-17,14:15:57
39.9674533,116.4039549,0,167.3,39585.5944675926,2008-05-17,14:16:02
39.9673949,116.4051216,0,173.9,39585.594525463,2008-05-17,14:16:07
39.9673616,116.40627,0,183.7,39585.5945833333,2008-05-17,14:16:12
39.9674383,116.407405,0,180.4,39585.5946412037,2008-05-17,14:16:17
39.9675816,116.4085533,0,177.2,39585.5946990741,2008-05-17,14:16:22
39.9676533,116.4097033,0,173.9,39585.5947569444,2008-05-17,14:16:27
39.9677116,116.4108933,0,177.2,39585.5948148148,2008-05-17,14:16:32
39.967755,116.4120633,0,183.7,39585.5948726852,2008-05-17,14:16:37
39.967765,116.41322,0,187,39585.5949305556,2008-05-17,14:16:42
39.9677899,116.4143616,0,187,39585.5949884259,2008-05-17,14:16:47
39.9678383,116.4154883,0,187,39585.5950462963,2008-05-17,14:16:52
39.9678716,116.4166483,0,190.3,39585.5951041667,2008-05-17,14:16:57
39.9678999,116.4178716,0,190.3,39585.595162037,2008-05-17,14:17:02
39.9679399,116.419155,0,190.3,39585.5952199074,2008-05-17,14:17:07
39.9679566,116.4204699,0,190.3,39585.5952777778,2008-05-17,14:17:12
39.9679799,116.4217083,0,183.7,39585.5953356481,2008-05-17,14:17:17
39.9679816,116.4228966,0,180.4,39585.5953935185,2008-05-17,14:17:22
39.967965,116.4240566,0,173.9,39585.5954513889,2008-05-17,14:17:27
39.9679816,116.4252399,0,160.8,39585.5955092593,2008-05-17,14:17:32
39.9680333,116.42642,0,150.9,39585.5955671296,2008-05-17,14:17:37
39.9681099,116.4276016,0,144.4,39585.595625,2008-05-17,14:17:42
39.9681316,116.4287116,0,137.8,39585.5956828704,2008-05-17,14:17:47
39.9680833,116.4297516,0,131.2,39585.5957407407,2008-05-17,14:17:52
39.9678216,116.4307333,0,131.2,39585.5957986111,2008-05-17,14:17:57
39.967485,116.431325,0,128,39585.5958333333,2008-05-17,14:18:00
39.9670233,116.4322066,0,134.5,39585.5958912037,2008-05-17,14:18:05
39.9664616,116.43298,0,147.6,39585.5959490741,2008-05-17,14:18:10
39.9659383,116.433735,0,137.8,39585.5960069444,2008-05-17,14:18:15
39.9654116,116.4345183,0,118.1,39585.5960648148,2008-05-17,14:18:20
39.9648983,116.4352716,0,105,39585.5961226852,2008-05-17,14:18:25
39.9643649,116.4360833,0,105,39585.5961805556,2008-05-17,14:18:30
39.9637899,116.4369399,0,124.7,39585.5962384259,2008-05-17,14:18:35
39.9632366,116.437765,0,128,39585.5962962963,2008-05-17,14:18:40
39.9626633,116.4386166,0,131.2,39585.5963541667,2008-05-17,14:18:45
39.96209,116.4394766,0,137.8,39585.596412037,2008-05-17,14:18:50
39.9615283,116.4403166,0,147.6,39585.5964699074,2008-05-17,14:18:55
39.961,116.4411283,0,147.6,39585.5965277778,2008-05-17,14:19:00
39.9604666,116.4419883,0,134.5,39585.5965856481,2008-05-17,14:19:05
39.9599433,116.4428383,0,128,39585.5966435185,2008-05-17,14:19:10
39.9593666,116.4436466,0,128,39585.5967013889,2008-05-17,14:19:15
39.95885,116.4444366,0,137.8,39585.5967592593,2008-05-17,14:19:20
39.9583683,116.4452316,0,154.2,39585.5968171296,2008-05-17,14:19:25
39.9578783,116.4459583,0,167.3,39585.596875,2008-05-17,14:19:30
39.9575666,116.4464416,0,173.9,39585.5969097222,2008-05-17,14:19:33
39.9569833,116.44728,0,167.3,39585.5969675926,2008-05-17,14:19:38
39.95643,116.4480949,0,167.3,39585.597025463,2008-05-17,14:19:43
39.9559066,116.448855,0,164,39585.5970833333,2008-05-17,14:19:48
39.9553733,116.449635,0,154.2,39585.5971412037,2008-05-17,14:19:53
39.9548416,116.4504616,0,160.8,39585.5971990741,2008-05-17,14:19:58
39.9543316,116.4512999,0,183.7,39585.5972569444,2008-05-17,14:20:03
39.9537733,116.4520916,0,210,39585.5973148148,2008-05-17,14:20:08
39.9531999,116.4528783,0,226.4,39585.5973726852,2008-05-17,14:20:13
39.9526233,116.4536299,0,236.2,39585.5974305556,2008-05-17,14:20:18
39.9519816,116.4543633,0,229.7,39585.5974884259,2008-05-17,14:20:23
39.9512483,116.4548833,0,223.1,39585.5975462963,2008-05-17,14:20:28
39.95039,116.4553316,0,196.9,39585.5976041667,2008-05-17,14:20:33
39.9494966,116.4554399,0,180.4,39585.597662037,2008-05-17,14:20:38
39.9486333,116.4554616,0,167.3,39585.5977199074,2008-05-17,14:20:43
39.9477483,116.4554283,0,160.8,39585.5977777778,2008-05-17,14:20:48
39.9468816,116.4554016,0,150.9,39585.5978356482,2008-05-17,14:20:53
39.9459699,116.4554166,0,144.4,39585.5978935185,2008-05-17,14:20:58
39.9450566,116.4554249,0,137.8,39585.5979513889,2008-05-17,14:21:03
39.9441299,116.4554316,0,128,39585.5980092593,2008-05-17,14:21:08
39.9431799,116.4554266,0,128,39585.5980671296,2008-05-17,14:21:13
39.9422883,116.45543,0,121.4,39585.598125,2008-05-17,14:21:18
39.9414549,116.4554383,0,105,39585.5981828704,2008-05-17,14:21:23
39.9405766,116.4554516,0,98.4,39585.5982407407,2008-05-17,14:21:28
39.9394666,116.4554416,0,95.1,39585.5983101852,2008-05-17,14:21:34
39.9386233,116.4554266,0,108.3,39585.5983680556,2008-05-17,14:21:39
39.93782,116.4554099,0,111.5,39585.5984259259,2008-05-17,14:21:44
39.937105,116.4553783,0,118.1,39585.5984837963,2008-05-17,14:21:49
39.9367283,116.4553666,0,118.1,39585.5985185185,2008-05-17,14:21:52
39.9363299,116.4553566,0,121.4,39585.5985532407,2008-05-17,14:21:55
39.9359316,116.4553383,0,124.7,39585.598587963,2008-05-17,14:21:58
39.9355583,116.45529,0,121.4,39585.5986226852,2008-05-17,14:22:01
39.9351899,116.4552566,0,121.4,39585.5986574074,2008-05-17,14:22:04
39.9347833,116.4552566,0,124.7,39585.5986921296,2008-05-17,14:22:07
39.9343616,116.45526,0,131.2,39585.5987268519,2008-05-17,14:22:10
39.933935,116.45524,0,134.5,39585.5987615741,2008-05-17,14:22:13
39.9334783,116.4552216,0,144.4,39585.5987962963,2008-05-17,14:22:16
39.9330449,116.4552183,0,150.9,39585.5988310185,2008-05-17,14:22:19
39.9327549,116.4552133,0,157.5,39585.5988657407,2008-05-17,14:22:22
39.9326566,116.4552166,0,157.5,39585.5988888889,2008-05-17,14:22:24
39.9326166,116.4552116,0,157.5,39585.598912037,2008-05-17,14:22:26
39.9325983,116.4552033,0,160.8,39585.5989814815,2008-05-17,14:22:32
39.9325883,116.45521,0,160.8,39585.599212963,2008-05-17,14:22:52
39.9325733,116.45522,0,160.8,39585.5992361111,2008-05-17,14:22:54
39.932595,116.4552033,0,160.8,39585.5992592593,2008-05-17,14:22:56
39.9326083,116.4551883,0,160.8,39585.5992824074,2008-05-17,14:22:58
39.9325999,116.455175,0,160.8,39585.5993055556,2008-05-17,14:23:00
39.932575,116.45519,0,160.8,39585.5993287037,2008-05-17,14:23:02
39.9325916,116.4551683,0,160.8,39585.5993518519,2008-05-17,14:23:04
39.9326016,116.4551416,0,160.8,39585.599375,2008-05-17,14:23:06
39.932595,116.4551216,0,160.8,39585.5993981481,2008-05-17,14:23:08
39.93259,116.4551333,0,160.8,39585.5994212963,2008-05-17,14:23:10
39.9325833,116.4551266,0,160.8,39585.5994444444,2008-05-17,14:23:12
39.932575,116.4551266,0,160.8,39585.5994675926,2008-05-17,14:23:14
39.9325633,116.4551483,0,160.8,39585.5994907407,2008-05-17,14:23:16
39.9325549,116.4551583,0,160.8,39585.5995138889,2008-05-17,14:23:18
39.9325549,116.4551583,0,160.8,39585.5998726852,2008-05-17,14:23:49
39.9325533,116.4551599,0,160.8,39585.5998958333,2008-05-17,14:23:51
39.9325166,116.4551683,0,160.8,39585.5999189815,2008-05-17,14:23:53
39.93245,116.4551949,0,160.8,39585.5999421296,2008-05-17,14:23:55
39.9323733,116.455255,0,160.8,39585.5999652778,2008-05-17,14:23:57
39.9323,116.4553283,0,160.8,39585.5999884259,2008-05-17,14:23:59
39.9322383,116.455415,0,160.8,39585.6000115741,2008-05-17,14:24:01
39.9321949,116.4555083,0,160.8,39585.6000347222,2008-05-17,14:24:03
39.9321483,116.4556183,0,160.8,39585.6000578704,2008-05-17,14:24:05
39.9321433,116.4557066,0,160.8,39585.6000810185,2008-05-17,14:24:07
39.9321116,116.4558033,0,160.8,39585.6001041667,2008-05-17,14:24:09
39.9320783,116.4558649,0,160.8,39585.6001273148,2008-05-17,14:24:11
39.9321049,116.4559066,0,160.8,39585.600150463,2008-05-17,14:24:13
39.9321616,116.4559733,0,160.8,39585.6001736111,2008-05-17,14:24:15
39.9321916,116.4560333,0,160.8,39585.6001967593,2008-05-17,14:24:17
39.9321982,116.4560933,0,160.8,39585.6002199074,2008-05-17,14:24:19
39.9322133,116.4561366,0,160.8,39585.6002430556,2008-05-17,14:24:21
39.9322266,116.4561783,0,160.8,39585.6002662037,2008-05-17,14:24:23
39.9322533,116.4561983,0,160.8,39585.6002893519,2008-05-17,14:24:25
39.9322866,116.4562016,0,160.8,39585.6003125,2008-05-17,14:24:27
39.9323299,116.4562416,0,160.8,39585.6003356481,2008-05-17,14:24:29
39.9323133,116.4563116,0,160.8,39585.6003587963,2008-05-17,14:24:31
39.932015,116.4563816,0,160.8,39585.6004166667,2008-05-17,14:24:36
39.9320316,116.4565383,0,160.8,39585.6004398148,2008-05-17,14:24:38
39.9320533,116.4567733,0,157.5,39585.600462963,2008-05-17,14:24:40
39.932085,116.4570583,0,157.5,39585.6004861111,2008-05-17,14:24:42
39.9321333,116.457355,0,157.5,39585.6005092593,2008-05-17,14:24:44
39.9321649,116.4578983,0,157.5,39585.6005439815,2008-05-17,14:24:47
39.9321716,116.4585483,0,157.5,39585.6005787037,2008-05-17,14:24:50
39.9321949,116.4597016,0,157.5,39585.6006365741,2008-05-17,14:24:55
39.9322016,116.4607349,0,157.5,39585.6006944444,2008-05-17,14:25:00
39.93223,116.4613116,0,157.5,39585.6007291667,2008-05-17,14:25:03
39.9322349,116.4619049,0,157.5,39585.6007638889,2008-05-17,14:25:06
39.9322449,116.4624566,0,154.2,39585.6007986111,2008-05-17,14:25:09
39.9322049,116.4630366,0,154.2,39585.6008333333,2008-05-17,14:25:12
39.9321766,116.4636433,0,154.2,39585.6008680556,2008-05-17,14:25:15
39.93217,116.4642433,0,154.2,39585.6009027778,2008-05-17,14:25:18
39.9321933,116.4648299,0,154.2,39585.6009375,2008-05-17,14:25:21
39.932215,116.465365,0,154.2,39585.6009722222,2008-05-17,14:25:24
39.93224,116.4657933,0,150.9,39585.6010069444,2008-05-17,14:25:27
39.9322566,116.4660683,0,150.9,39585.6010416667,2008-05-17,14:25:30
39.9322616,116.4662083,0,150.9,39585.6010648148,2008-05-17,14:25:32
39.9322599,116.4662699,0,150.9,39585.601087963,2008-05-17,14:25:34
39.9322616,116.466295,0,147.6,39585.6011111111,2008-05-17,14:25:36
39.9322533,116.4663083,0,150.9,39585.6011342593,2008-05-17,14:25:38
39.9322499,116.4663149,0,150.9,39585.6011574074,2008-05-17,14:25:40
39.9322499,116.4663233,0,150.9,39585.6011805556,2008-05-17,14:25:42
39.9322633,116.4663833,0,150.9,39585.6012037037,2008-05-17,14:25:44
39.9322649,116.4664933,0,150.9,39585.6012268519,2008-05-17,14:25:46
39.93227,116.4666333,0,150.9,39585.60125,2008-05-17,14:25:48
39.9322649,116.4668216,0,150.9,39585.6012731481,2008-05-17,14:25:50
39.9322682,116.4670549,0,150.9,39585.6012962963,2008-05-17,14:25:52
39.9322682,116.4673149,0,150.9,39585.6013194444,2008-05-17,14:25:54
39.9322716,116.4676083,0,150.9,39585.6013425926,2008-05-17,14:25:56
39.9322749,116.46793,0,150.9,39585.6013657407,2008-05-17,14:25:58
39.9322816,116.4684916,0,150.9,39585.601400463,2008-05-17,14:26:01
39.9322682,116.4691,0,150.9,39585.6014351852,2008-05-17,14:26:04
39.9322416,116.4696833,0,150.9,39585.6014699074,2008-05-17,14:26:07
39.9322099,116.47022,0,154.2,39585.6015046296,2008-05-17,14:26:10
39.9321982,116.4706983,0,154.2,39585.6015393519,2008-05-17,14:26:13
39.9321899,116.471165,0,154.2,39585.6015740741,2008-05-17,14:26:16
39.9321733,116.4715533,0,154.2,39585.6016087963,2008-05-17,14:26:19
39.9321716,116.4718733,0,154.2,39585.6016435185,2008-05-17,14:26:22
39.9321516,116.4720133,0,154.2,39585.6016666667,2008-05-17,14:26:24
39.9320633,116.4720949,0,150.9,39585.6016898148,2008-05-17,14:26:26
39.9319466,116.4721333,0,150.9,39585.601712963,2008-05-17,14:26:28
39.9317966,116.4720533,0,150.9,39585.6017361111,2008-05-17,14:26:30
39.9315983,116.4720733,0,154.2,39585.6017592593,2008-05-17,14:26:32
39.931385,116.4720799,0,154.2,39585.6017824074,2008-05-17,14:26:34
39.9311483,116.4720866,0,154.2,39585.6018055556,2008-05-17,14:26:36
39.9307566,116.4720949,0,154.2,39585.6018402778,2008-05-17,14:26:39
39.9304016,116.472125,0,154.2,39585.601875,2008-05-17,14:26:42
39.93011,116.4721483,0,150.9,39585.6019097222,2008-05-17,14:26:45
39.9299516,116.4721616,0,150.9,39585.6019328704,2008-05-17,14:26:47
39.9298316,116.4721783,0,150.9,39585.6019560185,2008-05-17,14:26:49
39.9297233,116.4721966,0,147.6,39585.6019791667,2008-05-17,14:26:51
39.9296216,116.4722049,0,147.6,39585.6020023148,2008-05-17,14:26:53
39.9295233,116.472225,0,147.6,39585.602025463,2008-05-17,14:26:55
39.9294016,116.4722283,0,144.4,39585.6020486111,2008-05-17,14:26:57
39.9292583,116.4722333,0,144.4,39585.6020717593,2008-05-17,14:26:59
39.9290866,116.4722316,0,141.1,39585.6020949074,2008-05-17,14:27:01
39.9288883,116.472195,0,141.1,39585.6021180556,2008-05-17,14:27:03
39.9286883,116.4721666,0,141.1,39585.6021412037,2008-05-17,14:27:05
39.928445,116.4721866,0,141.1,39585.6021643518,2008-05-17,14:27:07
39.92822,116.47219,0,141.1,39585.6021875,2008-05-17,14:27:09
39.9278516,116.47216,0,141.1,39585.6022222222,2008-05-17,14:27:12
39.9275116,116.4721233,0,141.1,39585.6022569444,2008-05-17,14:27:15
39.9272266,116.47209,0,137.8,39585.6022916667,2008-05-17,14:27:18
39.9271,116.472055,0,134.5,39585.6023148148,2008-05-17,14:27:20
39.9270899,116.4721016,0,128,39585.602337963,2008-05-17,14:27:22
39.9271916,116.4720233,0,124.7,39585.6023611111,2008-05-17,14:27:24
39.92718,116.4720133,0,128,39585.6023842593,2008-05-17,14:27:26
39.92718,116.4720016,0,131.2,39585.6024074074,2008-05-17,14:27:28
39.92718,116.4720016,0,131.2,39585.6026388889,2008-05-17,14:27:48
39.9271766,116.472,0,131.2,39585.602662037,2008-05-17,14:27:50
39.9271633,116.4719899,0,131.2,39585.6026851852,2008-05-17,14:27:52
39.9271516,116.47198,0,131.2,39585.6027083333,2008-05-17,14:27:54
39.9271283,116.4719766,0,131.2,39585.6027314815,2008-05-17,14:27:56
39.9270983,116.4719883,0,131.2,39585.6027546296,2008-05-17,14:27:58
39.9271083,116.4719983,0,131.2,39585.6027777778,2008-05-17,14:28:00
39.9270916,116.4720083,0,131.2,39585.6032060185,2008-05-17,14:28:37
39.9270899,116.4719866,0,131.2,39585.6032291667,2008-05-17,14:28:39
39.9270916,116.4719666,0,131.2,39585.6032523148,2008-05-17,14:28:41
39.9270933,116.4719316,0,131.2,39585.603275463,2008-05-17,14:28:43
39.9270983,116.4718933,0,131.2,39585.6032986111,2008-05-17,14:28:45
39.9271,116.4718816,0,131.2,39585.6033217593,2008-05-17,14:28:47
39.9270516,116.4718516,0,131.2,39585.6033564815,2008-05-17,14:28:50
39.9270183,116.4718483,0,131.2,39585.6033796296,2008-05-17,14:28:52
39.9269833,116.471845,0,131.2,39585.6034027778,2008-05-17,14:28:54
39.9269533,116.4718499,0,131.2,39585.6034259259,2008-05-17,14:28:56
39.9269366,116.4718483,0,131.2,39585.6034490741,2008-05-17,14:28:58
39.9268949,116.4718433,0,131.2,39585.6034722222,2008-05-17,14:29:00
39.9268783,116.4718166,0,131.2,39585.6034953704,2008-05-17,14:29:02
39.926835,116.4717933,0,131.2,39585.6035185185,2008-05-17,14:29:04
39.9268249,116.47174,0,131.2,39585.6035416667,2008-05-17,14:29:06
39.92689,116.4716449,0,131.2,39585.6035648148,2008-05-17,14:29:08
39.926845,116.4716033,0,131.2,39585.603587963,2008-05-17,14:29:10
39.9268333,116.471615,0,131.2,39585.6036111111,2008-05-17,14:29:12
39.9268516,116.4715716,0,131.2,39585.6036342593,2008-05-17,14:29:14
39.9268616,116.4715616,0,131.2,39585.6036574074,2008-05-17,14:29:16
39.92686,116.47153,0,131.2,39585.6036805556,2008-05-17,14:29:18
39.9268549,116.4715233,0,131.2,39585.6037037037,2008-05-17,14:29:20
39.9268583,116.4715083,0,131.2,39585.6037268518,2008-05-17,14:29:22
39.9268416,116.4714616,0,131.2,39585.60375,2008-05-17,14:29:24
39.9268466,116.4714333,0,131.2,39585.6037731481,2008-05-17,14:29:26
39.9268466,116.4713966,0,131.2,39585.6037962963,2008-05-17,14:29:28
39.9268416,116.471375,0,131.2,39585.6038194444,2008-05-17,14:29:30
39.9268333,116.4713516,0,131.2,39585.6038425926,2008-05-17,14:29:32
39.9268166,116.47134,0,131.2,39585.6038657407,2008-05-17,14:29:34
39.9268149,116.47132,0,131.2,39585.6038888889,2008-05-17,14:29:36
39.926805,116.4712883,0,131.2,39585.603912037,2008-05-17,14:29:38
39.92679,116.4712633,0,131.2,39585.6039351852,2008-05-17,14:29:40
39.9267866,116.4712333,0,131.2,39585.6039583333,2008-05-17,14:29:42
39.9267883,116.4712083,0,134.5,39585.6039814815,2008-05-17,14:29:44
39.9267833,116.4711816,0,134.5,39585.6040046296,2008-05-17,14:29:46
39.9267766,116.4711549,0,134.5,39585.6040277778,2008-05-17,14:29:48
39.9267766,116.4711266,0,134.5,39585.6040509259,2008-05-17,14:29:50
39.92679,116.4710999,0,134.5,39585.6040740741,2008-05-17,14:29:52
39.9268166,116.4710733,0,134.5,39585.6040972222,2008-05-17,14:29:54
39.9268466,116.4710683,0,134.5,39585.6041203704,2008-05-17,14:29:56
39.9268866,116.4710566,0,134.5,39585.6041435185,2008-05-17,14:29:58
39.9269066,116.471055,0,134.5,39585.6041666667,2008-05-17,14:30:00
39.9269266,116.4710499,0,134.5,39585.6041898148,2008-05-17,14:30:02
39.9269499,116.4710416,0,134.5,39585.604212963,2008-05-17,14:30:04
39.92696,116.4710433,0,134.5,39585.6042361111,2008-05-17,14:30:06
39.92697,116.4710516,0,134.5,39585.6042592593,2008-05-17,14:30:08
39.9269866,116.4710516,0,134.5,39585.6042824074,2008-05-17,14:30:10
39.9269983,116.4710483,0,134.5,39585.6043055556,2008-05-17,14:30:12
39.9270183,116.4710316,0,134.5,39585.6043287037,2008-05-17,14:30:14
39.9270533,116.4710216,0,134.5,39585.6043518518,2008-05-17,14:30:16
39.9270916,116.4710066,0,134.5,39585.604375,2008-05-17,14:30:18
39.9272333,116.4709533,0,134.5,39585.6043981481,2008-05-17,14:30:20
39.927225,116.4709766,0,134.5,39585.6045023148,2008-05-17,14:30:29
39.9272333,116.4709666,0,134.5,39585.604525463,2008-05-17,14:30:31
39.9272366,116.4709533,0,134.5,39585.6045486111,2008-05-17,14:30:33
39.9272233,116.4709016,0,134.5,39585.6045717593,2008-05-17,14:30:35
39.9272233,116.4708899,0,134.5,39585.6045949074,2008-05-17,14:30:37
