# Supplementary material for: Research on differential privacy protection method based on user tendency
Source: PLoS One. 2023 Oct 26;18(10):e0288823. doi: 10.1371/journal.pone.0288823 (PMC10602288; doi:10.1371/journal.pone.0288823)
Supplement: S5 Data — (ZIP) [file pone.0288823.s005.zip › Data 5-5/153/Trajectory/20080519002038.plt]

Geolife trajectory
WGS 84
Altitude is in Feet
Reserved 3
0,2,255,My Track,0,0,2,8421376
0
39.9243633,116.472015,0,131.2,39587.0143287037,2008-05-19,00:20:38
39.9242749,116.4720283,0,131.2,39587.0143402778,2008-05-19,00:20:39
39.9241033,116.4720466,0,131.2,39587.0143634259,2008-05-19,00:20:41
39.9239366,116.47205,0,131.2,39587.0143865741,2008-05-19,00:20:43
39.9221566,116.4721649,0,131.2,39587.0147106481,2008-05-19,00:21:11
39.9221066,116.4719783,0,131.2,39587.0152199074,2008-05-19,00:21:55
39.92208,116.4719749,0,131.2,39587.0152430556,2008-05-19,00:21:57
39.9220333,116.4719716,0,131.2,39587.0152662037,2008-05-19,00:21:59
39.9219749,116.4719716,0,131.2,39587.0152893519,2008-05-19,00:22:01
39.9219066,116.4719683,0,131.2,39587.0153125,2008-05-19,00:22:03
39.9218349,116.47197,0,131.2,39587.0153356481,2008-05-19,00:22:05
39.9217616,116.4719716,0,131.2,39587.0153587963,2008-05-19,00:22:07
39.9216783,116.47197,0,131.2,39587.0153819444,2008-05-19,00:22:09
39.9215816,116.4719683,0,131.2,39587.0154050926,2008-05-19,00:22:11
39.9214733,116.471965,0,131.2,39587.0154282407,2008-05-19,00:22:13
39.9213599,116.4719599,0,131.2,39587.0154513889,2008-05-19,00:22:15
39.9212316,116.4719533,0,131.2,39587.015474537,2008-05-19,00:22:17
39.9210933,116.4719533,0,131.2,39587.0154976852,2008-05-19,00:22:19
39.9209466,116.4719516,0,131.2,39587.0155208333,2008-05-19,00:22:21
39.9207866,116.4719549,0,131.2,39587.0155439815,2008-05-19,00:22:23
39.9206199,116.4719549,0,131.2,39587.0155671296,2008-05-19,00:22:25
39.9204499,116.4719583,0,131.2,39587.0155902778,2008-05-19,00:22:27
39.9202816,116.4719633,0,131.2,39587.0156134259,2008-05-19,00:22:29
39.9201266,116.4719666,0,131.2,39587.0156365741,2008-05-19,00:22:31
39.908055,116.4717633,0,131.2,39587.0218981481,2008-05-19,00:31:32
39.9080066,116.4717849,0,131.2,39587.0219212963,2008-05-19,00:31:34
39.9079749,116.4717866,0,131.2,39587.0219444444,2008-05-19,00:31:36
39.9079183,116.4717983,0,131.2,39587.0219675926,2008-05-19,00:31:38
39.9079316,116.4717733,0,131.2,39587.0219907407,2008-05-19,00:31:40
39.9079633,116.4718183,0,131.2,39587.0220138889,2008-05-19,00:31:42
39.9079666,116.4718316,0,131.2,39587.022037037,2008-05-19,00:31:44
39.907945,116.4718533,0,131.2,39587.0220601852,2008-05-19,00:31:46
39.9079132,116.471865,0,131.2,39587.0220833333,2008-05-19,00:31:48
39.90786,116.47188,0,131.2,39587.0221064815,2008-05-19,00:31:50
39.90783,116.4718666,0,131.2,39587.0221296296,2008-05-19,00:31:52
39.9077949,116.4718816,0,131.2,39587.0221527778,2008-05-19,00:31:54
39.9077633,116.4719083,0,131.2,39587.0221759259,2008-05-19,00:31:56
39.9077399,116.4719116,0,131.2,39587.0221990741,2008-05-19,00:31:58
39.9077216,116.4719166,0,131.2,39587.0222222222,2008-05-19,00:32:00
39.9076699,116.4719216,0,131.2,39587.0222453704,2008-05-19,00:32:02
39.9076383,116.4719216,0,131.2,39587.0222685185,2008-05-19,00:32:04
39.9076116,116.4719033,0,131.2,39587.0222916667,2008-05-19,00:32:06
39.90759,116.4719049,0,131.2,39587.0223148148,2008-05-19,00:32:08
39.9075966,116.4718566,0,131.2,39587.022337963,2008-05-19,00:32:10
39.9076066,116.4717999,0,131.2,39587.0223611111,2008-05-19,00:32:12
39.9075933,116.4717833,0,131.2,39587.0223842593,2008-05-19,00:32:14
39.9075833,116.4717566,0,131.2,39587.0224074074,2008-05-19,00:32:16
39.9075633,116.4717449,0,131.2,39587.0224305556,2008-05-19,00:32:18
39.907535,116.4717416,0,131.2,39587.0224537037,2008-05-19,00:32:20
39.90751,116.4717499,0,131.2,39587.0224768519,2008-05-19,00:32:22
39.9074783,116.471755,0,131.2,39587.0225,2008-05-19,00:32:24
39.9074266,116.4718199,0,131.2,39587.0225231481,2008-05-19,00:32:26
39.90741,116.471845,0,131.2,39587.0225462963,2008-05-19,00:32:28
39.90737,116.4718416,0,131.2,39587.0225694444,2008-05-19,00:32:30
39.9073266,116.4718616,0,131.2,39587.0225925926,2008-05-19,00:32:32
39.9072966,116.4718816,0,131.2,39587.0226157407,2008-05-19,00:32:34
39.907255,116.4719416,0,134.5,39587.0226388889,2008-05-19,00:32:36
39.9072016,116.4719949,0,134.5,39587.022662037,2008-05-19,00:32:38
39.9071883,116.4720249,0,134.5,39587.0226851852,2008-05-19,00:32:40
39.9072099,116.472,0,134.5,39587.0227083333,2008-05-19,00:32:42
39.9072099,116.4719166,0,134.5,39587.0227314815,2008-05-19,00:32:44
39.9072383,116.4718966,0,137.8,39587.0227546296,2008-05-19,00:32:46
39.9072316,116.4717916,0,137.8,39587.0227777778,2008-05-19,00:32:48
39.9072533,116.4716516,0,137.8,39587.0228009259,2008-05-19,00:32:50
39.9072616,116.4715399,0,137.8,39587.0228240741,2008-05-19,00:32:52
39.907255,116.471515,0,134.5,39587.0228472222,2008-05-19,00:32:54
39.9072483,116.4715049,0,134.5,39587.0228703704,2008-05-19,00:32:56
39.9072433,116.4714883,0,137.8,39587.0228935185,2008-05-19,00:32:58
39.90724,116.4714833,0,137.8,39587.0229166667,2008-05-19,00:33:00
39.9072316,116.471475,0,134.5,39587.0229398148,2008-05-19,00:33:02
39.9072316,116.471475,0,134.5,39587.022974537,2008-05-19,00:33:05
39.9072366,116.471475,0,134.5,39587.0229976852,2008-05-19,00:33:07
39.9072383,116.4714583,0,134.5,39587.0231828704,2008-05-19,00:33:23
39.9072483,116.4714366,0,134.5,39587.0232060185,2008-05-19,00:33:25
39.9072566,116.47141,0,134.5,39587.0232291667,2008-05-19,00:33:27
39.9072833,116.4713949,0,134.5,39587.0232523148,2008-05-19,00:33:29
39.9073066,116.4713733,0,134.5,39587.023275463,2008-05-19,00:33:31
39.9073466,116.4713583,0,134.5,39587.0232986111,2008-05-19,00:33:33
39.9073899,116.4713249,0,134.5,39587.0233217593,2008-05-19,00:33:35
39.9074366,116.471305,0,134.5,39587.0233449074,2008-05-19,00:33:37
39.907455,116.4712633,0,134.5,39587.0233680556,2008-05-19,00:33:39
39.907465,116.471215,0,134.5,39587.0233912037,2008-05-19,00:33:41
39.9074599,116.4711899,0,134.5,39587.0234143519,2008-05-19,00:33:43
39.9074599,116.4712216,0,134.5,39587.0235416667,2008-05-19,00:33:54
39.907455,116.4712066,0,134.5,39587.0235648148,2008-05-19,00:33:56
39.9074533,116.4711899,0,134.5,39587.023587963,2008-05-19,00:33:58
39.90745,116.4711716,0,134.5,39587.0236111111,2008-05-19,00:34:00
39.907435,116.4711466,0,134.5,39587.0236342593,2008-05-19,00:34:02
39.9074116,116.4711183,0,134.5,39587.0236574074,2008-05-19,00:34:04
39.9074066,116.4710916,0,134.5,39587.0236805556,2008-05-19,00:34:06
39.907395,116.4710833,0,134.5,39587.0237037037,2008-05-19,00:34:08
39.9073833,116.4710649,0,134.5,39587.0237268518,2008-05-19,00:34:10
39.9073566,116.4710766,0,134.5,39587.02375,2008-05-19,00:34:12
