# Supplementary material for: Research on differential privacy protection method based on user tendency
Source: PLoS One. 2023 Oct 26;18(10):e0288823. doi: 10.1371/journal.pone.0288823 (PMC10602288; doi:10.1371/journal.pone.0288823)
Supplement: S5 Data — (ZIP) [file pone.0288823.s005.zip › Data 5-5/153/Trajectory/20080519113215.plt]

Geolife trajectory
WGS 84
Altitude is in Feet
Reserved 3
0,2,255,My Track,0,0,2,8421376
0
39.9072,116.4710716,0,-29.5,39587.4807291667,2008-05-19,11:32:15
39.9072,116.4710716,0,-29.5,39587.4808101852,2008-05-19,11:32:22
39.9071916,116.4710633,0,-42.7,39587.4808333333,2008-05-19,11:32:24
39.9071933,116.4710833,0,-42.7,39587.4808564815,2008-05-19,11:32:26
39.9071916,116.4710866,0,-42.7,39587.4808796296,2008-05-19,11:32:28
39.9072233,116.4711466,0,-42.7,39587.4809027778,2008-05-19,11:32:30
39.9072416,116.471195,0,-42.7,39587.4809259259,2008-05-19,11:32:32
39.9072733,116.4712666,0,-42.7,39587.4809490741,2008-05-19,11:32:34
39.9073116,116.4713266,0,-42.7,39587.4809722222,2008-05-19,11:32:36
39.9073049,116.4713733,0,-42.7,39587.4809953704,2008-05-19,11:32:38
39.9073349,116.4714483,0,-42.7,39587.4810185185,2008-05-19,11:32:40
39.9073499,116.4714433,0,-39.4,39587.4810416667,2008-05-19,11:32:42
39.9073499,116.471475,0,-39.4,39587.4810648148,2008-05-19,11:32:44
39.9073483,116.4714816,0,-39.4,39587.481087963,2008-05-19,11:32:46
39.9073599,116.4714899,0,-39.4,39587.4811111111,2008-05-19,11:32:48
39.9073599,116.4714899,0,-39.4,39587.4812384259,2008-05-19,11:32:59
39.9073566,116.4714983,0,-39.4,39587.4812615741,2008-05-19,11:33:01
39.9073499,116.4715183,0,-39.4,39587.4812847222,2008-05-19,11:33:03
39.9073466,116.4715383,0,-39.4,39587.4813078704,2008-05-19,11:33:05
39.9073433,116.4715549,0,-39.4,39587.4814814815,2008-05-19,11:33:20
39.9073416,116.471565,0,-39.4,39587.4815046296,2008-05-19,11:33:22
39.9073433,116.4715833,0,-39.4,39587.4815277778,2008-05-19,11:33:24
39.9073499,116.4716133,0,-39.4,39587.4815509259,2008-05-19,11:33:26
39.9073683,116.47165,0,-39.4,39587.4815740741,2008-05-19,11:33:28
39.907385,116.4716799,0,-39.4,39587.4815972222,2008-05-19,11:33:30
39.9073916,116.4717149,0,-39.4,39587.4816203704,2008-05-19,11:33:32
39.9074183,116.47176,0,-39.4,39587.4816435185,2008-05-19,11:33:34
39.9074266,116.47179,0,-39.4,39587.4816666667,2008-05-19,11:33:36
39.9074333,116.4718183,0,-39.4,39587.4816898148,2008-05-19,11:33:38
39.9074383,116.4718516,0,-39.4,39587.481712963,2008-05-19,11:33:40
39.9074466,116.4718866,0,-39.4,39587.4817361111,2008-05-19,11:33:42
39.9074566,116.4719183,0,-39.4,39587.4817592593,2008-05-19,11:33:44
39.9074916,116.4719316,0,-39.4,39587.4817824074,2008-05-19,11:33:46
39.9075116,116.4719399,0,-39.4,39587.4818055556,2008-05-19,11:33:48
39.9075149,116.4719283,0,-39.4,39587.4818287037,2008-05-19,11:33:50
39.907495,116.4719066,0,-39.4,39587.4818518519,2008-05-19,11:33:52
39.907495,116.4719016,0,-39.4,39587.481875,2008-05-19,11:33:54
39.9075066,116.4719083,0,-39.4,39587.4818981481,2008-05-19,11:33:56
39.9075033,116.4719016,0,-39.4,39587.4819212963,2008-05-19,11:33:58
39.9075149,116.4719116,0,-39.4,39587.4819444444,2008-05-19,11:34:00
39.9075283,116.4719033,0,-39.4,39587.4819675926,2008-05-19,11:34:02
39.9075633,116.4719016,0,-39.4,39587.4819907407,2008-05-19,11:34:04
39.9076033,116.4719333,0,-39.4,39587.4820138889,2008-05-19,11:34:06
39.9076249,116.4719616,0,-39.4,39587.482037037,2008-05-19,11:34:08
39.9076666,116.472,0,-39.4,39587.4820601852,2008-05-19,11:34:10
39.9076966,116.4720366,0,-39.4,39587.4820833333,2008-05-19,11:34:12
39.9077499,116.4720733,0,-39.4,39587.4821064815,2008-05-19,11:34:14
39.9077966,116.472085,0,-39.4,39587.4821296296,2008-05-19,11:34:16
39.9078316,116.4720999,0,-39.4,39587.4821527778,2008-05-19,11:34:18
39.90787,116.4721133,0,-39.4,39587.4821759259,2008-05-19,11:34:20
39.9078833,116.47212,0,-39.4,39587.4821990741,2008-05-19,11:34:22
39.9078899,116.4721183,0,-39.4,39587.4822222222,2008-05-19,11:34:24
39.9079116,116.4721233,0,-39.4,39587.4822453704,2008-05-19,11:34:26
39.9079216,116.47212,0,-36.1,39587.4822685185,2008-05-19,11:34:28
39.9079366,116.4721149,0,-36.1,39587.4822916667,2008-05-19,11:34:30
39.9079499,116.4721083,0,-36.1,39587.4823148148,2008-05-19,11:34:32
39.9079716,116.47211,0,-36.1,39587.482337963,2008-05-19,11:34:34
39.9079733,116.4720833,0,-36.1,39587.4823611111,2008-05-19,11:34:36
39.9079866,116.4720649,0,-36.1,39587.4823842593,2008-05-19,11:34:38
39.9079949,116.4720466,0,-36.1,39587.4824074074,2008-05-19,11:34:40
39.9080083,116.472035,0,-36.1,39587.4824305556,2008-05-19,11:34:42
39.9080183,116.4720083,0,-36.1,39587.4824537037,2008-05-19,11:34:44
39.9080366,116.4719916,0,-32.8,39587.4824768519,2008-05-19,11:34:46
39.9080483,116.47197,0,-32.8,39587.4825,2008-05-19,11:34:48
39.90807,116.4719583,0,-32.8,39587.4825231481,2008-05-19,11:34:50
39.90808,116.4719383,0,-32.8,39587.4825462963,2008-05-19,11:34:52
39.90808,116.4719083,0,-32.8,39587.4825694444,2008-05-19,11:34:54
39.9080783,116.4718733,0,-32.8,39587.4825925926,2008-05-19,11:34:56
39.9080883,116.4718549,0,-29.5,39587.4826157407,2008-05-19,11:34:58
39.9080983,116.4718366,0,-29.5,39587.4826388889,2008-05-19,11:35:00
39.9081133,116.4718216,0,-29.5,39587.482662037,2008-05-19,11:35:02
39.9081266,116.4718049,0,-29.5,39587.4826851852,2008-05-19,11:35:04
39.9081916,116.4718349,0,-29.5,39587.4827083333,2008-05-19,11:35:06
39.9082533,116.4718549,0,-29.5,39587.4827430556,2008-05-19,11:35:09
39.908295,116.4718499,0,-26.2,39587.4827777778,2008-05-19,11:35:12
39.90836,116.4718633,0,-26.2,39587.4828125,2008-05-19,11:35:15
39.9083866,116.4718633,0,-26.2,39587.4828356481,2008-05-19,11:35:17
39.9084116,116.4718633,0,-23,39587.4828587963,2008-05-19,11:35:19
39.9084316,116.4718533,0,-23,39587.4828819444,2008-05-19,11:35:21
39.9084533,116.4718399,0,-23,39587.4829050926,2008-05-19,11:35:23
39.9084716,116.4718283,0,-19.7,39587.4829282407,2008-05-19,11:35:25
39.9084966,116.4718283,0,-19.7,39587.4829513889,2008-05-19,11:35:27
39.9085183,116.4718216,0,-16.4,39587.482974537,2008-05-19,11:35:29
39.9085399,116.4718233,0,-16.4,39587.4829976852,2008-05-19,11:35:31
39.9085583,116.4718149,0,-13.1,39587.4830208333,2008-05-19,11:35:33
39.9085799,116.4718133,0,-13.1,39587.4830439815,2008-05-19,11:35:35
39.9086,116.4718066,0,-9.8,39587.4830671296,2008-05-19,11:35:37
39.9086183,116.4717999,0,-6.6,39587.4830902778,2008-05-19,11:35:39
39.9086366,116.4717833,0,-3.3,39587.4831134259,2008-05-19,11:35:41
39.9086566,116.4717783,0,0,39587.4831365741,2008-05-19,11:35:43
39.9086783,116.471775,0,0,39587.4831597222,2008-05-19,11:35:45
39.9087,116.4717716,0,3.3,39587.4831828704,2008-05-19,11:35:47
39.9087183,116.4717633,0,9.8,39587.4832060185,2008-05-19,11:35:49
39.9087366,116.4717616,0,9.8,39587.4832291667,2008-05-19,11:35:51
39.908755,116.471755,0,16.4,39587.4832523148,2008-05-19,11:35:53
39.9087733,116.4717516,0,19.7,39587.483275463,2008-05-19,11:35:55
39.9087916,116.4717483,0,19.7,39587.4832986111,2008-05-19,11:35:57
39.9088083,116.4717349,0,26.2,39587.4833217593,2008-05-19,11:35:59
39.9088233,116.4717183,0,32.8,39587.4833449074,2008-05-19,11:36:01
39.9088383,116.4716999,0,39.4,39587.4833680556,2008-05-19,11:36:03
39.9088849,116.4717349,0,16.4,39587.4833912037,2008-05-19,11:36:05
39.90891,116.4717533,0,13.1,39587.4834143519,2008-05-19,11:36:07
39.908925,116.4717499,0,16.4,39587.4834375,2008-05-19,11:36:09
39.9089683,116.47176,0,16.4,39587.4834606481,2008-05-19,11:36:11
39.908995,116.47176,0,19.7,39587.4834837963,2008-05-19,11:36:13
39.9090216,116.4717416,0,19.7,39587.4835069444,2008-05-19,11:36:15
39.90902,116.4717633,0,23,39587.4835300926,2008-05-19,11:36:17
39.9090249,116.4717666,0,26.2,39587.4835532407,2008-05-19,11:36:19
39.9090366,116.4717683,0,29.5,39587.4835763889,2008-05-19,11:36:21
39.9090566,116.4717633,0,29.5,39587.483599537,2008-05-19,11:36:23
39.9090733,116.4717666,0,29.5,39587.4836226852,2008-05-19,11:36:25
39.9090849,116.4717616,0,32.8,39587.4836458333,2008-05-19,11:36:27
39.90909,116.4717616,0,32.8,39587.4836689815,2008-05-19,11:36:29
39.9090966,116.4717716,0,36.1,39587.4836921296,2008-05-19,11:36:31
39.9091333,116.4717733,0,36.1,39587.4837152778,2008-05-19,11:36:33
39.9091399,116.4717583,0,39.4,39587.4837384259,2008-05-19,11:36:35
39.90915,116.47172,0,42.7,39587.4837615741,2008-05-19,11:36:37
39.90916,116.4717216,0,42.7,39587.4837847222,2008-05-19,11:36:39
39.909145,116.47176,0,45.9,39587.4838078704,2008-05-19,11:36:41
39.9091283,116.4717316,0,45.9,39587.4839467593,2008-05-19,11:36:53
39.909135,116.4717149,0,45.9,39587.4839699074,2008-05-19,11:36:55
39.909145,116.4716983,0,49.2,39587.4839930556,2008-05-19,11:36:57
39.9091516,116.4716783,0,49.2,39587.4840162037,2008-05-19,11:36:59
39.9093866,116.471495,0,49.2,39587.484375,2008-05-19,11:37:30
39.9094033,116.4714766,0,49.2,39587.4843981481,2008-05-19,11:37:32
39.9094433,116.4715333,0,49.2,39587.4844328704,2008-05-19,11:37:35
39.9095783,116.4717316,0,49.2,39587.4844560185,2008-05-19,11:37:37
39.9096183,116.4717933,0,49.2,39587.4844791667,2008-05-19,11:37:39
39.9096566,116.4718549,0,49.2,39587.4845717593,2008-05-19,11:37:47
39.9096583,116.4718499,0,49.2,39587.4845949074,2008-05-19,11:37:49
39.9096583,116.4718499,0,49.2,39587.4847916667,2008-05-19,11:38:06
39.9096583,116.4718499,0,49.2,39587.4848148148,2008-05-19,11:38:08
39.909665,116.4718283,0,49.2,39587.484837963,2008-05-19,11:38:10
39.9096816,116.4718183,0,49.2,39587.4848611111,2008-05-19,11:38:12
39.9097166,116.4718133,0,49.2,39587.4848842593,2008-05-19,11:38:14
39.9097716,116.4717883,0,49.2,39587.4849074074,2008-05-19,11:38:16
39.9098166,116.4717166,0,49.2,39587.4849305556,2008-05-19,11:38:18
39.9098666,116.47165,0,49.2,39587.4849537037,2008-05-19,11:38:20
39.9099183,116.47158,0,49.2,39587.4849768518,2008-05-19,11:38:22
39.9111782,116.4718833,0,52.5,39587.4852083333,2008-05-19,11:38:42
39.9112816,116.4718049,0,52.5,39587.4852314815,2008-05-19,11:38:44
39.9112633,116.47176,0,52.5,39587.4852546296,2008-05-19,11:38:46
39.9112016,116.4717066,0,52.5,39587.4853240741,2008-05-19,11:38:52
39.9111983,116.4717066,0,52.5,39587.4853472222,2008-05-19,11:38:54
39.9112033,116.4717166,0,52.5,39587.4853935185,2008-05-19,11:38:58
39.9112083,116.4717083,0,52.5,39587.4854166667,2008-05-19,11:39:00
39.9112266,116.4716833,0,52.5,39587.4854398148,2008-05-19,11:39:02
39.9112599,116.4716566,0,52.5,39587.485462963,2008-05-19,11:39:04
39.9113016,116.4716299,0,52.5,39587.4854861111,2008-05-19,11:39:06
39.9113733,116.4716249,0,52.5,39587.4855092593,2008-05-19,11:39:08
39.9115533,116.4716866,0,52.5,39587.4855324074,2008-05-19,11:39:10
39.9116899,116.4717283,0,52.5,39587.4855555556,2008-05-19,11:39:12
39.9118116,116.4717649,0,52.5,39587.4855787037,2008-05-19,11:39:14
39.9119016,116.47176,0,52.5,39587.4856018518,2008-05-19,11:39:16
39.9119766,116.4717483,0,52.5,39587.485625,2008-05-19,11:39:18
39.9119699,116.4717183,0,52.5,39587.4856481481,2008-05-19,11:39:20
39.9119966,116.4717133,0,52.5,39587.4858217593,2008-05-19,11:39:35
39.9120266,116.4716949,0,52.5,39587.4858449074,2008-05-19,11:39:37
39.9120816,116.4716916,0,52.5,39587.4858680556,2008-05-19,11:39:39
39.9121616,116.4716933,0,52.5,39587.4858912037,2008-05-19,11:39:41
39.9122883,116.47172,0,52.5,39587.4859143518,2008-05-19,11:39:43
39.912425,116.4717416,0,52.5,39587.4859375,2008-05-19,11:39:45
39.9125716,116.4717516,0,52.5,39587.4859606481,2008-05-19,11:39:47
39.9127083,116.4717533,0,52.5,39587.4859837963,2008-05-19,11:39:49
39.9128583,116.471755,0,52.5,39587.4860069444,2008-05-19,11:39:51
39.9130066,116.4717616,0,52.5,39587.4860300926,2008-05-19,11:39:53
39.91314,116.4717699,0,52.5,39587.4860532407,2008-05-19,11:39:55
39.9132583,116.4717883,0,52.5,39587.4860763889,2008-05-19,11:39:57
39.9133599,116.4717866,0,52.5,39587.486099537,2008-05-19,11:39:59
39.9134583,116.4717883,0,52.5,39587.4861226852,2008-05-19,11:40:01
39.9135566,116.4717816,0,52.5,39587.4861458333,2008-05-19,11:40:03
39.9136383,116.4717799,0,52.5,39587.4861689815,2008-05-19,11:40:05
39.9137566,116.4717649,0,52.5,39587.4861921296,2008-05-19,11:40:07
39.9138749,116.4717633,0,52.5,39587.4862152778,2008-05-19,11:40:09
39.9140116,116.471755,0,52.5,39587.4862384259,2008-05-19,11:40:11
39.9141266,116.4717566,0,55.8,39587.4862615741,2008-05-19,11:40:13
39.9142116,116.47179,0,55.8,39587.4862847222,2008-05-19,11:40:15
39.9143399,116.4717983,0,55.8,39587.4863078704,2008-05-19,11:40:17
39.9144633,116.4718066,0,52.5,39587.4863310185,2008-05-19,11:40:19
39.9145533,116.4718083,0,52.5,39587.4863541667,2008-05-19,11:40:21
39.9146649,116.4718233,0,52.5,39587.4863773148,2008-05-19,11:40:23
39.9147833,116.4718366,0,52.5,39587.486400463,2008-05-19,11:40:25
39.9149116,116.4718166,0,52.5,39587.4864236111,2008-05-19,11:40:27
39.9150249,116.47179,0,52.5,39587.4864467593,2008-05-19,11:40:29
39.9151566,116.4717883,0,52.5,39587.4864699074,2008-05-19,11:40:31
39.9153066,116.471795,0,52.5,39587.4864930556,2008-05-19,11:40:33
39.9154566,116.471795,0,52.5,39587.4865162037,2008-05-19,11:40:35
39.9155999,116.4718049,0,52.5,39587.4865393518,2008-05-19,11:40:37
39.9157333,116.4717983,0,52.5,39587.4865625,2008-05-19,11:40:39
39.9158433,116.4717816,0,52.5,39587.4865856481,2008-05-19,11:40:41
39.9159416,116.4717583,0,52.5,39587.4866087963,2008-05-19,11:40:43
39.9161516,116.4717933,0,52.5,39587.4866319444,2008-05-19,11:40:45
39.9162233,116.4717766,0,52.5,39587.4866550926,2008-05-19,11:40:47
39.9162683,116.47174,0,52.5,39587.4866782407,2008-05-19,11:40:49
39.9163166,116.47176,0,52.5,39587.4867013889,2008-05-19,11:40:51
39.9163483,116.4717566,0,52.5,39587.486724537,2008-05-19,11:40:53
39.9163699,116.4717516,0,52.5,39587.4867476852,2008-05-19,11:40:55
39.9163666,116.4717383,0,52.5,39587.4867708333,2008-05-19,11:40:57
39.9163533,116.47172,0,55.8,39587.4867939815,2008-05-19,11:40:59
39.9163216,116.4716983,0,55.8,39587.4868171296,2008-05-19,11:41:01
39.9162883,116.4716683,0,55.8,39587.4868402778,2008-05-19,11:41:03
39.9162299,116.4716283,0,55.8,39587.4869328704,2008-05-19,11:41:11
39.9162466,116.4716266,0,55.8,39587.4869560185,2008-05-19,11:41:13
39.9162833,116.4716216,0,55.8,39587.4869791667,2008-05-19,11:41:15
39.9163383,116.4715966,0,55.8,39587.4870023148,2008-05-19,11:41:17
39.9164183,116.4715899,0,55.8,39587.487025463,2008-05-19,11:41:19
39.9164949,116.4716083,0,55.8,39587.4870486111,2008-05-19,11:41:21
39.9165466,116.4716249,0,55.8,39587.4870717593,2008-05-19,11:41:23
39.9166099,116.471635,0,55.8,39587.4870949074,2008-05-19,11:41:25
39.9166783,116.4716516,0,55.8,39587.4871180556,2008-05-19,11:41:27
39.9167333,116.4716616,0,55.8,39587.4871412037,2008-05-19,11:41:29
39.9167866,116.4716516,0,55.8,39587.4871643518,2008-05-19,11:41:31
39.9168483,116.4716683,0,55.8,39587.4871875,2008-05-19,11:41:33
39.9169183,116.4716583,0,55.8,39587.4872106481,2008-05-19,11:41:35
39.916995,116.4716566,0,55.8,39587.4872337963,2008-05-19,11:41:37
39.9170999,116.4716466,0,55.8,39587.4872569444,2008-05-19,11:41:39
39.9187616,116.4717633,0,52.5,39587.4874768518,2008-05-19,11:41:58
39.9189716,116.4717999,0,52.5,39587.4875,2008-05-19,11:42:00
39.9191566,116.4718066,0,52.5,39587.4875231481,2008-05-19,11:42:02
39.9192999,116.4718166,0,52.5,39587.4875462963,2008-05-19,11:42:04
39.9194133,116.4713983,0,55.8,39587.4879050926,2008-05-19,11:42:35
39.9194166,116.4714316,0,55.8,39587.4879282407,2008-05-19,11:42:37
39.9194533,116.4714683,0,59.1,39587.4879513889,2008-05-19,11:42:39
39.919515,116.4714933,0,59.1,39587.487974537,2008-05-19,11:42:41
39.91959,116.4715033,0,59.1,39587.4879976852,2008-05-19,11:42:43
39.9206383,116.4718016,0,59.1,39587.4884953704,2008-05-19,11:43:26
39.9206849,116.4718766,0,59.1,39587.4885185185,2008-05-19,11:43:28
39.9207149,116.4718933,0,59.1,39587.4885416667,2008-05-19,11:43:30
39.9207333,116.4719,0,59.1,39587.4885648148,2008-05-19,11:43:32
39.9207333,116.4719,0,59.1,39587.4886574074,2008-05-19,11:43:40
39.9207366,116.4718983,0,59.1,39587.4886805556,2008-05-19,11:43:42
39.9207999,116.4719016,0,59.1,39587.4887037037,2008-05-19,11:43:44
39.9208949,116.4719033,0,59.1,39587.4887268519,2008-05-19,11:43:46
39.921005,116.4719016,0,59.1,39587.48875,2008-05-19,11:43:48
39.9211283,116.4719066,0,55.8,39587.4887731481,2008-05-19,11:43:50
39.9212499,116.4719066,0,55.8,39587.4887962963,2008-05-19,11:43:52
39.92137,116.4719116,0,55.8,39587.4888194444,2008-05-19,11:43:54
39.9214916,116.4719066,0,55.8,39587.4888425926,2008-05-19,11:43:56
39.92162,116.4719,0,55.8,39587.4888657407,2008-05-19,11:43:58
39.92176,116.4718983,0,55.8,39587.4888888889,2008-05-19,11:44:00
39.9220083,116.4719266,0,59.1,39587.488912037,2008-05-19,11:44:02
39.9222449,116.4719533,0,59.1,39587.4889351852,2008-05-19,11:44:04
39.9224133,116.4719683,0,59.1,39587.4889583333,2008-05-19,11:44:06
39.9225733,116.4719833,0,59.1,39587.4889814815,2008-05-19,11:44:08
39.9227416,116.4719983,0,59.1,39587.4890046296,2008-05-19,11:44:10
39.9229049,116.4720133,0,59.1,39587.4890277778,2008-05-19,11:44:12
39.923035,116.4720249,0,59.1,39587.4890509259,2008-05-19,11:44:14
39.9232133,116.47204,0,59.1,39587.4890740741,2008-05-19,11:44:16
39.9233716,116.47205,0,59.1,39587.4890972222,2008-05-19,11:44:18
39.9235049,116.4720566,0,59.1,39587.4891203704,2008-05-19,11:44:20
39.923635,116.4720716,0,59.1,39587.4891435185,2008-05-19,11:44:22
39.9237549,116.4720816,0,59.1,39587.4891666667,2008-05-19,11:44:24
39.9238766,116.4720816,0,62.3,39587.4891898148,2008-05-19,11:44:26
39.9240099,116.4720833,0,62.3,39587.489212963,2008-05-19,11:44:28
39.9241499,116.4720816,0,62.3,39587.4892361111,2008-05-19,11:44:30
39.9243033,116.4720799,0,62.3,39587.4892592593,2008-05-19,11:44:32
39.9244633,116.4720733,0,65.6,39587.4892824074,2008-05-19,11:44:34
39.9246316,116.4720683,0,65.6,39587.4893055556,2008-05-19,11:44:36
39.9248066,116.4720616,0,65.6,39587.4893287037,2008-05-19,11:44:38
39.9249933,116.4720683,0,68.9,39587.4893518519,2008-05-19,11:44:40
39.925165,116.4720799,0,72.2,39587.489375,2008-05-19,11:44:42
39.9253233,116.4720883,0,75.5,39587.4893981481,2008-05-19,11:44:44
39.9254833,116.47209,0,75.5,39587.4894212963,2008-05-19,11:44:46
39.9256366,116.4720999,0,75.5,39587.4894444444,2008-05-19,11:44:48
39.9257766,116.4721066,0,78.7,39587.4894675926,2008-05-19,11:44:50
39.9259083,116.4721083,0,75.5,39587.4894907407,2008-05-19,11:44:52
39.9260266,116.47212,0,78.7,39587.4895138889,2008-05-19,11:44:54
39.92613,116.4721149,0,78.7,39587.489537037,2008-05-19,11:44:56
39.9262333,116.4720999,0,82,39587.4895601852,2008-05-19,11:44:58
39.9263483,116.4720966,0,82,39587.4895833333,2008-05-19,11:45:00
39.9264516,116.4720883,0,82,39587.4896064815,2008-05-19,11:45:02
39.9265333,116.47207,0,82,39587.4896296296,2008-05-19,11:45:04
39.9266149,116.4720533,0,82,39587.4896527778,2008-05-19,11:45:06
39.9266699,116.4720466,0,82,39587.4896759259,2008-05-19,11:45:08
39.9267099,116.4720483,0,82,39587.4896990741,2008-05-19,11:45:10
39.9267416,116.4720833,0,82,39587.4897222222,2008-05-19,11:45:12
39.9267549,116.4720933,0,82,39587.4897453704,2008-05-19,11:45:14
39.92679,116.4721416,0,82,39587.4897685185,2008-05-19,11:45:16
39.9268616,116.4724016,0,82,39587.489849537,2008-05-19,11:45:23
39.9268916,116.4725783,0,82,39587.4898726852,2008-05-19,11:45:25
39.9269483,116.4727433,0,82,39587.4898958333,2008-05-19,11:45:27
39.9270616,116.4732449,0,85.3,39587.4900115741,2008-05-19,11:45:37
39.9270716,116.4732766,0,85.3,39587.4900347222,2008-05-19,11:45:39
39.9271083,116.4733399,0,85.3,39587.4900578704,2008-05-19,11:45:41
39.9271883,116.4734766,0,85.3,39587.490150463,2008-05-19,11:45:49
39.9272283,116.473465,0,85.3,39587.4902199074,2008-05-19,11:45:55
39.9272583,116.47347,0,85.3,39587.4902430556,2008-05-19,11:45:57
39.9272866,116.4734783,0,85.3,39587.4902662037,2008-05-19,11:45:59
39.9273216,116.4735016,0,85.3,39587.4902893519,2008-05-19,11:46:01
39.9273533,116.4735083,0,85.3,39587.4903125,2008-05-19,11:46:03
39.9273549,116.4734816,0,85.3,39587.4903356481,2008-05-19,11:46:05
39.9273483,116.4734533,0,85.3,39587.4903587963,2008-05-19,11:46:07
39.9271766,116.4733033,0,85.3,39587.4903819444,2008-05-19,11:46:09
39.9271166,116.4732149,0,85.3,39587.4904050926,2008-05-19,11:46:11
39.9270666,116.4731449,0,88.6,39587.4904282407,2008-05-19,11:46:13
39.9270316,116.4731,0,88.6,39587.4904513889,2008-05-19,11:46:15
39.9270333,116.4730749,0,88.6,39587.490474537,2008-05-19,11:46:17
39.9270132,116.4730283,0,88.6,39587.4904976852,2008-05-19,11:46:19
39.9270016,116.4729983,0,91.9,39587.4905208333,2008-05-19,11:46:21
39.9269916,116.4729716,0,91.9,39587.4905439815,2008-05-19,11:46:23
39.9269833,116.4729383,0,91.9,39587.4905671296,2008-05-19,11:46:25
39.9269616,116.4729116,0,91.9,39587.4905902778,2008-05-19,11:46:27
39.9269516,116.47289,0,91.9,39587.4906134259,2008-05-19,11:46:29
39.9269233,116.4728533,0,91.9,39587.4906365741,2008-05-19,11:46:31
39.9268983,116.4728233,0,91.9,39587.4906597222,2008-05-19,11:46:33
39.926875,116.4727799,0,91.9,39587.4906828704,2008-05-19,11:46:35
39.9268549,116.4727383,0,91.9,39587.4907060185,2008-05-19,11:46:37
39.9268483,116.4727016,0,91.9,39587.4907291667,2008-05-19,11:46:39
39.9269399,116.4727,0,95.1,39587.4907523148,2008-05-19,11:46:41
39.92697,116.472665,0,95.1,39587.490775463,2008-05-19,11:46:43
39.9269883,116.4726333,0,95.1,39587.4907986111,2008-05-19,11:46:45
39.9269949,116.4726133,0,95.1,39587.4908217593,2008-05-19,11:46:47
39.927,116.4725849,0,95.1,39587.4908449074,2008-05-19,11:46:49
39.9270066,116.4725549,0,95.1,39587.4908680556,2008-05-19,11:46:51
39.9270083,116.4725316,0,95.1,39587.4908912037,2008-05-19,11:46:53
39.9270099,116.4725216,0,95.1,39587.4909143519,2008-05-19,11:46:55
39.9270066,116.4724999,0,95.1,39587.4909375,2008-05-19,11:46:57
39.9270083,116.4724833,0,98.4,39587.4909606481,2008-05-19,11:46:59
39.9270099,116.47247,0,98.4,39587.4909837963,2008-05-19,11:47:01
39.9270266,116.4724483,0,98.4,39587.4910069444,2008-05-19,11:47:03
39.9270033,116.4723866,0,98.4,39587.4910300926,2008-05-19,11:47:05
39.9269933,116.4723333,0,98.4,39587.4910532407,2008-05-19,11:47:07
39.9269799,116.4722716,0,98.4,39587.4910763889,2008-05-19,11:47:09
39.9269566,116.4722083,0,98.4,39587.491099537,2008-05-19,11:47:11
39.9269283,116.4721449,0,98.4,39587.4911226852,2008-05-19,11:47:13
39.9269166,116.47209,0,98.4,39587.4911458333,2008-05-19,11:47:15
39.9268883,116.4720483,0,101.7,39587.4911689815,2008-05-19,11:47:17
39.9268633,116.4720099,0,101.7,39587.4911921296,2008-05-19,11:47:19
39.9268566,116.4719749,0,101.7,39587.4912152778,2008-05-19,11:47:21
39.9268533,116.4719533,0,101.7,39587.4912384259,2008-05-19,11:47:23
39.9268583,116.47193,0,105,39587.4912615741,2008-05-19,11:47:25
39.92686,116.4719,0,105,39587.4912847222,2008-05-19,11:47:27
39.9268732,116.4718833,0,105,39587.4913078704,2008-05-19,11:47:29
39.92689,116.4718683,0,108.3,39587.4913310185,2008-05-19,11:47:31
39.926915,116.4718366,0,108.3,39587.4913541667,2008-05-19,11:47:33
39.92693,116.4718066,0,108.3,39587.4913773148,2008-05-19,11:47:35
39.9269432,116.4717733,0,108.3,39587.491400463,2008-05-19,11:47:37
39.9269533,116.4717499,0,111.5,39587.4914236111,2008-05-19,11:47:39
39.9269566,116.47172,0,111.5,39587.4914467593,2008-05-19,11:47:41
39.92696,116.4716916,0,111.5,39587.4914699074,2008-05-19,11:47:43
39.9269633,116.4716599,0,111.5,39587.4914930556,2008-05-19,11:47:45
39.9269766,116.4716399,0,111.5,39587.4915162037,2008-05-19,11:47:47
39.9270033,116.471635,0,111.5,39587.4915393519,2008-05-19,11:47:49
39.9270283,116.4716466,0,111.5,39587.4915625,2008-05-19,11:47:51
39.92704,116.4716433,0,111.5,39587.4915856481,2008-05-19,11:47:53
39.9270483,116.4716583,0,111.5,39587.4916087963,2008-05-19,11:47:55
39.9270316,116.4716283,0,111.5,39587.4916319444,2008-05-19,11:47:57
39.9270083,116.4715599,0,111.5,39587.4916550926,2008-05-19,11:47:59
39.9269916,116.4714816,0,111.5,39587.4916782407,2008-05-19,11:48:01
39.9269933,116.4714466,0,111.5,39587.4917013889,2008-05-19,11:48:03
39.9269933,116.4714149,0,111.5,39587.491724537,2008-05-19,11:48:05
39.9269949,116.4713849,0,111.5,39587.4917476852,2008-05-19,11:48:07
39.9269983,116.4713449,0,111.5,39587.4917708333,2008-05-19,11:48:09
39.9270099,116.4713216,0,111.5,39587.4917939815,2008-05-19,11:48:11
39.9270233,116.4712866,0,111.5,39587.4918171296,2008-05-19,11:48:13
39.9270433,116.4712616,0,111.5,39587.4918402778,2008-05-19,11:48:15
39.9270649,116.471235,0,111.5,39587.4918634259,2008-05-19,11:48:17
39.9270783,116.4712199,0,111.5,39587.4918865741,2008-05-19,11:48:19
39.9271133,116.471215,0,111.5,39587.4919097222,2008-05-19,11:48:21
39.9271366,116.4712,0,111.5,39587.4919328704,2008-05-19,11:48:23
39.9271583,116.4711733,0,111.5,39587.4919560185,2008-05-19,11:48:25
39.9271783,116.4711583,0,111.5,39587.4919791667,2008-05-19,11:48:27
39.9271749,116.4711166,0,111.5,39587.4920023148,2008-05-19,11:48:29
39.9271233,116.4710633,0,111.5,39587.492025463,2008-05-19,11:48:31
39.9271,116.4710316,0,111.5,39587.4920486111,2008-05-19,11:48:33
39.92707,116.4710183,0,111.5,39587.4920717593,2008-05-19,11:48:35
39.9270683,116.4709916,0,111.5,39587.4920949074,2008-05-19,11:48:37
39.9270749,116.4709833,0,111.5,39587.4921180556,2008-05-19,11:48:39
39.9270949,116.4709983,0,111.5,39587.4921412037,2008-05-19,11:48:41
39.9271116,116.471005,0,114.8,39587.4921643519,2008-05-19,11:48:43
39.9271233,116.4710416,0,114.8,39587.4921875,2008-05-19,11:48:45
39.9271416,116.4710883,0,114.8,39587.4922106481,2008-05-19,11:48:47
39.9271683,116.4711283,0,118.1,39587.4922337963,2008-05-19,11:48:49
39.9272033,116.4711933,0,118.1,39587.4922569444,2008-05-19,11:48:51
39.9272616,116.4712366,0,121.4,39587.4922800926,2008-05-19,11:48:53
39.927295,116.4712266,0,121.4,39587.4923032407,2008-05-19,11:48:55
39.9273133,116.4711383,0,121.4,39587.4923263889,2008-05-19,11:48:57
39.9273549,116.4710683,0,121.4,39587.492349537,2008-05-19,11:48:59
39.9273766,116.4710233,0,124.7,39587.4923726852,2008-05-19,11:49:01
39.9273916,116.4709783,0,124.7,39587.4923958333,2008-05-19,11:49:03
39.9273783,116.4709099,0,124.7,39587.4924305556,2008-05-19,11:49:06
39.9273816,116.4708866,0,124.7,39587.4924537037,2008-05-19,11:49:08
