# Supplementary material for: Research on differential privacy protection method based on user tendency
Source: PLoS One. 2023 Oct 26;18(10):e0288823. doi: 10.1371/journal.pone.0288823 (PMC10602288; doi:10.1371/journal.pone.0288823)
Supplement: S5 Data — (ZIP) [file pone.0288823.s005.zip › Data 5-5/153/Trajectory/20080520001816.plt]

Geolife trajectory
WGS 84
Altitude is in Feet
Reserved 3
0,2,255,My Track,0,0,2,8421376
0
39.9274616,116.4712616,0,121.4,39588.0126851852,2008-05-20,00:18:16
39.927465,116.4712833,0,118.1,39588.0126967593,2008-05-20,00:18:17
39.9274699,116.4712983,0,118.1,39588.0127199074,2008-05-20,00:18:19
39.927435,116.4712599,0,118.1,39588.0127430556,2008-05-20,00:18:21
39.9274283,116.4711899,0,118.1,39588.0127662037,2008-05-20,00:18:23
39.927435,116.4711683,0,118.1,39588.0127893519,2008-05-20,00:18:25
39.9274533,116.4711716,0,118.1,39588.0128125,2008-05-20,00:18:27
39.927465,116.47116,0,118.1,39588.0128356481,2008-05-20,00:18:29
39.9274833,116.4711966,0,118.1,39588.0128587963,2008-05-20,00:18:31
39.9275016,116.4711699,0,118.1,39588.0128819444,2008-05-20,00:18:33
39.9275133,116.4710999,0,118.1,39588.0129050926,2008-05-20,00:18:35
39.9275099,116.47108,0,118.1,39588.0129282407,2008-05-20,00:18:37
39.9275266,116.4710666,0,118.1,39588.0129513889,2008-05-20,00:18:39
39.9275433,116.4710483,0,118.1,39588.012974537,2008-05-20,00:18:41
39.9280466,116.4714016,0,118.1,39588.0132407407,2008-05-20,00:19:04
39.9280416,116.4714766,0,118.1,39588.0132638889,2008-05-20,00:19:06
39.9280283,116.4717566,0,121.4,39588.013287037,2008-05-20,00:19:08
39.9280549,116.4719433,0,121.4,39588.0133101852,2008-05-20,00:19:10
39.9281316,116.4720599,0,121.4,39588.0133333333,2008-05-20,00:19:12
39.9281266,116.4721316,0,121.4,39588.0133564815,2008-05-20,00:19:14
39.9281066,116.4721799,0,121.4,39588.0133796296,2008-05-20,00:19:16
39.9280966,116.4722016,0,118.1,39588.0134027778,2008-05-20,00:19:18
39.928095,116.4722016,0,118.1,39588.0134259259,2008-05-20,00:19:20
39.928105,116.4722183,0,118.1,39588.0134490741,2008-05-20,00:19:22
39.9281216,116.4722349,0,118.1,39588.0134722222,2008-05-20,00:19:24
39.9281183,116.4721849,0,118.1,39588.0134953704,2008-05-20,00:19:26
39.9280666,116.4721083,0,121.4,39588.0135185185,2008-05-20,00:19:28
39.9280516,116.4720383,0,121.4,39588.0135416667,2008-05-20,00:19:30
39.9280766,116.4720083,0,121.4,39588.0135648148,2008-05-20,00:19:32
39.9280933,116.4719549,0,121.4,39588.013587963,2008-05-20,00:19:34
39.9281149,116.4719566,0,121.4,39588.0136111111,2008-05-20,00:19:36
39.9281316,116.4719433,0,121.4,39588.0136342593,2008-05-20,00:19:38
39.928135,116.4719599,0,121.4,39588.0136574074,2008-05-20,00:19:40
39.92815,116.4719816,0,121.4,39588.0136805556,2008-05-20,00:19:42
39.928175,116.4719599,0,121.4,39588.0137037037,2008-05-20,00:19:44
39.9282016,116.4719433,0,121.4,39588.0137268519,2008-05-20,00:19:46
39.9282249,116.4719633,0,121.4,39588.01375,2008-05-20,00:19:48
39.9282483,116.4719866,0,121.4,39588.0137731481,2008-05-20,00:19:50
39.9282533,116.4719549,0,121.4,39588.0137962963,2008-05-20,00:19:52
39.9282483,116.471945,0,121.4,39588.0138194444,2008-05-20,00:19:54
39.9282949,116.4719949,0,118.1,39588.0138425926,2008-05-20,00:19:56
39.92833,116.4720383,0,118.1,39588.0138657407,2008-05-20,00:19:58
39.9282983,116.471965,0,118.1,39588.0138888889,2008-05-20,00:20:00
39.928275,116.471875,0,121.4,39588.013912037,2008-05-20,00:20:02
39.92826,116.47186,0,121.4,39588.0140046296,2008-05-20,00:20:10
39.9095216,116.4717016,0,121.4,39588.0228240741,2008-05-20,00:32:52
39.9094233,116.4716649,0,121.4,39588.0228472222,2008-05-20,00:32:54
39.9093399,116.4717016,0,121.4,39588.0228703704,2008-05-20,00:32:56
39.9093199,116.4717066,0,121.4,39588.0228935185,2008-05-20,00:32:58
39.909275,116.4717699,0,121.4,39588.0229166667,2008-05-20,00:33:00
39.9092533,116.4717816,0,121.4,39588.0229398148,2008-05-20,00:33:02
39.9092383,116.4717883,0,121.4,39588.022962963,2008-05-20,00:33:04
39.9092116,116.4717716,0,121.4,39588.0229861111,2008-05-20,00:33:06
39.9091666,116.4717649,0,121.4,39588.0230092593,2008-05-20,00:33:08
39.909135,116.47176,0,121.4,39588.0230324074,2008-05-20,00:33:10
39.9091283,116.4717883,0,121.4,39588.0230555556,2008-05-20,00:33:12
39.9091116,116.4717999,0,121.4,39588.0230787037,2008-05-20,00:33:14
39.9090833,116.4717983,0,121.4,39588.0231018519,2008-05-20,00:33:16
39.9090599,116.4717783,0,121.4,39588.023125,2008-05-20,00:33:18
39.9090166,116.4717633,0,121.4,39588.0231481481,2008-05-20,00:33:20
39.9089782,116.4717616,0,121.4,39588.0231712963,2008-05-20,00:33:22
39.9089299,116.4717683,0,121.4,39588.0231944444,2008-05-20,00:33:24
39.9088883,116.4717583,0,121.4,39588.0232175926,2008-05-20,00:33:26
39.9088516,116.4717449,0,121.4,39588.0232407407,2008-05-20,00:33:28
39.9088449,116.4716999,0,121.4,39588.0232638889,2008-05-20,00:33:30
39.9088233,116.4716816,0,121.4,39588.023287037,2008-05-20,00:33:32
39.9087899,116.47169,0,121.4,39588.0233101852,2008-05-20,00:33:34
39.9087566,116.4716999,0,121.4,39588.0233333333,2008-05-20,00:33:36
39.9087216,116.4717266,0,121.4,39588.0233564815,2008-05-20,00:33:38
39.9086949,116.4717649,0,121.4,39588.0233796296,2008-05-20,00:33:40
39.9086749,116.47179,0,121.4,39588.0234027778,2008-05-20,00:33:42
39.90866,116.4718016,0,121.4,39588.0234259259,2008-05-20,00:33:44
39.9086333,116.47176,0,121.4,39588.0234490741,2008-05-20,00:33:46
39.9086049,116.4717116,0,118.1,39588.0234722222,2008-05-20,00:33:48
39.90857,116.471705,0,118.1,39588.0234953704,2008-05-20,00:33:50
39.9085366,116.4716683,0,118.1,39588.0235185185,2008-05-20,00:33:52
39.908505,116.4716833,0,121.4,39588.0235416667,2008-05-20,00:33:54
39.9084566,116.4717033,0,121.4,39588.0235648148,2008-05-20,00:33:56
39.9084283,116.47172,0,121.4,39588.023587963,2008-05-20,00:33:58
39.90838,116.4717216,0,121.4,39588.0236111111,2008-05-20,00:34:00
39.9083433,116.4716883,0,121.4,39588.0236342593,2008-05-20,00:34:02
39.9083133,116.4716949,0,121.4,39588.0236574074,2008-05-20,00:34:04
39.9082783,116.4717166,0,121.4,39588.0236805556,2008-05-20,00:34:06
39.9082533,116.4716866,0,121.4,39588.0237037037,2008-05-20,00:34:08
39.9082283,116.4716649,0,121.4,39588.0237268518,2008-05-20,00:34:10
39.90821,116.4716066,0,121.4,39588.02375,2008-05-20,00:34:12
39.9081966,116.4715616,0,121.4,39588.0237731481,2008-05-20,00:34:14
39.9081699,116.4715349,0,121.4,39588.0237962963,2008-05-20,00:34:16
39.9081433,116.4715866,0,121.4,39588.0238194444,2008-05-20,00:34:18
39.9081133,116.4716099,0,121.4,39588.0238425926,2008-05-20,00:34:20
39.9080866,116.4715933,0,121.4,39588.0238657407,2008-05-20,00:34:22
39.9080599,116.4715883,0,121.4,39588.0238888889,2008-05-20,00:34:24
39.90804,116.4715983,0,121.4,39588.023912037,2008-05-20,00:34:26
39.9080233,116.4716,0,121.4,39588.0239351852,2008-05-20,00:34:28
39.9080116,116.4715899,0,121.4,39588.0239583333,2008-05-20,00:34:30
39.9079966,116.4715816,0,121.4,39588.0239814815,2008-05-20,00:34:32
39.9079599,116.4715783,0,118.1,39588.0240046296,2008-05-20,00:34:34
39.9079116,116.4715966,0,121.4,39588.0240277778,2008-05-20,00:34:36
39.90786,116.4716616,0,121.4,39588.0240509259,2008-05-20,00:34:38
39.9078233,116.4716683,0,121.4,39588.0240740741,2008-05-20,00:34:40
39.9078116,116.4716799,0,121.4,39588.0240972222,2008-05-20,00:34:42
39.907775,116.4717033,0,121.4,39588.0241203704,2008-05-20,00:34:44
39.9077533,116.4716716,0,121.4,39588.0241435185,2008-05-20,00:34:46
39.90772,116.4716616,0,121.4,39588.0241666667,2008-05-20,00:34:48
39.9076916,116.4716233,0,121.4,39588.0241898148,2008-05-20,00:34:50
39.9076683,116.4716183,0,121.4,39588.024212963,2008-05-20,00:34:52
39.9076433,116.4716116,0,121.4,39588.0242361111,2008-05-20,00:34:54
39.90762,116.4716483,0,121.4,39588.0242592593,2008-05-20,00:34:56
39.9075849,116.4716449,0,121.4,39588.0242824074,2008-05-20,00:34:58
39.9075416,116.4716433,0,121.4,39588.0243055556,2008-05-20,00:35:00
39.9075133,116.4716,0,121.4,39588.0243287037,2008-05-20,00:35:02
39.9074783,116.4716216,0,121.4,39588.0243518518,2008-05-20,00:35:04
39.9074483,116.47167,0,121.4,39588.024375,2008-05-20,00:35:06
39.9074333,116.47167,0,121.4,39588.0243981481,2008-05-20,00:35:08
39.9074283,116.4716933,0,121.4,39588.0244212963,2008-05-20,00:35:10
39.9074183,116.4716983,0,121.4,39588.0244444444,2008-05-20,00:35:12
39.907395,116.4716766,0,121.4,39588.0244675926,2008-05-20,00:35:14
39.9073666,116.4716766,0,121.4,39588.0244907407,2008-05-20,00:35:16
39.9073283,116.4716799,0,121.4,39588.0245138889,2008-05-20,00:35:18
39.9073016,116.4716466,0,121.4,39588.024537037,2008-05-20,00:35:20
39.9072916,116.47158,0,121.4,39588.0245601852,2008-05-20,00:35:22
39.9072716,116.4716033,0,121.4,39588.0245833333,2008-05-20,00:35:24
39.9072733,116.4716083,0,121.4,39588.0246064815,2008-05-20,00:35:26
39.9072583,116.4716249,0,121.4,39588.0246296296,2008-05-20,00:35:28
39.9072433,116.4716266,0,121.4,39588.0246527778,2008-05-20,00:35:30
39.90723,116.4716316,0,121.4,39588.0246759259,2008-05-20,00:35:32
39.9072049,116.47165,0,121.4,39588.0247337963,2008-05-20,00:35:37
39.9071949,116.4716283,0,121.4,39588.0247569444,2008-05-20,00:35:39
39.907185,116.4715983,0,121.4,39588.0247800926,2008-05-20,00:35:41
39.9071816,116.4715716,0,121.4,39588.0248032407,2008-05-20,00:35:43
39.9072066,116.4715333,0,121.4,39588.0248263889,2008-05-20,00:35:45
39.9072233,116.4715283,0,121.4,39588.024849537,2008-05-20,00:35:47
39.9072066,116.4715416,0,121.4,39588.0248726852,2008-05-20,00:35:49
39.9072083,116.4715383,0,121.4,39588.0248958333,2008-05-20,00:35:51
39.9072216,116.471515,0,121.4,39588.0249189815,2008-05-20,00:35:53
39.9072433,116.4714833,0,121.4,39588.0249421296,2008-05-20,00:35:55
39.9072499,116.4714516,0,121.4,39588.0249652778,2008-05-20,00:35:57
39.9072783,116.4714383,0,121.4,39588.0249884259,2008-05-20,00:35:59
39.9073,116.4714166,0,121.4,39588.0250115741,2008-05-20,00:36:01
39.9073366,116.4714283,0,121.4,39588.0250347222,2008-05-20,00:36:03
39.9073633,116.4714383,0,121.4,39588.0250578704,2008-05-20,00:36:05
39.9073783,116.4714533,0,121.4,39588.0250810185,2008-05-20,00:36:07
39.9074066,116.4714816,0,121.4,39588.0251041667,2008-05-20,00:36:09
39.9074199,116.4714683,0,121.4,39588.0251273148,2008-05-20,00:36:11
39.907435,116.4714633,0,121.4,39588.025150463,2008-05-20,00:36:13
39.9074683,116.4714833,0,121.4,39588.0251736111,2008-05-20,00:36:15
39.9074849,116.4714866,0,121.4,39588.0251967593,2008-05-20,00:36:17
39.9075033,116.4714983,0,121.4,39588.0252199074,2008-05-20,00:36:19
39.9075183,116.4715033,0,121.4,39588.0252430556,2008-05-20,00:36:21
39.907535,116.4715199,0,121.4,39588.0252662037,2008-05-20,00:36:23
