# Supplementary material for: Research on differential privacy protection method based on user tendency
Source: PLoS One. 2023 Oct 26;18(10):e0288823. doi: 10.1371/journal.pone.0288823 (PMC10602288; doi:10.1371/journal.pone.0288823)
Supplement: S5 Data — (ZIP) [file pone.0288823.s005.zip › Data 5-5/153/Trajectory/20080520102610.plt]

Geolife trajectory
WGS 84
Altitude is in Feet
Reserved 3
0,2,255,My Track,0,0,2,8421376
0
39.9072833,116.4710666,0,118.1,39588.434837963,2008-05-20,10:26:10
39.9072833,116.4710666,0,118.1,39588.4348958333,2008-05-20,10:26:15
39.9072833,116.4710666,0,118.1,39588.4349189815,2008-05-20,10:26:17
39.9072816,116.4710783,0,118.1,39588.4349421296,2008-05-20,10:26:19
39.9072833,116.4714366,0,118.1,39588.4360416667,2008-05-20,10:27:54
39.9072682,116.471405,0,121.4,39588.4360648148,2008-05-20,10:27:56
39.9072433,116.4713633,0,121.4,39588.4363773148,2008-05-20,10:28:23
39.9072466,116.47137,0,121.4,39588.436400463,2008-05-20,10:28:25
39.9072499,116.471405,0,121.4,39588.4364236111,2008-05-20,10:28:27
39.9072516,116.471445,0,121.4,39588.4364467593,2008-05-20,10:28:29
39.9072533,116.4714983,0,121.4,39588.4364699074,2008-05-20,10:28:31
39.9072583,116.4715466,0,121.4,39588.4364930556,2008-05-20,10:28:33
39.9072682,116.4715899,0,121.4,39588.4365162037,2008-05-20,10:28:35
39.9072816,116.4716166,0,121.4,39588.4365393519,2008-05-20,10:28:37
39.9072983,116.471655,0,121.4,39588.4365625,2008-05-20,10:28:39
39.9073116,116.471685,0,121.4,39588.4365856481,2008-05-20,10:28:41
39.9073316,116.4717283,0,121.4,39588.4366087963,2008-05-20,10:28:43
39.9073616,116.4717666,0,121.4,39588.4366319444,2008-05-20,10:28:45
39.9073866,116.4718016,0,121.4,39588.4366550926,2008-05-20,10:28:47
39.9074266,116.4718166,0,121.4,39588.4366782407,2008-05-20,10:28:49
39.90748,116.4718116,0,121.4,39588.4367013889,2008-05-20,10:28:51
39.9075166,116.4718216,0,121.4,39588.436724537,2008-05-20,10:28:53
39.907595,116.47181,0,121.4,39588.4367476852,2008-05-20,10:28:55
39.9076216,116.47183,0,121.4,39588.4367708333,2008-05-20,10:28:57
39.9076366,116.4718316,0,121.4,39588.4367939815,2008-05-20,10:28:59
39.9076849,116.4718316,0,121.4,39588.4368171296,2008-05-20,10:29:01
39.9077083,116.4718399,0,121.4,39588.4368402778,2008-05-20,10:29:03
39.90772,116.4718616,0,124.7,39588.4368634259,2008-05-20,10:29:05
39.9077399,116.471875,0,124.7,39588.4368865741,2008-05-20,10:29:07
39.9077416,116.4719016,0,124.7,39588.4369097222,2008-05-20,10:29:09
39.9077783,116.4719133,0,124.7,39588.4369328704,2008-05-20,10:29:11
39.9077983,116.4719083,0,124.7,39588.4369560185,2008-05-20,10:29:13
39.907805,116.4719116,0,124.7,39588.4369791667,2008-05-20,10:29:15
39.9078233,116.4719166,0,124.7,39588.4370023148,2008-05-20,10:29:17
39.9078433,116.4718966,0,124.7,39588.437025463,2008-05-20,10:29:19
39.90786,116.4718766,0,124.7,39588.4370486111,2008-05-20,10:29:21
39.9078783,116.47188,0,124.7,39588.4370717593,2008-05-20,10:29:23
39.9078833,116.4719066,0,128,39588.4370949074,2008-05-20,10:29:25
39.9078866,116.4719199,0,128,39588.4371180556,2008-05-20,10:29:27
39.9079083,116.4719366,0,128,39588.4371412037,2008-05-20,10:29:29
39.9079349,116.4719416,0,128,39588.4371643519,2008-05-20,10:29:31
39.9079466,116.471945,0,128,39588.4371875,2008-05-20,10:29:33
39.9079583,116.4719466,0,128,39588.4372106481,2008-05-20,10:29:35
39.9079766,116.4719516,0,128,39588.4372337963,2008-05-20,10:29:37
39.9079949,116.4719516,0,128,39588.4372569444,2008-05-20,10:29:39
39.9080233,116.4719466,0,128,39588.4372800926,2008-05-20,10:29:41
39.90804,116.4719466,0,128,39588.4373032407,2008-05-20,10:29:43
39.9080599,116.4719483,0,128,39588.4373263889,2008-05-20,10:29:45
39.9080966,116.471945,0,128,39588.437349537,2008-05-20,10:29:47
39.9081283,116.4719433,0,128,39588.4373726852,2008-05-20,10:29:49
39.9081516,116.4719416,0,128,39588.4373958333,2008-05-20,10:29:51
39.9081616,116.4719616,0,128,39588.4374189815,2008-05-20,10:29:53
39.9081599,116.472005,0,128,39588.4374421296,2008-05-20,10:29:55
39.9081566,116.4720649,0,128,39588.4374652778,2008-05-20,10:29:57
39.9081299,116.472155,0,131.2,39588.4374884259,2008-05-20,10:29:59
39.9081166,116.4722366,0,131.2,39588.4375115741,2008-05-20,10:30:01
39.90815,116.4722549,0,131.2,39588.4375347222,2008-05-20,10:30:03
39.9082133,116.4721799,0,137.8,39588.4375578704,2008-05-20,10:30:05
39.9081449,116.4722049,0,137.8,39588.4375810185,2008-05-20,10:30:07
39.9081066,116.4722333,0,137.8,39588.4376041667,2008-05-20,10:30:09
39.9081183,116.4722233,0,137.8,39588.4376273148,2008-05-20,10:30:11
39.9081999,116.472155,0,137.8,39588.437650463,2008-05-20,10:30:13
39.9082316,116.4721349,0,137.8,39588.4376736111,2008-05-20,10:30:15
39.9082599,116.4721166,0,137.8,39588.4376967593,2008-05-20,10:30:17
39.9083183,116.4720916,0,137.8,39588.4377199074,2008-05-20,10:30:19
39.9083683,116.4720766,0,134.5,39588.4377430556,2008-05-20,10:30:21
39.9087799,116.471825,0,144.4,39588.4377662037,2008-05-20,10:30:23
39.9087649,116.4718116,0,144.4,39588.4377893518,2008-05-20,10:30:25
39.908755,116.4718216,0,144.4,39588.4378125,2008-05-20,10:30:27
39.9087166,116.4718333,0,144.4,39588.4378356481,2008-05-20,10:30:29
39.9087083,116.4718399,0,144.4,39588.4378587963,2008-05-20,10:30:31
39.9087133,116.471845,0,144.4,39588.4378819444,2008-05-20,10:30:33
39.9086933,116.4718566,0,144.4,39588.4379166667,2008-05-20,10:30:36
39.908715,116.4718633,0,144.4,39588.4379398148,2008-05-20,10:30:38
39.9087599,116.471865,0,144.4,39588.437962963,2008-05-20,10:30:40
39.908795,116.47188,0,144.4,39588.4379861111,2008-05-20,10:30:42
39.9088166,116.4718899,0,144.4,39588.4380092593,2008-05-20,10:30:44
39.9088766,116.4719283,0,144.4,39588.4380324074,2008-05-20,10:30:46
39.9089016,116.4719783,0,144.4,39588.4380555556,2008-05-20,10:30:48
39.9088883,116.47205,0,144.4,39588.4380787037,2008-05-20,10:30:50
39.9088783,116.4720949,0,144.4,39588.4381018518,2008-05-20,10:30:52
39.9088833,116.472125,0,144.4,39588.438125,2008-05-20,10:30:54
39.9088783,116.4721633,0,144.4,39588.4381481481,2008-05-20,10:30:56
39.9089083,116.472175,0,147.6,39588.4381712963,2008-05-20,10:30:58
39.9089183,116.472195,0,147.6,39588.4381944444,2008-05-20,10:31:00
39.9089116,116.4722149,0,147.6,39588.4382175926,2008-05-20,10:31:02
39.9088783,116.4722633,0,147.6,39588.4382407407,2008-05-20,10:31:04
39.9088733,116.4722849,0,147.6,39588.4382638889,2008-05-20,10:31:06
39.9088633,116.4722983,0,150.9,39588.438287037,2008-05-20,10:31:08
39.90887,116.4723049,0,150.9,39588.4383101852,2008-05-20,10:31:10
39.9088816,116.4723066,0,150.9,39588.4383333333,2008-05-20,10:31:12
39.9088999,116.4723,0,150.9,39588.4383564815,2008-05-20,10:31:14
39.9089366,116.4722749,0,150.9,39588.4383796296,2008-05-20,10:31:16
39.9089699,116.4722516,0,150.9,39588.4384027778,2008-05-20,10:31:18
39.9089749,116.4722466,0,150.9,39588.4384259259,2008-05-20,10:31:20
39.9089966,116.4722433,0,150.9,39588.4384490741,2008-05-20,10:31:22
39.9090133,116.4722549,0,150.9,39588.4384722222,2008-05-20,10:31:24
39.9090233,116.4722633,0,150.9,39588.4384953704,2008-05-20,10:31:26
39.9090433,116.4722733,0,150.9,39588.4385185185,2008-05-20,10:31:28
39.909105,116.4722533,0,150.9,39588.4385416667,2008-05-20,10:31:30
39.9091283,116.4722616,0,154.2,39588.4385648148,2008-05-20,10:31:32
39.9091616,116.4722283,0,154.2,39588.438587963,2008-05-20,10:31:34
39.90919,116.4722149,0,154.2,39588.4386111111,2008-05-20,10:31:36
39.90922,116.4721883,0,154.2,39588.4386342593,2008-05-20,10:31:38
39.9092333,116.4721516,0,154.2,39588.4386574074,2008-05-20,10:31:40
39.9092366,116.4721583,0,157.5,39588.4386805556,2008-05-20,10:31:42
39.9092383,116.4721566,0,157.5,39588.4387037037,2008-05-20,10:31:44
39.9092383,116.4721766,0,157.5,39588.4387268518,2008-05-20,10:31:46
39.9092383,116.4721683,0,157.5,39588.43875,2008-05-20,10:31:48
39.9092483,116.4721649,0,157.5,39588.4387731481,2008-05-20,10:31:50
39.9092483,116.4721466,0,157.5,39588.4387962963,2008-05-20,10:31:52
39.9092499,116.4721666,0,157.5,39588.4390393518,2008-05-20,10:32:13
39.9092499,116.47216,0,157.5,39588.4390625,2008-05-20,10:32:15
39.9096666,116.4707966,0,160.8,39588.4392708333,2008-05-20,10:32:33
39.9096416,116.4706933,0,167.3,39588.4392939815,2008-05-20,10:32:35
39.9095333,116.4707849,0,167.3,39588.4393287037,2008-05-20,10:32:38
39.9094683,116.4708483,0,167.3,39588.4393518518,2008-05-20,10:32:40
39.90947,116.470845,0,170.6,39588.439375,2008-05-20,10:32:42
39.9094716,116.4708416,0,170.6,39588.4393981481,2008-05-20,10:32:44
39.9095166,116.4707966,0,167.3,39588.4396296296,2008-05-20,10:33:04
39.9095066,116.4708249,0,167.3,39588.4396527778,2008-05-20,10:33:06
39.9095049,116.4708566,0,167.3,39588.4396759259,2008-05-20,10:33:08
39.909555,116.4709083,0,167.3,39588.4396990741,2008-05-20,10:33:10
39.9095883,116.4709733,0,167.3,39588.4397222222,2008-05-20,10:33:12
39.9096083,116.4710299,0,167.3,39588.4397453704,2008-05-20,10:33:14
39.909625,116.4710633,0,167.3,39588.4397685185,2008-05-20,10:33:16
39.9096416,116.471095,0,167.3,39588.4397916667,2008-05-20,10:33:18
39.90965,116.4711183,0,167.3,39588.4398148148,2008-05-20,10:33:20
39.9096683,116.4711116,0,167.3,39588.439837963,2008-05-20,10:33:22
39.9096916,116.4711416,0,167.3,39588.4398611111,2008-05-20,10:33:24
39.9097266,116.4711566,0,167.3,39588.4398842593,2008-05-20,10:33:26
39.9097633,116.4711766,0,167.3,39588.4399074074,2008-05-20,10:33:28
39.909795,116.4712,0,167.3,39588.4399305556,2008-05-20,10:33:30
39.9098516,116.4712016,0,167.3,39588.4399537037,2008-05-20,10:33:32
39.9098783,116.4712599,0,167.3,39588.4399768518,2008-05-20,10:33:34
39.9099233,116.47127,0,167.3,39588.44,2008-05-20,10:33:36
39.909975,116.4712683,0,167.3,39588.4400231481,2008-05-20,10:33:38
39.9100249,116.4712683,0,167.3,39588.4400462963,2008-05-20,10:33:40
39.9100716,116.4712749,0,170.6,39588.4400694444,2008-05-20,10:33:42
39.9101433,116.4713033,0,170.6,39588.4400925926,2008-05-20,10:33:44
39.9101983,116.4713233,0,170.6,39588.4401157407,2008-05-20,10:33:46
39.9102466,116.4713366,0,170.6,39588.4401388889,2008-05-20,10:33:48
39.9102916,116.4713383,0,170.6,39588.440162037,2008-05-20,10:33:50
39.9103199,116.4713316,0,170.6,39588.4401851852,2008-05-20,10:33:52
39.9103699,116.4713416,0,170.6,39588.4402083333,2008-05-20,10:33:54
39.9103999,116.4713416,0,170.6,39588.4402314815,2008-05-20,10:33:56
39.9104183,116.4713383,0,173.9,39588.4402546296,2008-05-20,10:33:58
39.9104533,116.4713433,0,173.9,39588.4402777778,2008-05-20,10:34:00
39.9104849,116.4713383,0,173.9,39588.4403009259,2008-05-20,10:34:02
39.9104766,116.4713099,0,173.9,39588.4403240741,2008-05-20,10:34:04
39.9104916,116.4713,0,177.2,39588.4403472222,2008-05-20,10:34:06
39.9105283,116.4712816,0,177.2,39588.4403703704,2008-05-20,10:34:08
39.9105983,116.4712583,0,177.2,39588.4403935185,2008-05-20,10:34:10
39.9106333,116.4712383,0,180.4,39588.4404166667,2008-05-20,10:34:12
39.9106033,116.4711683,0,183.7,39588.4404398148,2008-05-20,10:34:14
39.9106316,116.4711133,0,187,39588.440462963,2008-05-20,10:34:16
39.9107533,116.4710283,0,187,39588.4404861111,2008-05-20,10:34:18
39.9108516,116.47095,0,190.3,39588.4405092593,2008-05-20,10:34:20
39.9108416,116.4709516,0,193.6,39588.4408912037,2008-05-20,10:34:53
39.9108233,116.4709383,0,193.6,39588.4409143519,2008-05-20,10:34:55
39.9108233,116.4709383,0,193.6,39588.4412037037,2008-05-20,10:35:20
39.9108316,116.4709449,0,193.6,39588.4412268519,2008-05-20,10:35:22
39.9108233,116.4709299,0,190.3,39588.44125,2008-05-20,10:35:24
39.910815,116.4709166,0,190.3,39588.4412731482,2008-05-20,10:35:26
39.9107949,116.4709083,0,190.3,39588.4412962963,2008-05-20,10:35:28
39.9107733,116.4709249,0,193.6,39588.4413194444,2008-05-20,10:35:30
39.9107499,116.4709316,0,193.6,39588.4413425926,2008-05-20,10:35:32
39.9106916,116.4709866,0,193.6,39588.4413657407,2008-05-20,10:35:34
39.9106466,116.4710316,0,193.6,39588.441400463,2008-05-20,10:35:37
39.9108249,116.4708583,0,193.6,39588.4414351852,2008-05-20,10:35:40
39.9109266,116.47076,0,193.6,39588.4414583333,2008-05-20,10:35:42
39.9109616,116.4707433,0,193.6,39588.4414814815,2008-05-20,10:35:44
39.9110233,116.4707533,0,193.6,39588.4415046296,2008-05-20,10:35:46
39.911055,116.4707983,0,193.6,39588.4415277778,2008-05-20,10:35:48
39.9111466,116.4710299,0,193.6,39588.4415509259,2008-05-20,10:35:50
39.9111933,116.4711266,0,193.6,39588.4415740741,2008-05-20,10:35:52
39.911195,116.4712066,0,193.6,39588.4415972222,2008-05-20,10:35:54
39.9111866,116.47125,0,193.6,39588.4417824074,2008-05-20,10:36:10
39.9111966,116.4712749,0,193.6,39588.4418055556,2008-05-20,10:36:12
39.9112133,116.4713,0,193.6,39588.4418287037,2008-05-20,10:36:14
39.9112283,116.4713383,0,193.6,39588.4418518519,2008-05-20,10:36:16
39.911265,116.4713716,0,193.6,39588.441875,2008-05-20,10:36:18
39.9113066,116.4714299,0,193.6,39588.4418981481,2008-05-20,10:36:20
39.9113833,116.4714349,0,193.6,39588.4419212963,2008-05-20,10:36:22
39.9114266,116.47144,0,193.6,39588.4419444444,2008-05-20,10:36:24
39.9114966,116.4714483,0,193.6,39588.4419675926,2008-05-20,10:36:26
39.9115383,116.47146,0,193.6,39588.4419907407,2008-05-20,10:36:28
39.911575,116.4714633,0,193.6,39588.4420138889,2008-05-20,10:36:30
39.9116166,116.4714533,0,193.6,39588.442037037,2008-05-20,10:36:32
39.9116316,116.4714299,0,193.6,39588.4420601852,2008-05-20,10:36:34
39.9116499,116.471375,0,193.6,39588.4420833333,2008-05-20,10:36:36
39.9116199,116.4712916,0,193.6,39588.4421064815,2008-05-20,10:36:38
39.9116349,116.4712616,0,193.6,39588.4421296296,2008-05-20,10:36:40
39.911645,116.47127,0,196.9,39588.4421527778,2008-05-20,10:36:42
39.9117816,116.4713383,0,196.9,39588.4421759259,2008-05-20,10:36:44
39.9118716,116.4713533,0,196.9,39588.4421990741,2008-05-20,10:36:46
39.9119299,116.4713849,0,196.9,39588.4422222222,2008-05-20,10:36:48
39.9120116,116.47141,0,196.9,39588.4422453704,2008-05-20,10:36:50
39.9120916,116.4714299,0,196.9,39588.4422685185,2008-05-20,10:36:52
39.9121233,116.4714183,0,196.9,39588.4422916667,2008-05-20,10:36:54
39.9121516,116.47141,0,196.9,39588.4423148148,2008-05-20,10:36:56
39.9122183,116.4713933,0,196.9,39588.442337963,2008-05-20,10:36:58
39.9122933,116.4713883,0,196.9,39588.4423611111,2008-05-20,10:37:00
39.9124016,116.4713999,0,196.9,39588.4423842593,2008-05-20,10:37:02
39.9125049,116.4714066,0,196.9,39588.4424074074,2008-05-20,10:37:04
39.9126066,116.4714166,0,196.9,39588.4424305556,2008-05-20,10:37:06
39.9127083,116.4714383,0,196.9,39588.4424537037,2008-05-20,10:37:08
39.9127783,116.4714549,0,196.9,39588.4424768519,2008-05-20,10:37:10
39.9128216,116.4714849,0,196.9,39588.4425,2008-05-20,10:37:12
39.9128516,116.4715066,0,196.9,39588.4425231481,2008-05-20,10:37:14
39.9128833,116.4715183,0,196.9,39588.4425462963,2008-05-20,10:37:16
39.9129116,116.4715399,0,196.9,39588.4425694444,2008-05-20,10:37:18
39.9129316,116.47155,0,200.1,39588.4425925926,2008-05-20,10:37:20
39.9129533,116.4715683,0,200.1,39588.4426157407,2008-05-20,10:37:22
39.9129666,116.4715699,0,200.1,39588.4426388889,2008-05-20,10:37:24
39.9129833,116.4715883,0,200.1,39588.442662037,2008-05-20,10:37:26
39.9129816,116.4715949,0,200.1,39588.4428356481,2008-05-20,10:37:41
39.9129783,116.4715866,0,200.1,39588.4428587963,2008-05-20,10:37:43
39.9129716,116.4715883,0,200.1,39588.4428819444,2008-05-20,10:37:45
39.9129649,116.4715949,0,200.1,39588.4429050926,2008-05-20,10:37:47
39.9129649,116.4715949,0,200.1,39588.4437268519,2008-05-20,10:38:58
39.9129666,116.4716033,0,200.1,39588.44375,2008-05-20,10:39:00
39.9130099,116.471615,0,200.1,39588.4437731481,2008-05-20,10:39:02
39.9130833,116.4716216,0,200.1,39588.4437962963,2008-05-20,10:39:04
39.9131682,116.4716283,0,196.9,39588.4438194444,2008-05-20,10:39:06
39.9132716,116.4716483,0,196.9,39588.4438425926,2008-05-20,10:39:08
39.9133749,116.4716566,0,196.9,39588.4438657407,2008-05-20,10:39:10
39.9134916,116.4716833,0,196.9,39588.4438888889,2008-05-20,10:39:12
39.9136083,116.4716933,0,193.6,39588.443912037,2008-05-20,10:39:14
39.9137233,116.47169,0,193.6,39588.4439351852,2008-05-20,10:39:16
39.91384,116.47169,0,193.6,39588.4439583333,2008-05-20,10:39:18
39.9139649,116.4717116,0,193.6,39588.4439814815,2008-05-20,10:39:20
39.9140733,116.4717083,0,193.6,39588.4440046296,2008-05-20,10:39:22
39.9141783,116.4717166,0,193.6,39588.4440277778,2008-05-20,10:39:24
39.9142966,116.4717283,0,193.6,39588.4440509259,2008-05-20,10:39:26
39.9144249,116.4717433,0,193.6,39588.4440740741,2008-05-20,10:39:28
39.9145499,116.4717383,0,196.9,39588.4440972222,2008-05-20,10:39:30
39.9147016,116.4717483,0,196.9,39588.4441203704,2008-05-20,10:39:32
39.9148366,116.4717499,0,200.1,39588.4441435185,2008-05-20,10:39:34
39.9149766,116.4717533,0,200.1,39588.4441666667,2008-05-20,10:39:36
39.9150999,116.4716883,0,200.1,39588.4441898148,2008-05-20,10:39:38
39.9152316,116.4716016,0,200.1,39588.444212963,2008-05-20,10:39:40
39.9154499,116.4716133,0,203.4,39588.4442361111,2008-05-20,10:39:42
39.9156366,116.4715949,0,203.4,39588.4442592593,2008-05-20,10:39:44
39.9158233,116.4716183,0,203.4,39588.4442824074,2008-05-20,10:39:46
39.9159783,116.4716433,0,203.4,39588.4443055556,2008-05-20,10:39:48
39.9161083,116.4716833,0,203.4,39588.4443287037,2008-05-20,10:39:50
39.9161883,116.47169,0,203.4,39588.4443518519,2008-05-20,10:39:52
39.9162633,116.4716966,0,206.7,39588.444375,2008-05-20,10:39:54
39.9162933,116.471685,0,203.4,39588.4443981481,2008-05-20,10:39:56
39.9163083,116.4716783,0,203.4,39588.4448032407,2008-05-20,10:40:31
39.9163333,116.4716766,0,203.4,39588.4448263889,2008-05-20,10:40:33
39.9163783,116.4716733,0,203.4,39588.444849537,2008-05-20,10:40:35
39.9164383,116.4716683,0,203.4,39588.4448726852,2008-05-20,10:40:37
39.9165149,116.4716766,0,203.4,39588.4448958333,2008-05-20,10:40:39
39.9165983,116.4716816,0,203.4,39588.4449189815,2008-05-20,10:40:41
39.916675,116.4716866,0,203.4,39588.4449421296,2008-05-20,10:40:43
39.9167183,116.4716883,0,203.4,39588.4449652778,2008-05-20,10:40:45
39.9167,116.4716733,0,203.4,39588.4452662037,2008-05-20,10:41:11
39.9167316,116.4716733,0,203.4,39588.4453009259,2008-05-20,10:41:14
39.9167833,116.4716749,0,203.4,39588.4453240741,2008-05-20,10:41:16
39.9168599,116.4716683,0,203.4,39588.4453472222,2008-05-20,10:41:18
39.9169449,116.4716733,0,203.4,39588.4453703704,2008-05-20,10:41:20
39.9170916,116.4716866,0,203.4,39588.4453935185,2008-05-20,10:41:22
39.9172483,116.4717033,0,203.4,39588.4454166667,2008-05-20,10:41:24
39.9174133,116.4717283,0,203.4,39588.4454398148,2008-05-20,10:41:26
39.9175766,116.47174,0,203.4,39588.445462963,2008-05-20,10:41:28
39.9177483,116.4717383,0,203.4,39588.4454861111,2008-05-20,10:41:30
39.917965,116.471755,0,203.4,39588.4455092593,2008-05-20,10:41:32
39.9181683,116.4717816,0,203.4,39588.4455324074,2008-05-20,10:41:34
39.9183783,116.4718116,0,203.4,39588.4455555556,2008-05-20,10:41:36
39.918595,116.4718399,0,203.4,39588.4455787037,2008-05-20,10:41:38
39.9187949,116.4718483,0,203.4,39588.4456018518,2008-05-20,10:41:40
39.9189916,116.4718516,0,203.4,39588.445625,2008-05-20,10:41:42
39.9191766,116.4718499,0,200.1,39588.4456481481,2008-05-20,10:41:44
39.9193549,116.4718499,0,200.1,39588.4456712963,2008-05-20,10:41:46
39.9194966,116.4718466,0,200.1,39588.4456944444,2008-05-20,10:41:48
39.9195816,116.4718266,0,200.1,39588.4457175926,2008-05-20,10:41:50
39.9195616,116.4718083,0,203.4,39588.4457407407,2008-05-20,10:41:52
39.9195816,116.4717849,0,203.4,39588.4457638889,2008-05-20,10:41:54
39.9195949,116.4717533,0,203.4,39588.445787037,2008-05-20,10:41:56
39.9196083,116.4717283,0,203.4,39588.4458101852,2008-05-20,10:41:58
39.9196133,116.4717133,0,203.4,39588.4458333333,2008-05-20,10:42:00
39.9196249,116.4716999,0,200.1,39588.4459953704,2008-05-20,10:42:14
39.9196683,116.4716949,0,200.1,39588.4460185185,2008-05-20,10:42:16
39.9197383,116.4716916,0,200.1,39588.4460416667,2008-05-20,10:42:18
39.9198066,116.4716649,0,200.1,39588.4460648148,2008-05-20,10:42:20
39.9198166,116.4716433,0,200.1,39588.446087963,2008-05-20,10:42:22
39.919825,116.4716383,0,200.1,39588.4461111111,2008-05-20,10:42:24
39.9198433,116.4716283,0,200.1,39588.4461342593,2008-05-20,10:42:26
39.9198716,116.4716416,0,200.1,39588.4461574074,2008-05-20,10:42:28
39.9199233,116.4716383,0,200.1,39588.4461805556,2008-05-20,10:42:30
39.9200233,116.471655,0,200.1,39588.4462037037,2008-05-20,10:42:32
39.9201766,116.4716783,0,200.1,39588.4462268518,2008-05-20,10:42:34
39.9203249,116.471685,0,200.1,39588.44625,2008-05-20,10:42:36
39.9204616,116.4716816,0,200.1,39588.4462731481,2008-05-20,10:42:38
39.9205783,116.4716749,0,200.1,39588.4462962963,2008-05-20,10:42:40
39.9206616,116.4716583,0,200.1,39588.4463194444,2008-05-20,10:42:42
39.9207333,116.4716566,0,200.1,39588.4463425926,2008-05-20,10:42:44
39.92078,116.471655,0,200.1,39588.4463657407,2008-05-20,10:42:46
39.9207966,116.4716766,0,200.1,39588.4469097222,2008-05-20,10:43:33
39.9208399,116.4716516,0,200.1,39588.4469328704,2008-05-20,10:43:35
39.9209149,116.4716416,0,200.1,39588.4469560185,2008-05-20,10:43:37
39.9210099,116.4716683,0,200.1,39588.4469791667,2008-05-20,10:43:39
39.9211199,116.4717149,0,200.1,39588.4470023148,2008-05-20,10:43:41
39.9212566,116.4717299,0,200.1,39588.447025463,2008-05-20,10:43:43
39.9213866,116.4717733,0,200.1,39588.4470486111,2008-05-20,10:43:45
39.9215116,116.4718283,0,200.1,39588.4470717593,2008-05-20,10:43:47
39.9216433,116.4718849,0,200.1,39588.4470949074,2008-05-20,10:43:49
39.9217783,116.4718833,0,200.1,39588.4471180556,2008-05-20,10:43:51
39.9219049,116.4718933,0,200.1,39588.4471412037,2008-05-20,10:43:53
39.9220516,116.4718849,0,196.9,39588.4471643518,2008-05-20,10:43:55
39.922205,116.471865,0,196.9,39588.4471875,2008-05-20,10:43:57
39.922365,116.4718499,0,196.9,39588.4472106481,2008-05-20,10:43:59
39.9225199,116.471845,0,193.6,39588.4472337963,2008-05-20,10:44:01
39.922685,116.4718316,0,193.6,39588.4472569444,2008-05-20,10:44:03
39.9228566,116.4718516,0,193.6,39588.4472800926,2008-05-20,10:44:05
39.9230333,116.471865,0,190.3,39588.4473032407,2008-05-20,10:44:07
39.9232183,116.4718849,0,190.3,39588.4473263889,2008-05-20,10:44:09
39.9234216,116.4718866,0,187,39588.447349537,2008-05-20,10:44:11
39.9236333,116.471895,0,183.7,39588.4473726852,2008-05-20,10:44:13
39.9238299,116.4719049,0,180.4,39588.4473958333,2008-05-20,10:44:15
39.9240183,116.4719183,0,180.4,39588.4474189815,2008-05-20,10:44:17
39.9241783,116.4719266,0,173.9,39588.4474421296,2008-05-20,10:44:19
39.924295,116.47193,0,170.6,39588.4474652778,2008-05-20,10:44:21
39.9243899,116.4719583,0,167.3,39588.4474884259,2008-05-20,10:44:23
39.924465,116.4719833,0,160.8,39588.4475115741,2008-05-20,10:44:25
39.9245366,116.471985,0,154.2,39588.4475347222,2008-05-20,10:44:27
39.9246099,116.4719833,0,150.9,39588.4475578704,2008-05-20,10:44:29
39.9246916,116.4719866,0,147.6,39588.4475810185,2008-05-20,10:44:31
39.9247916,116.4719899,0,144.4,39588.4476041667,2008-05-20,10:44:33
39.9249083,116.4719966,0,137.8,39588.4476273148,2008-05-20,10:44:35
39.9250416,116.472,0,131.2,39588.447650463,2008-05-20,10:44:37
39.9251816,116.4719949,0,124.7,39588.4476736111,2008-05-20,10:44:39
39.9253233,116.472005,0,118.1,39588.4476967593,2008-05-20,10:44:41
39.9254783,116.47202,0,114.8,39588.4477199074,2008-05-20,10:44:43
39.9256449,116.4720333,0,108.3,39588.4477430556,2008-05-20,10:44:45
39.9258183,116.4720433,0,101.7,39588.4477662037,2008-05-20,10:44:47
39.9260016,116.472055,0,95.1,39588.4477893518,2008-05-20,10:44:49
39.9261933,116.47207,0,85.3,39588.4478125,2008-05-20,10:44:51
39.9263816,116.472085,0,91.9,39588.4478356481,2008-05-20,10:44:53
39.9265733,116.47212,0,85.3,39588.4478587963,2008-05-20,10:44:55
39.9267149,116.47214,0,91.9,39588.4478819444,2008-05-20,10:44:57
39.9268083,116.4721433,0,108.3,39588.4479050926,2008-05-20,10:44:59
39.9268732,116.4721366,0,118.1,39588.4479282407,2008-05-20,10:45:01
39.926905,116.4721233,0,128,39588.4479513889,2008-05-20,10:45:03
39.92693,116.4721133,0,131.2,39588.447974537,2008-05-20,10:45:05
39.9269483,116.4721516,0,137.8,39588.4479976852,2008-05-20,10:45:07
39.9269566,116.4722116,0,137.8,39588.4480208333,2008-05-20,10:45:09
39.9269533,116.47233,0,137.8,39588.4480439815,2008-05-20,10:45:11
39.9269533,116.4724983,0,141.1,39588.4480671296,2008-05-20,10:45:13
39.9269783,116.4727016,0,141.1,39588.4480902778,2008-05-20,10:45:15
39.9270783,116.4728999,0,150.9,39588.4481134259,2008-05-20,10:45:17
39.9271316,116.4729933,0,157.5,39588.4481365741,2008-05-20,10:45:19
39.9271566,116.4730516,0,157.5,39588.4481712963,2008-05-20,10:45:22
39.927125,116.4730783,0,160.8,39588.4481944444,2008-05-20,10:45:24
39.9271116,116.4730983,0,160.8,39588.4482175926,2008-05-20,10:45:26
39.9269866,116.4731766,0,160.8,39588.4482407407,2008-05-20,10:45:28
39.9269133,116.4731966,0,170.6,39588.4482638889,2008-05-20,10:45:30
39.9269099,116.4731483,0,173.9,39588.448287037,2008-05-20,10:45:32
39.9269432,116.4731116,0,180.4,39588.4483101852,2008-05-20,10:45:34
39.9269799,116.4730683,0,180.4,39588.4483333333,2008-05-20,10:45:36
39.9270116,116.4730199,0,187,39588.4483564815,2008-05-20,10:45:38
39.9270733,116.4729516,0,190.3,39588.4483796296,2008-05-20,10:45:40
39.9271083,116.4728583,0,200.1,39588.4484027778,2008-05-20,10:45:42
39.9271333,116.472805,0,210,39588.4484259259,2008-05-20,10:45:44
39.9271116,116.4727166,0,216.5,39588.4484490741,2008-05-20,10:45:46
39.9271,116.4726683,0,223.1,39588.4484722222,2008-05-20,10:45:48
39.9271166,116.4726283,0,229.7,39588.4484953704,2008-05-20,10:45:50
39.9271083,116.4726133,0,232.9,39588.4485185185,2008-05-20,10:45:52
39.9270899,116.4725833,0,232.9,39588.4485416667,2008-05-20,10:45:54
39.9270966,116.4725733,0,232.9,39588.4485648148,2008-05-20,10:45:56
39.9270949,116.4725649,0,232.9,39588.448587963,2008-05-20,10:45:58
39.9271016,116.4725649,0,232.9,39588.4486111111,2008-05-20,10:46:00
39.9271083,116.4725616,0,236.2,39588.4486342593,2008-05-20,10:46:02
39.9270966,116.4725416,0,236.2,39588.4486574074,2008-05-20,10:46:04
39.9270866,116.4725083,0,239.5,39588.4486805556,2008-05-20,10:46:06
39.9270916,116.4724999,0,239.5,39588.4487037037,2008-05-20,10:46:08
39.9271483,116.4724516,0,249.3,39588.4487268519,2008-05-20,10:46:10
39.9271483,116.4724133,0,252.6,39588.44875,2008-05-20,10:46:12
39.9271449,116.4723549,0,252.6,39588.4487731481,2008-05-20,10:46:14
39.927115,116.4722549,0,252.6,39588.4487962963,2008-05-20,10:46:16
39.9271,116.47221,0,252.6,39588.4488194444,2008-05-20,10:46:18
39.9270933,116.4721716,0,252.6,39588.4488425926,2008-05-20,10:46:20
39.9270916,116.4721366,0,252.6,39588.4488657407,2008-05-20,10:46:22
39.9270916,116.4721016,0,252.6,39588.4488888889,2008-05-20,10:46:24
39.9270933,116.4720649,0,249.3,39588.448912037,2008-05-20,10:46:26
39.9270899,116.4720449,0,249.3,39588.4489351852,2008-05-20,10:46:28
39.927085,116.472005,0,249.3,39588.4489583333,2008-05-20,10:46:30
39.927085,116.4719916,0,246.1,39588.4489814815,2008-05-20,10:46:32
39.9270833,116.471985,0,246.1,39588.4490046296,2008-05-20,10:46:34
39.9270833,116.4719899,0,242.8,39588.4490277778,2008-05-20,10:46:36
39.9270816,116.471985,0,239.5,39588.4490509259,2008-05-20,10:46:38
39.9270766,116.4719766,0,236.2,39588.4490740741,2008-05-20,10:46:40
39.9270733,116.47197,0,236.2,39588.4490972222,2008-05-20,10:46:42
39.9270683,116.4719749,0,232.9,39588.4491203704,2008-05-20,10:46:44
39.9270566,116.4719833,0,229.7,39588.4491435185,2008-05-20,10:46:46
39.9270483,116.4719766,0,226.4,39588.4491666667,2008-05-20,10:46:48
39.92704,116.4719533,0,226.4,39588.4491898148,2008-05-20,10:46:50
39.9270316,116.47193,0,229.7,39588.449212963,2008-05-20,10:46:52
39.9270266,116.4719133,0,226.4,39588.4492361111,2008-05-20,10:46:54
39.9270199,116.4718933,0,226.4,39588.4492592593,2008-05-20,10:46:56
39.9270216,116.4718899,0,226.4,39588.4492824074,2008-05-20,10:46:58
39.9270233,116.4718733,0,226.4,39588.4493055556,2008-05-20,10:47:00
39.9270166,116.4718466,0,226.4,39588.4493287037,2008-05-20,10:47:02
39.927015,116.4718199,0,226.4,39588.4493518519,2008-05-20,10:47:04
39.9269949,116.4717849,0,223.1,39588.449375,2008-05-20,10:47:06
39.926975,116.4717533,0,223.1,39588.4493981482,2008-05-20,10:47:08
39.92696,116.4717283,0,223.1,39588.4494212963,2008-05-20,10:47:10
39.926945,116.4717166,0,219.8,39588.4494444444,2008-05-20,10:47:12
39.9269416,116.471725,0,216.5,39588.4494675926,2008-05-20,10:47:14
39.9269466,116.471725,0,213.3,39588.4494907407,2008-05-20,10:47:16
39.9269416,116.4717283,0,213.3,39588.449525463,2008-05-20,10:47:19
39.9269483,116.47172,0,213.3,39588.4495486111,2008-05-20,10:47:21
39.9269432,116.4717016,0,213.3,39588.4495717593,2008-05-20,10:47:23
39.9269483,116.4716916,0,210,39588.4495949074,2008-05-20,10:47:25
39.9269616,116.4716799,0,210,39588.4496180556,2008-05-20,10:47:27
39.926975,116.4716599,0,210,39588.4496412037,2008-05-20,10:47:29
39.92696,116.4716366,0,210,39588.4496643519,2008-05-20,10:47:31
39.9269399,116.471615,0,210,39588.4496875,2008-05-20,10:47:33
39.9269366,116.4715749,0,210,39588.4497106481,2008-05-20,10:47:35
39.9268816,116.47151,0,210,39588.4497337963,2008-05-20,10:47:37
39.9268933,116.4714416,0,206.7,39588.4497569444,2008-05-20,10:47:39
39.9268849,116.4714066,0,206.7,39588.4497800926,2008-05-20,10:47:41
39.9268799,116.4713633,0,210,39588.4498032407,2008-05-20,10:47:43
39.9268866,116.47134,0,210,39588.4498263889,2008-05-20,10:47:45
39.9268732,116.4713083,0,210,39588.449849537,2008-05-20,10:47:47
39.926875,116.4712899,0,210,39588.4498726852,2008-05-20,10:47:49
39.9268833,116.4712666,0,213.3,39588.4498958333,2008-05-20,10:47:51
39.9268866,116.4712383,0,213.3,39588.4499189815,2008-05-20,10:47:53
39.92689,116.4712033,0,213.3,39588.4499421296,2008-05-20,10:47:55
39.9268866,116.4711399,0,213.3,39588.4499652778,2008-05-20,10:47:57
39.9268949,116.4710999,0,213.3,39588.4499884259,2008-05-20,10:47:59
39.9269116,116.471075,0,213.3,39588.4500115741,2008-05-20,10:48:01
39.92693,116.4710499,0,213.3,39588.4500347222,2008-05-20,10:48:03
39.9269466,116.4710333,0,213.3,39588.4500578704,2008-05-20,10:48:05
39.9269583,116.4710166,0,213.3,39588.4500810185,2008-05-20,10:48:07
39.9269666,116.4710166,0,213.3,39588.4501041667,2008-05-20,10:48:09
39.92697,116.4709816,0,213.3,39588.4501273148,2008-05-20,10:48:11
39.9269649,116.4709766,0,213.3,39588.450150463,2008-05-20,10:48:13
39.9269733,116.4709466,0,213.3,39588.4501736111,2008-05-20,10:48:15
39.9269633,116.4709166,0,213.3,39588.4501967593,2008-05-20,10:48:17
39.9269649,116.4708933,0,213.3,39588.4502199074,2008-05-20,10:48:19
39.92697,116.4708766,0,213.3,39588.4502430556,2008-05-20,10:48:21
39.9269616,116.4708666,0,213.3,39588.4502662037,2008-05-20,10:48:23
39.92697,116.4708516,0,213.3,39588.4503009259,2008-05-20,10:48:26
39.9269933,116.4708466,0,216.5,39588.4505324074,2008-05-20,10:48:46
39.9269933,116.4708466,0,216.5,39588.4505902778,2008-05-20,10:48:51
39.9269899,116.4708433,0,216.5,39588.4506134259,2008-05-20,10:48:53
39.9269883,116.4708183,0,216.5,39588.4506365741,2008-05-20,10:48:55
39.9270049,116.4707916,0,216.5,39588.4506597222,2008-05-20,10:48:57
