# Supplementary material for: Research on differential privacy protection method based on user tendency
Source: PLoS One. 2023 Oct 26;18(10):e0288823. doi: 10.1371/journal.pone.0288823 (PMC10602288; doi:10.1371/journal.pone.0288823)
Supplement: S5 Data — (ZIP) [file pone.0288823.s005.zip › Data 5-5/153/Trajectory/20080521001850.plt]

Geolife trajectory
WGS 84
Altitude is in Feet
Reserved 3
0,2,255,My Track,0,0,2,8421376
0
39.9273699,116.4709783,0,210,39589.0130787037,2008-05-21,00:18:50
39.9273749,116.4709866,0,210,39589.0130902778,2008-05-21,00:18:51
39.9273599,116.470985,0,210,39589.0131597222,2008-05-21,00:18:57
39.9273466,116.4709933,0,210,39589.0131828704,2008-05-21,00:18:59
39.9273266,116.4709999,0,210,39589.0132060185,2008-05-21,00:19:01
39.9272966,116.4710266,0,210,39589.0132291667,2008-05-21,00:19:03
39.9272983,116.4710316,0,210,39589.0132523148,2008-05-21,00:19:05
39.92732,116.47104,0,210,39589.013275463,2008-05-21,00:19:07
39.9273816,116.4711316,0,210,39589.0133333333,2008-05-21,00:19:12
39.927545,116.4715683,0,210,39589.0138773148,2008-05-21,00:19:59
39.9274216,116.4715533,0,210,39589.013900463,2008-05-21,00:20:01
39.9273383,116.4715483,0,210,39589.0139236111,2008-05-21,00:20:03
39.927295,116.4715533,0,210,39589.0139467593,2008-05-21,00:20:05
39.9272466,116.4715549,0,210,39589.0139699074,2008-05-21,00:20:07
39.9272516,116.4715566,0,210,39589.0139930556,2008-05-21,00:20:09
39.9272316,116.4716099,0,210,39589.0140393519,2008-05-21,00:20:13
39.9291766,116.4729383,0,210,39589.0163078704,2008-05-21,00:23:29
39.92919,116.4729083,0,210,39589.016400463,2008-05-21,00:23:37
39.9291816,116.4729183,0,210,39589.0164236111,2008-05-21,00:23:39
39.9291816,116.4729183,0,210,39589.0165625,2008-05-21,00:23:51
39.9291866,116.4729116,0,210,39589.0165856481,2008-05-21,00:23:53
39.9291833,116.4729216,0,210,39589.0166087963,2008-05-21,00:23:55
39.929175,116.4729333,0,210,39589.0166319444,2008-05-21,00:23:57
39.9291666,116.4729433,0,210,39589.0166550926,2008-05-21,00:23:59
39.9291583,116.4729383,0,210,39589.0169444444,2008-05-21,00:24:24
39.9291549,116.4729383,0,210,39589.0170833333,2008-05-21,00:24:36
39.9291583,116.472945,0,210,39589.0171064815,2008-05-21,00:24:38
39.9291366,116.472925,0,210,39589.0171296296,2008-05-21,00:24:40
39.9290316,116.4728149,0,210,39589.0171527778,2008-05-21,00:24:42
39.9289766,116.47275,0,210,39589.0171759259,2008-05-21,00:24:44
39.9289233,116.4726399,0,210,39589.0171990741,2008-05-21,00:24:46
39.9288433,116.4724249,0,210,39589.0172222222,2008-05-21,00:24:48
39.9288266,116.4723383,0,210,39589.0172453704,2008-05-21,00:24:50
39.9287333,116.4721349,0,210,39589.0172685185,2008-05-21,00:24:52
39.9286616,116.4721233,0,210,39589.0172916667,2008-05-21,00:24:54
39.9286333,116.472085,0,210,39589.0173148148,2008-05-21,00:24:56
39.9286049,116.4720583,0,210,39589.017337963,2008-05-21,00:24:58
39.928555,116.4720533,0,210,39589.0173611111,2008-05-21,00:25:00
39.92846,116.4721233,0,210,39589.0173842593,2008-05-21,00:25:02
39.9283933,116.4721416,0,210,39589.0174074074,2008-05-21,00:25:04
39.9283316,116.4721766,0,210,39589.0174305556,2008-05-21,00:25:06
39.9282916,116.47219,0,210,39589.0174537037,2008-05-21,00:25:08
39.9282716,116.4722083,0,210,39589.0174768518,2008-05-21,00:25:10
39.928315,116.4721499,0,210,39589.0175810185,2008-05-21,00:25:19
39.9282766,116.4721666,0,210,39589.0176041667,2008-05-21,00:25:21
39.9229666,116.4719566,0,193.6,39589.0183564815,2008-05-21,00:26:26
39.9227633,116.4719433,0,200.1,39589.0183796296,2008-05-21,00:26:28
39.9225683,116.4719066,0,203.4,39589.0184027778,2008-05-21,00:26:30
39.92242,116.4719049,0,206.7,39589.0184259259,2008-05-21,00:26:32
39.9223283,116.4719066,0,206.7,39589.0184490741,2008-05-21,00:26:34
39.92005,116.4718466,0,219.8,39589.0196875,2008-05-21,00:28:21
39.9200383,116.4718433,0,216.5,39589.0197106482,2008-05-21,00:28:23
39.9200383,116.4718199,0,216.5,39589.0197337963,2008-05-21,00:28:25
39.9200483,116.4717999,0,216.5,39589.0197569444,2008-05-21,00:28:27
39.9200933,116.4718333,0,216.5,39589.0197800926,2008-05-21,00:28:29
39.9200999,116.4718516,0,216.5,39589.0198032407,2008-05-21,00:28:31
39.9201183,116.4718816,0,216.5,39589.0198263889,2008-05-21,00:28:33
39.92015,116.4718983,0,213.3,39589.019849537,2008-05-21,00:28:35
39.9201799,116.4719283,0,213.3,39589.0198726852,2008-05-21,00:28:37
39.9202083,116.4719383,0,213.3,39589.0199074074,2008-05-21,00:28:40
39.9201216,116.4719233,0,213.3,39589.0199652778,2008-05-21,00:28:45
39.9200783,116.471945,0,213.3,39589.0199884259,2008-05-21,00:28:47
39.9200566,116.4719533,0,213.3,39589.0200115741,2008-05-21,00:28:49
39.9200233,116.4719616,0,213.3,39589.0200347222,2008-05-21,00:28:51
39.9200399,116.47198,0,213.3,39589.0200578704,2008-05-21,00:28:53
39.9200266,116.4720066,0,213.3,39589.0202662037,2008-05-21,00:29:11
39.9200016,116.4720249,0,213.3,39589.0202893519,2008-05-21,00:29:13
39.9199483,116.4720533,0,213.3,39589.0203125,2008-05-21,00:29:15
39.9198899,116.4721016,0,213.3,39589.0203356481,2008-05-21,00:29:17
39.9194083,116.4719433,0,213.3,39589.0203935185,2008-05-21,00:29:22
39.9191933,116.4719116,0,213.3,39589.0204166667,2008-05-21,00:29:24
39.91904,116.4719283,0,213.3,39589.0204398148,2008-05-21,00:29:26
39.9188833,116.4719216,0,213.3,39589.020462963,2008-05-21,00:29:28
39.9179383,116.4718683,0,213.3,39589.0205902778,2008-05-21,00:29:39
39.9177699,116.47186,0,213.3,39589.0206134259,2008-05-21,00:29:41
39.9176066,116.4718366,0,213.3,39589.0206365741,2008-05-21,00:29:43
39.9174399,116.4718233,0,213.3,39589.0206597222,2008-05-21,00:29:45
39.9172833,116.4718183,0,213.3,39589.0206828704,2008-05-21,00:29:47
39.9171166,116.4718016,0,213.3,39589.0207060185,2008-05-21,00:29:49
39.9169783,116.4717766,0,213.3,39589.0207291667,2008-05-21,00:29:51
39.9168566,116.4717616,0,213.3,39589.0207523148,2008-05-21,00:29:53
39.916475,116.4716749,0,213.3,39589.0208217593,2008-05-21,00:29:59
39.9163749,116.4716566,0,213.3,39589.0208449074,2008-05-21,00:30:01
39.9162849,116.4716066,0,213.3,39589.0208680556,2008-05-21,00:30:03
39.9161983,116.4715949,0,213.3,39589.0208912037,2008-05-21,00:30:05
39.9161383,116.4715983,0,213.3,39589.0209143519,2008-05-21,00:30:07
39.9160966,116.4716033,0,213.3,39589.0209375,2008-05-21,00:30:09
39.9162516,116.4718283,0,213.3,39589.0212384259,2008-05-21,00:30:35
39.9162116,116.47183,0,213.3,39589.0212615741,2008-05-21,00:30:37
39.9161899,116.4718266,0,213.3,39589.0212847222,2008-05-21,00:30:39
39.9161766,116.4718199,0,213.3,39589.0213425926,2008-05-21,00:30:44
39.9161666,116.4718066,0,213.3,39589.0214467593,2008-05-21,00:30:53
39.9161366,116.4718183,0,213.3,39589.0214699074,2008-05-21,00:30:55
39.9156133,116.4718733,0,213.3,39589.0216087963,2008-05-21,00:31:07
39.9149966,116.4717933,0,213.3,39589.021712963,2008-05-21,00:31:16
39.9149033,116.4717649,0,213.3,39589.0217361111,2008-05-21,00:31:18
39.9148283,116.4717233,0,213.3,39589.0217592593,2008-05-21,00:31:20
39.9147116,116.4716799,0,213.3,39589.0217939815,2008-05-21,00:31:23
39.9146633,116.4716633,0,213.3,39589.0218171296,2008-05-21,00:31:25
39.9147683,116.471795,0,213.3,39589.0218981481,2008-05-21,00:31:32
39.9147816,116.4717999,0,213.3,39589.0219212963,2008-05-21,00:31:34
39.9147983,116.4718199,0,213.3,39589.0219444444,2008-05-21,00:31:36
39.91485,116.4718549,0,213.3,39589.0220138889,2008-05-21,00:31:42
39.9148699,116.4718633,0,213.3,39589.022037037,2008-05-21,00:31:44
39.9148833,116.4718849,0,213.3,39589.0221180556,2008-05-21,00:31:51
39.91485,116.4718199,0,213.3,39589.0223726852,2008-05-21,00:32:13
39.9148416,116.4718083,0,213.3,39589.0223958333,2008-05-21,00:32:15
39.91468,116.4719083,0,213.3,39589.0225925926,2008-05-21,00:32:32
39.9146133,116.47193,0,213.3,39589.0226157407,2008-05-21,00:32:34
39.9145333,116.4719183,0,213.3,39589.0226388889,2008-05-21,00:32:36
39.9144366,116.4718983,0,213.3,39589.022662037,2008-05-21,00:32:38
39.9143516,116.4718549,0,213.3,39589.0226851852,2008-05-21,00:32:40
39.9141383,116.4718516,0,213.3,39589.0227314815,2008-05-21,00:32:44
39.9140283,116.47183,0,213.3,39589.0227546296,2008-05-21,00:32:46
39.9138933,116.4718416,0,213.3,39589.0227777778,2008-05-21,00:32:48
39.9137116,116.471865,0,213.3,39589.0228125,2008-05-21,00:32:51
39.9135733,116.471865,0,213.3,39589.0228356481,2008-05-21,00:32:53
39.91303,116.4718049,0,213.3,39589.0229166667,2008-05-21,00:33:00
39.9128466,116.4717733,0,213.3,39589.0229513889,2008-05-21,00:33:03
39.9127149,116.47174,0,213.3,39589.022974537,2008-05-21,00:33:05
39.9126233,116.47172,0,213.3,39589.0231944444,2008-05-21,00:33:24
39.91262,116.4717099,0,213.3,39589.0232175926,2008-05-21,00:33:26
39.91261,116.471705,0,213.3,39589.0232638889,2008-05-21,00:33:30
39.9126033,116.4717183,0,213.3,39589.0232986111,2008-05-21,00:33:33
39.91264,116.471725,0,213.3,39589.0234606481,2008-05-21,00:33:47
39.9126216,116.4717233,0,213.3,39589.0234837963,2008-05-21,00:33:49
39.9125883,116.4717266,0,213.3,39589.0235185185,2008-05-21,00:33:52
39.9125599,116.4717366,0,213.3,39589.0235416667,2008-05-21,00:33:54
39.9125433,116.4717333,0,213.3,39589.0235648148,2008-05-21,00:33:56
39.9125183,116.47172,0,213.3,39589.023587963,2008-05-21,00:33:58
39.9124916,116.4717116,0,213.3,39589.0236111111,2008-05-21,00:34:00
39.9124483,116.4716416,0,213.3,39589.0237268518,2008-05-21,00:34:10
39.9120766,116.471655,0,213.3,39589.0239467593,2008-05-21,00:34:29
39.9119999,116.4716566,0,213.3,39589.0239699074,2008-05-21,00:34:31
39.9113283,116.4714633,0,213.3,39589.0240856481,2008-05-21,00:34:41
39.9110999,116.4713933,0,213.3,39589.0241319444,2008-05-21,00:34:45
39.9109983,116.4713666,0,213.3,39589.0241550926,2008-05-21,00:34:47
39.9108416,116.471355,0,213.3,39589.0242013889,2008-05-21,00:34:51
39.9108399,116.4713483,0,213.3,39589.024224537,2008-05-21,00:34:53
39.9108566,116.4713499,0,213.3,39589.0242476852,2008-05-21,00:34:55
39.9108666,116.4713716,0,213.3,39589.0242708333,2008-05-21,00:34:57
39.9108633,116.47141,0,213.3,39589.0242939815,2008-05-21,00:34:59
39.9108466,116.4715333,0,213.3,39589.0243402778,2008-05-21,00:35:03
39.9108183,116.4715716,0,213.3,39589.0243634259,2008-05-21,00:35:05
39.9107683,116.4715916,0,213.3,39589.0243865741,2008-05-21,00:35:07
39.9106966,116.4715916,0,213.3,39589.0244097222,2008-05-21,00:35:09
39.9106166,116.4716249,0,213.3,39589.0244328704,2008-05-21,00:35:11
39.9105216,116.4716566,0,213.3,39589.0244560185,2008-05-21,00:35:13
39.9097883,116.4716033,0,213.3,39589.0245949074,2008-05-21,00:35:25
39.909665,116.4715983,0,213.3,39589.0246180556,2008-05-21,00:35:27
39.9095716,116.4716033,0,213.3,39589.0246412037,2008-05-21,00:35:29
39.9094983,116.4716049,0,213.3,39589.0246643518,2008-05-21,00:35:31
39.9092649,116.4716333,0,213.3,39589.0247569444,2008-05-21,00:35:39
39.9093116,116.4713666,0,213.3,39589.0247800926,2008-05-21,00:35:41
39.9093433,116.4713116,0,213.3,39589.0248032407,2008-05-21,00:35:43
39.9093366,116.471355,0,213.3,39589.0248263889,2008-05-21,00:35:45
39.9093516,116.4713299,0,213.3,39589.024849537,2008-05-21,00:35:47
39.9093266,116.4713449,0,213.3,39589.0248726852,2008-05-21,00:35:49
39.9091483,116.4716416,0,213.3,39589.0249652778,2008-05-21,00:35:57
39.9075983,116.4718583,0,232.9,39589.0264814815,2008-05-21,00:38:08
39.9076133,116.4718499,0,232.9,39589.0265740741,2008-05-21,00:38:16
39.907605,116.4718666,0,232.9,39589.0266203704,2008-05-21,00:38:20
39.9076183,116.4719033,0,232.9,39589.0266435185,2008-05-21,00:38:22
39.9076216,116.4719333,0,232.9,39589.0266666667,2008-05-21,00:38:24
39.9076099,116.4720016,0,232.9,39589.0266898148,2008-05-21,00:38:26
39.9075999,116.4721116,0,232.9,39589.0267592593,2008-05-21,00:38:32
39.9076099,116.4721066,0,232.9,39589.0267824074,2008-05-21,00:38:34
39.9076166,116.4715549,0,232.9,39589.0270949074,2008-05-21,00:39:01
39.9075983,116.47153,0,232.9,39589.0271180556,2008-05-21,00:39:03
39.9075849,116.4715016,0,232.9,39589.0271412037,2008-05-21,00:39:05
39.9074566,116.4711399,0,229.7,39589.0277083333,2008-05-21,00:39:54
