# Supplementary material for: Research on differential privacy protection method based on user tendency
Source: PLoS One. 2023 Oct 26;18(10):e0288823. doi: 10.1371/journal.pone.0288823 (PMC10602288; doi:10.1371/journal.pone.0288823)
Supplement: S5 Data — (ZIP) [file pone.0288823.s005.zip › Data 5-5/153/Trajectory/20080521101501.plt]

Geolife trajectory
WGS 84
Altitude is in Feet
Reserved 3
0,2,255,My Track,0,0,2,8421376
0
39.9082916,116.4719083,0,229.7,39589.4270949074,2008-05-21,10:15:01
39.908305,116.4719066,0,226.4,39589.4271064815,2008-05-21,10:15:02
39.9083266,116.4718983,0,226.4,39589.4271296296,2008-05-21,10:15:04
39.9083533,116.4718849,0,226.4,39589.4271527778,2008-05-21,10:15:06
39.9083783,116.4718783,0,226.4,39589.4271759259,2008-05-21,10:15:08
39.9083999,116.4718783,0,226.4,39589.4271990741,2008-05-21,10:15:10
39.9084249,116.4718716,0,226.4,39589.4272222222,2008-05-21,10:15:12
39.9084583,116.47186,0,226.4,39589.4272453704,2008-05-21,10:15:14
39.90849,116.4718633,0,226.4,39589.4272685185,2008-05-21,10:15:16
39.9084799,116.4719183,0,226.4,39589.4272916667,2008-05-21,10:15:18
39.9084933,116.4719399,0,223.1,39589.4273148148,2008-05-21,10:15:20
39.9085183,116.4719383,0,223.1,39589.427337963,2008-05-21,10:15:22
39.9085466,116.471935,0,223.1,39589.4273611111,2008-05-21,10:15:24
39.9085633,116.4719433,0,223.1,39589.4273842593,2008-05-21,10:15:26
39.9085783,116.4719516,0,223.1,39589.4274074074,2008-05-21,10:15:28
39.9086,116.4719466,0,223.1,39589.4274305556,2008-05-21,10:15:30
39.9086233,116.4719466,0,219.8,39589.4274537037,2008-05-21,10:15:32
39.9086516,116.4719433,0,219.8,39589.4274768519,2008-05-21,10:15:34
39.9086816,116.4719383,0,219.8,39589.4275,2008-05-21,10:15:36
39.9087083,116.4719316,0,219.8,39589.4275231481,2008-05-21,10:15:38
39.9087383,116.4719249,0,219.8,39589.4275462963,2008-05-21,10:15:40
39.9087683,116.4719199,0,219.8,39589.4275694444,2008-05-21,10:15:42
39.9088,116.4719116,0,223.1,39589.4275925926,2008-05-21,10:15:44
39.908825,116.47191,0,219.8,39589.4276157407,2008-05-21,10:15:46
39.9088483,116.471895,0,219.8,39589.4276388889,2008-05-21,10:15:48
39.9088449,116.4718899,0,219.8,39589.427662037,2008-05-21,10:15:50
39.9088233,116.4719199,0,216.5,39589.4276967593,2008-05-21,10:15:53
39.9090383,116.4720449,0,219.8,39589.4278240741,2008-05-21,10:16:04
39.9090699,116.4719383,0,219.8,39589.427974537,2008-05-21,10:16:17
39.9090433,116.471965,0,219.8,39589.4279976852,2008-05-21,10:16:19
39.9090233,116.471985,0,219.8,39589.4280208333,2008-05-21,10:16:21
39.9089983,116.4720099,0,219.8,39589.4280439815,2008-05-21,10:16:23
39.9091182,116.4718883,0,219.8,39589.428287037,2008-05-21,10:16:44
39.9091316,116.4719083,0,219.8,39589.4283101852,2008-05-21,10:16:46
39.9091516,116.4719583,0,219.8,39589.4283333333,2008-05-21,10:16:48
39.9094116,116.4719716,0,219.8,39589.4286921296,2008-05-21,10:17:19
39.9094033,116.4719,0,219.8,39589.4287152778,2008-05-21,10:17:21
39.9093683,116.4718966,0,219.8,39589.4287384259,2008-05-21,10:17:23
39.9093683,116.4718983,0,219.8,39589.4287615741,2008-05-21,10:17:25
39.9093466,116.471945,0,219.8,39589.4287847222,2008-05-21,10:17:27
39.9093499,116.4719633,0,219.8,39589.4288078704,2008-05-21,10:17:29
39.9093133,116.4719833,0,219.8,39589.4288310185,2008-05-21,10:17:31
39.9092983,116.4720033,0,219.8,39589.4288541667,2008-05-21,10:17:33
39.9093099,116.4719866,0,219.8,39589.4288773148,2008-05-21,10:17:35
39.9093099,116.4720233,0,219.8,39589.428900463,2008-05-21,10:17:37
39.9093233,116.4720316,0,219.8,39589.4289236111,2008-05-21,10:17:39
39.90933,116.4720566,0,219.8,39589.4289467593,2008-05-21,10:17:41
39.9093049,116.4720633,0,219.8,39589.4289699074,2008-05-21,10:17:43
39.9092866,116.4720533,0,219.8,39589.4290046296,2008-05-21,10:17:46
39.9091866,116.4720483,0,219.8,39589.4290509259,2008-05-21,10:17:50
39.909135,116.47207,0,219.8,39589.4290740741,2008-05-21,10:17:52
39.9091399,116.4720983,0,219.8,39589.4290972222,2008-05-21,10:17:54
39.9091149,116.4721366,0,219.8,39589.4291203704,2008-05-21,10:17:56
39.9091066,116.472195,0,219.8,39589.4291435185,2008-05-21,10:17:58
39.9090966,116.4722516,0,219.8,39589.4291666667,2008-05-21,10:18:00
39.9090933,116.4722866,0,219.8,39589.4291898148,2008-05-21,10:18:02
39.90908,116.4722883,0,219.8,39589.429212963,2008-05-21,10:18:04
39.9090566,116.47228,0,219.8,39589.4292361111,2008-05-21,10:18:06
39.9090566,116.4722783,0,219.8,39589.4292592593,2008-05-21,10:18:08
39.9090833,116.4722849,0,219.8,39589.4292824074,2008-05-21,10:18:10
39.909145,116.472265,0,219.8,39589.4293055556,2008-05-21,10:18:12
39.9091983,116.4722533,0,219.8,39589.4293287037,2008-05-21,10:18:14
39.9092833,116.4722316,0,219.8,39589.4293518519,2008-05-21,10:18:16
39.90933,116.4722383,0,219.8,39589.429375,2008-05-21,10:18:18
39.9092883,116.4722499,0,219.8,39589.4293981481,2008-05-21,10:18:20
39.9093183,116.4722316,0,219.8,39589.4294212963,2008-05-21,10:18:22
39.909315,116.4722783,0,219.8,39589.4294444444,2008-05-21,10:18:24
39.9093016,116.4722749,0,219.8,39589.4294675926,2008-05-21,10:18:26
39.90923,116.4723016,0,219.8,39589.4294907407,2008-05-21,10:18:28
39.9092316,116.4723249,0,219.8,39589.4295138889,2008-05-21,10:18:30
39.9092183,116.4723666,0,219.8,39589.429537037,2008-05-21,10:18:32
39.9087033,116.4734066,0,216.5,39589.4298032407,2008-05-21,10:18:55
39.9090482,116.47326,0,219.8,39589.4298611111,2008-05-21,10:19:00
39.9091799,116.4732383,0,219.8,39589.4298842593,2008-05-21,10:19:02
39.909445,116.473185,0,219.8,39589.4299189815,2008-05-21,10:19:05
39.9108433,116.4729499,0,219.8,39589.4307291667,2008-05-21,10:20:15
39.9126716,116.472295,0,219.8,39589.4309837963,2008-05-21,10:20:37
39.9128666,116.4722549,0,219.8,39589.4310069444,2008-05-21,10:20:39
39.9130499,116.4721866,0,219.8,39589.4310300926,2008-05-21,10:20:41
39.9131749,116.4721383,0,219.8,39589.4310532407,2008-05-21,10:20:43
39.9132599,116.47211,0,219.8,39589.4310763889,2008-05-21,10:20:45
39.9133299,116.4721033,0,219.8,39589.431099537,2008-05-21,10:20:47
39.9133966,116.47207,0,219.8,39589.4311226852,2008-05-21,10:20:49
39.9132866,116.4715899,0,219.8,39589.4316203704,2008-05-21,10:21:32
39.9133549,116.4715883,0,219.8,39589.4316550926,2008-05-21,10:21:35
39.9133599,116.4715966,0,219.8,39589.4316782407,2008-05-21,10:21:37
39.9133583,116.4716833,0,219.8,39589.4317824074,2008-05-21,10:21:46
39.9133516,116.4717283,0,219.8,39589.4318055556,2008-05-21,10:21:48
39.9133716,116.4717816,0,219.8,39589.4318287037,2008-05-21,10:21:50
39.9133899,116.471825,0,219.8,39589.4318518518,2008-05-21,10:21:52
39.9133983,116.4718416,0,219.8,39589.431875,2008-05-21,10:21:54
39.9134033,116.4718549,0,219.8,39589.4318981481,2008-05-21,10:21:56
39.9133883,116.4718733,0,219.8,39589.4319212963,2008-05-21,10:21:58
39.9133633,116.4718849,0,219.8,39589.4319444444,2008-05-21,10:22:00
39.9133566,116.4719033,0,219.8,39589.4319675926,2008-05-21,10:22:02
39.9133849,116.4719199,0,219.8,39589.4319907407,2008-05-21,10:22:04
39.9134683,116.4719316,0,219.8,39589.4320138889,2008-05-21,10:22:06
39.9135133,116.471945,0,219.8,39589.432037037,2008-05-21,10:22:08
39.9135783,116.4719533,0,219.8,39589.4320601852,2008-05-21,10:22:10
39.913635,116.4719666,0,219.8,39589.4320833333,2008-05-21,10:22:12
39.9136966,116.47197,0,219.8,39589.4321064815,2008-05-21,10:22:14
39.91376,116.4719816,0,219.8,39589.4321296296,2008-05-21,10:22:16
39.9138216,116.4719816,0,219.8,39589.4321527778,2008-05-21,10:22:18
39.913855,116.471985,0,219.8,39589.4321759259,2008-05-21,10:22:20
39.9138716,116.4719833,0,219.8,39589.4321990741,2008-05-21,10:22:22
39.9138216,116.4719733,0,219.8,39589.4324305556,2008-05-21,10:22:42
39.9138349,116.4719866,0,219.8,39589.4324537037,2008-05-21,10:22:44
39.9138349,116.4719916,0,219.8,39589.4324768518,2008-05-21,10:22:46
39.9138233,116.4719949,0,219.8,39589.4326736111,2008-05-21,10:23:03
39.9138816,116.4720116,0,219.8,39589.4326967593,2008-05-21,10:23:05
39.9139283,116.4720216,0,219.8,39589.4327199074,2008-05-21,10:23:07
39.91401,116.4720533,0,219.8,39589.4327430556,2008-05-21,10:23:09
39.9141366,116.4720916,0,219.8,39589.4327662037,2008-05-21,10:23:11
39.91419,116.4721333,0,219.8,39589.4327893518,2008-05-21,10:23:13
39.9142633,116.4721733,0,219.8,39589.4328125,2008-05-21,10:23:15
39.9143516,116.4721866,0,219.8,39589.4328356481,2008-05-21,10:23:17
39.9144533,116.4721983,0,219.8,39589.4328587963,2008-05-21,10:23:19
39.9144683,116.4722183,0,219.8,39589.4328819444,2008-05-21,10:23:21
39.9144583,116.4723199,0,219.8,39589.4329050926,2008-05-21,10:23:23
39.91446,116.47244,0,219.8,39589.4329282407,2008-05-21,10:23:25
39.9144499,116.4725999,0,219.8,39589.4329513889,2008-05-21,10:23:27
39.9146216,116.4725716,0,219.8,39589.432974537,2008-05-21,10:23:29
39.9148816,116.4724066,0,219.8,39589.4329976852,2008-05-21,10:23:31
39.91505,116.4724066,0,219.8,39589.4330208333,2008-05-21,10:23:33
39.9151683,116.4723933,0,219.8,39589.4330439815,2008-05-21,10:23:35
39.9153599,116.4723799,0,219.8,39589.4330671296,2008-05-21,10:23:37
39.9155999,116.4723666,0,219.8,39589.4330902778,2008-05-21,10:23:39
39.9157883,116.4723583,0,219.8,39589.4331134259,2008-05-21,10:23:41
39.9159266,116.4724183,0,219.8,39589.4331365741,2008-05-21,10:23:43
39.916085,116.4724233,0,219.8,39589.4331597222,2008-05-21,10:23:45
39.9163066,116.4723666,0,219.8,39589.4331828704,2008-05-21,10:23:47
39.916475,116.4723449,0,219.8,39589.4332060185,2008-05-21,10:23:49
39.9166633,116.4722766,0,219.8,39589.4332291667,2008-05-21,10:23:51
39.9167483,116.4722483,0,219.8,39589.4332523148,2008-05-21,10:23:53
39.9168266,116.4722166,0,219.8,39589.433275463,2008-05-21,10:23:55
39.9168833,116.4721883,0,219.8,39589.4332986111,2008-05-21,10:23:57
39.9169299,116.4721666,0,219.8,39589.4333217593,2008-05-21,10:23:59
39.9169933,116.4721416,0,219.8,39589.4333449074,2008-05-21,10:24:01
39.9170366,116.4721266,0,219.8,39589.4333680556,2008-05-21,10:24:03
39.9170816,116.4721266,0,219.8,39589.4333912037,2008-05-21,10:24:05
39.917095,116.4721149,0,219.8,39589.4334143519,2008-05-21,10:24:07
39.91712,116.4721149,0,219.8,39589.4334375,2008-05-21,10:24:09
39.9171516,116.4721083,0,219.8,39589.4334606482,2008-05-21,10:24:11
39.917165,116.4721083,0,219.8,39589.4334837963,2008-05-21,10:24:13
39.91718,116.4721066,0,219.8,39589.4335069444,2008-05-21,10:24:15
39.9171983,116.4720999,0,219.8,39589.4335300926,2008-05-21,10:24:17
39.9172266,116.4720933,0,219.8,39589.4335532407,2008-05-21,10:24:19
39.9172483,116.472085,0,219.8,39589.4335763889,2008-05-21,10:24:21
39.9172633,116.4720799,0,219.8,39589.433599537,2008-05-21,10:24:23
39.9172783,116.47207,0,219.8,39589.4336226852,2008-05-21,10:24:25
39.9173083,116.4720566,0,219.8,39589.4336458333,2008-05-21,10:24:27
39.9173166,116.4720466,0,219.8,39589.4336689815,2008-05-21,10:24:29
39.91733,116.4720433,0,219.8,39589.4336921296,2008-05-21,10:24:31
39.9173582,116.4720299,0,219.8,39589.4337152778,2008-05-21,10:24:33
39.917345,116.4720416,0,219.8,39589.4337384259,2008-05-21,10:24:35
39.9173549,116.4720383,0,219.8,39589.4337615741,2008-05-21,10:24:37
39.91736,116.4720249,0,219.8,39589.4337847222,2008-05-21,10:24:39
39.9173533,116.4720249,0,219.8,39589.4338078704,2008-05-21,10:24:41
39.9173582,116.4720233,0,219.8,39589.4338310185,2008-05-21,10:24:43
39.9173582,116.4720316,0,216.5,39589.4338541667,2008-05-21,10:24:45
39.9173916,116.472035,0,216.5,39589.4338773148,2008-05-21,10:24:47
39.9174166,116.47205,0,216.5,39589.433900463,2008-05-21,10:24:49
39.9174683,116.472035,0,216.5,39589.4339236111,2008-05-21,10:24:51
39.9175233,116.4720466,0,216.5,39589.4339467593,2008-05-21,10:24:53
39.9175466,116.4721166,0,216.5,39589.4339699074,2008-05-21,10:24:55
39.9176216,116.4721699,0,216.5,39589.4339930556,2008-05-21,10:24:57
39.9176733,116.47221,0,216.5,39589.4340162037,2008-05-21,10:24:59
39.917725,116.4722483,0,216.5,39589.4340393519,2008-05-21,10:25:01
39.9184866,116.4723133,0,216.5,39589.4342592593,2008-05-21,10:25:20
39.9186883,116.4722849,0,216.5,39589.4342824074,2008-05-21,10:25:22
39.9189666,116.4723549,0,216.5,39589.4343287037,2008-05-21,10:25:26
39.9191016,116.4724333,0,216.5,39589.4343518519,2008-05-21,10:25:28
39.9191666,116.4725133,0,216.5,39589.434375,2008-05-21,10:25:30
39.9200216,116.4721583,0,216.5,39589.4345486111,2008-05-21,10:25:45
39.9201383,116.4720983,0,216.5,39589.4345717593,2008-05-21,10:25:47
39.9202083,116.4720816,0,216.5,39589.4345949074,2008-05-21,10:25:49
39.9202633,116.4720683,0,216.5,39589.4346180556,2008-05-21,10:25:51
39.9202699,116.4720783,0,216.5,39589.4346412037,2008-05-21,10:25:53
39.9203066,116.4720683,0,216.5,39589.4346643519,2008-05-21,10:25:55
39.9203666,116.4720533,0,216.5,39589.4346875,2008-05-21,10:25:57
39.9204183,116.4720533,0,216.5,39589.4347106481,2008-05-21,10:25:59
39.9204783,116.4720599,0,216.5,39589.4347337963,2008-05-21,10:26:01
39.9205183,116.47209,0,216.5,39589.4347569444,2008-05-21,10:26:03
39.92058,116.4721149,0,216.5,39589.4347800926,2008-05-21,10:26:05
39.92061,116.4721416,0,216.5,39589.4348032407,2008-05-21,10:26:07
39.9205833,116.47216,0,216.5,39589.4348263889,2008-05-21,10:26:09
39.9205649,116.4720083,0,216.5,39589.4348958333,2008-05-21,10:26:15
39.9205833,116.4718899,0,216.5,39589.4349421296,2008-05-21,10:26:19
39.9205816,116.47186,0,216.5,39589.4349652778,2008-05-21,10:26:21
39.92061,116.4718083,0,216.5,39589.4349884259,2008-05-21,10:26:23
39.92065,116.4718133,0,216.5,39589.4350115741,2008-05-21,10:26:25
39.9207083,116.4719116,0,216.5,39589.4350347222,2008-05-21,10:26:27
39.9207483,116.4720216,0,216.5,39589.4350578704,2008-05-21,10:26:29
39.9207766,116.4720966,0,216.5,39589.4350810185,2008-05-21,10:26:31
39.9208333,116.4721699,0,216.5,39589.4357523148,2008-05-21,10:27:29
39.92085,116.47216,0,216.5,39589.435775463,2008-05-21,10:27:31
39.9208683,116.4721799,0,216.5,39589.4357986111,2008-05-21,10:27:33
39.9208883,116.47221,0,216.5,39589.4358217593,2008-05-21,10:27:35
39.9209133,116.4722366,0,216.5,39589.4358449074,2008-05-21,10:27:37
39.9209316,116.4722699,0,216.5,39589.4358680556,2008-05-21,10:27:39
39.9209283,116.4722983,0,216.5,39589.4358912037,2008-05-21,10:27:41
39.9209233,116.4723283,0,216.5,39589.4359143519,2008-05-21,10:27:43
39.920905,116.472365,0,216.5,39589.4359490741,2008-05-21,10:27:46
39.920905,116.4723899,0,216.5,39589.4359722222,2008-05-21,10:27:48
39.9212566,116.4725433,0,213.3,39589.4364236111,2008-05-21,10:28:27
39.9214416,116.4724883,0,213.3,39589.4364467593,2008-05-21,10:28:29
39.9216066,116.4724666,0,210,39589.4364699074,2008-05-21,10:28:31
39.92179,116.4724316,0,206.7,39589.4364930556,2008-05-21,10:28:33
39.9219883,116.4723966,0,206.7,39589.4365162037,2008-05-21,10:28:35
39.9221766,116.4723416,0,203.4,39589.4365393519,2008-05-21,10:28:37
39.9223583,116.4723133,0,206.7,39589.4365625,2008-05-21,10:28:39
39.9225499,116.4722933,0,206.7,39589.4365856481,2008-05-21,10:28:41
39.9227349,116.47233,0,206.7,39589.4366087963,2008-05-21,10:28:43
39.9229433,116.472335,0,203.4,39589.4366319444,2008-05-21,10:28:45
39.9231066,116.4723599,0,203.4,39589.4366550926,2008-05-21,10:28:47
39.9232566,116.4723466,0,203.4,39589.4366782407,2008-05-21,10:28:49
39.9233716,116.4723283,0,203.4,39589.4367013889,2008-05-21,10:28:51
39.9234199,116.4723333,0,200.1,39589.436724537,2008-05-21,10:28:53
39.9234533,116.4723249,0,200.1,39589.4367476852,2008-05-21,10:28:55
39.9234633,116.472335,0,196.9,39589.4367708333,2008-05-21,10:28:57
39.9234616,116.4723416,0,193.6,39589.4367939815,2008-05-21,10:28:59
39.9234483,116.4723583,0,190.3,39589.4368171296,2008-05-21,10:29:01
39.9234666,116.4723783,0,187,39589.4368865741,2008-05-21,10:29:07
39.926185,116.4716599,0,187,39589.4376851852,2008-05-21,10:30:16
39.9261616,116.4716766,0,187,39589.4377083333,2008-05-21,10:30:18
39.9286733,116.47242,0,232.9,39589.4384722222,2008-05-21,10:31:24
39.9286633,116.4723899,0,239.5,39589.4384953704,2008-05-21,10:31:26
39.9287066,116.4723399,0,242.8,39589.4385185185,2008-05-21,10:31:28
39.9287783,116.4722683,0,242.8,39589.4385416667,2008-05-21,10:31:30
39.9288033,116.4722333,0,242.8,39589.4385648148,2008-05-21,10:31:32
39.9288283,116.4721733,0,246.1,39589.438587963,2008-05-21,10:31:34
39.9288283,116.4721483,0,249.3,39589.4386111111,2008-05-21,10:31:36
39.9288399,116.47212,0,252.6,39589.4386342593,2008-05-21,10:31:38
39.9288483,116.4720983,0,255.9,39589.4386574074,2008-05-21,10:31:40
39.9288483,116.4720616,0,255.9,39589.4386805556,2008-05-21,10:31:42
39.9288133,116.4720483,0,259.2,39589.4387037037,2008-05-21,10:31:44
39.9287583,116.4720666,0,259.2,39589.4387268518,2008-05-21,10:31:46
39.9287116,116.4721349,0,262.5,39589.43875,2008-05-21,10:31:48
39.9286483,116.4721933,0,262.5,39589.4387731481,2008-05-21,10:31:50
39.9286333,116.4722183,0,265.7,39589.4387962963,2008-05-21,10:31:52
39.9286049,116.4722066,0,269,39589.4388194444,2008-05-21,10:31:54
39.9285816,116.4722216,0,272.3,39589.4388425926,2008-05-21,10:31:56
39.9285266,116.4722733,0,272.3,39589.4388657407,2008-05-21,10:31:58
39.9284533,116.4723166,0,272.3,39589.4388888889,2008-05-21,10:32:00
39.9284066,116.4723199,0,275.6,39589.438912037,2008-05-21,10:32:02
39.9283733,116.4723449,0,275.6,39589.4389351852,2008-05-21,10:32:04
39.9283366,116.4723416,0,275.6,39589.4389583333,2008-05-21,10:32:06
39.9283083,116.47235,0,278.9,39589.4389814815,2008-05-21,10:32:08
39.9282766,116.47235,0,278.9,39589.4390046296,2008-05-21,10:32:10
39.928245,116.47235,0,278.9,39589.4390277778,2008-05-21,10:32:12
39.928195,116.4723333,0,278.9,39589.4390509259,2008-05-21,10:32:14
39.928205,116.4723333,0,278.9,39589.4390740741,2008-05-21,10:32:16
39.92822,116.4723266,0,282.2,39589.4390972222,2008-05-21,10:32:18
39.928235,116.4723233,0,282.2,39589.4391203704,2008-05-21,10:32:20
39.9282299,116.47233,0,282.2,39589.4391435185,2008-05-21,10:32:22
39.9282266,116.4723449,0,285.4,39589.4391782407,2008-05-21,10:32:25
39.9282083,116.4723816,0,288.7,39589.4392013889,2008-05-21,10:32:27
39.9281966,116.4723783,0,288.7,39589.439224537,2008-05-21,10:32:29
39.9281699,116.4723883,0,288.7,39589.4392476852,2008-05-21,10:32:31
39.9282033,116.4723549,0,292,39589.4393055556,2008-05-21,10:32:36
39.9281883,116.4723516,0,292,39589.4393287037,2008-05-21,10:32:38
39.9281883,116.4723516,0,292,39589.4393518518,2008-05-21,10:32:40
39.9281483,116.4723583,0,292,39589.439375,2008-05-21,10:32:42
39.9281083,116.4723666,0,292,39589.4393981481,2008-05-21,10:32:44
39.92808,116.4723716,0,292,39589.4394212963,2008-05-21,10:32:46
39.9280449,116.47235,0,292,39589.4394444444,2008-05-21,10:32:48
39.9279933,116.4723399,0,292,39589.4394675926,2008-05-21,10:32:50
39.9279533,116.4723266,0,292,39589.4394907407,2008-05-21,10:32:52
39.9278866,116.4723249,0,292,39589.4395138889,2008-05-21,10:32:54
39.9278266,116.4723099,0,292,39589.439537037,2008-05-21,10:32:56
39.9278033,116.4723116,0,292,39589.4395601852,2008-05-21,10:32:58
39.9277716,116.472315,0,292,39589.4395833333,2008-05-21,10:33:00
39.9277833,116.4722766,0,292,39589.4396064815,2008-05-21,10:33:02
39.9277666,116.472265,0,292,39589.4396296296,2008-05-21,10:33:04
39.9277333,116.4722399,0,292,39589.4396527778,2008-05-21,10:33:06
39.9277033,116.4721966,0,292,39589.4396759259,2008-05-21,10:33:08
39.9276783,116.4721566,0,292,39589.4396990741,2008-05-21,10:33:10
39.9276516,116.4721449,0,292,39589.4397222222,2008-05-21,10:33:12
39.92763,116.4721216,0,292,39589.4397453704,2008-05-21,10:33:14
39.9276166,116.4721183,0,292,39589.4397685185,2008-05-21,10:33:16
39.9275916,116.4721149,0,292,39589.4397916667,2008-05-21,10:33:18
39.9275816,116.4721166,0,292,39589.4398148148,2008-05-21,10:33:20
39.9275299,116.4721533,0,292,39589.439837963,2008-05-21,10:33:22
39.9273733,116.4723166,0,292,39589.4398611111,2008-05-21,10:33:24
39.92735,116.472365,0,292,39589.4398842593,2008-05-21,10:33:26
39.9273633,116.4723899,0,292,39589.4399074074,2008-05-21,10:33:28
39.9273749,116.4724099,0,295.3,39589.4399305556,2008-05-21,10:33:30
39.9274116,116.4724083,0,295.3,39589.4399537037,2008-05-21,10:33:32
39.9274266,116.4723983,0,295.3,39589.4399768518,2008-05-21,10:33:34
39.92742,116.472405,0,295.3,39589.44,2008-05-21,10:33:36
39.9274149,116.4724083,0,295.3,39589.4400231481,2008-05-21,10:33:38
39.9273816,116.4723899,0,295.3,39589.4400462963,2008-05-21,10:33:40
39.9273133,116.4724,0,295.3,39589.4400694444,2008-05-21,10:33:42
39.9272083,116.4724066,0,295.3,39589.4400925926,2008-05-21,10:33:44
39.9271199,116.47242,0,295.3,39589.4401157407,2008-05-21,10:33:46
39.9270599,116.4724233,0,298.6,39589.4401388889,2008-05-21,10:33:48
39.9269833,116.4724533,0,298.6,39589.440162037,2008-05-21,10:33:50
39.9269432,116.4724833,0,298.6,39589.4401851852,2008-05-21,10:33:52
39.9268816,116.4724866,0,298.6,39589.4402083333,2008-05-21,10:33:54
39.9267699,116.4725866,0,298.6,39589.4402314815,2008-05-21,10:33:56
39.9267016,116.4726283,0,298.6,39589.4402546296,2008-05-21,10:33:58
39.9266766,116.4726216,0,298.6,39589.4402777778,2008-05-21,10:34:00
39.9266583,116.4726083,0,298.6,39589.4403009259,2008-05-21,10:34:02
39.9267283,116.4725033,0,298.6,39589.4403240741,2008-05-21,10:34:04
39.9269066,116.47233,0,298.6,39589.4403472222,2008-05-21,10:34:06
39.9270249,116.4722533,0,298.6,39589.4403703704,2008-05-21,10:34:08
39.9270816,116.4721966,0,298.6,39589.4403935185,2008-05-21,10:34:10
39.9271599,116.4721383,0,298.6,39589.4404166667,2008-05-21,10:34:12
39.9272216,116.4720933,0,298.6,39589.4404398148,2008-05-21,10:34:14
39.9272833,116.472055,0,298.6,39589.440462963,2008-05-21,10:34:16
39.9273183,116.472035,0,298.6,39589.4404861111,2008-05-21,10:34:18
39.927365,116.4720099,0,298.6,39589.4405092593,2008-05-21,10:34:20
39.9274033,116.47198,0,295.3,39589.4405324074,2008-05-21,10:34:22
39.9274333,116.4719483,0,295.3,39589.4405555556,2008-05-21,10:34:24
39.9273933,116.4719283,0,295.3,39589.4405787037,2008-05-21,10:34:26
39.9273816,116.4719016,0,295.3,39589.4406018518,2008-05-21,10:34:28
39.9273816,116.47188,0,292,39589.440625,2008-05-21,10:34:30
39.9273633,116.4718583,0,292,39589.4406481481,2008-05-21,10:34:32
39.9273533,116.4718183,0,292,39589.4406712963,2008-05-21,10:34:34
39.9273333,116.4718183,0,292,39589.4406944444,2008-05-21,10:34:36
39.9273083,116.4718283,0,292,39589.4407175926,2008-05-21,10:34:38
39.9272966,116.4718366,0,292,39589.4407407407,2008-05-21,10:34:40
39.9272666,116.47186,0,292,39589.4407638889,2008-05-21,10:34:42
39.927225,116.4718716,0,292,39589.440787037,2008-05-21,10:34:44
39.9271499,116.4719066,0,292,39589.4408101852,2008-05-21,10:34:46
39.9271516,116.4718733,0,292,39589.4408333333,2008-05-21,10:34:48
39.9271749,116.4718333,0,292,39589.4408564815,2008-05-21,10:34:50
39.9272183,116.4717833,0,292,39589.4408796296,2008-05-21,10:34:52
39.9272483,116.4717333,0,288.7,39589.4409027778,2008-05-21,10:34:54
39.9273033,116.4716516,0,288.7,39589.4409259259,2008-05-21,10:34:56
39.9274416,116.4714849,0,288.7,39589.4409490741,2008-05-21,10:34:58
39.9275266,116.4713783,0,288.7,39589.4409722222,2008-05-21,10:35:00
39.9275733,116.4712899,0,288.7,39589.4409953704,2008-05-21,10:35:02
39.9275999,116.4712083,0,288.7,39589.4410185185,2008-05-21,10:35:04
39.9274283,116.4712183,0,288.7,39589.4410416667,2008-05-21,10:35:06
39.9273933,116.4711833,0,288.7,39589.4410648148,2008-05-21,10:35:08
39.9273766,116.4711583,0,288.7,39589.441087963,2008-05-21,10:35:10
39.9273633,116.47113,0,288.7,39589.4411111111,2008-05-21,10:35:12
39.9273816,116.4711116,0,288.7,39589.4411342593,2008-05-21,10:35:14
39.9273983,116.47109,0,288.7,39589.4411574074,2008-05-21,10:35:16
39.9274133,116.4710583,0,288.7,39589.4411805556,2008-05-21,10:35:18
39.9274366,116.47102,0,288.7,39589.4412037037,2008-05-21,10:35:20
39.9274666,116.4709799,0,288.7,39589.4412268519,2008-05-21,10:35:22
39.9275216,116.4709283,0,288.7,39589.44125,2008-05-21,10:35:24
39.9275416,116.4709083,0,288.7,39589.4412731482,2008-05-21,10:35:26
39.9275566,116.4708833,0,288.7,39589.4412962963,2008-05-21,10:35:28
39.9275249,116.4708733,0,288.7,39589.4413194444,2008-05-21,10:35:30
39.9274966,116.4708816,0,285.4,39589.4413425926,2008-05-21,10:35:32
39.9274816,116.4708666,0,285.4,39589.4413657407,2008-05-21,10:35:34
39.9274449,116.4708516,0,285.4,39589.4413888889,2008-05-21,10:35:36
39.9273933,116.4708549,0,285.4,39589.441412037,2008-05-21,10:35:38
39.9273233,116.4708599,0,285.4,39589.4414351852,2008-05-21,10:35:40
39.927295,116.4708466,0,285.4,39589.4414583333,2008-05-21,10:35:42
39.9272849,116.4708266,0,285.4,39589.4414814815,2008-05-21,10:35:44
39.92727,116.4708099,0,282.2,39589.4415046296,2008-05-21,10:35:46
39.9272733,116.4707816,0,282.2,39589.4415277778,2008-05-21,10:35:48
39.9272899,116.4707766,0,282.2,39589.4416666667,2008-05-21,10:36:00
39.9272999,116.47078,0,282.2,39589.4416898148,2008-05-21,10:36:02
39.9273116,116.4707966,0,282.2,39589.441712963,2008-05-21,10:36:04
39.9273283,116.4708233,0,282.2,39589.4417361111,2008-05-21,10:36:06
39.92734,116.4708466,0,282.2,39589.4417592593,2008-05-21,10:36:08
39.9273699,116.4708516,0,282.2,39589.4417824074,2008-05-21,10:36:10
39.9274066,116.4708116,0,282.2,39589.4418055556,2008-05-21,10:36:12
39.9274833,116.4707533,0,282.2,39589.4418287037,2008-05-21,10:36:14
39.9275233,116.4707199,0,282.2,39589.4418518519,2008-05-21,10:36:16
