# Supplementary material for: Research on differential privacy protection method based on user tendency
Source: PLoS One. 2023 Oct 26;18(10):e0288823. doi: 10.1371/journal.pone.0288823 (PMC10602288; doi:10.1371/journal.pone.0288823)
Supplement: S5 Data — (ZIP) [file pone.0288823.s005.zip › Data 5-5/153/Trajectory/20080522122036.plt]

Geolife trajectory
WGS 84
Altitude is in Feet
Reserved 3
0,2,255,My Track,0,0,2,8421376
0
39.9131733,116.4051499,0,278.9,39590.5143055556,2008-05-22,12:20:36
39.9131816,116.4051483,0,278.9,39590.5143171296,2008-05-22,12:20:37
39.9132233,116.4051966,0,278.9,39590.5143402778,2008-05-22,12:20:39
39.9132499,116.4051949,0,278.9,39590.5143634259,2008-05-22,12:20:41
39.9132633,116.405155,0,278.9,39590.5143865741,2008-05-22,12:20:43
39.9132616,116.4051133,0,278.9,39590.5144097222,2008-05-22,12:20:45
39.9132583,116.4050833,0,278.9,39590.5144328704,2008-05-22,12:20:47
39.9132483,116.4050633,0,278.9,39590.5144560185,2008-05-22,12:20:49
39.9132533,116.4050549,0,278.9,39590.5144791667,2008-05-22,12:20:51
39.9132433,116.405015,0,278.9,39590.5145023148,2008-05-22,12:20:53
39.913255,116.4050133,0,278.9,39590.514525463,2008-05-22,12:20:55
39.9132933,116.4050449,0,278.9,39590.5145486111,2008-05-22,12:20:57
39.9133049,116.4050583,0,278.9,39590.5145717593,2008-05-22,12:20:59
39.9133049,116.4051049,0,278.9,39590.5145949074,2008-05-22,12:21:01
39.9134516,116.4051533,0,278.9,39590.5146180556,2008-05-22,12:21:03
39.91349,116.4051466,0,278.9,39590.5146412037,2008-05-22,12:21:05
39.9135283,116.4051483,0,278.9,39590.5146643519,2008-05-22,12:21:07
39.9136283,116.4052616,0,278.9,39590.5146875,2008-05-22,12:21:09
39.9136399,116.4052416,0,278.9,39590.5147106481,2008-05-22,12:21:11
39.9136166,116.4052016,0,278.9,39590.5147337963,2008-05-22,12:21:13
39.9136033,116.4051566,0,278.9,39590.5147569444,2008-05-22,12:21:15
39.913605,116.4051366,0,278.9,39590.5147800926,2008-05-22,12:21:17
39.913605,116.4050966,0,278.9,39590.5148032407,2008-05-22,12:21:19
39.9136116,116.4050616,0,278.9,39590.5148263889,2008-05-22,12:21:21
39.9136166,116.4050466,0,278.9,39590.514849537,2008-05-22,12:21:23
39.9136333,116.4050449,0,278.9,39590.5148726852,2008-05-22,12:21:25
39.9137183,116.4051366,0,278.9,39590.5148958333,2008-05-22,12:21:27
39.9137466,116.4051483,0,278.9,39590.5149189815,2008-05-22,12:21:29
39.9137399,116.4051049,0,278.9,39590.5149421296,2008-05-22,12:21:31
39.9137649,116.4051133,0,278.9,39590.5149652778,2008-05-22,12:21:33
39.9137833,116.4051233,0,278.9,39590.5149884259,2008-05-22,12:21:35
39.9137899,116.4051166,0,278.9,39590.5150115741,2008-05-22,12:21:37
39.9138199,116.4051499,0,278.9,39590.5150347222,2008-05-22,12:21:39
39.9138533,116.4051799,0,278.9,39590.5150578704,2008-05-22,12:21:41
39.9139049,116.4052533,0,278.9,39590.5150810185,2008-05-22,12:21:43
39.9139266,116.4052533,0,278.9,39590.5151041667,2008-05-22,12:21:45
39.9139433,116.4052583,0,278.9,39590.5151273148,2008-05-22,12:21:47
39.9139783,116.4052866,0,278.9,39590.515150463,2008-05-22,12:21:49
39.9139466,116.4052299,0,278.9,39590.5151736111,2008-05-22,12:21:51
39.9138833,116.40524,0,278.9,39590.5151967593,2008-05-22,12:21:53
39.9137966,116.4052433,0,278.9,39590.5152199074,2008-05-22,12:21:55
39.9137399,116.4052999,0,278.9,39590.5152430556,2008-05-22,12:21:57
39.9136949,116.4052916,0,278.9,39590.5152662037,2008-05-22,12:21:59
39.9136966,116.4053749,0,278.9,39590.5152893519,2008-05-22,12:22:01
39.913705,116.4054099,0,278.9,39590.5153125,2008-05-22,12:22:03
39.9136833,116.4054083,0,278.9,39590.5153356481,2008-05-22,12:22:05
39.9136166,116.4053466,0,278.9,39590.5153587963,2008-05-22,12:22:07
39.913635,116.4053516,0,278.9,39590.5153819444,2008-05-22,12:22:09
39.9136649,116.4053866,0,278.9,39590.5154166667,2008-05-22,12:22:12
39.9136033,116.405325,0,278.9,39590.5154398148,2008-05-22,12:22:14
39.9135283,116.4053366,0,278.9,39590.515462963,2008-05-22,12:22:16
39.9135099,116.4053349,0,278.9,39590.5154861111,2008-05-22,12:22:18
39.9134949,116.405295,0,278.9,39590.5155092593,2008-05-22,12:22:20
39.91348,116.4052866,0,278.9,39590.5155324074,2008-05-22,12:22:22
39.9134816,116.4052566,0,278.9,39590.5155555556,2008-05-22,12:22:24
39.913475,116.4052383,0,278.9,39590.5155787037,2008-05-22,12:22:26
39.9135116,116.4053016,0,278.9,39590.5156018519,2008-05-22,12:22:28
39.9135116,116.4053216,0,278.9,39590.515625,2008-05-22,12:22:30
39.9134916,116.4053083,0,278.9,39590.5156481481,2008-05-22,12:22:32
39.9134733,116.4053266,0,278.9,39590.5156712963,2008-05-22,12:22:34
39.9134399,116.40529,0,278.9,39590.5156944444,2008-05-22,12:22:36
39.9134066,116.4052533,0,278.9,39590.5157175926,2008-05-22,12:22:38
39.9133816,116.4052316,0,278.9,39590.5157407407,2008-05-22,12:22:40
39.9133916,116.40526,0,278.9,39590.5157638889,2008-05-22,12:22:42
39.91341,116.405295,0,278.9,39590.515787037,2008-05-22,12:22:44
39.9134216,116.4053083,0,278.9,39590.5158101852,2008-05-22,12:22:46
39.9134183,116.4053049,0,278.9,39590.5158333333,2008-05-22,12:22:48
39.9134116,116.4052916,0,278.9,39590.5158564815,2008-05-22,12:22:50
39.9133766,116.4052083,0,278.9,39590.5158796296,2008-05-22,12:22:52
39.9133333,116.4051433,0,278.9,39590.5159027778,2008-05-22,12:22:54
39.9133466,116.4051749,0,278.9,39590.5159259259,2008-05-22,12:22:56
39.9133199,116.40512,0,278.9,39590.5159490741,2008-05-22,12:22:58
39.9132899,116.4051633,0,278.9,39590.5159722222,2008-05-22,12:23:00
39.9132533,116.4051733,0,278.9,39590.5159953704,2008-05-22,12:23:02
39.9132433,116.4051683,0,278.9,39590.5160185185,2008-05-22,12:23:04
39.9132416,116.4051999,0,278.9,39590.5160416667,2008-05-22,12:23:06
39.9132449,116.4052166,0,278.9,39590.5160648148,2008-05-22,12:23:08
39.9132349,116.4052533,0,278.9,39590.516087963,2008-05-22,12:23:10
39.9132216,116.4052833,0,278.9,39590.5161111111,2008-05-22,12:23:12
39.9132199,116.4053199,0,278.9,39590.5161342593,2008-05-22,12:23:14
39.9132149,116.4053399,0,278.9,39590.5161574074,2008-05-22,12:23:16
39.9132316,116.40538,0,278.9,39590.5161805556,2008-05-22,12:23:18
39.9132299,116.4054016,0,278.9,39590.5162037037,2008-05-22,12:23:20
39.9131833,116.4053783,0,278.9,39590.5162268518,2008-05-22,12:23:22
39.9131799,116.4053816,0,278.9,39590.51625,2008-05-22,12:23:24
39.9132133,116.405415,0,278.9,39590.5162731481,2008-05-22,12:23:26
39.9131533,116.4054466,0,278.9,39590.5162962963,2008-05-22,12:23:28
39.9131333,116.4054549,0,278.9,39590.5163194444,2008-05-22,12:23:30
39.9131533,116.4054949,0,278.9,39590.5163425926,2008-05-22,12:23:32
39.9131199,116.4054333,0,278.9,39590.5163657407,2008-05-22,12:23:34
39.9130633,116.4053166,0,278.9,39590.5163888889,2008-05-22,12:23:36
39.9130433,116.4053066,0,278.9,39590.516412037,2008-05-22,12:23:38
39.9130083,116.4052466,0,278.9,39590.5164351852,2008-05-22,12:23:40
39.91299,116.4051866,0,278.9,39590.5164583333,2008-05-22,12:23:42
39.913015,116.4052083,0,278.9,39590.5164814815,2008-05-22,12:23:44
39.9130083,116.405205,0,278.9,39590.5165046296,2008-05-22,12:23:46
39.9129799,116.4051516,0,278.9,39590.5165277778,2008-05-22,12:23:48
39.9129633,116.4051666,0,278.9,39590.5165509259,2008-05-22,12:23:50
39.91289,116.4051266,0,278.9,39590.5165740741,2008-05-22,12:23:52
39.9128716,116.4050866,0,278.9,39590.5165972222,2008-05-22,12:23:54
39.9128699,116.4050583,0,278.9,39590.5166203704,2008-05-22,12:23:56
39.9128416,116.4050533,0,278.9,39590.5166435185,2008-05-22,12:23:58
39.9127816,116.4050616,0,278.9,39590.5166666667,2008-05-22,12:24:00
39.9127816,116.4050633,0,278.9,39590.5166898148,2008-05-22,12:24:02
39.9127866,116.4050933,0,278.9,39590.516712963,2008-05-22,12:24:04
39.9128166,116.4051033,0,278.9,39590.5167361111,2008-05-22,12:24:06
39.9128433,116.4051183,0,278.9,39590.5167592593,2008-05-22,12:24:08
39.9128666,116.4051733,0,278.9,39590.5167824074,2008-05-22,12:24:10
39.9128766,116.4051966,0,278.9,39590.5168055556,2008-05-22,12:24:12
39.9128699,116.4051933,0,278.9,39590.5168287037,2008-05-22,12:24:14
39.9128616,116.4051933,0,278.9,39590.5168518518,2008-05-22,12:24:16
39.9128566,116.4051983,0,278.9,39590.516875,2008-05-22,12:24:18
39.9128666,116.4051716,0,278.9,39590.5169444444,2008-05-22,12:24:24
39.91285,116.4051766,0,278.9,39590.5169675926,2008-05-22,12:24:26
39.9128216,116.4051866,0,278.9,39590.5169907407,2008-05-22,12:24:28
39.9127666,116.4052066,0,278.9,39590.5170138889,2008-05-22,12:24:30
39.9127166,116.4052066,0,278.9,39590.517037037,2008-05-22,12:24:32
39.9126816,116.4051883,0,278.9,39590.5170601852,2008-05-22,12:24:34
39.9126283,116.4051533,0,282.2,39590.5170833333,2008-05-22,12:24:36
39.9125983,116.4051399,0,282.2,39590.5171064815,2008-05-22,12:24:38
39.9125966,116.4051466,0,282.2,39590.5171296296,2008-05-22,12:24:40
39.9125966,116.4052299,0,282.2,39590.5171527778,2008-05-22,12:24:42
39.9126016,116.4052416,0,282.2,39590.5171759259,2008-05-22,12:24:44
39.91265,116.4052849,0,282.2,39590.5171990741,2008-05-22,12:24:46
39.91265,116.4052849,0,282.2,39590.5172106481,2008-05-22,12:24:47
39.9126416,116.4052833,0,282.2,39590.5172337963,2008-05-22,12:24:49
39.9126149,116.4052766,0,282.2,39590.5172569444,2008-05-22,12:24:51
39.9125599,116.4052466,0,282.2,39590.5172800926,2008-05-22,12:24:53
39.9125599,116.4052533,0,282.2,39590.5173032407,2008-05-22,12:24:55
39.912555,116.4052566,0,282.2,39590.5173263889,2008-05-22,12:24:57
39.9125483,116.4052566,0,282.2,39590.517349537,2008-05-22,12:24:59
39.91254,116.4052466,0,282.2,39590.5173726852,2008-05-22,12:25:01
39.9125316,116.4052433,0,282.2,39590.5173958333,2008-05-22,12:25:03
39.9125233,116.4052499,0,282.2,39590.5174189815,2008-05-22,12:25:05
39.9125166,116.4052533,0,282.2,39590.5174421296,2008-05-22,12:25:07
39.9125,116.4052433,0,282.2,39590.5174652778,2008-05-22,12:25:09
39.912485,116.4052349,0,282.2,39590.5174884259,2008-05-22,12:25:11
39.9124666,116.4052183,0,282.2,39590.5175115741,2008-05-22,12:25:13
39.9124449,116.405205,0,282.2,39590.5175347222,2008-05-22,12:25:15
39.9124166,116.4051833,0,282.2,39590.5175578704,2008-05-22,12:25:17
39.9123933,116.4051666,0,282.2,39590.5175810185,2008-05-22,12:25:19
39.9123683,116.4051516,0,282.2,39590.5176041667,2008-05-22,12:25:21
39.912315,116.4051083,0,282.2,39590.5176273148,2008-05-22,12:25:23
39.912275,116.4050749,0,282.2,39590.517650463,2008-05-22,12:25:25
39.9122383,116.40505,0,282.2,39590.5176736111,2008-05-22,12:25:27
39.9122016,116.4050249,0,282.2,39590.5176967593,2008-05-22,12:25:29
39.9121699,116.4050016,0,282.2,39590.5177199074,2008-05-22,12:25:31
39.9121383,116.4049783,0,282.2,39590.5177430556,2008-05-22,12:25:33
39.9121133,116.4049583,0,282.2,39590.5177662037,2008-05-22,12:25:35
39.9120916,116.404945,0,282.2,39590.5177893518,2008-05-22,12:25:37
39.912075,116.4049333,0,282.2,39590.5178125,2008-05-22,12:25:39
39.9120533,116.404925,0,282.2,39590.5178356481,2008-05-22,12:25:41
39.9120399,116.4049166,0,282.2,39590.5178587963,2008-05-22,12:25:43
39.9120266,116.40491,0,282.2,39590.5178819444,2008-05-22,12:25:45
39.9120133,116.4049049,0,282.2,39590.5179050926,2008-05-22,12:25:47
39.9119933,116.4048983,0,282.2,39590.5179282407,2008-05-22,12:25:49
39.9119766,116.4048916,0,282.2,39590.5179513889,2008-05-22,12:25:51
39.9119599,116.4048833,0,282.2,39590.517974537,2008-05-22,12:25:53
39.9119566,116.404895,0,282.2,39590.5179976852,2008-05-22,12:25:55
39.9119366,116.40489,0,285.4,39590.5180208333,2008-05-22,12:25:57
39.9119149,116.4048783,0,288.7,39590.5180439815,2008-05-22,12:25:59
39.9118999,116.4048799,0,288.7,39590.5180671296,2008-05-22,12:26:01
39.9118733,116.4048716,0,292,39590.5180902778,2008-05-22,12:26:03
39.9118566,116.4048716,0,295.3,39590.5181134259,2008-05-22,12:26:05
39.9118516,116.4048883,0,292,39590.5181365741,2008-05-22,12:26:07
39.9118416,116.4048983,0,292,39590.5181597222,2008-05-22,12:26:09
39.9118299,116.4049083,0,292,39590.5181828704,2008-05-22,12:26:11
39.9118183,116.4049149,0,295.3,39590.5182060185,2008-05-22,12:26:13
39.91181,116.404925,0,292,39590.5182291667,2008-05-22,12:26:15
39.9118016,116.4049383,0,295.3,39590.5182523148,2008-05-22,12:26:17
39.9117916,116.4049516,0,295.3,39590.518275463,2008-05-22,12:26:19
39.9117833,116.4049666,0,295.3,39590.5182986111,2008-05-22,12:26:21
39.9117749,116.4049783,0,295.3,39590.5183217593,2008-05-22,12:26:23
39.9117583,116.4049766,0,295.3,39590.5183449074,2008-05-22,12:26:25
39.9117466,116.40498,0,295.3,39590.5183680556,2008-05-22,12:26:27
39.9117333,116.4049849,0,298.6,39590.5183912037,2008-05-22,12:26:29
39.9117216,116.404995,0,298.6,39590.5184143518,2008-05-22,12:26:31
39.91171,116.4049983,0,298.6,39590.5184375,2008-05-22,12:26:33
39.9116916,116.4049899,0,298.6,39590.5184606481,2008-05-22,12:26:35
39.9116799,116.4049849,0,298.6,39590.5184837963,2008-05-22,12:26:37
39.9116649,116.4049833,0,298.6,39590.5185069444,2008-05-22,12:26:39
39.9116516,116.4049783,0,298.6,39590.5185300926,2008-05-22,12:26:41
39.91164,116.4049783,0,298.6,39590.5185532407,2008-05-22,12:26:43
39.91163,116.40498,0,298.6,39590.5185763889,2008-05-22,12:26:45
39.9116216,116.4049816,0,298.6,39590.518599537,2008-05-22,12:26:47
39.9116116,116.4049883,0,295.3,39590.5186226852,2008-05-22,12:26:49
39.9116016,116.4049933,0,295.3,39590.5186458333,2008-05-22,12:26:51
39.9115916,116.4049966,0,295.3,39590.5186689815,2008-05-22,12:26:53
39.9115816,116.4049983,0,295.3,39590.5186921296,2008-05-22,12:26:55
39.91157,116.4049999,0,295.3,39590.5187152778,2008-05-22,12:26:57
39.9115583,116.4050033,0,292,39590.5187384259,2008-05-22,12:26:59
39.9115483,116.4050033,0,292,39590.5187615741,2008-05-22,12:27:01
39.9115366,116.4050066,0,292,39590.5187847222,2008-05-22,12:27:03
39.9115233,116.4050099,0,292,39590.5188078704,2008-05-22,12:27:05
39.9115083,116.4050099,0,292,39590.5188310185,2008-05-22,12:27:07
39.9114949,116.4050166,0,292,39590.5188541667,2008-05-22,12:27:09
39.911475,116.4050249,0,295.3,39590.5188888889,2008-05-22,12:27:12
39.9114633,116.40503,0,295.3,39590.518912037,2008-05-22,12:27:14
39.9114533,116.4050333,0,295.3,39590.5189351852,2008-05-22,12:27:16
39.9114416,116.4050316,0,295.3,39590.5189583333,2008-05-22,12:27:18
39.91143,116.4050383,0,295.3,39590.5189814815,2008-05-22,12:27:20
39.9114183,116.4050516,0,295.3,39590.5190046296,2008-05-22,12:27:22
39.9114066,116.4050633,0,295.3,39590.5190277778,2008-05-22,12:27:24
39.9113933,116.4050766,0,295.3,39590.5190509259,2008-05-22,12:27:26
39.9113849,116.4050899,0,295.3,39590.5190740741,2008-05-22,12:27:28
39.9113699,116.4051,0,295.3,39590.5190972222,2008-05-22,12:27:30
39.9113549,116.4051116,0,295.3,39590.5191203704,2008-05-22,12:27:32
39.9113383,116.4051266,0,295.3,39590.5191435185,2008-05-22,12:27:34
39.911335,116.4051499,0,288.7,39590.5191666667,2008-05-22,12:27:36
39.9113249,116.4051616,0,285.4,39590.5191898148,2008-05-22,12:27:38
39.9113149,116.4051599,0,282.2,39590.519212963,2008-05-22,12:27:40
39.911305,116.4051416,0,285.4,39590.5192361111,2008-05-22,12:27:42
39.91129,116.4051466,0,278.9,39590.5192592593,2008-05-22,12:27:44
39.9112833,116.4051433,0,278.9,39590.5192824074,2008-05-22,12:27:46
39.91128,116.4051399,0,275.6,39590.5193055556,2008-05-22,12:27:48
39.9112699,116.405135,0,275.6,39590.5193287037,2008-05-22,12:27:50
39.9112666,116.4051233,0,275.6,39590.5193518519,2008-05-22,12:27:52
39.9112566,116.4051133,0,275.6,39590.519375,2008-05-22,12:27:54
39.9112449,116.4051216,0,272.3,39590.5193981482,2008-05-22,12:27:56
39.9112383,116.4051249,0,272.3,39590.5194212963,2008-05-22,12:27:58
39.9112266,116.4051449,0,269,39590.5194444444,2008-05-22,12:28:00
39.9112149,116.4051649,0,262.5,39590.5194675926,2008-05-22,12:28:02
39.9111966,116.4051916,0,252.6,39590.5194907407,2008-05-22,12:28:04
39.9111866,116.4052016,0,249.3,39590.5195138889,2008-05-22,12:28:06
39.9111749,116.4052066,0,246.1,39590.519537037,2008-05-22,12:28:08
39.9111616,116.4052116,0,242.8,39590.5195601852,2008-05-22,12:28:10
39.9111516,116.4052066,0,239.5,39590.5195833333,2008-05-22,12:28:12
39.911135,116.4052149,0,232.9,39590.5196064815,2008-05-22,12:28:14
39.9111183,116.405225,0,226.4,39590.5196296296,2008-05-22,12:28:16
39.9110983,116.4052333,0,219.8,39590.5196527778,2008-05-22,12:28:18
39.9110833,116.4052349,0,216.5,39590.5196759259,2008-05-22,12:28:20
39.9110733,116.405225,0,213.3,39590.5196990741,2008-05-22,12:28:22
39.911055,116.405225,0,216.5,39590.5197337963,2008-05-22,12:28:25
39.9110449,116.4052149,0,216.5,39590.5197569444,2008-05-22,12:28:27
39.9110349,116.4052116,0,216.5,39590.5197800926,2008-05-22,12:28:29
39.9110266,116.4052166,0,213.3,39590.5198148148,2008-05-22,12:28:32
39.9110183,116.40522,0,210,39590.519837963,2008-05-22,12:28:34
39.9110083,116.4052183,0,206.7,39590.5198611111,2008-05-22,12:28:36
39.9110033,116.405205,0,206.7,39590.5198842593,2008-05-22,12:28:38
39.911,116.4051916,0,203.4,39590.5199074074,2008-05-22,12:28:40
39.9109916,116.4051816,0,210,39590.5199305556,2008-05-22,12:28:42
39.9109799,116.40517,0,213.3,39590.5199537037,2008-05-22,12:28:44
39.9109683,116.4051633,0,216.5,39590.5199768519,2008-05-22,12:28:46
39.9109516,116.4051599,0,219.8,39590.52,2008-05-22,12:28:48
39.9109316,116.405155,0,223.1,39590.5200231481,2008-05-22,12:28:50
39.9109166,116.4051616,0,219.8,39590.5200462963,2008-05-22,12:28:52
39.9109,116.4051616,0,219.8,39590.5200694444,2008-05-22,12:28:54
39.910885,116.4051683,0,216.5,39590.5200925926,2008-05-22,12:28:56
39.9108666,116.4051766,0,216.5,39590.5201157407,2008-05-22,12:28:58
39.9108466,116.4051816,0,216.5,39590.5201388889,2008-05-22,12:29:00
39.9108333,116.4051766,0,216.5,39590.520162037,2008-05-22,12:29:02
39.9108333,116.4051766,0,216.5,39590.5201736111,2008-05-22,12:29:03
39.9108249,116.4051849,0,216.5,39590.5201967593,2008-05-22,12:29:05
39.910815,116.4051933,0,216.5,39590.5202199074,2008-05-22,12:29:07
39.9108016,116.405205,0,213.3,39590.5202430556,2008-05-22,12:29:09
39.9107866,116.4052116,0,213.3,39590.5202662037,2008-05-22,12:29:11
39.9107699,116.40522,0,213.3,39590.5202893519,2008-05-22,12:29:13
39.9107533,116.4052183,0,213.3,39590.5203125,2008-05-22,12:29:15
39.9107366,116.4052166,0,213.3,39590.5203356481,2008-05-22,12:29:17
39.91072,116.4052099,0,216.5,39590.5203587963,2008-05-22,12:29:19
39.910705,116.4052099,0,216.5,39590.5203819444,2008-05-22,12:29:21
39.9106949,116.4052099,0,216.5,39590.5204050926,2008-05-22,12:29:23
39.9106833,116.4052116,0,216.5,39590.5204282407,2008-05-22,12:29:25
39.9106733,116.4052133,0,216.5,39590.5204513889,2008-05-22,12:29:27
39.9106533,116.4052166,0,216.5,39590.5205092593,2008-05-22,12:29:32
39.910635,116.4052116,0,219.8,39590.5205324074,2008-05-22,12:29:34
39.9106133,116.4052133,0,219.8,39590.5205555556,2008-05-22,12:29:36
39.9105849,116.4052166,0,223.1,39590.5205902778,2008-05-22,12:29:39
39.9105766,116.4052183,0,223.1,39590.5206134259,2008-05-22,12:29:41
39.910565,116.4052083,0,226.4,39590.5206365741,2008-05-22,12:29:43
39.9105549,116.4052066,0,232.9,39590.5206597222,2008-05-22,12:29:45
39.9105399,116.405205,0,232.9,39590.5206828704,2008-05-22,12:29:47
39.9105266,116.4052016,0,232.9,39590.5207060185,2008-05-22,12:29:49
39.9105149,116.4052033,0,229.7,39590.5207291667,2008-05-22,12:29:51
39.9105083,116.4051999,0,226.4,39590.5207523148,2008-05-22,12:29:53
39.9105016,116.4051999,0,226.4,39590.520775463,2008-05-22,12:29:55
39.9105066,116.4051866,0,219.8,39590.5207986111,2008-05-22,12:29:57
39.9104999,116.4051783,0,216.5,39590.5208217593,2008-05-22,12:29:59
39.9104916,116.4051766,0,219.8,39590.5208449074,2008-05-22,12:30:01
39.9104816,116.4051766,0,219.8,39590.5208680556,2008-05-22,12:30:03
39.9104699,116.4051883,0,219.8,39590.5208912037,2008-05-22,12:30:05
39.9104583,116.4051933,0,219.8,39590.5209143519,2008-05-22,12:30:07
39.9104416,116.4052016,0,216.5,39590.5209375,2008-05-22,12:30:09
39.9104266,116.4052066,0,213.3,39590.5209606481,2008-05-22,12:30:11
39.9104116,116.4052116,0,213.3,39590.5209837963,2008-05-22,12:30:13
39.9103999,116.4052066,0,210,39590.5210069444,2008-05-22,12:30:15
39.9103866,116.4052033,0,210,39590.5210300926,2008-05-22,12:30:17
39.9103749,116.4051983,0,210,39590.5210532407,2008-05-22,12:30:19
39.910365,116.4051883,0,210,39590.5210763889,2008-05-22,12:30:21
39.9103566,116.4051833,0,213.3,39590.521099537,2008-05-22,12:30:23
39.9103449,116.4051733,0,213.3,39590.5211226852,2008-05-22,12:30:25
39.9103316,116.4051649,0,213.3,39590.5211458333,2008-05-22,12:30:27
39.9103183,116.4051616,0,213.3,39590.5211689815,2008-05-22,12:30:29
39.9103033,116.4051566,0,216.5,39590.5211921296,2008-05-22,12:30:31
39.9102883,116.4051533,0,216.5,39590.5212152778,2008-05-22,12:30:33
39.9102766,116.4051483,0,216.5,39590.5212384259,2008-05-22,12:30:35
39.9102616,116.4051449,0,216.5,39590.5212615741,2008-05-22,12:30:37
39.9102483,116.4051399,0,216.5,39590.5212847222,2008-05-22,12:30:39
39.9102349,116.4051366,0,213.3,39590.5213078704,2008-05-22,12:30:41
39.910225,116.4051366,0,213.3,39590.5213310185,2008-05-22,12:30:43
39.9102116,116.4051366,0,213.3,39590.5213541667,2008-05-22,12:30:45
39.9101966,116.4051383,0,213.3,39590.5213773148,2008-05-22,12:30:47
39.9101832,116.4051449,0,213.3,39590.521400463,2008-05-22,12:30:49
39.9101716,116.4051566,0,213.3,39590.5214236111,2008-05-22,12:30:51
39.9101599,116.4051666,0,213.3,39590.5214467593,2008-05-22,12:30:53
39.9101466,116.4051716,0,213.3,39590.5214699074,2008-05-22,12:30:55
39.9101333,116.4051733,0,213.3,39590.5214930556,2008-05-22,12:30:57
39.9101183,116.4051716,0,213.3,39590.5215162037,2008-05-22,12:30:59
39.9101066,116.40517,0,210,39590.5215393519,2008-05-22,12:31:01
39.9100933,116.4051716,0,210,39590.5215625,2008-05-22,12:31:03
39.9100799,116.4051749,0,210,39590.5215856481,2008-05-22,12:31:05
39.9100683,116.4051783,0,210,39590.5216087963,2008-05-22,12:31:07
39.9100533,116.4051799,0,210,39590.5216319444,2008-05-22,12:31:09
39.9100383,116.4051783,0,210,39590.5216550926,2008-05-22,12:31:11
39.9100249,116.4051799,0,210,39590.5216782407,2008-05-22,12:31:13
39.9100116,116.4051799,0,210,39590.5217013889,2008-05-22,12:31:15
39.9099983,116.4051833,0,210,39590.521724537,2008-05-22,12:31:17
39.9099866,116.4051866,0,206.7,39590.5217476852,2008-05-22,12:31:19
39.9099733,116.4051883,0,206.7,39590.5217708333,2008-05-22,12:31:21
39.90996,116.40519,0,206.7,39590.5217939815,2008-05-22,12:31:23
39.909945,116.4051883,0,206.7,39590.5218171296,2008-05-22,12:31:25
39.9099316,116.4051883,0,206.7,39590.5218402778,2008-05-22,12:31:27
39.9099166,116.4051933,0,203.4,39590.5218634259,2008-05-22,12:31:29
39.9099016,116.4051966,0,206.7,39590.5218865741,2008-05-22,12:31:31
39.9098849,116.4051949,0,206.7,39590.5219097222,2008-05-22,12:31:33
39.9098716,116.4051949,0,206.7,39590.5219328704,2008-05-22,12:31:35
39.90986,116.4051933,0,206.7,39590.5219560185,2008-05-22,12:31:37
39.9098483,116.40519,0,206.7,39590.5219791667,2008-05-22,12:31:39
39.909835,116.4051883,0,203.4,39590.5220023148,2008-05-22,12:31:41
39.9098233,116.4051849,0,203.4,39590.522025463,2008-05-22,12:31:43
39.9098116,116.4051833,0,203.4,39590.5220486111,2008-05-22,12:31:45
39.9098016,116.4051816,0,203.4,39590.5220717593,2008-05-22,12:31:47
39.9097916,116.4051783,0,203.4,39590.5220949074,2008-05-22,12:31:49
39.90978,116.4051766,0,203.4,39590.5221180556,2008-05-22,12:31:51
39.9097683,116.4051766,0,203.4,39590.5221412037,2008-05-22,12:31:53
39.9097583,116.4051749,0,203.4,39590.5221643519,2008-05-22,12:31:55
39.9097516,116.4051749,0,200.1,39590.5221875,2008-05-22,12:31:57
39.9097416,116.4051733,0,200.1,39590.5222106481,2008-05-22,12:31:59
39.9097299,116.4051733,0,200.1,39590.5222337963,2008-05-22,12:32:01
39.9097166,116.4051749,0,200.1,39590.5222569444,2008-05-22,12:32:03
39.9097033,116.4051749,0,203.4,39590.5222800926,2008-05-22,12:32:05
39.9096983,116.4051633,0,203.4,39590.5223032407,2008-05-22,12:32:07
39.9096899,116.4051633,0,203.4,39590.5223263889,2008-05-22,12:32:09
39.9096633,116.4051816,0,206.7,39590.522349537,2008-05-22,12:32:11
39.9096433,116.4051883,0,206.7,39590.5223726852,2008-05-22,12:32:13
39.9096283,116.4051849,0,206.7,39590.5223958333,2008-05-22,12:32:15
39.9096166,116.4051816,0,206.7,39590.5224189815,2008-05-22,12:32:17
39.9096049,116.4051833,0,206.7,39590.5224421296,2008-05-22,12:32:19
39.909595,116.4051849,0,206.7,39590.5224652778,2008-05-22,12:32:21
39.90958,116.4051883,0,210,39590.5224884259,2008-05-22,12:32:23
39.9095666,116.4051916,0,210,39590.5225115741,2008-05-22,12:32:25
39.9095566,116.4051916,0,210,39590.5225347222,2008-05-22,12:32:27
39.9095449,116.4051966,0,210,39590.5225578704,2008-05-22,12:32:29
39.9095316,116.4052016,0,210,39590.5225810185,2008-05-22,12:32:31
39.9095116,116.4052083,0,216.5,39590.5226041667,2008-05-22,12:32:33
39.9095016,116.405205,0,216.5,39590.5226273148,2008-05-22,12:32:35
39.9094899,116.405205,0,213.3,39590.522650463,2008-05-22,12:32:37
39.9094749,116.405205,0,213.3,39590.5226736111,2008-05-22,12:32:39
39.9094583,116.405205,0,216.5,39590.5226967593,2008-05-22,12:32:41
39.9091949,116.4052149,0,223.1,39590.5251041667,2008-05-22,12:36:09
39.9091816,116.4052333,0,223.1,39590.5251273148,2008-05-22,12:36:11
39.9091649,116.4052733,0,219.8,39590.525150463,2008-05-22,12:36:13
39.90915,116.4052866,0,219.8,39590.5251736111,2008-05-22,12:36:15
39.9091399,116.4052883,0,219.8,39590.5252662037,2008-05-22,12:36:23
39.9091399,116.4052883,0,219.8,39590.5253472222,2008-05-22,12:36:30
39.9091316,116.4052833,0,219.8,39590.5253703704,2008-05-22,12:36:32
39.9091216,116.4052783,0,219.8,39590.5253935185,2008-05-22,12:36:34
39.9091133,116.4052733,0,219.8,39590.5254166667,2008-05-22,12:36:36
39.9090983,116.4052649,0,219.8,39590.5254398148,2008-05-22,12:36:38
39.9090866,116.405255,0,219.8,39590.525462963,2008-05-22,12:36:40
39.9090783,116.4052466,0,216.5,39590.5254861111,2008-05-22,12:36:42
39.9090716,116.4052333,0,216.5,39590.5255092593,2008-05-22,12:36:44
39.9090633,116.405225,0,213.3,39590.5255324074,2008-05-22,12:36:46
39.9090549,116.4052166,0,213.3,39590.5255555556,2008-05-22,12:36:48
39.9090433,116.4052099,0,213.3,39590.5255787037,2008-05-22,12:36:50
39.909035,116.4052066,0,213.3,39590.5256018518,2008-05-22,12:36:52
39.9090233,116.4052033,0,213.3,39590.525625,2008-05-22,12:36:54
39.9090116,116.4051983,0,213.3,39590.5256481481,2008-05-22,12:36:56
39.9090016,116.4051883,0,213.3,39590.5256712963,2008-05-22,12:36:58
39.9089899,116.4051783,0,213.3,39590.5256944444,2008-05-22,12:37:00
39.9089716,116.4051783,0,216.5,39590.5257175926,2008-05-22,12:37:02
39.9089466,116.4051916,0,219.8,39590.5257407407,2008-05-22,12:37:04
39.908925,116.4051949,0,219.8,39590.5257638889,2008-05-22,12:37:06
39.9089033,116.4052016,0,219.8,39590.525787037,2008-05-22,12:37:08
39.9088999,116.4051866,0,219.8,39590.5258101852,2008-05-22,12:37:10
39.9088883,116.4051849,0,219.8,39590.5258333333,2008-05-22,12:37:12
39.9088749,116.4051783,0,219.8,39590.5258564815,2008-05-22,12:37:14
39.9088533,116.4051733,0,223.1,39590.5258796296,2008-05-22,12:37:16
39.9088366,116.4051716,0,219.8,39590.5259027778,2008-05-22,12:37:18
39.9088216,116.4051783,0,219.8,39590.5259259259,2008-05-22,12:37:20
39.9088083,116.4051783,0,219.8,39590.5259490741,2008-05-22,12:37:22
39.908785,116.405205,0,219.8,39590.5259722222,2008-05-22,12:37:24
39.9087683,116.4052083,0,219.8,39590.5259953704,2008-05-22,12:37:26
39.9087466,116.4052383,0,219.8,39590.5260185185,2008-05-22,12:37:28
39.90873,116.4052316,0,219.8,39590.5260416667,2008-05-22,12:37:30
39.9087099,116.4052383,0,219.8,39590.5260648148,2008-05-22,12:37:32
39.9086916,116.4052416,0,219.8,39590.526087963,2008-05-22,12:37:34
39.9086766,116.4052449,0,219.8,39590.5261111111,2008-05-22,12:37:36
39.90866,116.4052483,0,219.8,39590.5261342593,2008-05-22,12:37:38
39.9086466,116.4052483,0,219.8,39590.5261574074,2008-05-22,12:37:40
39.9086216,116.4052766,0,219.8,39590.5261805556,2008-05-22,12:37:42
39.9086016,116.4052849,0,219.8,39590.5262037037,2008-05-22,12:37:44
39.9085783,116.4053083,0,219.8,39590.5262268518,2008-05-22,12:37:46
39.9085616,116.4053166,0,219.8,39590.52625,2008-05-22,12:37:48
39.9085416,116.4053433,0,223.1,39590.5262731481,2008-05-22,12:37:50
39.9085266,116.4053533,0,223.1,39590.5262962963,2008-05-22,12:37:52
39.9084966,116.4053883,0,223.1,39590.5263194444,2008-05-22,12:37:54
39.9084699,116.4054083,0,226.4,39590.5263425926,2008-05-22,12:37:56
39.9084166,116.4054816,0,226.4,39590.5263657407,2008-05-22,12:37:58
39.9083766,116.40554,0,229.7,39590.5263888889,2008-05-22,12:38:00
39.90835,116.4055833,0,226.4,39590.526412037,2008-05-22,12:38:02
39.9083233,116.4056116,0,226.4,39590.5264351852,2008-05-22,12:38:04
39.9082866,116.4056516,0,226.4,39590.5264583333,2008-05-22,12:38:06
39.9082266,116.4057233,0,226.4,39590.5264814815,2008-05-22,12:38:08
39.9082066,116.4057433,0,226.4,39590.5265046296,2008-05-22,12:38:10
39.9081999,116.40573,0,229.7,39590.5265277778,2008-05-22,12:38:12
39.9081849,116.4057316,0,226.4,39590.5265509259,2008-05-22,12:38:14
39.9081733,116.4057249,0,226.4,39590.5265740741,2008-05-22,12:38:16
39.90814,116.4057933,0,229.7,39590.5265972222,2008-05-22,12:38:18
39.9081199,116.4058416,0,229.7,39590.5266203704,2008-05-22,12:38:20
39.9081083,116.4058666,0,229.7,39590.5266435185,2008-05-22,12:38:22
39.9081049,116.4058683,0,229.7,39590.5266666667,2008-05-22,12:38:24
39.9080916,116.40589,0,226.4,39590.5266898148,2008-05-22,12:38:26
39.90808,116.4059016,0,226.4,39590.526712963,2008-05-22,12:38:28
39.9080583,116.4059133,0,226.4,39590.5267361111,2008-05-22,12:38:30
39.9080366,116.4059149,0,226.4,39590.5267592593,2008-05-22,12:38:32
39.908015,116.4059099,0,226.4,39590.5267824074,2008-05-22,12:38:34
39.9079966,116.4059016,0,226.4,39590.5268055556,2008-05-22,12:38:36
39.9079733,116.4059099,0,226.4,39590.5268287037,2008-05-22,12:38:38
39.9079583,116.4059083,0,226.4,39590.5268518519,2008-05-22,12:38:40
39.9079466,116.4059066,0,226.4,39590.526875,2008-05-22,12:38:42
39.9079349,116.4058999,0,226.4,39590.5268981481,2008-05-22,12:38:44
39.9079283,116.4058866,0,226.4,39590.5269212963,2008-05-22,12:38:46
39.9079349,116.40585,0,226.4,39590.5269444444,2008-05-22,12:38:48
39.9079499,116.4057949,0,223.1,39590.5269675926,2008-05-22,12:38:50
39.9079649,116.4057533,0,223.1,39590.5269907407,2008-05-22,12:38:52
39.9079716,116.4057199,0,223.1,39590.5270138889,2008-05-22,12:38:54
39.9079666,116.4057116,0,223.1,39590.527037037,2008-05-22,12:38:56
39.9079616,116.40568,0,223.1,39590.5270601852,2008-05-22,12:38:58
39.9079516,116.4056683,0,223.1,39590.5270833333,2008-05-22,12:39:00
39.9079533,116.4056349,0,223.1,39590.5271064815,2008-05-22,12:39:02
39.9079466,116.4056149,0,223.1,39590.5271296296,2008-05-22,12:39:04
39.90794,116.4055633,0,223.1,39590.5271527778,2008-05-22,12:39:06
39.9079199,116.4055333,0,223.1,39590.5271759259,2008-05-22,12:39:08
39.9079,116.4055099,0,223.1,39590.5271990741,2008-05-22,12:39:10
39.9078866,116.4054899,0,223.1,39590.5272222222,2008-05-22,12:39:12
39.9078816,116.4054533,0,219.8,39590.5272453704,2008-05-22,12:39:14
39.9078666,116.4054399,0,216.5,39590.5272800926,2008-05-22,12:39:17
39.9078433,116.4054533,0,216.5,39590.5273032407,2008-05-22,12:39:19
39.9078183,116.4054749,0,213.3,39590.5273263889,2008-05-22,12:39:21
39.9078033,116.4054833,0,213.3,39590.527349537,2008-05-22,12:39:23
39.9077883,116.4054883,0,213.3,39590.5273726852,2008-05-22,12:39:25
39.9077683,116.4054933,0,210,39590.5273958333,2008-05-22,12:39:27
39.9077433,116.405505,0,206.7,39590.5274189815,2008-05-22,12:39:29
39.9077233,116.4055149,0,206.7,39590.5274421296,2008-05-22,12:39:31
39.9076883,116.4055433,0,203.4,39590.5274652778,2008-05-22,12:39:33
39.9076666,116.4055533,0,203.4,39590.5274884259,2008-05-22,12:39:35
39.9076483,116.4055499,0,203.4,39590.5275115741,2008-05-22,12:39:37
39.9076333,116.4055499,0,203.4,39590.5275347222,2008-05-22,12:39:39
39.9076216,116.4055366,0,210,39590.5275578704,2008-05-22,12:39:41
39.9076099,116.4055149,0,206.7,39590.5275810185,2008-05-22,12:39:43
39.9076016,116.4055083,0,206.7,39590.5276041667,2008-05-22,12:39:45
39.907605,116.40547,0,203.4,39590.5276273148,2008-05-22,12:39:47
39.9076216,116.4054133,0,203.4,39590.527650463,2008-05-22,12:39:49
39.9076216,116.40538,0,200.1,39590.5276736111,2008-05-22,12:39:51
39.9076133,116.4053733,0,200.1,39590.5276967593,2008-05-22,12:39:53
39.9075816,116.4054166,0,200.1,39590.5277199074,2008-05-22,12:39:55
39.9075566,116.4054449,0,196.9,39590.5277430556,2008-05-22,12:39:57
39.9075366,116.4054549,0,196.9,39590.5277662037,2008-05-22,12:39:59
39.90751,116.4054933,0,193.6,39590.5277893519,2008-05-22,12:40:01
39.9074783,116.4055366,0,193.6,39590.5278125,2008-05-22,12:40:03
39.9074599,116.4055449,0,190.3,39590.5278356481,2008-05-22,12:40:05
39.9074333,116.4055649,0,190.3,39590.5278587963,2008-05-22,12:40:07
39.9074016,116.4055933,0,190.3,39590.5278819444,2008-05-22,12:40:09
39.9073766,116.40561,0,187,39590.5279050926,2008-05-22,12:40:11
39.9073466,116.405645,0,187,39590.5279282407,2008-05-22,12:40:13
39.9073299,116.4056583,0,183.7,39590.5279513889,2008-05-22,12:40:15
39.9073066,116.4056716,0,183.7,39590.527974537,2008-05-22,12:40:17
39.9072883,116.4056833,0,180.4,39590.5279976852,2008-05-22,12:40:19
39.9072682,116.4056716,0,180.4,39590.5280208333,2008-05-22,12:40:21
39.9072499,116.4056683,0,180.4,39590.5280439815,2008-05-22,12:40:23
39.9072283,116.4056716,0,180.4,39590.5280671296,2008-05-22,12:40:25
39.9071883,116.4056566,0,180.4,39590.5280902778,2008-05-22,12:40:27
39.9071733,116.4056349,0,180.4,39590.5281134259,2008-05-22,12:40:29
39.907155,116.4056199,0,180.4,39590.5281365741,2008-05-22,12:40:31
39.9071383,116.4055933,0,180.4,39590.5281597222,2008-05-22,12:40:33
39.9071216,116.4055649,0,183.7,39590.5281828704,2008-05-22,12:40:35
39.9071116,116.4055466,0,180.4,39590.5282060185,2008-05-22,12:40:37
39.9071,116.405535,0,180.4,39590.5282291667,2008-05-22,12:40:39
39.9070833,116.4055216,0,180.4,39590.5282523148,2008-05-22,12:40:41
39.9070716,116.4055166,0,183.7,39590.528275463,2008-05-22,12:40:43
39.90706,116.4055166,0,183.7,39590.5282986111,2008-05-22,12:40:45
39.9070516,116.40552,0,180.4,39590.5283217593,2008-05-22,12:40:47
39.9070466,116.4054966,0,180.4,39590.5283449074,2008-05-22,12:40:49
39.9070266,116.4055066,0,180.4,39590.5283680556,2008-05-22,12:40:51
39.9070166,116.4055083,0,180.4,39590.5283912037,2008-05-22,12:40:53
39.907005,116.405505,0,180.4,39590.5284143519,2008-05-22,12:40:55
39.906975,116.4055483,0,180.4,39590.5284375,2008-05-22,12:40:57
39.9069549,116.4055649,0,180.4,39590.5284606481,2008-05-22,12:40:59
39.9069466,116.4055466,0,180.4,39590.5284837963,2008-05-22,12:41:01
39.906935,116.4055416,0,177.2,39590.5285069444,2008-05-22,12:41:03
39.9069316,116.4055166,0,177.2,39590.5285300926,2008-05-22,12:41:05
39.90692,116.4055133,0,173.9,39590.5285532407,2008-05-22,12:41:07
39.9069166,116.4054916,0,173.9,39590.5285763889,2008-05-22,12:41:09
39.9069133,116.40547,0,173.9,39590.528599537,2008-05-22,12:41:11
39.9069116,116.4054549,0,173.9,39590.5286226852,2008-05-22,12:41:13
39.9069066,116.4054233,0,173.9,39590.5286458333,2008-05-22,12:41:15
39.9069033,116.405395,0,173.9,39590.5286689815,2008-05-22,12:41:17
39.9068933,116.4053883,0,173.9,39590.5286921296,2008-05-22,12:41:19
39.9068933,116.405365,0,173.9,39590.5287152778,2008-05-22,12:41:21
39.9068916,116.405345,0,173.9,39590.5287384259,2008-05-22,12:41:23
39.90689,116.4053233,0,173.9,39590.5287615741,2008-05-22,12:41:25
39.9069083,116.4052666,0,173.9,39590.5287962963,2008-05-22,12:41:28
39.9069249,116.4052316,0,173.9,39590.5288194444,2008-05-22,12:41:30
39.9069316,116.4052233,0,173.9,39590.5290509259,2008-05-22,12:41:50
39.906935,116.4052166,0,173.9,39590.5290856481,2008-05-22,12:41:53
39.9069299,116.4052166,0,173.9,39590.5293634259,2008-05-22,12:42:17
39.9069283,116.4052183,0,173.9,39590.5294675926,2008-05-22,12:42:26
39.9069366,116.4052116,0,173.9,39590.5303125,2008-05-22,12:43:39
39.9069366,116.4052149,0,173.9,39590.5305555556,2008-05-22,12:44:00
39.9069333,116.4052149,0,173.9,39590.5306365741,2008-05-22,12:44:07
39.9069249,116.4052149,0,173.9,39590.5306597222,2008-05-22,12:44:09
39.9069166,116.4052133,0,173.9,39590.5306828704,2008-05-22,12:44:11
39.9069083,116.4052149,0,173.9,39590.5307060185,2008-05-22,12:44:13
39.9068999,116.40522,0,173.9,39590.5307407407,2008-05-22,12:44:16
39.9068916,116.40522,0,173.9,39590.5307638889,2008-05-22,12:44:18
39.9068866,116.4052266,0,173.9,39590.530787037,2008-05-22,12:44:20
39.9068766,116.4052333,0,173.9,39590.5308101852,2008-05-22,12:44:22
39.9068666,116.4052366,0,173.9,39590.5308333333,2008-05-22,12:44:24
39.9068566,116.4052316,0,177.2,39590.5308564815,2008-05-22,12:44:26
39.9068516,116.4052266,0,177.2,39590.5308796296,2008-05-22,12:44:28
39.9068399,116.40522,0,177.2,39590.5309027778,2008-05-22,12:44:30
39.9068299,116.4052116,0,177.2,39590.5309259259,2008-05-22,12:44:32
39.9068216,116.4052099,0,177.2,39590.5309490741,2008-05-22,12:44:34
39.9068083,116.4051949,0,173.9,39590.5309722222,2008-05-22,12:44:36
39.906795,116.4051766,0,173.9,39590.5309953704,2008-05-22,12:44:38
39.9067833,116.405155,0,173.9,39590.5310185185,2008-05-22,12:44:40
39.9067733,116.4051316,0,170.6,39590.5310416667,2008-05-22,12:44:42
39.9067666,116.4051033,0,170.6,39590.5310648148,2008-05-22,12:44:44
39.9067599,116.4050749,0,167.3,39590.531087963,2008-05-22,12:44:46
39.9067566,116.4050466,0,167.3,39590.5311111111,2008-05-22,12:44:48
39.9067533,116.4050133,0,164,39590.5311342593,2008-05-22,12:44:50
39.9067466,116.4049883,0,160.8,39590.5311574074,2008-05-22,12:44:52
39.9067466,116.4049566,0,157.5,39590.5311805556,2008-05-22,12:44:54
39.9067483,116.4049333,0,154.2,39590.5312037037,2008-05-22,12:44:56
39.9067566,116.40491,0,150.9,39590.5312268519,2008-05-22,12:44:58
39.906765,116.40489,0,144.4,39590.53125,2008-05-22,12:45:00
39.9067716,116.4048683,0,141.1,39590.5312731481,2008-05-22,12:45:02
39.9067783,116.4048466,0,137.8,39590.5312962963,2008-05-22,12:45:04
39.9067849,116.4048266,0,134.5,39590.5313194444,2008-05-22,12:45:06
39.9067849,116.4048066,0,134.5,39590.5313425926,2008-05-22,12:45:08
39.9067833,116.4047916,0,147.6,39590.5313657407,2008-05-22,12:45:10
39.9067833,116.4047749,0,147.6,39590.5313888889,2008-05-22,12:45:12
39.906795,116.4047466,0,147.6,39590.531412037,2008-05-22,12:45:14
39.9067983,116.4047233,0,147.6,39590.5314351852,2008-05-22,12:45:16
39.9068083,116.4046949,0,147.6,39590.5314583333,2008-05-22,12:45:18
39.9065033,116.4048783,0,147.6,39590.5320717593,2008-05-22,12:46:11
39.9064716,116.4048016,0,147.6,39590.5322916667,2008-05-22,12:46:30
39.90647,116.4048083,0,147.6,39590.5323148148,2008-05-22,12:46:32
39.9064716,116.4048183,0,147.6,39590.532349537,2008-05-22,12:46:35
39.90647,116.4048349,0,147.6,39590.5323842593,2008-05-22,12:46:38
39.9064683,116.4048483,0,147.6,39590.5324074074,2008-05-22,12:46:40
39.9064666,116.4048683,0,147.6,39590.5324305556,2008-05-22,12:46:42
39.9064633,116.4048916,0,147.6,39590.5324537037,2008-05-22,12:46:44
39.90646,116.40491,0,147.6,39590.5324768518,2008-05-22,12:46:46
39.9064583,116.40493,0,147.6,39590.5325,2008-05-22,12:46:48
39.9064566,116.4049516,0,150.9,39590.5325231481,2008-05-22,12:46:50
39.906455,116.4049749,0,150.9,39590.5325462963,2008-05-22,12:46:52
39.9064516,116.4050016,0,150.9,39590.5325694444,2008-05-22,12:46:54
39.9064499,116.4050233,0,150.9,39590.5325925926,2008-05-22,12:46:56
39.9064533,116.4050433,0,154.2,39590.5326157407,2008-05-22,12:46:58
39.9064566,116.405065,0,157.5,39590.5326388889,2008-05-22,12:47:00
39.9064516,116.405085,0,157.5,39590.532662037,2008-05-22,12:47:02
39.90644,116.4050949,0,160.8,39590.5326851852,2008-05-22,12:47:04
39.9064349,116.4051049,0,164,39590.5327083333,2008-05-22,12:47:06
39.9064183,116.405135,0,164,39590.5327314815,2008-05-22,12:47:08
39.9064099,116.4051483,0,167.3,39590.5327546296,2008-05-22,12:47:10
39.9063949,116.4051683,0,164,39590.5327777778,2008-05-22,12:47:12
39.906385,116.40519,0,164,39590.5328009259,2008-05-22,12:47:14
39.9063783,116.4052099,0,164,39590.5328240741,2008-05-22,12:47:16
39.906375,116.4052283,0,164,39590.5328472222,2008-05-22,12:47:18
39.9063683,116.4052416,0,164,39590.5337152778,2008-05-22,12:48:33
39.9063716,116.4052466,0,164,39590.5337384259,2008-05-22,12:48:35
39.9063616,116.40524,0,164,39590.5337615741,2008-05-22,12:48:37
39.9063466,116.4052349,0,164,39590.5337847222,2008-05-22,12:48:39
39.9063116,116.4052349,0,164,39590.5338078704,2008-05-22,12:48:41
39.9062849,116.4052333,0,164,39590.5338310185,2008-05-22,12:48:43
39.9062516,116.4052183,0,164,39590.5338541667,2008-05-22,12:48:45
39.9062099,116.4052099,0,164,39590.5338773148,2008-05-22,12:48:47
39.90619,116.4052183,0,164,39590.533900463,2008-05-22,12:48:49
39.9061799,116.4052383,0,164,39590.5339236111,2008-05-22,12:48:51
39.9061566,116.4052316,0,164,39590.5339467593,2008-05-22,12:48:53
39.9061299,116.4052383,0,164,39590.5339699074,2008-05-22,12:48:55
39.9060933,116.4052266,0,164,39590.5339930556,2008-05-22,12:48:57
39.9060833,116.4051866,0,164,39590.5340162037,2008-05-22,12:48:59
39.9060632,116.4051633,0,167.3,39590.5340393518,2008-05-22,12:49:01
39.9060616,116.4051483,0,167.3,39590.5340625,2008-05-22,12:49:03
39.9060416,116.4051649,0,167.3,39590.5340856481,2008-05-22,12:49:05
39.9060183,116.4051733,0,167.3,39590.5341087963,2008-05-22,12:49:07
39.9059816,116.4051983,0,167.3,39590.5341319444,2008-05-22,12:49:09
39.9059516,116.4052116,0,167.3,39590.5341550926,2008-05-22,12:49:11
39.9059149,116.4052333,0,167.3,39590.5341782407,2008-05-22,12:49:13
39.9058883,116.4052366,0,167.3,39590.5342013889,2008-05-22,12:49:15
39.9058783,116.4051966,0,170.6,39590.534224537,2008-05-22,12:49:17
39.9058733,116.40517,0,170.6,39590.5342476852,2008-05-22,12:49:19
39.90587,116.4051483,0,170.6,39590.5342708333,2008-05-22,12:49:21
39.9058649,116.4051366,0,167.3,39590.5342939815,2008-05-22,12:49:23
39.9058583,116.4051233,0,167.3,39590.5343171296,2008-05-22,12:49:25
39.9058599,116.4051183,0,167.3,39590.5343402778,2008-05-22,12:49:27
39.90584,116.4051133,0,167.3,39590.5343634259,2008-05-22,12:49:29
39.9058033,116.4051216,0,167.3,39590.5343865741,2008-05-22,12:49:31
39.9057566,116.4051449,0,167.3,39590.5344097222,2008-05-22,12:49:33
39.9057233,116.4051749,0,167.3,39590.5344328704,2008-05-22,12:49:35
39.9056816,116.40522,0,170.6,39590.5344560185,2008-05-22,12:49:37
39.9056799,116.4052116,0,170.6,39590.5344791667,2008-05-22,12:49:39
39.9056766,116.4052066,0,170.6,39590.5345023148,2008-05-22,12:49:41
39.9056666,116.405205,0,167.3,39590.534525463,2008-05-22,12:49:43
39.9056566,116.4052016,0,167.3,39590.5345486111,2008-05-22,12:49:45
39.9056333,116.4052149,0,170.6,39590.5345717593,2008-05-22,12:49:47
39.9056233,116.4052033,0,170.6,39590.5345949074,2008-05-22,12:49:49
39.9056116,116.4051949,0,170.6,39590.5346180556,2008-05-22,12:49:51
39.90559,116.4051883,0,170.6,39590.5346412037,2008-05-22,12:49:53
39.9055483,116.405205,0,167.3,39590.5346643519,2008-05-22,12:49:55
39.9055283,116.4051999,0,167.3,39590.5346875,2008-05-22,12:49:57
39.90552,116.4052016,0,167.3,39590.5347106481,2008-05-22,12:49:59
39.9055233,116.40519,0,167.3,39590.5347337963,2008-05-22,12:50:01
39.9055099,116.4052083,0,167.3,39590.5347569444,2008-05-22,12:50:03
39.9055083,116.4052283,0,167.3,39590.5348148148,2008-05-22,12:50:08
39.9054916,116.4052233,0,167.3,39590.534837963,2008-05-22,12:50:10
39.9054716,116.4052183,0,167.3,39590.5348611111,2008-05-22,12:50:12
39.9054316,116.4052349,0,167.3,39590.5348842593,2008-05-22,12:50:14
39.9054099,116.4052316,0,167.3,39590.5349074074,2008-05-22,12:50:16
39.9053933,116.4052283,0,167.3,39590.5349305556,2008-05-22,12:50:18
39.9053833,116.4052083,0,167.3,39590.5349537037,2008-05-22,12:50:20
39.90539,116.4051883,0,167.3,39590.5349768519,2008-05-22,12:50:22
39.90538,116.4051999,0,167.3,39590.535,2008-05-22,12:50:24
39.9053516,116.4052166,0,167.3,39590.5350231482,2008-05-22,12:50:26
39.9053433,116.4052166,0,167.3,39590.5352199074,2008-05-22,12:50:43
39.9053416,116.4052149,0,167.3,39590.5352430556,2008-05-22,12:50:45
39.9053266,116.4052116,0,167.3,39590.5352662037,2008-05-22,12:50:47
39.9053216,116.4051833,0,167.3,39590.5354398148,2008-05-22,12:51:02
39.9052683,116.4052033,0,167.3,39590.535462963,2008-05-22,12:51:04
39.9052466,116.40519,0,167.3,39590.5354861111,2008-05-22,12:51:06
39.9052483,116.4051783,0,167.3,39590.5355092593,2008-05-22,12:51:08
39.905265,116.4051833,0,167.3,39590.5361458333,2008-05-22,12:52:03
39.9052699,116.4051733,0,167.3,39590.5361689815,2008-05-22,12:52:05
39.9052749,116.4051649,0,167.3,39590.5361921296,2008-05-22,12:52:07
39.9052833,116.4051599,0,167.3,39590.5362152778,2008-05-22,12:52:09
39.9052866,116.4051466,0,167.3,39590.5362384259,2008-05-22,12:52:11
39.9052983,116.4051633,0,167.3,39590.5363425926,2008-05-22,12:52:20
39.9052999,116.4051516,0,167.3,39590.5363773148,2008-05-22,12:52:23
39.9053166,116.4051499,0,167.3,39590.5366203704,2008-05-22,12:52:44
39.9053133,116.4051649,0,167.3,39590.5366666667,2008-05-22,12:52:48
39.9053183,116.4051649,0,167.3,39590.5366898148,2008-05-22,12:52:50
39.9053316,116.4051849,0,167.3,39590.536712963,2008-05-22,12:52:52
39.9053316,116.4051849,0,167.3,39590.5368055556,2008-05-22,12:53:00
39.9053399,116.4051849,0,167.3,39590.5368287037,2008-05-22,12:53:02
39.9053433,116.4052033,0,167.3,39590.5368518519,2008-05-22,12:53:04
39.9053166,116.4052499,0,167.3,39590.536875,2008-05-22,12:53:06
39.9052883,116.4052716,0,167.3,39590.5368981481,2008-05-22,12:53:08
39.9052683,116.4052999,0,167.3,39590.5369212963,2008-05-22,12:53:10
39.9052449,116.4053133,0,167.3,39590.5369444444,2008-05-22,12:53:12
39.9052183,116.4052999,0,167.3,39590.5369675926,2008-05-22,12:53:14
39.9051983,116.4052649,0,167.3,39590.5370023148,2008-05-22,12:53:17
39.9051933,116.4052583,0,167.3,39590.537025463,2008-05-22,12:53:19
39.9051783,116.4052499,0,167.3,39590.5370486111,2008-05-22,12:53:21
39.9051499,116.4052183,0,167.3,39590.5370717593,2008-05-22,12:53:23
39.9051216,116.4052133,0,167.3,39590.5370949074,2008-05-22,12:53:25
39.9051066,116.4052216,0,167.3,39590.5371180556,2008-05-22,12:53:27
39.9051016,116.4052283,0,167.3,39590.5371412037,2008-05-22,12:53:29
39.9051199,116.4052366,0,167.3,39590.5371643519,2008-05-22,12:53:31
39.90511,116.405205,0,167.3,39590.5371875,2008-05-22,12:53:33
39.90511,116.405255,0,167.3,39590.5372106481,2008-05-22,12:53:35
39.9050933,116.4052649,0,167.3,39590.5372337963,2008-05-22,12:53:37
39.9050833,116.4052649,0,167.3,39590.5372569444,2008-05-22,12:53:39
39.9050833,116.4052933,0,167.3,39590.5372800926,2008-05-22,12:53:41
39.9050716,116.405295,0,167.3,39590.5373032407,2008-05-22,12:53:43
39.9050766,116.4052983,0,167.3,39590.5373263889,2008-05-22,12:53:45
39.9050566,116.4052933,0,167.3,39590.537349537,2008-05-22,12:53:47
39.9050449,116.4052999,0,167.3,39590.5373726852,2008-05-22,12:53:49
39.905025,116.4052983,0,167.3,39590.5373958333,2008-05-22,12:53:51
39.9049933,116.4052966,0,167.3,39590.5374189815,2008-05-22,12:53:53
39.9049733,116.40529,0,167.3,39590.5374421296,2008-05-22,12:53:55
39.9049616,116.4052999,0,167.3,39590.5374652778,2008-05-22,12:53:57
39.9049433,116.4053183,0,167.3,39590.5374884259,2008-05-22,12:53:59
39.9049116,116.4053083,0,167.3,39590.5375115741,2008-05-22,12:54:01
39.9049083,116.4053349,0,167.3,39590.5375347222,2008-05-22,12:54:03
39.9048949,116.4053566,0,167.3,39590.5375578704,2008-05-22,12:54:05
39.9048966,116.4053716,0,167.3,39590.5375810185,2008-05-22,12:54:07
39.9048816,116.4053666,0,170.6,39590.5377314815,2008-05-22,12:54:20
39.9048666,116.4053699,0,167.3,39590.5377546296,2008-05-22,12:54:22
39.9048433,116.4053549,0,167.3,39590.5377777778,2008-05-22,12:54:24
39.9048183,116.4053366,0,167.3,39590.5378009259,2008-05-22,12:54:26
39.9048033,116.4053516,0,167.3,39590.5378240741,2008-05-22,12:54:28
39.9047966,116.4053716,0,167.3,39590.5378472222,2008-05-22,12:54:30
39.9047933,116.4053966,0,167.3,39590.5378703704,2008-05-22,12:54:32
39.9047866,116.4054033,0,167.3,39590.5378935185,2008-05-22,12:54:34
39.90476,116.4053933,0,170.6,39590.5379166667,2008-05-22,12:54:36
39.9047483,116.4053749,0,170.6,39590.5379398148,2008-05-22,12:54:38
39.904745,116.4053683,0,170.6,39590.537962963,2008-05-22,12:54:40
39.9047249,116.4053366,0,170.6,39590.5380208333,2008-05-22,12:54:45
39.9047216,116.4053383,0,170.6,39590.5380439815,2008-05-22,12:54:47
39.9047183,116.4053483,0,170.6,39590.5380671296,2008-05-22,12:54:49
39.904705,116.4053499,0,170.6,39590.5380902778,2008-05-22,12:54:51
39.904705,116.4053499,0,170.6,39590.5381134259,2008-05-22,12:54:53
39.9047083,116.4053566,0,170.6,39590.5381365741,2008-05-22,12:54:55
39.9046883,116.4053483,0,170.6,39590.5381597222,2008-05-22,12:54:57
39.9046549,116.4053499,0,170.6,39590.5381828704,2008-05-22,12:54:59
39.9046233,116.4053466,0,170.6,39590.5382060185,2008-05-22,12:55:01
39.9045849,116.4053516,0,170.6,39590.5382291667,2008-05-22,12:55:03
39.904595,116.4053666,0,170.6,39590.5382523148,2008-05-22,12:55:05
39.9045766,116.4053783,0,170.6,39590.538275463,2008-05-22,12:55:07
39.9045783,116.4053833,0,170.6,39590.5382986111,2008-05-22,12:55:09
39.9045599,116.4053899,0,170.6,39590.5383217593,2008-05-22,12:55:11
39.9045616,116.4053966,0,170.6,39590.5383449074,2008-05-22,12:55:13
39.9045533,116.4054,0,170.6,39590.5383680556,2008-05-22,12:55:15
39.904535,116.4054016,0,170.6,39590.5383912037,2008-05-22,12:55:17
39.9045116,116.4054033,0,170.6,39590.5384143519,2008-05-22,12:55:19
39.9044833,116.4053966,0,170.6,39590.5384375,2008-05-22,12:55:21
39.9044833,116.4053966,0,170.6,39590.5384490741,2008-05-22,12:55:22
39.9044766,116.4053883,0,170.6,39590.5384722222,2008-05-22,12:55:24
39.9044483,116.4053849,0,170.6,39590.5387615741,2008-05-22,12:55:49
39.9046583,116.4052283,0,180.4,39590.5399421296,2008-05-22,12:57:31
39.9046783,116.4051933,0,180.4,39590.5399652778,2008-05-22,12:57:33
39.9046949,116.4052066,0,180.4,39590.5399884259,2008-05-22,12:57:35
39.9047116,116.4052499,0,180.4,39590.5400115741,2008-05-22,12:57:37
39.9047416,116.4052499,0,180.4,39590.5400347222,2008-05-22,12:57:39
39.9047616,116.4052516,0,183.7,39590.5400578704,2008-05-22,12:57:41
39.9047916,116.4052499,0,183.7,39590.5400810185,2008-05-22,12:57:43
39.9048133,116.4052383,0,180.4,39590.5403009259,2008-05-22,12:58:02
39.90482,116.4052499,0,180.4,39590.5403240741,2008-05-22,12:58:04
39.9048233,116.4052466,0,180.4,39590.5403472222,2008-05-22,12:58:06
39.9048333,116.4052433,0,180.4,39590.5403703704,2008-05-22,12:58:08
39.9048433,116.40524,0,180.4,39590.5403935185,2008-05-22,12:58:10
39.9048616,116.4052449,0,177.2,39590.5404166667,2008-05-22,12:58:12
39.90489,116.4052299,0,177.2,39590.5404398148,2008-05-22,12:58:14
39.9049099,116.4052116,0,177.2,39590.540462963,2008-05-22,12:58:16
39.9049483,116.4052066,0,177.2,39590.5404861111,2008-05-22,12:58:18
39.9049766,116.405205,0,177.2,39590.5405092593,2008-05-22,12:58:20
39.9049916,116.4051916,0,177.2,39590.5405324074,2008-05-22,12:58:22
39.905,116.4051933,0,177.2,39590.5405555556,2008-05-22,12:58:24
39.905015,116.40519,0,177.2,39590.5405787037,2008-05-22,12:58:26
39.9050233,116.4051949,0,177.2,39590.5406018518,2008-05-22,12:58:28
39.9050283,116.4051949,0,177.2,39590.540625,2008-05-22,12:58:30
39.90504,116.4051966,0,177.2,39590.5406481481,2008-05-22,12:58:32
39.9050666,116.4052016,0,177.2,39590.5406712963,2008-05-22,12:58:34
39.9050783,116.4052083,0,177.2,39590.5406944444,2008-05-22,12:58:36
39.9050866,116.4052116,0,177.2,39590.5407175926,2008-05-22,12:58:38
39.9051016,116.4052149,0,177.2,39590.5407407407,2008-05-22,12:58:40
39.9051233,116.4052116,0,177.2,39590.5407638889,2008-05-22,12:58:42
39.9051333,116.405205,0,177.2,39590.540787037,2008-05-22,12:58:44
39.9051516,116.4051916,0,177.2,39590.5408101852,2008-05-22,12:58:46
39.9051683,116.4051916,0,177.2,39590.5408333333,2008-05-22,12:58:48
39.9051816,116.4051883,0,177.2,39590.5408564815,2008-05-22,12:58:50
39.9051999,116.4052033,0,177.2,39590.5408796296,2008-05-22,12:58:52
39.9052583,116.4052066,0,177.2,39590.5409027778,2008-05-22,12:58:54
39.9053133,116.405225,0,177.2,39590.5409259259,2008-05-22,12:58:56
39.9053466,116.4052283,0,177.2,39590.5409490741,2008-05-22,12:58:58
39.9053816,116.40522,0,173.9,39590.5409722222,2008-05-22,12:59:00
39.90542,116.4052933,0,173.9,39590.5409953704,2008-05-22,12:59:02
39.9054149,116.4053199,0,173.9,39590.5410185185,2008-05-22,12:59:04
39.90542,116.4053316,0,173.9,39590.5410416667,2008-05-22,12:59:06
39.9054133,116.40531,0,173.9,39590.5410648148,2008-05-22,12:59:08
39.90542,116.4052866,0,173.9,39590.541087963,2008-05-22,12:59:10
39.9054233,116.4052666,0,173.9,39590.5411226852,2008-05-22,12:59:13
39.9054483,116.4052416,0,173.9,39590.5411458333,2008-05-22,12:59:15
39.905465,116.4052366,0,173.9,39590.5411689815,2008-05-22,12:59:17
39.9054683,116.4052649,0,173.9,39590.5411921296,2008-05-22,12:59:19
39.9054616,116.4052649,0,173.9,39590.5412152778,2008-05-22,12:59:21
39.9054666,116.4052666,0,173.9,39590.5412384259,2008-05-22,12:59:23
39.9054683,116.4052566,0,173.9,39590.5412615741,2008-05-22,12:59:25
39.9054699,116.4052466,0,173.9,39590.5412847222,2008-05-22,12:59:27
39.9054949,116.4052283,0,173.9,39590.5413078704,2008-05-22,12:59:29
39.9055149,116.4052266,0,173.9,39590.5413310185,2008-05-22,12:59:31
39.9055316,116.40522,0,173.9,39590.5413541667,2008-05-22,12:59:33
39.9055583,116.4052216,0,177.2,39590.5413773148,2008-05-22,12:59:35
39.9055799,116.4052099,0,177.2,39590.541400463,2008-05-22,12:59:37
39.9055883,116.4051966,0,177.2,39590.5414236111,2008-05-22,12:59:39
39.9055866,116.4051916,0,180.4,39590.5414467593,2008-05-22,12:59:41
39.9056066,116.4051999,0,180.4,39590.5414699074,2008-05-22,12:59:43
39.9056333,116.4052099,0,183.7,39590.5414930556,2008-05-22,12:59:45
39.9056516,116.4052149,0,183.7,39590.5415162037,2008-05-22,12:59:47
39.9056649,116.4052083,0,183.7,39590.5415393518,2008-05-22,12:59:49
39.9056949,116.4052149,0,183.7,39590.5415856481,2008-05-22,12:59:53
39.905755,116.4051783,0,183.7,39590.5416435185,2008-05-22,12:59:58
39.905755,116.4051783,0,183.7,39590.5416666667,2008-05-22,13:00:00
39.9057899,116.4051283,0,183.7,39590.5416898148,2008-05-22,13:00:02
39.9057783,116.4051033,0,183.7,39590.541712963,2008-05-22,13:00:04
39.9057933,116.4051266,0,187,39590.5417361111,2008-05-22,13:00:06
39.9058183,116.4052016,0,187,39590.5417592593,2008-05-22,13:00:08
39.9058383,116.4052033,0,187,39590.5417824074,2008-05-22,13:00:10
39.9058499,116.4051916,0,187,39590.5418055556,2008-05-22,13:00:12
39.9058749,116.4052449,0,187,39590.5418287037,2008-05-22,13:00:14
39.905925,116.4052499,0,187,39590.5418518518,2008-05-22,13:00:16
39.9059316,116.4052816,0,183.7,39590.541875,2008-05-22,13:00:18
39.9059533,116.40526,0,183.7,39590.5418981481,2008-05-22,13:00:20
39.9059766,116.4052299,0,183.7,39590.5419212963,2008-05-22,13:00:22
39.9059883,116.4052216,0,183.7,39590.5419560185,2008-05-22,13:00:25
39.9059916,116.40522,0,183.7,39590.5419791667,2008-05-22,13:00:27
39.9060133,116.405205,0,183.7,39590.5420023148,2008-05-22,13:00:29
39.9060216,116.4051833,0,183.7,39590.542025463,2008-05-22,13:00:31
39.9060316,116.40517,0,183.7,39590.5420486111,2008-05-22,13:00:33
39.9060433,116.4051599,0,180.4,39590.5420717593,2008-05-22,13:00:35
39.9060483,116.4051633,0,180.4,39590.5420949074,2008-05-22,13:00:37
39.9060833,116.4051483,0,180.4,39590.5421180556,2008-05-22,13:00:39
39.9061033,116.4051416,0,180.4,39590.5421412037,2008-05-22,13:00:41
39.9061216,116.4051449,0,180.4,39590.5421643518,2008-05-22,13:00:43
39.9061466,116.4051983,0,173.9,39590.5421875,2008-05-22,13:00:45
39.906175,116.4052099,0,173.9,39590.5422106481,2008-05-22,13:00:47
39.9062083,116.4052033,0,173.9,39590.5422337963,2008-05-22,13:00:49
39.906235,116.4051966,0,173.9,39590.5422569444,2008-05-22,13:00:51
39.9062566,116.4051949,0,173.9,39590.5422800926,2008-05-22,13:00:53
39.9062799,116.4052066,0,173.9,39590.5423032407,2008-05-22,13:00:55
39.9062983,116.4052133,0,173.9,39590.5423263889,2008-05-22,13:00:57
39.9063083,116.405225,0,173.9,39590.542349537,2008-05-22,13:00:59
39.9063216,116.4052383,0,173.9,39590.5423726852,2008-05-22,13:01:01
39.9063383,116.4052516,0,173.9,39590.5423958333,2008-05-22,13:01:03
39.9063499,116.4052766,0,173.9,39590.5424189815,2008-05-22,13:01:05
39.90636,116.4053033,0,170.6,39590.5424421296,2008-05-22,13:01:07
39.906375,116.4053349,0,173.9,39590.5425,2008-05-22,13:01:12
39.9063833,116.4053549,0,173.9,39590.5425231481,2008-05-22,13:01:14
39.9063933,116.4053766,0,173.9,39590.5425462963,2008-05-22,13:01:16
39.9064,116.405395,0,173.9,39590.5425694444,2008-05-22,13:01:18
39.9064066,116.4054116,0,173.9,39590.5425925926,2008-05-22,13:01:20
39.9064383,116.4054083,0,173.9,39590.5426157407,2008-05-22,13:01:22
39.9064616,116.4054566,0,173.9,39590.5426388889,2008-05-22,13:01:24
39.9064733,116.4054749,0,173.9,39590.542662037,2008-05-22,13:01:26
39.9064816,116.4054916,0,173.9,39590.5426851852,2008-05-22,13:01:28
39.9064899,116.4055166,0,173.9,39590.5427083333,2008-05-22,13:01:30
39.9064966,116.4055383,0,173.9,39590.5427314815,2008-05-22,13:01:32
39.9064983,116.4055799,0,173.9,39590.5427546296,2008-05-22,13:01:34
39.9064983,116.4056183,0,173.9,39590.5427777778,2008-05-22,13:01:36
39.9064983,116.4056633,0,173.9,39590.5428009259,2008-05-22,13:01:38
39.9064949,116.4056883,0,173.9,39590.5428240741,2008-05-22,13:01:40
39.9064883,116.40571,0,173.9,39590.5428472222,2008-05-22,13:01:42
39.9064883,116.40573,0,173.9,39590.5428703704,2008-05-22,13:01:44
39.9064916,116.4057533,0,173.9,39590.5428935185,2008-05-22,13:01:46
39.9064883,116.4057749,0,173.9,39590.5429166667,2008-05-22,13:01:48
39.9064949,116.4057916,0,173.9,39590.5429398148,2008-05-22,13:01:50
39.9064949,116.405815,0,173.9,39590.542962963,2008-05-22,13:01:52
39.9064916,116.4058399,0,173.9,39590.5429861111,2008-05-22,13:01:54
39.9064933,116.4058616,0,173.9,39590.5430092593,2008-05-22,13:01:56
39.9064949,116.4058816,0,173.9,39590.5430324074,2008-05-22,13:01:58
39.9064916,116.4059083,0,173.9,39590.5430555556,2008-05-22,13:02:00
39.9064899,116.4059299,0,173.9,39590.5430787037,2008-05-22,13:02:02
39.9064899,116.4059516,0,173.9,39590.5431018519,2008-05-22,13:02:04
39.906485,116.4059733,0,170.6,39590.543125,2008-05-22,13:02:06
39.9064833,116.4059916,0,170.6,39590.5431481482,2008-05-22,13:02:08
39.9064833,116.405995,0,173.9,39590.5431712963,2008-05-22,13:02:10
39.9064883,116.40599,0,180.4,39590.5431944444,2008-05-22,13:02:12
39.9065,116.4060033,0,180.4,39590.5432175926,2008-05-22,13:02:14
39.9065,116.406025,0,183.7,39590.5432407407,2008-05-22,13:02:16
39.9064983,116.4060549,0,183.7,39590.5432638889,2008-05-22,13:02:18
39.9064983,116.40608,0,183.7,39590.543287037,2008-05-22,13:02:20
39.9064966,116.4061116,0,183.7,39590.5433101852,2008-05-22,13:02:22
39.9064966,116.4061583,0,180.4,39590.5433333333,2008-05-22,13:02:24
39.9064966,116.406185,0,180.4,39590.5433564815,2008-05-22,13:02:26
39.9064949,116.4062066,0,180.4,39590.5433796296,2008-05-22,13:02:28
39.9064983,116.4062283,0,180.4,39590.5434027778,2008-05-22,13:02:30
39.9064966,116.4062483,0,180.4,39590.5434259259,2008-05-22,13:02:32
39.9064949,116.4062683,0,180.4,39590.5434490741,2008-05-22,13:02:34
39.9064983,116.4062949,0,180.4,39590.5434722222,2008-05-22,13:02:36
39.9065033,116.4063166,0,180.4,39590.5434953704,2008-05-22,13:02:38
39.9065049,116.4063333,0,180.4,39590.5435185185,2008-05-22,13:02:40
39.9065049,116.4063616,0,180.4,39590.5435416667,2008-05-22,13:02:42
39.9065033,116.4063833,0,180.4,39590.5435648148,2008-05-22,13:02:44
39.9065099,116.4063983,0,183.7,39590.543587963,2008-05-22,13:02:46
39.9065116,116.4064149,0,183.7,39590.5436111111,2008-05-22,13:02:48
39.906515,116.4064333,0,183.7,39590.5436342593,2008-05-22,13:02:50
39.9065166,116.4064533,0,183.7,39590.5436574074,2008-05-22,13:02:52
39.9065183,116.4064733,0,183.7,39590.5436805556,2008-05-22,13:02:54
39.9065166,116.4065033,0,180.4,39590.5437037037,2008-05-22,13:02:56
39.9065199,116.406515,0,180.4,39590.5437268519,2008-05-22,13:02:58
39.9065216,116.4065316,0,180.4,39590.54375,2008-05-22,13:03:00
39.906525,116.4065466,0,180.4,39590.5437731481,2008-05-22,13:03:02
39.9065333,116.4065599,0,180.4,39590.5437962963,2008-05-22,13:03:04
39.9065349,116.4065716,0,180.4,39590.5438194444,2008-05-22,13:03:06
39.9065333,116.4065799,0,180.4,39590.5438425926,2008-05-22,13:03:08
39.9065333,116.4065983,0,180.4,39590.5438657407,2008-05-22,13:03:10
39.9065316,116.4066116,0,180.4,39590.5438888889,2008-05-22,13:03:12
39.9065366,116.4066616,0,170.6,39590.5439236111,2008-05-22,13:03:15
39.9065416,116.4066816,0,164,39590.5439699074,2008-05-22,13:03:19
39.90654,116.4066983,0,164,39590.5439930556,2008-05-22,13:03:21
39.90654,116.4067149,0,164,39590.5440162037,2008-05-22,13:03:23
39.9065416,116.4067383,0,164,39590.5440393519,2008-05-22,13:03:25
39.9065449,116.4067583,0,164,39590.5440625,2008-05-22,13:03:27
39.9065449,116.4067733,0,164,39590.5440856481,2008-05-22,13:03:29
39.9065483,116.4067866,0,164,39590.5441087963,2008-05-22,13:03:31
39.9065499,116.4067966,0,164,39590.5441319444,2008-05-22,13:03:33
39.9065533,116.4068066,0,164,39590.5441550926,2008-05-22,13:03:35
39.9065516,116.4068316,0,164,39590.5441782407,2008-05-22,13:03:37
39.9065499,116.4068633,0,160.8,39590.5442013889,2008-05-22,13:03:39
39.9065483,116.4068866,0,160.8,39590.544224537,2008-05-22,13:03:41
39.9065433,116.4069099,0,160.8,39590.5442476852,2008-05-22,13:03:43
39.9065383,116.4069383,0,160.8,39590.5442708333,2008-05-22,13:03:45
39.9065349,116.4069649,0,160.8,39590.5442939815,2008-05-22,13:03:47
39.9065316,116.4069916,0,160.8,39590.5443171296,2008-05-22,13:03:49
39.90653,116.4070166,0,157.5,39590.5443402778,2008-05-22,13:03:51
39.9065283,116.4070316,0,157.5,39590.5443634259,2008-05-22,13:03:53
39.9065283,116.4070499,0,160.8,39590.5443865741,2008-05-22,13:03:55
39.9065233,116.407075,0,157.5,39590.5444097222,2008-05-22,13:03:57
39.9065199,116.4071033,0,154.2,39590.5444328704,2008-05-22,13:03:59
39.9065166,116.4071183,0,154.2,39590.5444560185,2008-05-22,13:04:01
39.9065166,116.4071316,0,154.2,39590.5444791667,2008-05-22,13:04:03
39.906515,116.4071466,0,157.5,39590.5445023148,2008-05-22,13:04:05
39.906515,116.4071583,0,157.5,39590.544525463,2008-05-22,13:04:07
39.9065133,116.40716,0,157.5,39590.5445486111,2008-05-22,13:04:09
39.9065083,116.40718,0,157.5,39590.5445717593,2008-05-22,13:04:11
39.9065083,116.4072016,0,157.5,39590.5445949074,2008-05-22,13:04:13
39.9065099,116.4072233,0,157.5,39590.5446180556,2008-05-22,13:04:15
39.9065133,116.4072399,0,157.5,39590.5446412037,2008-05-22,13:04:17
39.9065116,116.4072616,0,157.5,39590.5446643519,2008-05-22,13:04:19
39.9065116,116.4072966,0,154.2,39590.5447685185,2008-05-22,13:04:28
39.9065116,116.4073183,0,154.2,39590.5447916667,2008-05-22,13:04:30
39.9065116,116.4073416,0,154.2,39590.5448148148,2008-05-22,13:04:32
39.9065099,116.4073633,0,154.2,39590.544837963,2008-05-22,13:04:34
39.9065099,116.407385,0,154.2,39590.5448611111,2008-05-22,13:04:36
39.9065083,116.4074066,0,154.2,39590.5448842593,2008-05-22,13:04:38
39.9065066,116.4074316,0,154.2,39590.5449074074,2008-05-22,13:04:40
39.9065066,116.407455,0,154.2,39590.5449305556,2008-05-22,13:04:42
39.9065099,116.4074799,0,154.2,39590.5449537037,2008-05-22,13:04:44
39.9065099,116.4075049,0,154.2,39590.5449768519,2008-05-22,13:04:46
39.9065099,116.4075283,0,154.2,39590.545,2008-05-22,13:04:48
39.9065099,116.4075466,0,154.2,39590.5450231481,2008-05-22,13:04:50
39.9065116,116.4075583,0,154.2,39590.5450462963,2008-05-22,13:04:52
39.9065099,116.4075716,0,154.2,39590.5450694444,2008-05-22,13:04:54
39.9065066,116.4075916,0,154.2,39590.5450925926,2008-05-22,13:04:56
39.9065066,116.4076199,0,154.2,39590.5451157407,2008-05-22,13:04:58
39.9065049,116.4076399,0,154.2,39590.5451388889,2008-05-22,13:05:00
39.9065049,116.407665,0,154.2,39590.545162037,2008-05-22,13:05:02
39.9065033,116.407685,0,154.2,39590.5451851852,2008-05-22,13:05:04
39.9065,116.407685,0,154.2,39590.5452083333,2008-05-22,13:05:06
39.9065016,116.4076933,0,154.2,39590.5452314815,2008-05-22,13:05:08
39.9065016,116.4077083,0,154.2,39590.5452546296,2008-05-22,13:05:10
39.9065049,116.4077099,0,157.5,39590.5452777778,2008-05-22,13:05:12
39.9065049,116.4077099,0,160.8,39590.5453009259,2008-05-22,13:05:14
39.9065016,116.4077216,0,160.8,39590.5453240741,2008-05-22,13:05:16
39.9065033,116.4077416,0,160.8,39590.5453472222,2008-05-22,13:05:18
39.9065033,116.4077666,0,160.8,39590.5453703704,2008-05-22,13:05:20
39.9065033,116.4077933,0,154.2,39590.5453935185,2008-05-22,13:05:22
39.9064949,116.4078199,0,154.2,39590.5454166667,2008-05-22,13:05:24
39.9064949,116.4078216,0,154.2,39590.5454398148,2008-05-22,13:05:26
39.9064916,116.4078533,0,154.2,39590.545462963,2008-05-22,13:05:28
39.9064866,116.4078849,0,154.2,39590.5454861111,2008-05-22,13:05:30
39.906485,116.4079166,0,154.2,39590.5455092593,2008-05-22,13:05:32
39.9064833,116.4079566,0,154.2,39590.5455324074,2008-05-22,13:05:34
39.906485,116.40798,0,154.2,39590.5455555556,2008-05-22,13:05:36
39.906485,116.4080116,0,154.2,39590.5455787037,2008-05-22,13:05:38
39.906485,116.4080449,0,154.2,39590.5456018519,2008-05-22,13:05:40
39.9064816,116.4080733,0,154.2,39590.545625,2008-05-22,13:05:42
39.9064816,116.4081033,0,154.2,39590.5456481481,2008-05-22,13:05:44
39.9064833,116.4081216,0,154.2,39590.5456712963,2008-05-22,13:05:46
39.9064799,116.40814,0,154.2,39590.5456944444,2008-05-22,13:05:48
39.9064766,116.4081299,0,157.5,39590.5457175926,2008-05-22,13:05:50
39.9064766,116.4081616,0,157.5,39590.5457523148,2008-05-22,13:05:53
39.9064749,116.4081966,0,157.5,39590.545787037,2008-05-22,13:05:56
39.9064899,116.4082316,0,160.8,39590.5458217593,2008-05-22,13:05:59
39.9064966,116.4082699,0,160.8,39590.5458564815,2008-05-22,13:06:02
39.9064983,116.40828,0,160.8,39590.5458680556,2008-05-22,13:06:03
39.9065049,116.4083066,0,160.8,39590.5459027778,2008-05-22,13:06:06
39.9065049,116.4083233,0,160.8,39590.5459259259,2008-05-22,13:06:08
39.9065033,116.4083516,0,164,39590.5459490741,2008-05-22,13:06:10
39.9065033,116.4083816,0,160.8,39590.5459722222,2008-05-22,13:06:12
39.9065033,116.4084133,0,157.5,39590.5459953704,2008-05-22,13:06:14
39.9065066,116.4084516,0,154.2,39590.5460300926,2008-05-22,13:06:17
39.9065099,116.4084766,0,154.2,39590.5460532407,2008-05-22,13:06:19
39.9065116,116.4084883,0,154.2,39590.5460763889,2008-05-22,13:06:21
39.9065116,116.408505,0,154.2,39590.546099537,2008-05-22,13:06:23
39.9065116,116.40852,0,154.2,39590.5461226852,2008-05-22,13:06:25
39.9065133,116.4085366,0,154.2,39590.5461458333,2008-05-22,13:06:27
39.906515,116.4085583,0,150.9,39590.5461689815,2008-05-22,13:06:29
39.9065183,116.4085783,0,150.9,39590.5461921296,2008-05-22,13:06:31
39.9065183,116.4085966,0,150.9,39590.5462152778,2008-05-22,13:06:33
39.9065216,116.4086149,0,154.2,39590.5462384259,2008-05-22,13:06:35
39.9065233,116.4086316,0,154.2,39590.5462615741,2008-05-22,13:06:37
39.9065233,116.4086483,0,154.2,39590.5462847222,2008-05-22,13:06:39
39.906525,116.4086666,0,154.2,39590.5463078704,2008-05-22,13:06:41
39.9065283,116.4086849,0,154.2,39590.5463310185,2008-05-22,13:06:43
39.90653,116.4087016,0,150.9,39590.5463541667,2008-05-22,13:06:45
39.9065316,116.4087183,0,150.9,39590.5463773148,2008-05-22,13:06:47
39.9065316,116.4087383,0,150.9,39590.546400463,2008-05-22,13:06:49
39.9065316,116.4087549,0,154.2,39590.5464236111,2008-05-22,13:06:51
39.9065333,116.4087766,0,150.9,39590.5464467593,2008-05-22,13:06:53
39.9065316,116.4088033,0,147.6,39590.5464699074,2008-05-22,13:06:55
39.9065266,116.4088166,0,147.6,39590.5464930556,2008-05-22,13:06:57
39.906525,116.4088316,0,147.6,39590.5465162037,2008-05-22,13:06:59
39.9065266,116.4088516,0,147.6,39590.5465393519,2008-05-22,13:07:01
39.9065316,116.408875,0,147.6,39590.5465625,2008-05-22,13:07:03
39.9065333,116.4088966,0,147.6,39590.5465856481,2008-05-22,13:07:05
39.9065316,116.4089133,0,147.6,39590.5466087963,2008-05-22,13:07:07
39.9065349,116.4089433,0,144.4,39590.5466319444,2008-05-22,13:07:09
39.9065366,116.4089566,0,144.4,39590.5466550926,2008-05-22,13:07:11
39.9065316,116.4089783,0,144.4,39590.5466782407,2008-05-22,13:07:13
39.9065266,116.40898,0,150.9,39590.5467013889,2008-05-22,13:07:15
39.9065266,116.40898,0,150.9,39590.546712963,2008-05-22,13:07:16
39.9065216,116.40898,0,157.5,39590.5467361111,2008-05-22,13:07:18
39.906525,116.4089933,0,157.5,39590.5467592593,2008-05-22,13:07:20
39.9065333,116.40901,0,157.5,39590.5467824074,2008-05-22,13:07:22
39.9065316,116.4090266,0,157.5,39590.5468171296,2008-05-22,13:07:25
39.9065333,116.4090433,0,157.5,39590.5468402778,2008-05-22,13:07:27
39.90654,116.4090599,0,157.5,39590.5468634259,2008-05-22,13:07:29
39.90654,116.4090599,0,157.5,39590.5485185185,2008-05-22,13:09:52
39.9065366,116.4090683,0,157.5,39590.5532523148,2008-05-22,13:16:41
39.9065383,116.4090683,0,157.5,39590.5538194444,2008-05-22,13:17:30
39.9065383,116.4090683,0,157.5,39590.5545601852,2008-05-22,13:18:34
39.9065449,116.4090666,0,154.2,39590.5545833333,2008-05-22,13:18:36
39.9065599,116.409065,0,157.5,39590.5578587963,2008-05-22,13:23:19
39.9065499,116.4090616,0,157.5,39590.5578819444,2008-05-22,13:23:21
39.9065433,116.4090816,0,157.5,39590.5579050926,2008-05-22,13:23:23
39.9065349,116.4091083,0,157.5,39590.5579282407,2008-05-22,13:23:25
39.9065333,116.4091333,0,157.5,39590.5579513889,2008-05-22,13:23:27
39.9065449,116.409135,0,157.5,39590.5580671296,2008-05-22,13:23:37
39.9065749,116.4109549,0,157.5,39590.5585648148,2008-05-22,13:24:20
39.9067449,116.4127683,0,157.5,39590.5587615741,2008-05-22,13:24:37
39.9067633,116.4129766,0,157.5,39590.5587847222,2008-05-22,13:24:39
39.906795,116.4131599,0,157.5,39590.5588078704,2008-05-22,13:24:41
39.9068116,116.414145,0,157.5,39590.558912037,2008-05-22,13:24:50
39.906805,116.414425,0,157.5,39590.5589351852,2008-05-22,13:24:52
39.9067833,116.4146566,0,157.5,39590.5589583333,2008-05-22,13:24:54
39.9068066,116.4148783,0,157.5,39590.5589814815,2008-05-22,13:24:56
39.9063333,116.4713616,0,154.2,39590.5670833333,2008-05-22,13:36:36
39.9064516,116.4713499,0,154.2,39590.5671180556,2008-05-22,13:36:39
39.9065733,116.4712433,0,154.2,39590.5671412037,2008-05-22,13:36:41
39.9065799,116.4712099,0,154.2,39590.5671643519,2008-05-22,13:36:43
39.9065799,116.4712099,0,154.2,39590.5674768519,2008-05-22,13:37:10
39.9065799,116.4712183,0,154.2,39590.5675,2008-05-22,13:37:12
39.906595,116.4712133,0,154.2,39590.5675231481,2008-05-22,13:37:14
39.9066066,116.4712116,0,154.2,39590.5675462963,2008-05-22,13:37:16
39.9066149,116.4712183,0,154.2,39590.5675694444,2008-05-22,13:37:18
39.9066116,116.4712199,0,154.2,39590.5675925926,2008-05-22,13:37:20
39.9065866,116.4712449,0,154.2,39590.5676157407,2008-05-22,13:37:22
39.906555,116.4712599,0,154.2,39590.5676388889,2008-05-22,13:37:24
39.9065066,116.4712483,0,154.2,39590.567662037,2008-05-22,13:37:26
39.9064649,116.4712399,0,154.2,39590.5676851852,2008-05-22,13:37:28
39.9064616,116.4712466,0,154.2,39590.5677083333,2008-05-22,13:37:30
39.9064416,116.471235,0,154.2,39590.5677314815,2008-05-22,13:37:32
39.9064049,116.4712166,0,154.2,39590.5677546296,2008-05-22,13:37:34
39.9064049,116.4712133,0,154.2,39590.5677777778,2008-05-22,13:37:36
39.90639,116.471215,0,154.2,39590.5678009259,2008-05-22,13:37:38
39.9063949,116.471215,0,154.2,39590.5678240741,2008-05-22,13:37:40
39.9064133,116.4712049,0,154.2,39590.5679861111,2008-05-22,13:37:54
39.9064066,116.4712383,0,154.2,39590.5680092593,2008-05-22,13:37:56
39.9064066,116.4713,0,154.2,39590.5680324074,2008-05-22,13:37:58
39.9064,116.4718216,0,154.2,39590.5681365741,2008-05-22,13:38:07
39.9064199,116.472005,0,154.2,39590.5681597222,2008-05-22,13:38:09
39.9064333,116.4721866,0,154.2,39590.5681828704,2008-05-22,13:38:11
39.9064433,116.4723733,0,154.2,39590.5682060185,2008-05-22,13:38:13
39.9064566,116.4725499,0,154.2,39590.5682291667,2008-05-22,13:38:15
39.9065,116.4726749,0,154.2,39590.5682523148,2008-05-22,13:38:17
39.9065099,116.4728466,0,154.2,39590.568275463,2008-05-22,13:38:19
39.9065166,116.4730083,0,154.2,39590.5682986111,2008-05-22,13:38:21
39.9065316,116.4731649,0,154.2,39590.5683217593,2008-05-22,13:38:23
39.90653,116.4732566,0,154.2,39590.5683449074,2008-05-22,13:38:25
39.9065349,116.47331,0,154.2,39590.5683680556,2008-05-22,13:38:27
39.9065316,116.4733383,0,154.2,39590.5683912037,2008-05-22,13:38:29
39.9065366,116.4733483,0,154.2,39590.5684143519,2008-05-22,13:38:31
39.9065433,116.4732683,0,154.2,39590.5684606481,2008-05-22,13:38:35
39.9065433,116.4732483,0,154.2,39590.5684837963,2008-05-22,13:38:37
39.9065666,116.4731799,0,154.2,39590.5685069444,2008-05-22,13:38:39
39.9065899,116.4731166,0,154.2,39590.5685300926,2008-05-22,13:38:41
39.9066049,116.473015,0,157.5,39590.5685532407,2008-05-22,13:38:43
39.9066283,116.4729433,0,157.5,39590.5685763889,2008-05-22,13:38:45
39.9066433,116.4728849,0,157.5,39590.568599537,2008-05-22,13:38:47
39.9066466,116.4728416,0,157.5,39590.5686226852,2008-05-22,13:38:49
39.9066533,116.4728083,0,157.5,39590.5686458333,2008-05-22,13:38:51
39.906655,116.4727683,0,157.5,39590.5686689815,2008-05-22,13:38:53
39.9066466,116.4727399,0,157.5,39590.5686921296,2008-05-22,13:38:55
39.9066183,116.472715,0,157.5,39590.5687152778,2008-05-22,13:38:57
39.90661,116.4727116,0,157.5,39590.5687384259,2008-05-22,13:38:59
39.9066033,116.4726983,0,160.8,39590.5687615741,2008-05-22,13:39:01
39.9065983,116.4726933,0,160.8,39590.5687847222,2008-05-22,13:39:03
39.9065966,116.4726633,0,160.8,39590.5688078704,2008-05-22,13:39:05
39.9065833,116.4726916,0,160.8,39590.5688310185,2008-05-22,13:39:07
39.9065816,116.4726733,0,164,39590.5688541667,2008-05-22,13:39:09
39.9065933,116.4726483,0,164,39590.5688773148,2008-05-22,13:39:11
39.9065883,116.4726249,0,167.3,39590.568900463,2008-05-22,13:39:13
39.9065933,116.4726116,0,164,39590.5689236111,2008-05-22,13:39:15
39.9065916,116.4725816,0,170.6,39590.5689467593,2008-05-22,13:39:17
39.906595,116.4725533,0,173.9,39590.5689699074,2008-05-22,13:39:19
39.9066016,116.4725349,0,170.6,39590.5689930556,2008-05-22,13:39:21
39.9066049,116.472525,0,164,39590.5690162037,2008-05-22,13:39:23
39.9066033,116.4724916,0,170.6,39590.5690393519,2008-05-22,13:39:25
39.9066116,116.472455,0,170.6,39590.5690625,2008-05-22,13:39:27
39.9066233,116.4724166,0,173.9,39590.5690856481,2008-05-22,13:39:29
39.9066499,116.4723933,0,177.2,39590.5691087963,2008-05-22,13:39:31
39.9066883,116.4723899,0,177.2,39590.5691319444,2008-05-22,13:39:33
39.9067216,116.4723833,0,177.2,39590.5691550926,2008-05-22,13:39:35
39.9067483,116.4723799,0,177.2,39590.5691782407,2008-05-22,13:39:37
39.9067733,116.4723749,0,177.2,39590.5692013889,2008-05-22,13:39:39
39.9067899,116.4723783,0,177.2,39590.569224537,2008-05-22,13:39:41
39.9068083,116.4724083,0,177.2,39590.5692476852,2008-05-22,13:39:43
39.9068149,116.4724499,0,177.2,39590.5692708333,2008-05-22,13:39:45
39.9068016,116.4724916,0,177.2,39590.5692939815,2008-05-22,13:39:47
39.9067849,116.4725216,0,177.2,39590.5693171296,2008-05-22,13:39:49
39.9067783,116.47256,0,177.2,39590.5693402778,2008-05-22,13:39:51
39.9067766,116.47256,0,177.2,39590.5693634259,2008-05-22,13:39:53
39.9067849,116.4725649,0,177.2,39590.5693865741,2008-05-22,13:39:55
39.9067849,116.4725666,0,177.2,39590.5694097222,2008-05-22,13:39:57
39.90681,116.47254,0,177.2,39590.5694328704,2008-05-22,13:39:59
39.9068816,116.4723749,0,180.4,39590.5694560185,2008-05-22,13:40:01
39.906975,116.4723516,0,177.2,39590.5694791667,2008-05-22,13:40:03
39.9070366,116.4723133,0,177.2,39590.5695023148,2008-05-22,13:40:05
39.9070933,116.4722849,0,177.2,39590.569525463,2008-05-22,13:40:07
39.9071266,116.4722583,0,177.2,39590.5695486111,2008-05-22,13:40:09
39.9071466,116.4722183,0,177.2,39590.5695717593,2008-05-22,13:40:11
39.9071649,116.4721799,0,177.2,39590.5695949074,2008-05-22,13:40:13
39.9071783,116.4721366,0,177.2,39590.5696180556,2008-05-22,13:40:15
39.9071966,116.4720983,0,180.4,39590.5696412037,2008-05-22,13:40:17
39.9072049,116.4720616,0,180.4,39590.5696643519,2008-05-22,13:40:19
39.9072066,116.4720266,0,180.4,39590.5696875,2008-05-22,13:40:21
39.9072049,116.4719933,0,180.4,39590.5697106481,2008-05-22,13:40:23
39.907215,116.4719599,0,180.4,39590.5697337963,2008-05-22,13:40:25
39.9072333,116.4719366,0,180.4,39590.5697569444,2008-05-22,13:40:27
39.9072533,116.4719166,0,180.4,39590.5697800926,2008-05-22,13:40:29
39.9072783,116.4719,0,180.4,39590.5698032407,2008-05-22,13:40:31
39.9072966,116.4718733,0,180.4,39590.5698263889,2008-05-22,13:40:33
39.9073166,116.4718549,0,180.4,39590.569849537,2008-05-22,13:40:35
39.90734,116.4718433,0,180.4,39590.5698726852,2008-05-22,13:40:37
39.9073749,116.4718716,0,177.2,39590.5698958333,2008-05-22,13:40:39
39.9074049,116.4718916,0,173.9,39590.5699189815,2008-05-22,13:40:41
39.9074383,116.4719066,0,173.9,39590.5699421296,2008-05-22,13:40:43
39.9074666,116.4719116,0,173.9,39590.5699652778,2008-05-22,13:40:45
39.9074916,116.4719133,0,173.9,39590.5699884259,2008-05-22,13:40:47
39.9075166,116.471915,0,173.9,39590.5700115741,2008-05-22,13:40:49
39.9075466,116.4719183,0,173.9,39590.5700347222,2008-05-22,13:40:51
39.9075733,116.4719199,0,173.9,39590.5700578704,2008-05-22,13:40:53
39.9075983,116.471915,0,173.9,39590.5700810185,2008-05-22,13:40:55
39.9076383,116.4719249,0,173.9,39590.5701041667,2008-05-22,13:40:57
39.9076716,116.471935,0,177.2,39590.5701273148,2008-05-22,13:40:59
39.9077033,116.4719466,0,177.2,39590.570150463,2008-05-22,13:41:01
39.9077383,116.4719633,0,177.2,39590.5701736111,2008-05-22,13:41:03
39.9077716,116.47198,0,177.2,39590.5701967593,2008-05-22,13:41:05
39.9078016,116.4719933,0,180.4,39590.5702199074,2008-05-22,13:41:07
39.90783,116.4720083,0,180.4,39590.5702430556,2008-05-22,13:41:09
39.90786,116.4720249,0,180.4,39590.5702662037,2008-05-22,13:41:11
39.9078966,116.4720466,0,183.7,39590.5702893519,2008-05-22,13:41:13
39.9079349,116.47207,0,183.7,39590.5703125,2008-05-22,13:41:15
39.9079583,116.4720783,0,187,39590.5703356481,2008-05-22,13:41:17
39.9079766,116.4720783,0,187,39590.5703587963,2008-05-22,13:41:19
39.908,116.4720833,0,187,39590.5703819444,2008-05-22,13:41:21
39.9080283,116.4720883,0,190.3,39590.5704050926,2008-05-22,13:41:23
39.9080633,116.4721016,0,190.3,39590.5704282407,2008-05-22,13:41:25
39.9080999,116.47211,0,193.6,39590.5704513889,2008-05-22,13:41:27
39.9081216,116.47211,0,193.6,39590.570474537,2008-05-22,13:41:29
39.9081466,116.4721133,0,193.6,39590.5704976852,2008-05-22,13:41:31
39.9081633,116.4721116,0,193.6,39590.5705208333,2008-05-22,13:41:33
39.9081766,116.4721116,0,190.3,39590.5705439815,2008-05-22,13:41:35
39.908195,116.4721116,0,187,39590.5705671296,2008-05-22,13:41:37
39.9082066,116.4721116,0,183.7,39590.5705902778,2008-05-22,13:41:39
39.9082283,116.4721233,0,183.7,39590.5706134259,2008-05-22,13:41:41
39.9082566,116.4721316,0,183.7,39590.5706365741,2008-05-22,13:41:43
39.90828,116.4721283,0,183.7,39590.5706597222,2008-05-22,13:41:45
39.9082999,116.4721116,0,183.7,39590.5706828704,2008-05-22,13:41:47
39.90832,116.4720999,0,180.4,39590.5707060185,2008-05-22,13:41:49
39.9083316,116.4720683,0,183.7,39590.5707291667,2008-05-22,13:41:51
39.9083549,116.4720633,0,180.4,39590.5707523148,2008-05-22,13:41:53
39.9083833,116.4720733,0,180.4,39590.570775463,2008-05-22,13:41:55
39.9084116,116.4720733,0,180.4,39590.5707986111,2008-05-22,13:41:57
39.9084333,116.4720716,0,180.4,39590.5708217593,2008-05-22,13:41:59
39.9084616,116.4720799,0,177.2,39590.5708449074,2008-05-22,13:42:01
39.9084816,116.4720766,0,177.2,39590.5708680556,2008-05-22,13:42:03
39.9085133,116.4720716,0,177.2,39590.5708912037,2008-05-22,13:42:05
39.9085399,116.47207,0,177.2,39590.5709143518,2008-05-22,13:42:07
39.9085666,116.4720649,0,177.2,39590.5709375,2008-05-22,13:42:09
39.9085916,116.472055,0,177.2,39590.5709606481,2008-05-22,13:42:11
39.9086199,116.4720533,0,177.2,39590.5709837963,2008-05-22,13:42:13
39.9086466,116.47205,0,177.2,39590.5710069444,2008-05-22,13:42:15
39.9086749,116.4720383,0,177.2,39590.5710300926,2008-05-22,13:42:17
39.9086933,116.4720416,0,177.2,39590.5710532407,2008-05-22,13:42:19
39.9087033,116.4720366,0,177.2,39590.5710763889,2008-05-22,13:42:21
39.9087199,116.472035,0,177.2,39590.571099537,2008-05-22,13:42:23
39.9087383,116.4720383,0,177.2,39590.5711226852,2008-05-22,13:42:25
39.9087533,116.4720316,0,180.4,39590.5711458333,2008-05-22,13:42:27
39.9087666,116.4720116,0,183.7,39590.5711689815,2008-05-22,13:42:29
39.9087749,116.472005,0,183.7,39590.5711921296,2008-05-22,13:42:31
39.9087916,116.472,0,187,39590.5712152778,2008-05-22,13:42:33
39.9088116,116.4720033,0,187,39590.5712384259,2008-05-22,13:42:35
39.9088449,116.4719949,0,190.3,39590.5712615741,2008-05-22,13:42:37
39.908865,116.4720083,0,187,39590.5712847222,2008-05-22,13:42:39
39.9088866,116.4720066,0,187,39590.5713078704,2008-05-22,13:42:41
39.9089116,116.4720033,0,187,39590.5713310185,2008-05-22,13:42:43
39.9089333,116.4719916,0,187,39590.5713541667,2008-05-22,13:42:45
39.90895,116.4720266,0,187,39590.5713773148,2008-05-22,13:42:47
39.9089316,116.472015,0,190.3,39590.5714930556,2008-05-22,13:42:57
39.9089449,116.4720233,0,190.3,39590.5715162037,2008-05-22,13:42:59
39.9089983,116.4720016,0,190.3,39590.5715393518,2008-05-22,13:43:01
39.9090699,116.4719916,0,190.3,39590.5715625,2008-05-22,13:43:03
39.9090933,116.4719549,0,190.3,39590.5716898148,2008-05-22,13:43:14
39.9091099,116.4719399,0,190.3,39590.571712963,2008-05-22,13:43:16
39.9091533,116.4719366,0,190.3,39590.5717361111,2008-05-22,13:43:18
39.9091966,116.4719383,0,190.3,39590.5717592593,2008-05-22,13:43:20
39.90923,116.4719283,0,190.3,39590.5717824074,2008-05-22,13:43:22
39.9092616,116.47191,0,190.3,39590.5718055556,2008-05-22,13:43:24
39.9092733,116.471895,0,190.3,39590.5718287037,2008-05-22,13:43:26
39.9092766,116.4718783,0,190.3,39590.5718518518,2008-05-22,13:43:28
39.909285,116.4718349,0,190.3,39590.571875,2008-05-22,13:43:30
39.9092949,116.4717799,0,190.3,39590.5718981481,2008-05-22,13:43:32
39.9093133,116.4718166,0,190.3,39590.5719212963,2008-05-22,13:43:34
39.9093183,116.4718283,0,190.3,39590.5719444444,2008-05-22,13:43:36
39.9093216,116.4718133,0,190.3,39590.5719675926,2008-05-22,13:43:38
39.9093233,116.4717966,0,190.3,39590.5719907407,2008-05-22,13:43:40
39.9093233,116.4717799,0,190.3,39590.5720138889,2008-05-22,13:43:42
39.909315,116.4717649,0,190.3,39590.572037037,2008-05-22,13:43:44
39.9093133,116.47174,0,190.3,39590.5720601852,2008-05-22,13:43:46
39.9093316,116.4717299,0,190.3,39590.5720833333,2008-05-22,13:43:48
39.9093533,116.4717099,0,190.3,39590.5721064815,2008-05-22,13:43:50
39.90936,116.4716799,0,190.3,39590.5721296296,2008-05-22,13:43:52
39.9093866,116.4716116,0,190.3,39590.5721527778,2008-05-22,13:43:54
39.9094233,116.471585,0,190.3,39590.5721759259,2008-05-22,13:43:56
39.9094866,116.4716133,0,190.3,39590.5721990741,2008-05-22,13:43:58
39.9095449,116.4716,0,190.3,39590.5722222222,2008-05-22,13:44:00
39.9096316,116.4717483,0,190.3,39590.5722453704,2008-05-22,13:44:02
39.9097083,116.4717999,0,190.3,39590.5722685185,2008-05-22,13:44:04
39.909765,116.4717866,0,190.3,39590.5722916667,2008-05-22,13:44:06
39.9098116,116.4717699,0,190.3,39590.5723148148,2008-05-22,13:44:08
39.9098149,116.4717333,0,190.3,39590.572337963,2008-05-22,13:44:10
39.9098466,116.4717183,0,190.3,39590.5723611111,2008-05-22,13:44:12
39.9098683,116.4717133,0,187,39590.5723842593,2008-05-22,13:44:14
39.9098849,116.4717083,0,187,39590.5724074074,2008-05-22,13:44:16
39.9099116,116.4716916,0,187,39590.5724305556,2008-05-22,13:44:18
39.9099566,116.4716799,0,187,39590.5724537037,2008-05-22,13:44:20
39.9100233,116.47167,0,187,39590.5724768518,2008-05-22,13:44:22
39.9100933,116.4716816,0,187,39590.5725,2008-05-22,13:44:24
39.9101599,116.4717083,0,187,39590.5725231481,2008-05-22,13:44:26
39.9102216,116.4717449,0,187,39590.5725462963,2008-05-22,13:44:28
39.9102966,116.4717866,0,187,39590.5725694444,2008-05-22,13:44:30
39.9103766,116.4718083,0,187,39590.5725925926,2008-05-22,13:44:32
39.91044,116.4718066,0,187,39590.5726157407,2008-05-22,13:44:34
39.91049,116.4718116,0,187,39590.5726388889,2008-05-22,13:44:36
39.9106116,116.4717983,0,187,39590.572662037,2008-05-22,13:44:38
39.9107566,116.4717799,0,187,39590.5726851852,2008-05-22,13:44:40
39.9108733,116.4717699,0,187,39590.5727083333,2008-05-22,13:44:42
39.9109449,116.4717616,0,187,39590.5727314815,2008-05-22,13:44:44
39.9110233,116.4717516,0,187,39590.5727546296,2008-05-22,13:44:46
39.9111116,116.4717383,0,187,39590.5727777778,2008-05-22,13:44:48
39.91122,116.4717333,0,187,39590.5728009259,2008-05-22,13:44:50
39.9113066,116.4717083,0,187,39590.5728240741,2008-05-22,13:44:52
39.9113866,116.4716916,0,187,39590.5728472222,2008-05-22,13:44:54
39.9114566,116.4716933,0,187,39590.5728703704,2008-05-22,13:44:56
39.9115133,116.471685,0,187,39590.5728935185,2008-05-22,13:44:58
39.9115666,116.4716799,0,187,39590.5729166667,2008-05-22,13:45:00
39.9116033,116.4717099,0,187,39590.5729398148,2008-05-22,13:45:02
39.9115933,116.4717383,0,187,39590.572962963,2008-05-22,13:45:04
39.9115933,116.4717566,0,187,39590.5730902778,2008-05-22,13:45:15
39.911625,116.4717516,0,187,39590.5731134259,2008-05-22,13:45:17
39.9116833,116.4717466,0,187,39590.5731365741,2008-05-22,13:45:19
39.91177,116.4717449,0,187,39590.5731597222,2008-05-22,13:45:21
39.9118866,116.4717499,0,187,39590.5731828704,2008-05-22,13:45:23
39.9119766,116.4717683,0,187,39590.5732060185,2008-05-22,13:45:25
39.9120266,116.4717816,0,187,39590.5732291667,2008-05-22,13:45:27
39.9120916,116.4717933,0,187,39590.5732523148,2008-05-22,13:45:29
39.9121083,116.4717716,0,187,39590.573275463,2008-05-22,13:45:31
39.9121566,116.4717633,0,187,39590.5732986111,2008-05-22,13:45:33
39.9122466,116.471795,0,187,39590.5733217593,2008-05-22,13:45:35
39.9123416,116.4718049,0,187,39590.5733449074,2008-05-22,13:45:37
39.9124466,116.47181,0,187,39590.5733680556,2008-05-22,13:45:39
39.9125866,116.4717983,0,187,39590.5733912037,2008-05-22,13:45:41
39.912735,116.4717883,0,187,39590.5734143518,2008-05-22,13:45:43
39.9128833,116.47179,0,187,39590.5734375,2008-05-22,13:45:45
39.9130183,116.4717916,0,190.3,39590.5734606481,2008-05-22,13:45:47
39.9131499,116.4717833,0,190.3,39590.5734837963,2008-05-22,13:45:49
39.9132666,116.4717783,0,190.3,39590.5735069444,2008-05-22,13:45:51
39.913365,116.471775,0,190.3,39590.5735300926,2008-05-22,13:45:53
39.9134516,116.4717699,0,193.6,39590.5735532407,2008-05-22,13:45:55
39.9135166,116.4717649,0,190.3,39590.5735763889,2008-05-22,13:45:57
39.9135483,116.47176,0,193.6,39590.573599537,2008-05-22,13:45:59
39.9135616,116.4717483,0,193.6,39590.5739236111,2008-05-22,13:46:27
39.913575,116.4717499,0,193.6,39590.5739467593,2008-05-22,13:46:29
39.9135916,116.4717499,0,193.6,39590.5739699074,2008-05-22,13:46:31
39.91363,116.4717516,0,193.6,39590.5739930556,2008-05-22,13:46:33
39.9136733,116.4717566,0,193.6,39590.5740162037,2008-05-22,13:46:35
39.9137633,116.4717416,0,193.6,39590.5740393519,2008-05-22,13:46:37
39.9138933,116.4717483,0,193.6,39590.5740625,2008-05-22,13:46:39
39.9140066,116.4717433,0,193.6,39590.5740856482,2008-05-22,13:46:41
39.9141216,116.4717266,0,193.6,39590.5741087963,2008-05-22,13:46:43
39.9142233,116.4717516,0,190.3,39590.5741319444,2008-05-22,13:46:45
39.9143166,116.4718049,0,190.3,39590.5741550926,2008-05-22,13:46:47
39.9143799,116.4718366,0,190.3,39590.5741782407,2008-05-22,13:46:49
39.9145199,116.47186,0,190.3,39590.5742013889,2008-05-22,13:46:51
39.9146783,116.4718199,0,190.3,39590.574224537,2008-05-22,13:46:53
39.9148233,116.4718083,0,190.3,39590.5742476852,2008-05-22,13:46:55
39.9149483,116.4717933,0,193.6,39590.5742708333,2008-05-22,13:46:57
39.915075,116.47183,0,193.6,39590.5742939815,2008-05-22,13:46:59
39.9151883,116.4718349,0,193.6,39590.5743171296,2008-05-22,13:47:01
39.9154083,116.471685,0,193.6,39590.5743402778,2008-05-22,13:47:03
39.9155583,116.4716183,0,193.6,39590.5743634259,2008-05-22,13:47:05
39.9156933,116.471585,0,193.6,39590.5743865741,2008-05-22,13:47:07
39.91582,116.4715583,0,193.6,39590.5744097222,2008-05-22,13:47:09
39.915945,116.4715433,0,193.6,39590.5744328704,2008-05-22,13:47:11
39.9160599,116.4715166,0,193.6,39590.5744560185,2008-05-22,13:47:13
39.9160883,116.4715416,0,193.6,39590.5744791667,2008-05-22,13:47:15
39.9160749,116.471615,0,193.6,39590.5745023148,2008-05-22,13:47:17
39.9160433,116.4716833,0,193.6,39590.574525463,2008-05-22,13:47:19
39.9160166,116.4717333,0,193.6,39590.5746412037,2008-05-22,13:47:29
39.9160583,116.4717466,0,193.6,39590.5746643519,2008-05-22,13:47:31
39.9161216,116.4717566,0,193.6,39590.5746875,2008-05-22,13:47:33
39.9161783,116.47176,0,193.6,39590.5747106481,2008-05-22,13:47:35
39.9162149,116.4717416,0,193.6,39590.5747337963,2008-05-22,13:47:37
39.9162299,116.4717349,0,193.6,39590.5747569444,2008-05-22,13:47:39
39.9162433,116.4717116,0,193.6,39590.5747800926,2008-05-22,13:47:41
39.91625,116.4716949,0,193.6,39590.5748032407,2008-05-22,13:47:43
39.9162616,116.4716749,0,193.6,39590.5748263889,2008-05-22,13:47:45
39.9162883,116.4716533,0,193.6,39590.574849537,2008-05-22,13:47:47
39.9162999,116.4716649,0,193.6,39590.5748726852,2008-05-22,13:47:49
39.9163433,116.4716266,0,193.6,39590.5749074074,2008-05-22,13:47:52
39.9163666,116.4716316,0,193.6,39590.5749305556,2008-05-22,13:47:54
39.9164066,116.4716516,0,193.6,39590.5749537037,2008-05-22,13:47:56
39.9164583,116.4716799,0,193.6,39590.5749768519,2008-05-22,13:47:58
39.9165366,116.4717149,0,193.6,39590.575,2008-05-22,13:48:00
39.9166266,116.4717483,0,193.6,39590.5750231481,2008-05-22,13:48:02
39.9167116,116.4717849,0,193.6,39590.5750462963,2008-05-22,13:48:04
39.9167499,116.4718216,0,193.6,39590.5750694444,2008-05-22,13:48:06
39.91673,116.47191,0,193.6,39590.5750925926,2008-05-22,13:48:08
39.9167716,116.4719183,0,193.6,39590.5751157407,2008-05-22,13:48:10
39.9168216,116.471915,0,193.6,39590.5751388889,2008-05-22,13:48:12
39.9168766,116.4719049,0,193.6,39590.575162037,2008-05-22,13:48:14
39.9169633,116.4718866,0,193.6,39590.5751851852,2008-05-22,13:48:16
39.9170716,116.4718516,0,193.6,39590.5752083333,2008-05-22,13:48:18
39.917235,116.4718233,0,193.6,39590.5752314815,2008-05-22,13:48:20
39.9173949,116.4718149,0,193.6,39590.5752546296,2008-05-22,13:48:22
39.9175566,116.471825,0,193.6,39590.5752777778,2008-05-22,13:48:24
39.9177316,116.4718183,0,193.6,39590.5753009259,2008-05-22,13:48:26
39.918075,116.4717816,0,193.6,39590.5753356481,2008-05-22,13:48:29
39.9184583,116.4717716,0,193.6,39590.5753703704,2008-05-22,13:48:32
39.9188616,116.4717833,0,193.6,39590.5754050926,2008-05-22,13:48:35
39.9192566,116.4718199,0,193.6,39590.5754398148,2008-05-22,13:48:38
39.9196499,116.4718466,0,193.6,39590.575474537,2008-05-22,13:48:41
39.9200383,116.4718516,0,193.6,39590.5755092593,2008-05-22,13:48:44
39.92044,116.47183,0,193.6,39590.5755439815,2008-05-22,13:48:47
39.9207966,116.4718366,0,193.6,39590.5755787037,2008-05-22,13:48:50
39.92113,116.4718349,0,193.6,39590.5756134259,2008-05-22,13:48:53
39.9219799,116.4718766,0,193.6,39590.5757060185,2008-05-22,13:49:01
39.9223216,116.47191,0,193.6,39590.5757407407,2008-05-22,13:49:04
39.9225816,116.47197,0,193.6,39590.575775463,2008-05-22,13:49:07
39.9229783,116.4719833,0,190.3,39590.5758101852,2008-05-22,13:49:10
39.9233033,116.4721616,0,183.7,39590.5758449074,2008-05-22,13:49:13
39.9235149,116.4721983,0,180.4,39590.5758796296,2008-05-22,13:49:16
39.9235966,116.4722049,0,180.4,39590.5759027778,2008-05-22,13:49:18
39.9236266,116.4722166,0,180.4,39590.5759259259,2008-05-22,13:49:20
39.9236316,116.4722233,0,180.4,39590.5759490741,2008-05-22,13:49:22
39.9236683,116.4722049,0,183.7,39590.5759722222,2008-05-22,13:49:24
39.9237466,116.472225,0,183.7,39590.5759953704,2008-05-22,13:49:26
39.9238716,116.4722349,0,183.7,39590.5760185185,2008-05-22,13:49:28
39.9240416,116.4722349,0,180.4,39590.5760416667,2008-05-22,13:49:30
39.9242583,116.4722199,0,180.4,39590.5760648148,2008-05-22,13:49:32
39.9245949,116.4722283,0,180.4,39590.576099537,2008-05-22,13:49:35
39.9249833,116.4722033,0,177.2,39590.5761342593,2008-05-22,13:49:38
39.9253816,116.4721999,0,177.2,39590.5761689815,2008-05-22,13:49:41
39.9257483,116.4721866,0,173.9,39590.5762037037,2008-05-22,13:49:44
39.9260116,116.4721733,0,173.9,39590.5762384259,2008-05-22,13:49:47
39.9261466,116.4721783,0,170.6,39590.5762615741,2008-05-22,13:49:49
39.9262766,116.4721699,0,170.6,39590.5762847222,2008-05-22,13:49:51
39.9263833,116.472175,0,170.6,39590.5763078704,2008-05-22,13:49:53
39.9264966,116.4721683,0,170.6,39590.5763310185,2008-05-22,13:49:55
39.9266149,116.4721516,0,170.6,39590.5763541667,2008-05-22,13:49:57
39.9267249,116.4721216,0,170.6,39590.5763773148,2008-05-22,13:49:59
39.92683,116.4721166,0,167.3,39590.576400463,2008-05-22,13:50:01
39.92696,116.47211,0,167.3,39590.5764236111,2008-05-22,13:50:03
39.927125,116.4720983,0,167.3,39590.5764467593,2008-05-22,13:50:05
39.92731,116.4720866,0,167.3,39590.5764699074,2008-05-22,13:50:07
39.9274999,116.472075,0,167.3,39590.5764930556,2008-05-22,13:50:09
39.9276883,116.4720666,0,167.3,39590.5765162037,2008-05-22,13:50:11
39.9278816,116.47205,0,167.3,39590.5765393519,2008-05-22,13:50:13
39.9280782,116.4720366,0,167.3,39590.5765625,2008-05-22,13:50:15
39.9282733,116.4719899,0,167.3,39590.5765856481,2008-05-22,13:50:17
39.9284833,116.4719733,0,167.3,39590.5766087963,2008-05-22,13:50:19
39.9286816,116.4719866,0,167.3,39590.5766319444,2008-05-22,13:50:21
39.9288116,116.4722266,0,167.3,39590.5766550926,2008-05-22,13:50:23
39.9289799,116.4722533,0,167.3,39590.5766782407,2008-05-22,13:50:25
39.9291133,116.4722549,0,167.3,39590.5767013889,2008-05-22,13:50:27
39.9291733,116.4721583,0,167.3,39590.576724537,2008-05-22,13:50:29
39.9292383,116.47209,0,167.3,39590.5767476852,2008-05-22,13:50:31
39.9292083,116.4720716,0,167.3,39590.5767708333,2008-05-22,13:50:33
39.9291116,116.4721766,0,167.3,39590.5767939815,2008-05-22,13:50:35
39.9288833,116.4723616,0,167.3,39590.5768171296,2008-05-22,13:50:37
39.9287516,116.4724833,0,164,39590.5768402778,2008-05-22,13:50:39
39.9286266,116.4725933,0,164,39590.5768634259,2008-05-22,13:50:41
39.9285566,116.4726383,0,164,39590.5768865741,2008-05-22,13:50:43
39.9285033,116.4727166,0,164,39590.5769097222,2008-05-22,13:50:45
39.9284766,116.4727133,0,164,39590.5769328704,2008-05-22,13:50:47
39.928455,116.4726866,0,167.3,39590.5769560185,2008-05-22,13:50:49
39.9284216,116.4726833,0,167.3,39590.5769791667,2008-05-22,13:50:51
39.9283916,116.4726833,0,167.3,39590.5770023148,2008-05-22,13:50:53
39.9283733,116.4726866,0,167.3,39590.577025463,2008-05-22,13:50:55
39.9283549,116.47268,0,167.3,39590.5770486111,2008-05-22,13:50:57
39.9283316,116.4726899,0,170.6,39590.5770717593,2008-05-22,13:50:59
39.9283099,116.4726866,0,170.6,39590.5770949074,2008-05-22,13:51:01
39.9282866,116.4726866,0,170.6,39590.5771180556,2008-05-22,13:51:03
39.9282633,116.4726833,0,170.6,39590.5771412037,2008-05-22,13:51:05
39.9282733,116.4726416,0,170.6,39590.5771643519,2008-05-22,13:51:07
39.9282633,116.472645,0,170.6,39590.5771875,2008-05-22,13:51:09
39.9282466,116.4726349,0,170.6,39590.5772106481,2008-05-22,13:51:11
39.9282333,116.4726199,0,170.6,39590.5772337963,2008-05-22,13:51:13
39.9282149,116.472615,0,170.6,39590.5772569444,2008-05-22,13:51:15
39.9281966,116.4726083,0,173.9,39590.5772800926,2008-05-22,13:51:17
39.9281783,116.4725999,0,173.9,39590.5773032407,2008-05-22,13:51:19
39.9281566,116.4725883,0,173.9,39590.5773263889,2008-05-22,13:51:21
39.9281366,116.4725883,0,173.9,39590.577349537,2008-05-22,13:51:23
39.9281083,116.4725916,0,173.9,39590.5773726852,2008-05-22,13:51:25
39.9280883,116.4725966,0,173.9,39590.5773958333,2008-05-22,13:51:27
39.9280683,116.4726033,0,173.9,39590.5774189815,2008-05-22,13:51:29
39.9280433,116.472615,0,177.2,39590.5774421296,2008-05-22,13:51:31
39.9280116,116.4726249,0,177.2,39590.5774652778,2008-05-22,13:51:33
39.9279883,116.47263,0,177.2,39590.5774884259,2008-05-22,13:51:35
39.9279733,116.4726233,0,177.2,39590.5775115741,2008-05-22,13:51:37
39.9279533,116.4726166,0,177.2,39590.5775347222,2008-05-22,13:51:39
39.9279333,116.4726116,0,180.4,39590.5775578704,2008-05-22,13:51:41
39.9279083,116.4726183,0,180.4,39590.5775810185,2008-05-22,13:51:43
39.9278799,116.4726216,0,177.2,39590.5776041667,2008-05-22,13:51:45
39.9278499,116.4726266,0,180.4,39590.5776273148,2008-05-22,13:51:47
39.9278199,116.4726283,0,177.2,39590.577650463,2008-05-22,13:51:49
39.9277866,116.4726333,0,177.2,39590.5776736111,2008-05-22,13:51:51
39.9277583,116.4726333,0,177.2,39590.5776967593,2008-05-22,13:51:53
39.9277283,116.4726349,0,173.9,39590.5777199074,2008-05-22,13:51:55
39.9276933,116.4726416,0,173.9,39590.5777430556,2008-05-22,13:51:57
39.9276649,116.4726433,0,170.6,39590.5777662037,2008-05-22,13:51:59
39.9276399,116.4726399,0,167.3,39590.5777893519,2008-05-22,13:52:01
39.9276083,116.4726433,0,167.3,39590.5778125,2008-05-22,13:52:03
39.9275799,116.472645,0,167.3,39590.5778356481,2008-05-22,13:52:05
39.92755,116.4726399,0,164,39590.5778587963,2008-05-22,13:52:07
39.9275183,116.4726433,0,164,39590.5778819444,2008-05-22,13:52:09
39.9274816,116.4726549,0,160.8,39590.5779050926,2008-05-22,13:52:11
39.9274616,116.472645,0,160.8,39590.5779282407,2008-05-22,13:52:13
39.9274449,116.4726283,0,164,39590.5779513889,2008-05-22,13:52:15
39.9274416,116.4726049,0,164,39590.577974537,2008-05-22,13:52:17
39.9274249,116.4726066,0,164,39590.5779976852,2008-05-22,13:52:19
39.9274166,116.4725933,0,167.3,39590.5780208333,2008-05-22,13:52:21
39.9274066,116.4725716,0,167.3,39590.5780439815,2008-05-22,13:52:23
39.9274016,116.47256,0,170.6,39590.5780671296,2008-05-22,13:52:25
39.9273866,116.4725516,0,170.6,39590.5780902778,2008-05-22,13:52:27
39.9273566,116.4725383,0,173.9,39590.5781134259,2008-05-22,13:52:29
39.9273149,116.4725499,0,170.6,39590.5781365741,2008-05-22,13:52:31
39.92728,116.4725549,0,170.6,39590.5781597222,2008-05-22,13:52:33
39.9272633,116.47254,0,170.6,39590.5781828704,2008-05-22,13:52:35
39.9272216,116.4725516,0,167.3,39590.5782060185,2008-05-22,13:52:37
39.9271916,116.4725483,0,167.3,39590.5782291667,2008-05-22,13:52:39
39.9271633,116.4725483,0,164,39590.5782523148,2008-05-22,13:52:41
39.9271433,116.4725349,0,160.8,39590.578275463,2008-05-22,13:52:43
39.9271199,116.472525,0,160.8,39590.5782986111,2008-05-22,13:52:45
39.9270916,116.4725233,0,157.5,39590.5783217593,2008-05-22,13:52:47
39.9270683,116.4725149,0,157.5,39590.5783449074,2008-05-22,13:52:49
39.9270466,116.472505,0,157.5,39590.5783680556,2008-05-22,13:52:51
39.9270316,116.4724849,0,157.5,39590.5783912037,2008-05-22,13:52:53
39.9270116,116.4724783,0,157.5,39590.5784143518,2008-05-22,13:52:55
39.9269983,116.4724683,0,157.5,39590.5784375,2008-05-22,13:52:57
39.9269816,116.4724566,0,157.5,39590.5784606481,2008-05-22,13:52:59
39.9269799,116.4724183,0,157.5,39590.5784837963,2008-05-22,13:53:01
39.927,116.4723566,0,157.5,39590.5785069444,2008-05-22,13:53:03
39.9270132,116.4723066,0,154.2,39590.5785300926,2008-05-22,13:53:05
39.9270199,116.472265,0,154.2,39590.5785532407,2008-05-22,13:53:07
39.9270283,116.4722316,0,154.2,39590.5785763889,2008-05-22,13:53:09
39.9270366,116.4722016,0,150.9,39590.578599537,2008-05-22,13:53:11
39.927045,116.472175,0,150.9,39590.5787384259,2008-05-22,13:53:23
39.9270366,116.4721466,0,150.9,39590.5787615741,2008-05-22,13:53:25
39.92703,116.4721149,0,150.9,39590.5787847222,2008-05-22,13:53:27
39.9270199,116.47209,0,150.9,39590.5788078704,2008-05-22,13:53:29
39.9270066,116.4720616,0,150.9,39590.5788310185,2008-05-22,13:53:31
39.9269916,116.4720366,0,150.9,39590.5788541667,2008-05-22,13:53:33
39.926975,116.472,0,150.9,39590.5788773148,2008-05-22,13:53:35
39.9269649,116.4719733,0,150.9,39590.578900463,2008-05-22,13:53:37
39.9269566,116.4719366,0,150.9,39590.5789236111,2008-05-22,13:53:39
39.9269533,116.4719216,0,150.9,39590.5789467593,2008-05-22,13:53:41
39.9269633,116.4719183,0,150.9,39590.5789699074,2008-05-22,13:53:43
39.9269583,116.4718966,0,150.9,39590.5789930556,2008-05-22,13:53:45
39.92697,116.4718916,0,150.9,39590.5790162037,2008-05-22,13:53:47
39.9269833,116.4718783,0,150.9,39590.5790393518,2008-05-22,13:53:49
39.9270083,116.4718849,0,150.9,39590.5790625,2008-05-22,13:53:51
39.9270216,116.4719016,0,150.9,39590.5790856481,2008-05-22,13:53:53
39.9270633,116.4719166,0,150.9,39590.5791087963,2008-05-22,13:53:55
39.92714,116.4718983,0,150.9,39590.5791319444,2008-05-22,13:53:57
39.9271933,116.4718766,0,154.2,39590.5791550926,2008-05-22,13:53:59
39.927225,116.4718166,0,154.2,39590.5791782407,2008-05-22,13:54:01
39.9272133,116.4717233,0,154.2,39590.5792013889,2008-05-22,13:54:03
39.9272049,116.471635,0,154.2,39590.579224537,2008-05-22,13:54:05
39.9271899,116.471545,0,154.2,39590.5792476852,2008-05-22,13:54:07
39.9271583,116.4714166,0,154.2,39590.5792708333,2008-05-22,13:54:09
39.9271233,116.4713233,0,154.2,39590.5792939815,2008-05-22,13:54:11
39.9270983,116.4712733,0,154.2,39590.5793171296,2008-05-22,13:54:13
39.9270683,116.4712233,0,154.2,39590.5793402778,2008-05-22,13:54:15
39.927045,116.4711849,0,154.2,39590.5793634259,2008-05-22,13:54:17
39.9270233,116.471145,0,154.2,39590.5793865741,2008-05-22,13:54:19
39.9270116,116.4711083,0,154.2,39590.5794097222,2008-05-22,13:54:21
39.9269983,116.47106,0,157.5,39590.5794328704,2008-05-22,13:54:23
39.9269866,116.4710316,0,157.5,39590.5794560185,2008-05-22,13:54:25
39.9269883,116.4710066,0,157.5,39590.5794791667,2008-05-22,13:54:27
39.9269916,116.4709733,0,157.5,39590.5795023148,2008-05-22,13:54:29
39.9269949,116.4709566,0,157.5,39590.579525463,2008-05-22,13:54:31
39.9270083,116.470935,0,157.5,39590.5795486111,2008-05-22,13:54:33
39.9270233,116.470905,0,157.5,39590.5795717593,2008-05-22,13:54:35
39.9270383,116.4708883,0,157.5,39590.5795949074,2008-05-22,13:54:37
39.92704,116.4708833,0,157.5,39590.5796180556,2008-05-22,13:54:39
39.9270383,116.4709033,0,157.5,39590.5796412037,2008-05-22,13:54:41
39.92703,116.4709216,0,157.5,39590.5796643518,2008-05-22,13:54:43
39.9270132,116.4709366,0,157.5,39590.5796875,2008-05-22,13:54:45
39.927045,116.4709666,0,157.5,39590.5797106481,2008-05-22,13:54:47
39.9270583,116.4709983,0,154.2,39590.5797337963,2008-05-22,13:54:49
39.9270749,116.4710366,0,154.2,39590.5797569444,2008-05-22,13:54:51
39.9270949,116.4710466,0,154.2,39590.5797800926,2008-05-22,13:54:53
39.9271583,116.4710316,0,154.2,39590.5798032407,2008-05-22,13:54:55
39.9272333,116.4709883,0,154.2,39590.5798263889,2008-05-22,13:54:57
39.9272566,116.4709633,0,154.2,39590.579849537,2008-05-22,13:54:59
39.9272816,116.47095,0,157.5,39590.5798726852,2008-05-22,13:55:01
39.9273083,116.4709283,0,157.5,39590.5798958333,2008-05-22,13:55:03
39.9273433,116.4709083,0,157.5,39590.5799189815,2008-05-22,13:55:05
39.9273416,116.470885,0,157.5,39590.5799421296,2008-05-22,13:55:07
39.9273466,116.47087,0,157.5,39590.5801736111,2008-05-22,13:55:27
39.927335,116.4708949,0,157.5,39590.5801967593,2008-05-22,13:55:29
39.9273266,116.4709116,0,157.5,39590.5802199074,2008-05-22,13:55:31
39.9273316,116.4709233,0,157.5,39590.5802430556,2008-05-22,13:55:33
39.9273449,116.4709449,0,157.5,39590.5802662037,2008-05-22,13:55:35
39.927365,116.4709599,0,157.5,39590.5802893518,2008-05-22,13:55:37
39.9273733,116.4709833,0,157.5,39590.5803125,2008-05-22,13:55:39
39.9273816,116.4710349,0,157.5,39590.5803356481,2008-05-22,13:55:41
39.9274033,116.4710933,0,157.5,39590.5803587963,2008-05-22,13:55:43
39.9273866,116.4711683,0,157.5,39590.5803819444,2008-05-22,13:55:45
39.9273716,116.47123,0,157.5,39590.5804050926,2008-05-22,13:55:47
39.9273783,116.4712733,0,157.5,39590.5804282407,2008-05-22,13:55:49
39.9273733,116.4713166,0,157.5,39590.5804513889,2008-05-22,13:55:51
39.9273483,116.4713716,0,157.5,39590.580474537,2008-05-22,13:55:53
39.927255,116.4719066,0,157.5,39590.5806481481,2008-05-22,13:56:08
39.927265,116.4717833,0,157.5,39590.5807060185,2008-05-22,13:56:13
39.9272983,116.4716883,0,157.5,39590.5807291667,2008-05-22,13:56:15
39.9273183,116.47158,0,157.5,39590.580775463,2008-05-22,13:56:19
39.9273233,116.4715733,0,157.5,39590.5807986111,2008-05-22,13:56:21
39.9273283,116.4715566,0,157.5,39590.5808217593,2008-05-22,13:56:23
39.9273266,116.4715133,0,157.5,39590.5808449074,2008-05-22,13:56:25
39.9273433,116.4714583,0,157.5,39590.5808680556,2008-05-22,13:56:27
39.9273616,116.4713983,0,154.2,39590.5808912037,2008-05-22,13:56:29
39.9273849,116.4713433,0,154.2,39590.5809143518,2008-05-22,13:56:31
39.9274033,116.4712716,0,157.5,39590.5809375,2008-05-22,13:56:33
39.92741,116.4712083,0,157.5,39590.5809606481,2008-05-22,13:56:35
39.9274233,116.4711583,0,157.5,39590.5809837963,2008-05-22,13:56:37
39.9274316,116.4711083,0,157.5,39590.5810069444,2008-05-22,13:56:39
39.9274416,116.47106,0,157.5,39590.5810300926,2008-05-22,13:56:41
39.9274683,116.4710183,0,157.5,39590.5810532407,2008-05-22,13:56:43
39.9274783,116.4709949,0,157.5,39590.5810763889,2008-05-22,13:56:45
39.9274716,116.4709766,0,157.5,39590.581099537,2008-05-22,13:56:47
39.92746,116.4709666,0,157.5,39590.5811226852,2008-05-22,13:56:49
39.9274483,116.470955,0,157.5,39590.5811458333,2008-05-22,13:56:51
39.9274633,116.4709233,0,157.5,39590.5811689815,2008-05-22,13:56:53
39.9274149,116.4709299,0,157.5,39590.5811921296,2008-05-22,13:56:55
39.9273883,116.4709333,0,157.5,39590.5812152778,2008-05-22,13:56:57
39.9273466,116.4709083,0,157.5,39590.58125,2008-05-22,13:57:00
39.9273433,116.470915,0,157.5,39590.5812731481,2008-05-22,13:57:02
39.9273516,116.4708966,0,157.5,39590.5812962963,2008-05-22,13:57:04
39.9273433,116.4709,0,157.5,39590.5813194444,2008-05-22,13:57:06
39.9274316,116.4708816,0,157.5,39590.5813425926,2008-05-22,13:57:08
39.9275016,116.47085,0,157.5,39590.5813657407,2008-05-22,13:57:10
39.9275883,116.4708433,0,157.5,39590.5813888889,2008-05-22,13:57:12
39.9276433,116.4707983,0,157.5,39590.581412037,2008-05-22,13:57:14
39.9276633,116.4708066,0,157.5,39590.5814351852,2008-05-22,13:57:16
39.9276649,116.4708049,0,157.5,39590.5814583333,2008-05-22,13:57:18
39.9276666,116.4708249,0,157.5,39590.5814814815,2008-05-22,13:57:20
