# Supplementary material for: Research on differential privacy protection method based on user tendency
Source: PLoS One. 2023 Oct 26;18(10):e0288823. doi: 10.1371/journal.pone.0288823 (PMC10602288; doi:10.1371/journal.pone.0288823)
Supplement: S5 Data — (ZIP) [file pone.0288823.s005.zip › Data 5-5/153/Trajectory/20080523003331.plt]

Geolife trajectory
WGS 84
Altitude is in Feet
Reserved 3
0,2,255,My Track,0,0,2,8421376
0
39.9282783,116.472035,0,39.4,39591.023275463,2008-05-23,00:33:31
39.9282933,116.4720366,0,23,39591.0251273148,2008-05-23,00:36:11
39.9283016,116.471985,0,23,39591.025150463,2008-05-23,00:36:13
39.92833,116.4719599,0,23,39591.0251736111,2008-05-23,00:36:15
39.9283666,116.4718333,0,23,39591.0251967593,2008-05-23,00:36:17
39.9223716,116.472295,0,23,39591.0266898148,2008-05-23,00:38:26
39.9223716,116.472295,0,23,39591.026724537,2008-05-23,00:38:29
39.9223783,116.4722899,0,26.2,39591.0267476852,2008-05-23,00:38:31
39.9223849,116.4723533,0,19.7,39591.0270717593,2008-05-23,00:38:59
39.9223949,116.4724116,0,23,39591.0270949074,2008-05-23,00:39:01
39.9223949,116.4724499,0,23,39591.0271180556,2008-05-23,00:39:03
39.9223766,116.4724533,0,23,39591.0271527778,2008-05-23,00:39:06
39.922365,116.4724566,0,23,39591.0271759259,2008-05-23,00:39:08
39.92232,116.4724733,0,23,39591.0271990741,2008-05-23,00:39:10
39.9222983,116.472505,0,23,39591.0272222222,2008-05-23,00:39:12
39.92229,116.4725283,0,23,39591.0272453704,2008-05-23,00:39:14
39.9222816,116.4725433,0,23,39591.0272685185,2008-05-23,00:39:16
39.9221516,116.472125,0,23,39591.0274074074,2008-05-23,00:39:28
39.920835,116.4719916,0,23,39591.0276736111,2008-05-23,00:39:51
39.9204083,116.4719983,0,23,39591.0279398148,2008-05-23,00:40:14
39.9204366,116.4720166,0,23,39591.027962963,2008-05-23,00:40:16
39.9204516,116.4720383,0,23,39591.0279976852,2008-05-23,00:40:19
39.9204533,116.47209,0,23,39591.0280439815,2008-05-23,00:40:23
39.9204616,116.4720183,0,23,39591.0281597222,2008-05-23,00:40:33
39.9204466,116.4719949,0,23,39591.0281828704,2008-05-23,00:40:35
39.9204349,116.4719783,0,23,39591.0282060185,2008-05-23,00:40:37
39.9204483,116.47197,0,23,39591.0282291667,2008-05-23,00:40:39
39.9199916,116.4719899,0,23,39591.0291087963,2008-05-23,00:41:55
39.919965,116.4719916,0,23,39591.0291435185,2008-05-23,00:41:58
39.919895,116.4719816,0,23,39591.0291666667,2008-05-23,00:42:00
39.9198066,116.4720116,0,23,39591.0291898148,2008-05-23,00:42:02
39.919685,116.4720466,0,23,39591.029212963,2008-05-23,00:42:04
39.9195399,116.4720683,0,23,39591.0292361111,2008-05-23,00:42:06
39.9193716,116.4720633,0,23,39591.0292592593,2008-05-23,00:42:08
39.9191849,116.4720449,0,23,39591.0292824074,2008-05-23,00:42:10
39.9189966,116.4720333,0,23,39591.0293055556,2008-05-23,00:42:12
39.9188083,116.4720116,0,23,39591.0293287037,2008-05-23,00:42:14
39.9186433,116.4720099,0,23,39591.0293518519,2008-05-23,00:42:16
39.9184683,116.4719833,0,23,39591.029375,2008-05-23,00:42:18
39.9183116,116.47195,0,23,39591.0293981481,2008-05-23,00:42:20
39.9182049,116.4719533,0,23,39591.0294212963,2008-05-23,00:42:22
39.9181349,116.47198,0,23,39591.0294560185,2008-05-23,00:42:25
39.9180666,116.47198,0,23,39591.0294791667,2008-05-23,00:42:27
39.9180116,116.4719749,0,23,39591.0295023148,2008-05-23,00:42:29
39.9179516,116.471985,0,23,39591.029525463,2008-05-23,00:42:31
39.9178566,116.4719816,0,23,39591.0295486111,2008-05-23,00:42:33
39.917735,116.4719866,0,23,39591.0295717593,2008-05-23,00:42:35
39.9175516,116.4719899,0,23,39591.0296064815,2008-05-23,00:42:38
39.9173983,116.4720099,0,23,39591.0296296296,2008-05-23,00:42:40
39.9172516,116.472,0,23,39591.0296527778,2008-05-23,00:42:42
39.9170166,116.4720083,0,23,39591.0296990741,2008-05-23,00:42:46
39.9169166,116.4720283,0,23,39591.0297337963,2008-05-23,00:42:49
39.9167583,116.4717833,0,23,39591.0297685185,2008-05-23,00:42:52
39.9167266,116.4718399,0,23,39591.0297916667,2008-05-23,00:42:54
39.916715,116.471845,0,23,39591.0298148148,2008-05-23,00:42:56
39.91669,116.4718566,0,23,39591.029837963,2008-05-23,00:42:58
39.9166432,116.4718716,0,23,39591.0298611111,2008-05-23,00:43:00
39.9165866,116.4718883,0,23,39591.0298842593,2008-05-23,00:43:02
39.9165466,116.4719066,0,23,39591.0299074074,2008-05-23,00:43:04
39.9165149,116.471935,0,23,39591.0299305556,2008-05-23,00:43:06
39.9164833,116.4719666,0,26.2,39591.0299537037,2008-05-23,00:43:08
39.9164549,116.4719883,0,26.2,39591.0299768519,2008-05-23,00:43:10
39.9164299,116.4719983,0,26.2,39591.0301273148,2008-05-23,00:43:23
39.9164133,116.472,0,26.2,39591.030150463,2008-05-23,00:43:25
39.9163849,116.4719899,0,26.2,39591.0301736111,2008-05-23,00:43:27
39.9163033,116.47197,0,26.2,39591.0301967593,2008-05-23,00:43:29
39.9162316,116.4719549,0,26.2,39591.0302199074,2008-05-23,00:43:31
39.9161366,116.4719566,0,26.2,39591.0302430556,2008-05-23,00:43:33
39.9161,116.4719516,0,26.2,39591.0302662037,2008-05-23,00:43:35
39.9161,116.4719516,0,26.2,39591.0304050926,2008-05-23,00:43:47
39.9160916,116.4719566,0,26.2,39591.0304282407,2008-05-23,00:43:49
39.9160716,116.4719549,0,26.2,39591.0304513889,2008-05-23,00:43:51
39.9160016,116.4720083,0,26.2,39591.030474537,2008-05-23,00:43:53
39.9158949,116.472005,0,26.2,39591.0304976852,2008-05-23,00:43:55
39.9157733,116.4719966,0,26.2,39591.0305208333,2008-05-23,00:43:57
39.9154633,116.4719416,0,26.2,39591.0305787037,2008-05-23,00:44:02
39.9153883,116.471915,0,26.2,39591.0306018519,2008-05-23,00:44:04
39.9152749,116.4718633,0,26.2,39591.0306597222,2008-05-23,00:44:09
39.9152666,116.4717416,0,26.2,39591.0308564815,2008-05-23,00:44:26
39.9152916,116.4717533,0,26.2,39591.0308796296,2008-05-23,00:44:28
39.9153033,116.4717616,0,26.2,39591.0309027778,2008-05-23,00:44:30
39.9152766,116.4718166,0,26.2,39591.0310532407,2008-05-23,00:44:43
39.9153033,116.471775,0,26.2,39591.0313888889,2008-05-23,00:45:12
39.9152783,116.4717699,0,26.2,39591.031412037,2008-05-23,00:45:14
39.9152199,116.4717816,0,26.2,39591.0314351852,2008-05-23,00:45:16
39.9151666,116.4717633,0,26.2,39591.0314583333,2008-05-23,00:45:18
39.9151333,116.4717649,0,26.2,39591.0314814815,2008-05-23,00:45:20
39.9151183,116.4717666,0,26.2,39591.0315046296,2008-05-23,00:45:22
39.9150966,116.4718066,0,26.2,39591.0315277778,2008-05-23,00:45:24
39.9150616,116.4717799,0,26.2,39591.0315509259,2008-05-23,00:45:26
39.9150166,116.4717716,0,26.2,39591.0315740741,2008-05-23,00:45:28
39.9149516,116.4717466,0,26.2,39591.0315972222,2008-05-23,00:45:30
39.914895,116.4717216,0,26.2,39591.0316203704,2008-05-23,00:45:32
39.91482,116.471705,0,26.2,39591.0316435185,2008-05-23,00:45:34
39.9147299,116.4717033,0,26.2,39591.0316666667,2008-05-23,00:45:36
39.9141149,116.471515,0,26.2,39591.0318171296,2008-05-23,00:45:49
39.9140216,116.471475,0,26.2,39591.0318402778,2008-05-23,00:45:51
39.9139183,116.4714666,0,26.2,39591.0318634259,2008-05-23,00:45:53
39.9138099,116.4714883,0,26.2,39591.0318865741,2008-05-23,00:45:55
39.9136683,116.4714766,0,26.2,39591.0319097222,2008-05-23,00:45:57
39.9135333,116.4715116,0,26.2,39591.0319328704,2008-05-23,00:45:59
39.9134066,116.4715433,0,26.2,39591.0319560185,2008-05-23,00:46:01
39.9132749,116.4715816,0,26.2,39591.0319791667,2008-05-23,00:46:03
39.9131616,116.4716283,0,26.2,39591.0320023148,2008-05-23,00:46:05
39.9130416,116.471615,0,26.2,39591.032025463,2008-05-23,00:46:07
39.9128999,116.4716049,0,26.2,39591.0320486111,2008-05-23,00:46:09
39.912765,116.47162,0,26.2,39591.0320717593,2008-05-23,00:46:11
39.91262,116.4716133,0,26.2,39591.0320949074,2008-05-23,00:46:13
39.9124883,116.4716183,0,26.2,39591.0321180556,2008-05-23,00:46:15
39.9123583,116.4716449,0,26.2,39591.0321412037,2008-05-23,00:46:17
39.9122349,116.4716416,0,26.2,39591.0321643518,2008-05-23,00:46:19
39.9120966,116.4716366,0,26.2,39591.0321875,2008-05-23,00:46:21
39.9119466,116.4716216,0,26.2,39591.0322106481,2008-05-23,00:46:23
39.9117033,116.4715249,0,26.2,39591.0322453704,2008-05-23,00:46:26
39.91157,116.4715183,0,26.2,39591.0322685185,2008-05-23,00:46:28
39.9114699,116.4715166,0,26.2,39591.0322916667,2008-05-23,00:46:30
39.9113966,116.471515,0,26.2,39591.0323148148,2008-05-23,00:46:32
39.9113516,116.4715133,0,26.2,39591.032337963,2008-05-23,00:46:34
39.911305,116.4714833,0,26.2,39591.0323611111,2008-05-23,00:46:36
39.9112583,116.4714566,0,26.2,39591.0323842593,2008-05-23,00:46:38
39.9112033,116.4713733,0,26.2,39591.0324074074,2008-05-23,00:46:40
39.9111316,116.4713416,0,26.2,39591.0324305556,2008-05-23,00:46:42
39.9110466,116.4713449,0,26.2,39591.0324537037,2008-05-23,00:46:44
39.9109599,116.4713466,0,26.2,39591.0324768518,2008-05-23,00:46:46
39.91086,116.4713599,0,26.2,39591.0325,2008-05-23,00:46:48
39.9107583,116.4713799,0,26.2,39591.0325231481,2008-05-23,00:46:50
39.9106383,116.4713783,0,26.2,39591.0325462963,2008-05-23,00:46:52
39.9105283,116.4713799,0,26.2,39591.0325694444,2008-05-23,00:46:54
39.9104299,116.4713883,0,26.2,39591.0325925926,2008-05-23,00:46:56
39.9103383,116.4714033,0,26.2,39591.0326157407,2008-05-23,00:46:58
39.91024,116.4714299,0,26.2,39591.0326388889,2008-05-23,00:47:00
39.9101433,116.4714616,0,26.2,39591.032662037,2008-05-23,00:47:02
39.9100583,116.4714783,0,26.2,39591.0326851852,2008-05-23,00:47:04
39.90999,116.4715116,0,26.2,39591.0327083333,2008-05-23,00:47:06
39.9099266,116.4715249,0,26.2,39591.0327314815,2008-05-23,00:47:08
39.9098916,116.4715416,0,26.2,39591.0327546296,2008-05-23,00:47:10
39.9098633,116.4715633,0,26.2,39591.0327777778,2008-05-23,00:47:12
39.9098483,116.471545,0,26.2,39591.0328009259,2008-05-23,00:47:14
39.9098383,116.4715216,0,26.2,39591.0328240741,2008-05-23,00:47:16
39.9098516,116.47146,0,26.2,39591.0328472222,2008-05-23,00:47:18
39.9098583,116.4714333,0,26.2,39591.0328703704,2008-05-23,00:47:20
39.9098466,116.4714333,0,26.2,39591.0328935185,2008-05-23,00:47:22
39.9098299,116.4714466,0,26.2,39591.0329166667,2008-05-23,00:47:24
39.90982,116.4714316,0,26.2,39591.0329398148,2008-05-23,00:47:26
39.9098116,116.4714216,0,26.2,39591.032962963,2008-05-23,00:47:28
39.909805,116.471425,0,26.2,39591.0329861111,2008-05-23,00:47:30
39.909805,116.4714183,0,26.2,39591.0330092593,2008-05-23,00:47:32
39.909805,116.4714183,0,26.2,39591.0333217593,2008-05-23,00:47:59
39.909805,116.4714116,0,26.2,39591.0333449074,2008-05-23,00:48:01
39.9097833,116.4714133,0,26.2,39591.0333680556,2008-05-23,00:48:03
39.9097449,116.4714149,0,26.2,39591.0333912037,2008-05-23,00:48:05
39.9096999,116.47141,0,26.2,39591.0334143518,2008-05-23,00:48:07
39.9096566,116.4714133,0,26.2,39591.0334375,2008-05-23,00:48:09
39.9096233,116.4714116,0,26.2,39591.0334606481,2008-05-23,00:48:11
39.9096033,116.4714333,0,26.2,39591.0334837963,2008-05-23,00:48:13
39.9095833,116.4714366,0,26.2,39591.0335069444,2008-05-23,00:48:15
39.9095783,116.4714183,0,26.2,39591.0335300926,2008-05-23,00:48:17
39.9095783,116.4714016,0,26.2,39591.0335532407,2008-05-23,00:48:19
39.9095766,116.4713916,0,26.2,39591.0336921296,2008-05-23,00:48:31
39.9095633,116.4713849,0,26.2,39591.0345601852,2008-05-23,00:49:46
39.9095533,116.4713766,0,26.2,39591.0345949074,2008-05-23,00:49:49
39.9095333,116.4713566,0,26.2,39591.0346180556,2008-05-23,00:49:51
39.9092733,116.4714183,0,26.2,39591.0346759259,2008-05-23,00:49:56
39.9091116,116.4714966,0,26.2,39591.0346990741,2008-05-23,00:49:58
39.9089549,116.4715283,0,26.2,39591.0347222222,2008-05-23,00:50:00
39.9088166,116.4715233,0,26.2,39591.0347453704,2008-05-23,00:50:02
39.9086683,116.4715516,0,26.2,39591.0347685185,2008-05-23,00:50:04
39.9085549,116.4715266,0,26.2,39591.0347916667,2008-05-23,00:50:06
39.9084949,116.4714899,0,26.2,39591.0348148148,2008-05-23,00:50:08
39.9084416,116.4714466,0,26.2,39591.034837963,2008-05-23,00:50:10
39.9084099,116.4714216,0,26.2,39591.0348611111,2008-05-23,00:50:12
39.9083766,116.471405,0,26.2,39591.0348842593,2008-05-23,00:50:14
39.908335,116.4713816,0,26.2,39591.0349074074,2008-05-23,00:50:16
39.9083133,116.4713933,0,26.2,39591.0349305556,2008-05-23,00:50:18
39.9082749,116.471405,0,26.2,39591.0349537037,2008-05-23,00:50:20
39.9082433,116.4714333,0,26.2,39591.0349768519,2008-05-23,00:50:22
39.9082066,116.4714216,0,26.2,39591.035,2008-05-23,00:50:24
39.9081749,116.4714266,0,26.2,39591.0350231482,2008-05-23,00:50:26
39.9081416,116.4714116,0,26.2,39591.0350462963,2008-05-23,00:50:28
39.9080883,116.4714316,0,26.2,39591.0350694444,2008-05-23,00:50:30
39.9080566,116.4714366,0,26.2,39591.0350925926,2008-05-23,00:50:32
39.9080299,116.4714116,0,26.2,39591.0351157407,2008-05-23,00:50:34
39.9079933,116.4713783,0,26.2,39591.0351388889,2008-05-23,00:50:36
39.9079666,116.4713599,0,26.2,39591.035162037,2008-05-23,00:50:38
39.9079483,116.4713583,0,26.2,39591.0351851852,2008-05-23,00:50:40
39.9079199,116.4713449,0,26.2,39591.0352083333,2008-05-23,00:50:42
39.9078799,116.4713616,0,26.2,39591.0352314815,2008-05-23,00:50:44
39.9078416,116.4713799,0,26.2,39591.0352546296,2008-05-23,00:50:46
39.9078116,116.4714266,0,26.2,39591.0352777778,2008-05-23,00:50:48
39.9077933,116.4714366,0,26.2,39591.0353009259,2008-05-23,00:50:50
39.9077666,116.4714516,0,29.5,39591.0353240741,2008-05-23,00:50:52
39.9077399,116.4714549,0,29.5,39591.0353472222,2008-05-23,00:50:54
39.9077066,116.4714816,0,29.5,39591.0353703704,2008-05-23,00:50:56
39.9076833,116.4715083,0,29.5,39591.0353935185,2008-05-23,00:50:58
39.9076666,116.4715383,0,29.5,39591.0354166667,2008-05-23,00:51:00
39.9076249,116.4715399,0,29.5,39591.0354398148,2008-05-23,00:51:02
39.9076066,116.4715599,0,29.5,39591.035462963,2008-05-23,00:51:04
39.9076033,116.4715566,0,29.5,39591.0354861111,2008-05-23,00:51:06
39.9075933,116.4715516,0,29.5,39591.0355092593,2008-05-23,00:51:08
39.9075883,116.47155,0,29.5,39591.0355324074,2008-05-23,00:51:10
39.9075849,116.4715516,0,29.5,39591.0355555556,2008-05-23,00:51:12
39.9075733,116.4715416,0,29.5,39591.0355787037,2008-05-23,00:51:14
39.90755,116.4715383,0,29.5,39591.0356018519,2008-05-23,00:51:16
39.9075149,116.47155,0,29.5,39591.035625,2008-05-23,00:51:18
39.9074749,116.47155,0,29.5,39591.0356481481,2008-05-23,00:51:20
39.9074433,116.4715549,0,29.5,39591.0356712963,2008-05-23,00:51:22
39.9074133,116.4715583,0,29.5,39591.0356944444,2008-05-23,00:51:24
39.9073899,116.4715533,0,29.5,39591.0357175926,2008-05-23,00:51:26
39.9073633,116.4715666,0,29.5,39591.0357407407,2008-05-23,00:51:28
39.9073566,116.471565,0,29.5,39591.0357638889,2008-05-23,00:51:30
39.9073499,116.4715533,0,29.5,39591.035787037,2008-05-23,00:51:32
39.9073266,116.4715599,0,29.5,39591.0358101852,2008-05-23,00:51:34
39.9072799,116.4715949,0,29.5,39591.0358333333,2008-05-23,00:51:36
39.907255,116.4716033,0,29.5,39591.0358564815,2008-05-23,00:51:38
39.9072383,116.4716,0,29.5,39591.0358796296,2008-05-23,00:51:40
39.9072366,116.4715966,0,29.5,39591.0359027778,2008-05-23,00:51:42
39.9072433,116.4715916,0,29.5,39591.0359259259,2008-05-23,00:51:44
39.9072483,116.4715899,0,29.5,39591.0359490741,2008-05-23,00:51:46
39.9072466,116.4715533,0,29.5,39591.0359722222,2008-05-23,00:51:48
39.9072416,116.4715416,0,29.5,39591.0359953704,2008-05-23,00:51:50
39.9072383,116.4715133,0,29.5,39591.0360185185,2008-05-23,00:51:52
39.9072466,116.4715016,0,29.5,39591.0360416667,2008-05-23,00:51:54
39.9072383,116.4714766,0,29.5,39591.0360648148,2008-05-23,00:51:56
39.9072349,116.4714499,0,29.5,39591.036087963,2008-05-23,00:51:58
39.9072349,116.4714383,0,29.5,39591.0361111111,2008-05-23,00:52:00
39.90724,116.4714149,0,29.5,39591.0361342593,2008-05-23,00:52:02
39.9072583,116.4713849,0,29.5,39591.0361574074,2008-05-23,00:52:04
39.9072716,116.4713466,0,29.5,39591.0361805556,2008-05-23,00:52:06
39.9072833,116.4713233,0,29.5,39591.0362037037,2008-05-23,00:52:08
39.9072916,116.4713066,0,29.5,39591.0362268519,2008-05-23,00:52:10
39.907295,116.471285,0,29.5,39591.03625,2008-05-23,00:52:12
39.907295,116.4712583,0,29.5,39591.0362731481,2008-05-23,00:52:14
39.9072983,116.4712533,0,29.5,39591.0362962963,2008-05-23,00:52:16
39.9073,116.4712416,0,29.5,39591.0363194444,2008-05-23,00:52:18
39.90731,116.4712116,0,29.5,39591.0363425926,2008-05-23,00:52:20
39.90731,116.4711833,0,29.5,39591.0363657407,2008-05-23,00:52:22
39.9073349,116.4711483,0,29.5,39591.0366203704,2008-05-23,00:52:44
39.9073316,116.4711416,0,29.5,39591.0366435185,2008-05-23,00:52:46
