# Supplementary material for: Research on differential privacy protection method based on user tendency
Source: PLoS One. 2023 Oct 26;18(10):e0288823. doi: 10.1371/journal.pone.0288823 (PMC10602288; doi:10.1371/journal.pone.0288823)
Supplement: S5 Data — (ZIP) [file pone.0288823.s005.zip › Data 5-5/153/Trajectory/20080523101037.plt]

Geolife trajectory
WGS 84
Altitude is in Feet
Reserved 3
0,2,255,My Track,0,0,2,8421376
0
39.9928383,116.39461,0,32.8,39591.4240393518,2008-05-23,10:10:37
39.9927999,116.3946649,0,32.8,39591.4240509259,2008-05-23,10:10:38
39.9927299,116.3947616,0,32.8,39591.4240740741,2008-05-23,10:10:40
39.9926449,116.3948316,0,32.8,39591.4240972222,2008-05-23,10:10:42
39.9926416,116.3948299,0,32.8,39591.4241203704,2008-05-23,10:10:44
39.9926583,116.3948066,0,32.8,39591.4241435185,2008-05-23,10:10:46
39.9926966,116.394815,0,32.8,39591.4241666667,2008-05-23,10:10:48
39.9927483,116.3947766,0,36.1,39591.4241898148,2008-05-23,10:10:50
39.9928433,116.3947449,0,39.4,39591.424212963,2008-05-23,10:10:52
39.9929216,116.3946566,0,39.4,39591.4242361111,2008-05-23,10:10:54
39.99299,116.3946383,0,39.4,39591.4242592593,2008-05-23,10:10:56
39.9930416,116.394625,0,39.4,39591.4242824074,2008-05-23,10:10:58
39.9930966,116.3946283,0,42.7,39591.4243055556,2008-05-23,10:11:00
39.9931483,116.3946283,0,42.7,39591.4243287037,2008-05-23,10:11:02
39.9931783,116.3946499,0,42.7,39591.4243518518,2008-05-23,10:11:04
39.9932183,116.39468,0,45.9,39591.424375,2008-05-23,10:11:06
39.9932866,116.3946933,0,45.9,39591.4243981481,2008-05-23,10:11:08
39.993315,116.3946766,0,49.2,39591.4244212963,2008-05-23,10:11:10
39.9933033,116.3946433,0,49.2,39591.4244444444,2008-05-23,10:11:12
39.9933166,116.3946016,0,55.8,39591.4244675926,2008-05-23,10:11:14
39.9933199,116.3945633,0,55.8,39591.4244907407,2008-05-23,10:11:16
39.9933416,116.39452,0,59.1,39591.4245138889,2008-05-23,10:11:18
39.9933666,116.3944799,0,59.1,39591.424537037,2008-05-23,10:11:20
39.993385,116.3944283,0,62.3,39591.4245601852,2008-05-23,10:11:22
39.9933983,116.3943733,0,65.6,39591.4245833333,2008-05-23,10:11:24
39.9934016,116.3943249,0,65.6,39591.4246064815,2008-05-23,10:11:26
39.9934083,116.3942899,0,65.6,39591.4246296296,2008-05-23,10:11:28
39.993425,116.3943083,0,68.9,39591.4246527778,2008-05-23,10:11:30
39.9934599,116.3943416,0,68.9,39591.4246759259,2008-05-23,10:11:32
39.9934883,116.3943333,0,72.2,39591.4246990741,2008-05-23,10:11:34
39.9935283,116.3943583,0,75.5,39591.4247222222,2008-05-23,10:11:36
39.9935399,116.3942916,0,78.7,39591.4247453704,2008-05-23,10:11:38
39.9935299,116.394245,0,78.7,39591.4247685185,2008-05-23,10:11:40
39.9935633,116.3942083,0,78.7,39591.4247916667,2008-05-23,10:11:42
39.9935966,116.3941716,0,82,39591.4248148148,2008-05-23,10:11:44
39.993605,116.3941799,0,82,39591.424837963,2008-05-23,10:11:46
39.99362,116.3941983,0,85.3,39591.4248611111,2008-05-23,10:11:48
39.9936416,116.39421,0,85.3,39591.4248842593,2008-05-23,10:11:50
39.9936566,116.3941999,0,88.6,39591.4249074074,2008-05-23,10:11:52
39.9936833,116.3941783,0,91.9,39591.4249305556,2008-05-23,10:11:54
39.9936549,116.394225,0,95.1,39591.4249537037,2008-05-23,10:11:56
39.993675,116.394225,0,98.4,39591.4249768518,2008-05-23,10:11:58
39.9936333,116.3943283,0,105,39591.425,2008-05-23,10:12:00
39.9936283,116.39433,0,111.5,39591.4250231481,2008-05-23,10:12:02
39.9936516,116.3943083,0,114.8,39591.4250462963,2008-05-23,10:12:04
39.9937166,116.3942966,0,118.1,39591.4250694444,2008-05-23,10:12:06
39.9937549,116.3942983,0,121.4,39591.4250925926,2008-05-23,10:12:08
39.99373,116.3943416,0,124.7,39591.4251157407,2008-05-23,10:12:10
39.993745,116.3943516,0,128,39591.4251388889,2008-05-23,10:12:12
39.9938483,116.3942883,0,128,39591.425162037,2008-05-23,10:12:14
39.9939533,116.3942416,0,131.2,39591.4251851852,2008-05-23,10:12:16
39.9940083,116.3942066,0,131.2,39591.4252083333,2008-05-23,10:12:18
39.994025,116.3941916,0,134.5,39591.4252314815,2008-05-23,10:12:20
39.99407,116.3941799,0,134.5,39591.4252546296,2008-05-23,10:12:22
39.9940866,116.39419,0,137.8,39591.4252777778,2008-05-23,10:12:24
39.9941016,116.3941766,0,137.8,39591.4253009259,2008-05-23,10:12:26
39.9940783,116.3942299,0,141.1,39591.4253240741,2008-05-23,10:12:28
39.9941049,116.3941999,0,141.1,39591.4253472222,2008-05-23,10:12:30
39.9941466,116.3941816,0,141.1,39591.4253703704,2008-05-23,10:12:32
39.9941999,116.3941866,0,141.1,39591.4253935185,2008-05-23,10:12:34
39.9942583,116.3941916,0,141.1,39591.4254166667,2008-05-23,10:12:36
39.9943083,116.3941999,0,141.1,39591.4254398148,2008-05-23,10:12:38
39.9943416,116.3941916,0,144.4,39591.425462963,2008-05-23,10:12:40
39.9943616,116.3941766,0,144.4,39591.4254861111,2008-05-23,10:12:42
39.9943733,116.3941499,0,141.1,39591.4255092593,2008-05-23,10:12:44
39.9943849,116.3941316,0,141.1,39591.4255324074,2008-05-23,10:12:46
39.9944033,116.3941149,0,141.1,39591.4255555556,2008-05-23,10:12:48
39.9944216,116.3940966,0,144.4,39591.4255787037,2008-05-23,10:12:50
39.9944416,116.3940883,0,144.4,39591.4256018519,2008-05-23,10:12:52
39.9944783,116.3940783,0,147.6,39591.425625,2008-05-23,10:12:54
39.9945083,116.3940416,0,150.9,39591.4256481482,2008-05-23,10:12:56
39.9945283,116.3940183,0,150.9,39591.4256712963,2008-05-23,10:12:58
39.9945566,116.3940133,0,150.9,39591.4256944444,2008-05-23,10:13:00
39.99459,116.3940083,0,150.9,39591.4257175926,2008-05-23,10:13:02
39.9946216,116.3940049,0,154.2,39591.4257407407,2008-05-23,10:13:04
39.9946499,116.3940333,0,154.2,39591.4257638889,2008-05-23,10:13:06
39.9946666,116.3940333,0,157.5,39591.425787037,2008-05-23,10:13:08
39.9947066,116.3940416,0,160.8,39591.4258101852,2008-05-23,10:13:10
39.9947349,116.3940516,0,164,39591.4258333333,2008-05-23,10:13:12
39.9947483,116.3940833,0,167.3,39591.4258564815,2008-05-23,10:13:14
39.994755,116.3941083,0,167.3,39591.4258796296,2008-05-23,10:13:16
39.9947649,116.3941249,0,170.6,39591.4259027778,2008-05-23,10:13:18
39.994755,116.3941466,0,170.6,39591.4259259259,2008-05-23,10:13:20
39.9947916,116.3941633,0,173.9,39591.4259490741,2008-05-23,10:13:22
39.994825,116.394155,0,173.9,39591.4259722222,2008-05-23,10:13:24
39.9948633,116.3941383,0,177.2,39591.4259953704,2008-05-23,10:13:26
39.9948966,116.394105,0,177.2,39591.4260185185,2008-05-23,10:13:28
39.9949149,116.3941,0,177.2,39591.4260416667,2008-05-23,10:13:30
39.994935,116.3940966,0,180.4,39591.4260648148,2008-05-23,10:13:32
39.994935,116.3941133,0,180.4,39591.426087963,2008-05-23,10:13:34
39.9949566,116.3941233,0,180.4,39591.4261111111,2008-05-23,10:13:36
39.99501,116.3941216,0,183.7,39591.4261342593,2008-05-23,10:13:38
39.9950366,116.3941266,0,180.4,39591.4261574074,2008-05-23,10:13:40
39.9950333,116.3941533,0,180.4,39591.4261805556,2008-05-23,10:13:42
39.9950733,116.3941383,0,180.4,39591.4262037037,2008-05-23,10:13:44
39.9950999,116.3941283,0,177.2,39591.4262268519,2008-05-23,10:13:46
39.9950849,116.3941283,0,177.2,39591.42625,2008-05-23,10:13:48
39.9950816,116.3941283,0,177.2,39591.4262731481,2008-05-23,10:13:50
39.995105,116.3941283,0,177.2,39591.4262962963,2008-05-23,10:13:52
39.9951166,116.3941483,0,177.2,39591.4263194444,2008-05-23,10:13:54
39.9951133,116.3941733,0,177.2,39591.4263425926,2008-05-23,10:13:56
39.9951216,116.3942133,0,177.2,39591.4263657407,2008-05-23,10:13:58
39.9950933,116.3942433,0,177.2,39591.4263888889,2008-05-23,10:14:00
39.9950783,116.3942783,0,180.4,39591.426412037,2008-05-23,10:14:02
39.9950816,116.3943166,0,180.4,39591.4264351852,2008-05-23,10:14:04
39.99509,116.3943216,0,180.4,39591.4264583333,2008-05-23,10:14:06
39.995105,116.3943566,0,180.4,39591.4264814815,2008-05-23,10:14:08
39.9951249,116.3943749,0,180.4,39591.4265046296,2008-05-23,10:14:10
39.9951033,116.3944299,0,180.4,39591.4265277778,2008-05-23,10:14:12
39.9950983,116.3944466,0,183.7,39591.4265509259,2008-05-23,10:14:14
39.9951066,116.3944666,0,187,39591.4265740741,2008-05-23,10:14:16
39.9951133,116.3944766,0,190.3,39591.4265972222,2008-05-23,10:14:18
39.9951233,116.3944749,0,190.3,39591.4266203704,2008-05-23,10:14:20
39.9951416,116.39447,0,190.3,39591.4266435185,2008-05-23,10:14:22
39.9951566,116.394485,0,190.3,39591.4266666667,2008-05-23,10:14:24
39.9951799,116.394505,0,190.3,39591.4266898148,2008-05-23,10:14:26
39.9952116,116.3945299,0,193.6,39591.426712963,2008-05-23,10:14:28
39.9952399,116.3945383,0,193.6,39591.4267361111,2008-05-23,10:14:30
39.9952933,116.3945366,0,193.6,39591.4267592593,2008-05-23,10:14:32
39.995415,116.3944833,0,193.6,39591.4267824074,2008-05-23,10:14:34
39.9956116,116.3943899,0,193.6,39591.4268055556,2008-05-23,10:14:36
39.9957066,116.3943383,0,193.6,39591.4268287037,2008-05-23,10:14:38
39.9957549,116.394295,0,193.6,39591.4268518519,2008-05-23,10:14:40
39.9957983,116.3942649,0,193.6,39591.426875,2008-05-23,10:14:42
39.99578,116.39424,0,193.6,39591.4268981481,2008-05-23,10:14:44
39.9957916,116.3942233,0,190.3,39591.4269212963,2008-05-23,10:14:46
39.9958333,116.3941966,0,190.3,39591.4269444444,2008-05-23,10:14:48
39.9958566,116.39417,0,190.3,39591.4269675926,2008-05-23,10:14:50
39.9958666,116.3941666,0,190.3,39591.4269907407,2008-05-23,10:14:52
39.9958849,116.3941483,0,190.3,39591.4270138889,2008-05-23,10:14:54
39.995905,116.39414,0,190.3,39591.427037037,2008-05-23,10:14:56
39.9959333,116.3941299,0,190.3,39591.4270601852,2008-05-23,10:14:58
39.9959683,116.39412,0,190.3,39591.4270833333,2008-05-23,10:15:00
39.9959766,116.3941266,0,190.3,39591.4271064815,2008-05-23,10:15:02
39.9959883,116.3941249,0,190.3,39591.4271296296,2008-05-23,10:15:04
39.996045,116.3940866,0,190.3,39591.4271527778,2008-05-23,10:15:06
39.9960816,116.39407,0,187,39591.4271759259,2008-05-23,10:15:08
39.9960916,116.3940766,0,187,39591.4271990741,2008-05-23,10:15:10
39.9960883,116.3940949,0,187,39591.4272222222,2008-05-23,10:15:12
39.9960766,116.39412,0,187,39591.4272453704,2008-05-23,10:15:14
39.9960933,116.3941166,0,187,39591.4272685185,2008-05-23,10:15:16
39.9961249,116.3941083,0,187,39591.4272916667,2008-05-23,10:15:18
39.99616,116.3940916,0,187,39591.4273148148,2008-05-23,10:15:20
39.9961799,116.3940899,0,187,39591.427337963,2008-05-23,10:15:22
39.9961866,116.3940866,0,183.7,39591.4273611111,2008-05-23,10:15:24
39.9961983,116.3940816,0,183.7,39591.4273842593,2008-05-23,10:15:26
39.9962133,116.3940783,0,183.7,39591.4274074074,2008-05-23,10:15:28
39.9962366,116.3940733,0,183.7,39591.4274305556,2008-05-23,10:15:30
39.9962383,116.3940866,0,183.7,39591.4274537037,2008-05-23,10:15:32
39.9962599,116.3940933,0,183.7,39591.4274768519,2008-05-23,10:15:34
39.9962983,116.3940716,0,183.7,39591.4275,2008-05-23,10:15:36
39.99635,116.3940399,0,183.7,39591.4275231481,2008-05-23,10:15:38
39.9964183,116.3940116,0,183.7,39591.4275462963,2008-05-23,10:15:40
39.9964699,116.3939966,0,183.7,39591.4275694444,2008-05-23,10:15:42
39.9964999,116.3939849,0,183.7,39591.4275925926,2008-05-23,10:15:44
39.9965283,116.393995,0,183.7,39591.4276157407,2008-05-23,10:15:46
39.9965616,116.3940116,0,183.7,39591.4276388889,2008-05-23,10:15:48
39.99659,116.3940066,0,183.7,39591.427662037,2008-05-23,10:15:50
39.996605,116.393995,0,180.4,39591.4276851852,2008-05-23,10:15:52
39.9966149,116.3939933,0,180.4,39591.4277083333,2008-05-23,10:15:54
39.9966033,116.3940116,0,183.7,39591.4277314815,2008-05-23,10:15:56
39.99658,116.3940466,0,183.7,39591.4277546296,2008-05-23,10:15:58
39.9965983,116.3940533,0,183.7,39591.4277777778,2008-05-23,10:16:00
39.9966066,116.394065,0,187,39591.4278009259,2008-05-23,10:16:02
39.9966333,116.3940333,0,187,39591.4278240741,2008-05-23,10:16:04
39.9966733,116.3939983,0,183.7,39591.4278472222,2008-05-23,10:16:06
39.9967066,116.3939833,0,183.7,39591.4278703704,2008-05-23,10:16:08
39.9967349,116.3939566,0,183.7,39591.4278935185,2008-05-23,10:16:10
39.9967666,116.3939366,0,183.7,39591.4279166667,2008-05-23,10:16:12
39.9967933,116.3939066,0,180.4,39591.4279398148,2008-05-23,10:16:14
39.9968133,116.3938799,0,180.4,39591.427962963,2008-05-23,10:16:16
39.9968166,116.3938683,0,180.4,39591.4279861111,2008-05-23,10:16:18
39.9968083,116.3938633,0,180.4,39591.4280092593,2008-05-23,10:16:20
39.9967733,116.3938699,0,180.4,39591.4280324074,2008-05-23,10:16:22
39.9967399,116.3938733,0,180.4,39591.4280555556,2008-05-23,10:16:24
39.9967249,116.39386,0,180.4,39591.4280787037,2008-05-23,10:16:26
39.996715,116.3938466,0,180.4,39591.4281018519,2008-05-23,10:16:28
39.9967166,116.3938216,0,180.4,39591.428125,2008-05-23,10:16:30
39.996715,116.3937933,0,180.4,39591.4281481481,2008-05-23,10:16:32
39.996705,116.3937616,0,180.4,39591.4281712963,2008-05-23,10:16:34
39.9966966,116.3937366,0,180.4,39591.4281944444,2008-05-23,10:16:36
39.9966866,116.3937266,0,180.4,39591.4282175926,2008-05-23,10:16:38
39.9966799,116.3937066,0,180.4,39591.4282407407,2008-05-23,10:16:40
39.9966766,116.3936783,0,180.4,39591.4282638889,2008-05-23,10:16:42
39.9966816,116.3936433,0,180.4,39591.428287037,2008-05-23,10:16:44
39.9966766,116.3936033,0,180.4,39591.4283101852,2008-05-23,10:16:46
39.9966849,116.3935699,0,180.4,39591.4283333333,2008-05-23,10:16:48
39.9966866,116.393545,0,183.7,39591.4283564815,2008-05-23,10:16:50
39.9966966,116.3935066,0,183.7,39591.4283796296,2008-05-23,10:16:52
39.9967133,116.3934733,0,180.4,39591.4284027778,2008-05-23,10:16:54
39.9967283,116.3934333,0,180.4,39591.4284259259,2008-05-23,10:16:56
39.996745,116.3933949,0,180.4,39591.4284490741,2008-05-23,10:16:58
39.9967216,116.3933883,0,177.2,39591.4284722222,2008-05-23,10:17:00
39.9967216,116.39337,0,177.2,39591.4284953704,2008-05-23,10:17:02
39.9967116,116.3933516,0,177.2,39591.4285185185,2008-05-23,10:17:04
39.9967016,116.3933249,0,177.2,39591.4285416667,2008-05-23,10:17:06
39.9966949,116.3933,0,177.2,39591.4285648148,2008-05-23,10:17:08
39.9966933,116.3932699,0,177.2,39591.428587963,2008-05-23,10:17:10
39.9966983,116.3932366,0,177.2,39591.4286111111,2008-05-23,10:17:12
39.9967133,116.3931983,0,173.9,39591.4286342593,2008-05-23,10:17:14
39.9967316,116.3931566,0,173.9,39591.4286574074,2008-05-23,10:17:16
39.9967349,116.3931166,0,173.9,39591.4286805556,2008-05-23,10:17:18
39.9967383,116.3930766,0,173.9,39591.4287037037,2008-05-23,10:17:20
39.9967249,116.3930449,0,173.9,39591.4287268519,2008-05-23,10:17:22
39.9967083,116.3930183,0,173.9,39591.42875,2008-05-23,10:17:24
39.99669,116.3929949,0,173.9,39591.4287731481,2008-05-23,10:17:26
39.9966799,116.3929683,0,177.2,39591.4287962963,2008-05-23,10:17:28
39.9966766,116.3929383,0,177.2,39591.4288194444,2008-05-23,10:17:30
39.996675,116.3929016,0,173.9,39591.4288425926,2008-05-23,10:17:32
39.996675,116.3928866,0,173.9,39591.4288657407,2008-05-23,10:17:34
39.9966683,116.3928683,0,173.9,39591.4288888889,2008-05-23,10:17:36
39.9966583,116.3928466,0,173.9,39591.428912037,2008-05-23,10:17:38
39.99665,116.3928183,0,173.9,39591.4289351852,2008-05-23,10:17:40
39.9966583,116.3927783,0,170.6,39591.4289583333,2008-05-23,10:17:42
39.9966649,116.3927366,0,170.6,39591.4289814815,2008-05-23,10:17:44
39.9966583,116.3927133,0,173.9,39591.4290046296,2008-05-23,10:17:46
39.996645,116.39269,0,173.9,39591.4290277778,2008-05-23,10:17:48
39.9966316,116.3926649,0,173.9,39591.4290509259,2008-05-23,10:17:50
39.9966166,116.3926516,0,173.9,39591.4290740741,2008-05-23,10:17:52
39.996605,116.3926516,0,173.9,39591.4290972222,2008-05-23,10:17:54
39.99659,116.3926499,0,170.6,39591.4291203704,2008-05-23,10:17:56
39.9965733,116.3926416,0,170.6,39591.4291435185,2008-05-23,10:17:58
39.9965566,116.3926233,0,170.6,39591.4291666667,2008-05-23,10:18:00
39.9965416,116.3925966,0,170.6,39591.4291898148,2008-05-23,10:18:02
39.9965316,116.3925666,0,167.3,39591.429212963,2008-05-23,10:18:04
39.9965266,116.3925549,0,164,39591.4292361111,2008-05-23,10:18:06
39.9965066,116.3925566,0,160.8,39591.4292592593,2008-05-23,10:18:08
39.9964916,116.3925349,0,160.8,39591.4292824074,2008-05-23,10:18:10
39.9964849,116.3924999,0,160.8,39591.4293055556,2008-05-23,10:18:12
39.9964866,116.3924649,0,160.8,39591.4293287037,2008-05-23,10:18:14
39.99648,116.3924383,0,160.8,39591.4293518519,2008-05-23,10:18:16
39.9964699,116.3924233,0,164,39591.429375,2008-05-23,10:18:18
39.9964583,116.3924366,0,160.8,39591.4293981481,2008-05-23,10:18:20
39.9964483,116.3924533,0,160.8,39591.4294212963,2008-05-23,10:18:22
39.9964616,116.3924516,0,157.5,39591.4294907407,2008-05-23,10:18:28
39.9964416,116.3924466,0,157.5,39591.4295138889,2008-05-23,10:18:30
39.9964416,116.3924466,0,157.5,39591.4301041667,2008-05-23,10:19:21
39.996435,116.3924416,0,160.8,39591.4301273148,2008-05-23,10:19:23
39.9964149,116.3924416,0,157.5,39591.430150463,2008-05-23,10:19:25
39.9963999,116.3924266,0,157.5,39591.4301736111,2008-05-23,10:19:27
39.9963999,116.3924266,0,157.5,39591.4302199074,2008-05-23,10:19:31
39.9963933,116.3924199,0,157.5,39591.4302430556,2008-05-23,10:19:33
39.9963733,116.3924233,0,157.5,39591.4303009259,2008-05-23,10:19:38
39.9963749,116.3924133,0,157.5,39591.4303356481,2008-05-23,10:19:41
39.996365,116.3924233,0,157.5,39591.4304976852,2008-05-23,10:19:55
39.9963566,116.3924266,0,157.5,39591.4305555556,2008-05-23,10:20:00
39.996355,116.3924316,0,157.5,39591.4307060185,2008-05-23,10:20:13
39.996355,116.3924316,0,157.5,39591.4310648148,2008-05-23,10:20:44
39.996355,116.3924333,0,157.5,39591.431087963,2008-05-23,10:20:46
39.9963316,116.3924166,0,157.5,39591.4311111111,2008-05-23,10:20:48
39.9962983,116.3924149,0,157.5,39591.4311342593,2008-05-23,10:20:50
39.9962866,116.3924149,0,157.5,39591.4311574074,2008-05-23,10:20:52
39.9962633,116.3924116,0,157.5,39591.4311805556,2008-05-23,10:20:54
39.9962599,116.3923666,0,157.5,39591.4312037037,2008-05-23,10:20:56
39.9962483,116.3923316,0,157.5,39591.4312268518,2008-05-23,10:20:58
39.9962349,116.3922833,0,157.5,39591.43125,2008-05-23,10:21:00
39.9962266,116.3922433,0,157.5,39591.4312731481,2008-05-23,10:21:02
39.9962266,116.3922066,0,157.5,39591.4312962963,2008-05-23,10:21:04
39.9962266,116.3921783,0,154.2,39591.4313194444,2008-05-23,10:21:06
39.9962233,116.39215,0,154.2,39591.4313425926,2008-05-23,10:21:08
39.9962166,116.3921249,0,154.2,39591.4313657407,2008-05-23,10:21:10
39.9962033,116.3921049,0,154.2,39591.4313888889,2008-05-23,10:21:12
39.9961916,116.3920866,0,154.2,39591.431412037,2008-05-23,10:21:14
39.9961766,116.3920683,0,154.2,39591.4314351852,2008-05-23,10:21:16
39.9961633,116.3920483,0,154.2,39591.4314583333,2008-05-23,10:21:18
39.9961483,116.3920283,0,157.5,39591.4314814815,2008-05-23,10:21:20
39.9961366,116.3920066,0,157.5,39591.4315046296,2008-05-23,10:21:22
39.9961349,116.3919916,0,157.5,39591.4315277778,2008-05-23,10:21:24
39.9961266,116.3919533,0,157.5,39591.4315509259,2008-05-23,10:21:26
39.9961283,116.3919066,0,157.5,39591.4315740741,2008-05-23,10:21:28
39.9961383,116.39187,0,157.5,39591.4315972222,2008-05-23,10:21:30
39.9961316,116.3918333,0,157.5,39591.4316203704,2008-05-23,10:21:32
39.9960983,116.3918166,0,157.5,39591.4316435185,2008-05-23,10:21:34
39.99609,116.3917633,0,157.5,39591.4316666667,2008-05-23,10:21:36
39.99609,116.3917233,0,157.5,39591.4316898148,2008-05-23,10:21:38
39.9960983,116.3916833,0,157.5,39591.431712963,2008-05-23,10:21:40
39.9961033,116.3916533,0,154.2,39591.4317361111,2008-05-23,10:21:42
39.9961066,116.3916433,0,150.9,39591.4317592593,2008-05-23,10:21:44
39.9961016,116.3916233,0,150.9,39591.4317824074,2008-05-23,10:21:46
39.9960983,116.3916033,0,150.9,39591.4318055556,2008-05-23,10:21:48
39.9960833,116.3915966,0,150.9,39591.4318287037,2008-05-23,10:21:50
39.9960816,116.39157,0,154.2,39591.4318518518,2008-05-23,10:21:52
39.9960916,116.391535,0,154.2,39591.431875,2008-05-23,10:21:54
39.99609,116.3915116,0,154.2,39591.4318981481,2008-05-23,10:21:56
39.9960766,116.3914883,0,154.2,39591.4319212963,2008-05-23,10:21:58
39.9960533,116.3914683,0,154.2,39591.4319444444,2008-05-23,10:22:00
39.9960383,116.3914416,0,154.2,39591.4319675926,2008-05-23,10:22:02
39.9960283,116.3914316,0,154.2,39591.4319907407,2008-05-23,10:22:04
39.996005,116.3913999,0,157.5,39591.4320138889,2008-05-23,10:22:06
39.9959849,116.3913649,0,157.5,39591.432037037,2008-05-23,10:22:08
39.9959716,116.3913366,0,157.5,39591.4320601852,2008-05-23,10:22:10
39.9959583,116.3913066,0,157.5,39591.4320833333,2008-05-23,10:22:12
39.9959516,116.3912883,0,157.5,39591.4321064815,2008-05-23,10:22:14
39.9959583,116.3912733,0,157.5,39591.4321296296,2008-05-23,10:22:16
39.9959683,116.3912666,0,157.5,39591.4321527778,2008-05-23,10:22:18
39.9959833,116.3912583,0,160.8,39591.4321759259,2008-05-23,10:22:20
39.99596,116.3912533,0,160.8,39591.4321990741,2008-05-23,10:22:22
39.9959366,116.3912533,0,160.8,39591.4322222222,2008-05-23,10:22:24
39.9959216,116.39126,0,160.8,39591.4322453704,2008-05-23,10:22:26
39.9959166,116.3912366,0,160.8,39591.4322685185,2008-05-23,10:22:28
39.9959216,116.3911983,0,160.8,39591.4322916667,2008-05-23,10:22:30
39.9959183,116.3911649,0,164,39591.4323148148,2008-05-23,10:22:32
39.9958949,116.3911583,0,164,39591.432337963,2008-05-23,10:22:34
39.9958666,116.3911649,0,164,39591.4323611111,2008-05-23,10:22:36
39.9958366,116.3911666,0,160.8,39591.4323842593,2008-05-23,10:22:38
39.9958083,116.3911716,0,160.8,39591.4324074074,2008-05-23,10:22:40
39.9957783,116.3911749,0,160.8,39591.4324305556,2008-05-23,10:22:42
39.9957516,116.3911816,0,160.8,39591.4324537037,2008-05-23,10:22:44
39.9957216,116.3911866,0,160.8,39591.4324768518,2008-05-23,10:22:46
39.9956899,116.3911933,0,160.8,39591.4325,2008-05-23,10:22:48
39.995665,116.3911983,0,160.8,39591.4325231481,2008-05-23,10:22:50
39.99564,116.3912083,0,160.8,39591.4325462963,2008-05-23,10:22:52
39.9956166,116.3912149,0,157.5,39591.4325694444,2008-05-23,10:22:54
39.9956166,116.3912149,0,157.5,39591.4325925926,2008-05-23,10:22:56
39.9956083,116.3912133,0,157.5,39591.4326157407,2008-05-23,10:22:58
39.9955933,116.39122,0,157.5,39591.4326388889,2008-05-23,10:23:00
39.9955766,116.3912283,0,157.5,39591.432662037,2008-05-23,10:23:02
39.995555,116.3912349,0,157.5,39591.4326851852,2008-05-23,10:23:04
39.9955299,116.3912433,0,157.5,39591.4327083333,2008-05-23,10:23:06
39.9955049,116.3912516,0,157.5,39591.4327314815,2008-05-23,10:23:08
39.9954883,116.3912583,0,157.5,39591.4327546296,2008-05-23,10:23:10
39.99547,116.3912683,0,157.5,39591.4327777778,2008-05-23,10:23:12
39.9954516,116.391275,0,157.5,39591.4328009259,2008-05-23,10:23:14
39.9954333,116.3912849,0,157.5,39591.4328240741,2008-05-23,10:23:16
39.9954133,116.3912999,0,157.5,39591.4328472222,2008-05-23,10:23:18
39.9953933,116.3913116,0,160.8,39591.4328703704,2008-05-23,10:23:20
39.99537,116.3913283,0,157.5,39591.4328935185,2008-05-23,10:23:22
39.9953499,116.3913399,0,157.5,39591.4329166667,2008-05-23,10:23:24
39.9953349,116.3913516,0,157.5,39591.4329398148,2008-05-23,10:23:26
39.9953166,116.3913633,0,157.5,39591.432962963,2008-05-23,10:23:28
39.9952933,116.3913749,0,157.5,39591.4329861111,2008-05-23,10:23:30
39.9952699,116.3913883,0,157.5,39591.4330092593,2008-05-23,10:23:32
39.9952433,116.3913999,0,157.5,39591.4330324074,2008-05-23,10:23:34
39.9952216,116.3914133,0,160.8,39591.4330555556,2008-05-23,10:23:36
39.9952016,116.3914199,0,157.5,39591.4330787037,2008-05-23,10:23:38
39.9951816,116.3914366,0,157.5,39591.4331018519,2008-05-23,10:23:40
39.99516,116.39145,0,154.2,39591.433125,2008-05-23,10:23:42
39.9951433,116.3914599,0,154.2,39591.4331481481,2008-05-23,10:23:44
39.9951299,116.3914683,0,157.5,39591.4331712963,2008-05-23,10:23:46
39.9951099,116.3914816,0,157.5,39591.4331944444,2008-05-23,10:23:48
39.99509,116.3914899,0,154.2,39591.4332175926,2008-05-23,10:23:50
39.9950733,116.3914966,0,154.2,39591.4332407407,2008-05-23,10:23:52
39.9950549,116.3915033,0,154.2,39591.4332638889,2008-05-23,10:23:54
39.9950399,116.3915149,0,154.2,39591.433287037,2008-05-23,10:23:56
39.9950299,116.3915266,0,157.5,39591.4333101852,2008-05-23,10:23:58
39.9950116,116.391535,0,154.2,39591.4333333333,2008-05-23,10:24:00
39.9949983,116.3915449,0,157.5,39591.4333564815,2008-05-23,10:24:02
39.9949899,116.3915633,0,157.5,39591.4333796296,2008-05-23,10:24:04
39.9949783,116.3915783,0,157.5,39591.4334027778,2008-05-23,10:24:06
39.994965,116.3915883,0,157.5,39591.4334259259,2008-05-23,10:24:08
39.9949516,116.3915949,0,160.8,39591.4334490741,2008-05-23,10:24:10
39.9949416,116.391605,0,160.8,39591.4334722222,2008-05-23,10:24:12
39.994935,116.3916183,0,160.8,39591.4334953704,2008-05-23,10:24:14
39.9949233,116.3916299,0,160.8,39591.4335185185,2008-05-23,10:24:16
39.9949049,116.3916433,0,160.8,39591.4335416667,2008-05-23,10:24:18
39.994855,116.3916649,0,154.2,39591.4335648148,2008-05-23,10:24:20
39.9948199,116.3916783,0,150.9,39591.433587963,2008-05-23,10:24:22
39.9947966,116.3916883,0,150.9,39591.4336111111,2008-05-23,10:24:24
39.9947683,116.3916916,0,147.6,39591.4336342593,2008-05-23,10:24:26
39.9947433,116.3917016,0,147.6,39591.4336574074,2008-05-23,10:24:28
39.9947216,116.3917149,0,147.6,39591.4336805556,2008-05-23,10:24:30
39.9947083,116.391725,0,147.6,39591.4337037037,2008-05-23,10:24:32
39.9946916,116.3917333,0,144.4,39591.4337268519,2008-05-23,10:24:34
39.9946749,116.3917333,0,144.4,39591.43375,2008-05-23,10:24:36
39.9946566,116.3917383,0,144.4,39591.4337731482,2008-05-23,10:24:38
39.9946383,116.3917433,0,144.4,39591.4337962963,2008-05-23,10:24:40
39.9946,116.391765,0,144.4,39591.4338194444,2008-05-23,10:24:42
39.9945666,116.39178,0,144.4,39591.4338425926,2008-05-23,10:24:44
39.9945433,116.3917899,0,147.6,39591.4338657407,2008-05-23,10:24:46
39.9945166,116.3918083,0,147.6,39591.4338888889,2008-05-23,10:24:48
39.9944983,116.3918199,0,150.9,39591.433912037,2008-05-23,10:24:50
39.9944799,116.3918333,0,150.9,39591.4339351852,2008-05-23,10:24:52
39.9944766,116.3918383,0,150.9,39591.4339583333,2008-05-23,10:24:54
39.99446,116.3918399,0,150.9,39591.4339814815,2008-05-23,10:24:56
39.9944466,116.3918433,0,150.9,39591.4340046296,2008-05-23,10:24:58
39.9944283,116.3918449,0,150.9,39591.4340277778,2008-05-23,10:25:00
39.9944066,116.39185,0,154.2,39591.4340509259,2008-05-23,10:25:02
39.9943833,116.3918583,0,154.2,39591.4340740741,2008-05-23,10:25:04
39.9943583,116.39187,0,154.2,39591.4340972222,2008-05-23,10:25:06
39.9943333,116.3918716,0,154.2,39591.4341203704,2008-05-23,10:25:08
39.99431,116.3918716,0,154.2,39591.4341435185,2008-05-23,10:25:10
39.9942866,116.3918766,0,154.2,39591.4341666667,2008-05-23,10:25:12
39.9942616,116.3918783,0,150.9,39591.4341898148,2008-05-23,10:25:14
39.9942366,116.3918833,0,150.9,39591.434212963,2008-05-23,10:25:16
39.9942149,116.3919016,0,154.2,39591.4342361111,2008-05-23,10:25:18
39.9941933,116.3919283,0,154.2,39591.4342592593,2008-05-23,10:25:20
39.9941749,116.3919499,0,154.2,39591.4342824074,2008-05-23,10:25:22
39.9941616,116.3919566,0,154.2,39591.4343171296,2008-05-23,10:25:25
39.9941633,116.3919566,0,154.2,39591.4343402778,2008-05-23,10:25:27
39.99417,116.3919533,0,157.5,39591.4343634259,2008-05-23,10:25:29
39.9941449,116.3919566,0,157.5,39591.4343865741,2008-05-23,10:25:31
39.9941166,116.3919649,0,157.5,39591.4344097222,2008-05-23,10:25:33
39.9940883,116.3919783,0,157.5,39591.4344328704,2008-05-23,10:25:35
39.9940649,116.3919883,0,157.5,39591.4344560185,2008-05-23,10:25:37
39.9940449,116.3919983,0,157.5,39591.4344791667,2008-05-23,10:25:39
39.9940266,116.39201,0,157.5,39591.4345023148,2008-05-23,10:25:41
39.9940133,116.3920166,0,160.8,39591.434525463,2008-05-23,10:25:43
39.9939916,116.3920183,0,160.8,39591.4345486111,2008-05-23,10:25:45
39.9939666,116.3920283,0,160.8,39591.4345717593,2008-05-23,10:25:47
39.9939416,116.3920416,0,160.8,39591.4345949074,2008-05-23,10:25:49
39.9939166,116.3920533,0,160.8,39591.4346180556,2008-05-23,10:25:51
39.9938949,116.3920699,0,160.8,39591.4346412037,2008-05-23,10:25:53
39.9938816,116.3920849,0,160.8,39591.4346643519,2008-05-23,10:25:55
39.9938683,116.3920916,0,160.8,39591.4346875,2008-05-23,10:25:57
39.9938583,116.3920883,0,164,39591.4347106481,2008-05-23,10:25:59
39.9938583,116.3920883,0,164,39591.4347222222,2008-05-23,10:26:00
39.9938499,116.392095,0,164,39591.4347453704,2008-05-23,10:26:02
39.9938249,116.3921183,0,164,39591.4347685185,2008-05-23,10:26:04
39.9938166,116.39213,0,160.8,39591.434849537,2008-05-23,10:26:11
39.9938,116.3921349,0,160.8,39591.4348726852,2008-05-23,10:26:13
39.9937799,116.392145,0,160.8,39591.4348958333,2008-05-23,10:26:15
39.99376,116.3921566,0,160.8,39591.4349189815,2008-05-23,10:26:17
39.9937383,116.3921683,0,160.8,39591.4349421296,2008-05-23,10:26:19
39.9937166,116.3921866,0,160.8,39591.4349652778,2008-05-23,10:26:21
39.9936933,116.3922116,0,160.8,39591.4349884259,2008-05-23,10:26:23
39.9936733,116.3922233,0,164,39591.4350115741,2008-05-23,10:26:25
39.9936516,116.3922316,0,164,39591.4350347222,2008-05-23,10:26:27
39.9936166,116.3922449,0,164,39591.4350578704,2008-05-23,10:26:29
39.9935883,116.3922516,0,164,39591.4350810185,2008-05-23,10:26:31
39.9935683,116.3922616,0,164,39591.4351041667,2008-05-23,10:26:33
39.9935449,116.3922799,0,164,39591.4351273148,2008-05-23,10:26:35
39.993525,116.3922999,0,164,39591.435150463,2008-05-23,10:26:37
39.9935033,116.3923149,0,164,39591.4351736111,2008-05-23,10:26:39
39.9934816,116.3923216,0,164,39591.4351967593,2008-05-23,10:26:41
39.9934616,116.3923333,0,164,39591.4352199074,2008-05-23,10:26:43
39.9934466,116.3923433,0,164,39591.4352430556,2008-05-23,10:26:45
39.9934333,116.3923499,0,164,39591.4352662037,2008-05-23,10:26:47
39.9934199,116.39236,0,160.8,39591.4352893519,2008-05-23,10:26:49
39.9934049,116.3923633,0,160.8,39591.4353125,2008-05-23,10:26:51
39.993385,116.3923616,0,160.8,39591.4353356481,2008-05-23,10:26:53
39.993365,116.3923733,0,160.8,39591.4353587963,2008-05-23,10:26:55
39.9933449,116.3923966,0,160.8,39591.4353819444,2008-05-23,10:26:57
39.9933299,116.3924166,0,160.8,39591.4354050926,2008-05-23,10:26:59
39.99331,116.3924283,0,160.8,39591.4354282407,2008-05-23,10:27:01
39.9932899,116.3924316,0,160.8,39591.4354513889,2008-05-23,10:27:03
39.9932766,116.392425,0,160.8,39591.435474537,2008-05-23,10:27:05
39.9932599,116.3924183,0,160.8,39591.4354976852,2008-05-23,10:27:07
39.993245,116.3924199,0,157.5,39591.4355208333,2008-05-23,10:27:09
39.9932333,116.3924283,0,157.5,39591.4355439815,2008-05-23,10:27:11
39.9932333,116.3924283,0,157.5,39591.4356597222,2008-05-23,10:27:21
39.99323,116.3924299,0,157.5,39591.4356828704,2008-05-23,10:27:23
39.9932083,116.3924283,0,157.5,39591.4357060185,2008-05-23,10:27:25
39.9931866,116.3924166,0,157.5,39591.4357291667,2008-05-23,10:27:27
39.9931649,116.3924033,0,157.5,39591.4357523148,2008-05-23,10:27:29
39.9931416,116.3923916,0,157.5,39591.435775463,2008-05-23,10:27:31
39.9931199,116.3923783,0,157.5,39591.4357986111,2008-05-23,10:27:33
39.9931033,116.39236,0,157.5,39591.4358217593,2008-05-23,10:27:35
39.9930833,116.3923433,0,157.5,39591.4358449074,2008-05-23,10:27:37
39.99306,116.3923316,0,157.5,39591.4358680556,2008-05-23,10:27:39
39.9930366,116.3923166,0,157.5,39591.4358912037,2008-05-23,10:27:41
39.9930116,116.392305,0,157.5,39591.4359143519,2008-05-23,10:27:43
39.9929883,116.3922933,0,157.5,39591.4359375,2008-05-23,10:27:45
39.9929666,116.3922749,0,157.5,39591.4359606481,2008-05-23,10:27:47
39.992945,116.3922583,0,157.5,39591.4359837963,2008-05-23,10:27:49
39.9929266,116.3922316,0,157.5,39591.4360069444,2008-05-23,10:27:51
39.9929066,116.3921883,0,154.2,39591.4360416667,2008-05-23,10:27:54
39.9928866,116.39218,0,150.9,39591.4360648148,2008-05-23,10:27:56
39.9928766,116.39218,0,150.9,39591.4360763889,2008-05-23,10:27:57
39.9928366,116.3921966,0,150.9,39591.4361111111,2008-05-23,10:28:00
39.9928083,116.3922083,0,150.9,39591.4361342593,2008-05-23,10:28:02
39.9927716,116.3922183,0,154.2,39591.4361689815,2008-05-23,10:28:05
39.9927583,116.3922249,0,154.2,39591.4361805556,2008-05-23,10:28:06
39.9927216,116.3922383,0,154.2,39591.4362152778,2008-05-23,10:28:09
39.9926983,116.3922449,0,154.2,39591.4362384259,2008-05-23,10:28:11
39.9926749,116.3922516,0,154.2,39591.4362615741,2008-05-23,10:28:13
39.9926483,116.3922649,0,154.2,39591.4362847222,2008-05-23,10:28:15
39.9926216,116.3922766,0,154.2,39591.4363078704,2008-05-23,10:28:17
39.9925983,116.392285,0,154.2,39591.4363310185,2008-05-23,10:28:19
39.9925866,116.3922866,0,154.2,39591.4363425926,2008-05-23,10:28:20
39.9925666,116.3922866,0,154.2,39591.4363657407,2008-05-23,10:28:22
39.9925449,116.3922866,0,154.2,39591.4363888889,2008-05-23,10:28:24
39.9925233,116.3922866,0,150.9,39591.436412037,2008-05-23,10:28:26
39.9924899,116.3922933,0,150.9,39591.4364467593,2008-05-23,10:28:29
39.9924566,116.3922966,0,150.9,39591.4364814815,2008-05-23,10:28:32
39.9924466,116.3922983,0,150.9,39591.4364930556,2008-05-23,10:28:33
39.992415,116.392305,0,147.6,39591.4365277778,2008-05-23,10:28:36
39.9923933,116.3923083,0,147.6,39591.4365509259,2008-05-23,10:28:38
39.9923716,116.3923149,0,147.6,39591.4365740741,2008-05-23,10:28:40
39.99236,116.39232,0,147.6,39591.4365856481,2008-05-23,10:28:41
39.9923233,116.3923299,0,147.6,39591.4366203704,2008-05-23,10:28:44
39.9923,116.3923316,0,147.6,39591.4366435185,2008-05-23,10:28:46
39.9922766,116.3923349,0,144.4,39591.4366666667,2008-05-23,10:28:48
39.9922516,116.3923466,0,144.4,39591.4366898148,2008-05-23,10:28:50
39.9922133,116.3923566,0,144.4,39591.436724537,2008-05-23,10:28:53
39.9921816,116.3923683,0,144.4,39591.4367592593,2008-05-23,10:28:56
39.9921716,116.3923799,0,144.4,39591.4367708333,2008-05-23,10:28:57
39.99215,116.3923966,0,141.1,39591.4367939815,2008-05-23,10:28:59
39.9921133,116.3923999,0,141.1,39591.4368287037,2008-05-23,10:29:02
39.9920749,116.3924083,0,141.1,39591.4368634259,2008-05-23,10:29:05
39.99204,116.3924083,0,141.1,39591.4368981481,2008-05-23,10:29:08
39.9920283,116.3924066,0,141.1,39591.4369097222,2008-05-23,10:29:09
39.9920033,116.3924083,0,141.1,39591.4369328704,2008-05-23,10:29:11
39.9919633,116.39241,0,141.1,39591.4369675926,2008-05-23,10:29:14
39.9919366,116.3924116,0,141.1,39591.4369907407,2008-05-23,10:29:16
39.9918983,116.3924133,0,141.1,39591.437025463,2008-05-23,10:29:19
39.9918833,116.3924133,0,141.1,39591.437037037,2008-05-23,10:29:20
39.9918449,116.3924133,0,141.1,39591.4370717593,2008-05-23,10:29:23
39.9918183,116.3924149,0,141.1,39591.4370949074,2008-05-23,10:29:25
39.9917933,116.3924116,0,141.1,39591.4371180556,2008-05-23,10:29:27
39.9917683,116.3924133,0,141.1,39591.4371412037,2008-05-23,10:29:29
39.9917433,116.3924133,0,141.1,39591.4371643519,2008-05-23,10:29:31
39.9917183,116.3924116,0,144.4,39591.4371875,2008-05-23,10:29:33
39.9916916,116.3924133,0,144.4,39591.4372106481,2008-05-23,10:29:35
39.9916683,116.3924116,0,144.4,39591.4372337963,2008-05-23,10:29:37
39.991645,116.3924066,0,144.4,39591.4372569444,2008-05-23,10:29:39
39.9916216,116.3924049,0,144.4,39591.4372800926,2008-05-23,10:29:41
39.9915983,116.39241,0,144.4,39591.4373032407,2008-05-23,10:29:43
39.9915699,116.3924183,0,144.4,39591.4373263889,2008-05-23,10:29:45
39.9915433,116.3924233,0,144.4,39591.437349537,2008-05-23,10:29:47
39.9915183,116.392425,0,144.4,39591.4373726852,2008-05-23,10:29:49
39.9914933,116.3924199,0,144.4,39591.4373958333,2008-05-23,10:29:51
39.9914683,116.3924116,0,144.4,39591.4374189815,2008-05-23,10:29:53
39.9914433,116.3924133,0,144.4,39591.4374421296,2008-05-23,10:29:55
39.9914149,116.3924166,0,144.4,39591.4374652778,2008-05-23,10:29:57
39.9913883,116.3924199,0,144.4,39591.4374884259,2008-05-23,10:29:59
39.9913616,116.3924166,0,144.4,39591.4375115741,2008-05-23,10:30:01
39.991335,116.3924133,0,144.4,39591.4375347222,2008-05-23,10:30:03
39.99131,116.3924083,0,144.4,39591.4375578704,2008-05-23,10:30:05
39.9912833,116.3924033,0,144.4,39591.4375810185,2008-05-23,10:30:07
39.9912616,116.3923933,0,144.4,39591.4376041667,2008-05-23,10:30:09
39.9912366,116.3923933,0,144.4,39591.4376273148,2008-05-23,10:30:11
39.9912116,116.392395,0,144.4,39591.437650463,2008-05-23,10:30:13
39.9911883,116.3923916,0,144.4,39591.4376736111,2008-05-23,10:30:15
39.9911633,116.3923866,0,144.4,39591.4376967593,2008-05-23,10:30:17
39.99114,116.3923816,0,144.4,39591.4377199074,2008-05-23,10:30:19
39.991115,116.3923766,0,144.4,39591.4377430556,2008-05-23,10:30:21
39.9910899,116.392375,0,144.4,39591.4377662037,2008-05-23,10:30:23
39.9910633,116.3923733,0,144.4,39591.4377893518,2008-05-23,10:30:25
39.9910366,116.3923699,0,144.4,39591.4378125,2008-05-23,10:30:27
39.9910116,116.3923649,0,144.4,39591.4378356481,2008-05-23,10:30:29
39.9909883,116.3923583,0,144.4,39591.4378587963,2008-05-23,10:30:31
39.9909649,116.3923516,0,147.6,39591.4378819444,2008-05-23,10:30:33
39.9909416,116.3923466,0,147.6,39591.4379050926,2008-05-23,10:30:35
39.9909183,116.3923366,0,144.4,39591.4379282407,2008-05-23,10:30:37
39.9908949,116.3923333,0,144.4,39591.4379513889,2008-05-23,10:30:39
39.9908699,116.3923299,0,144.4,39591.437974537,2008-05-23,10:30:41
39.9908483,116.392325,0,144.4,39591.4379976852,2008-05-23,10:30:43
39.9908266,116.3923166,0,144.4,39591.4380208333,2008-05-23,10:30:45
39.990805,116.392305,0,144.4,39591.4380439815,2008-05-23,10:30:47
39.9907833,116.3922966,0,144.4,39591.4380671296,2008-05-23,10:30:49
39.9907616,116.3922833,0,144.4,39591.4380902778,2008-05-23,10:30:51
39.9907383,116.3922716,0,144.4,39591.4381134259,2008-05-23,10:30:53
39.9907149,116.3922616,0,144.4,39591.4381365741,2008-05-23,10:30:55
39.9906916,116.3922533,0,144.4,39591.4381597222,2008-05-23,10:30:57
39.9906699,116.3922449,0,144.4,39591.4381828704,2008-05-23,10:30:59
39.99065,116.3922299,0,144.4,39591.4382060185,2008-05-23,10:31:01
39.9906333,116.3922083,0,144.4,39591.4382291667,2008-05-23,10:31:03
39.99062,116.3921883,0,144.4,39591.4382523148,2008-05-23,10:31:05
39.9906116,116.3921666,0,144.4,39591.438275463,2008-05-23,10:31:07
39.990605,116.3921516,0,144.4,39591.4382986111,2008-05-23,10:31:09
39.9905983,116.392145,0,144.4,39591.4383217593,2008-05-23,10:31:11
39.9905849,116.3921333,0,144.4,39591.4383449074,2008-05-23,10:31:13
39.99058,116.3921266,0,144.4,39591.4383680556,2008-05-23,10:31:15
39.9905899,116.3921133,0,144.4,39591.4383912037,2008-05-23,10:31:17
39.9905899,116.3920966,0,144.4,39591.4384143518,2008-05-23,10:31:19
39.9905849,116.3920816,0,144.4,39591.4385300926,2008-05-23,10:31:29
39.9905849,116.3920816,0,144.4,39591.4385532407,2008-05-23,10:31:31
39.9905849,116.392075,0,144.4,39591.4385763889,2008-05-23,10:31:33
39.9905866,116.3920633,0,144.4,39591.438599537,2008-05-23,10:31:35
39.990595,116.3920549,0,144.4,39591.4386226852,2008-05-23,10:31:37
39.9906016,116.3920483,0,144.4,39591.4386458333,2008-05-23,10:31:39
39.9906083,116.39204,0,147.6,39591.4386689815,2008-05-23,10:31:41
39.9906133,116.3920299,0,147.6,39591.4386921296,2008-05-23,10:31:43
39.9906216,116.3920149,0,147.6,39591.4387152778,2008-05-23,10:31:45
39.9906266,116.392005,0,150.9,39591.4387384259,2008-05-23,10:31:47
39.9906333,116.3919966,0,150.9,39591.4387615741,2008-05-23,10:31:49
39.9906383,116.3919883,0,154.2,39591.4387847222,2008-05-23,10:31:51
39.9906433,116.3919799,0,154.2,39591.4388078704,2008-05-23,10:31:53
39.9906466,116.39197,0,154.2,39591.4388310185,2008-05-23,10:31:55
39.9906466,116.3919499,0,154.2,39591.4388541667,2008-05-23,10:31:57
39.9906383,116.3919266,0,157.5,39591.4388773148,2008-05-23,10:31:59
39.990625,116.3919033,0,157.5,39591.438900463,2008-05-23,10:32:01
39.9906116,116.3918816,0,157.5,39591.4389236111,2008-05-23,10:32:03
39.9905966,116.3918633,0,157.5,39591.4389467593,2008-05-23,10:32:05
39.99058,116.3918399,0,157.5,39591.4389699074,2008-05-23,10:32:07
39.9905633,116.3918199,0,157.5,39591.4389930556,2008-05-23,10:32:09
39.99055,116.3917983,0,157.5,39591.4390162037,2008-05-23,10:32:11
39.9905333,116.39178,0,157.5,39591.4390393518,2008-05-23,10:32:13
39.9905216,116.3917549,0,157.5,39591.4390625,2008-05-23,10:32:15
39.9905049,116.3917383,0,157.5,39591.4390856481,2008-05-23,10:32:17
39.9904916,116.3917216,0,157.5,39591.4391087963,2008-05-23,10:32:19
39.9904733,116.3917149,0,157.5,39591.4391319444,2008-05-23,10:32:21
39.9904566,116.3917049,0,157.5,39591.4391550926,2008-05-23,10:32:23
39.99044,116.391695,0,157.5,39591.4391782407,2008-05-23,10:32:25
39.9904283,116.3916783,0,157.5,39591.4392013889,2008-05-23,10:32:27
39.9904149,116.3916616,0,157.5,39591.439224537,2008-05-23,10:32:29
39.9904033,116.3916449,0,157.5,39591.4392476852,2008-05-23,10:32:31
39.9903966,116.3916316,0,157.5,39591.4392939815,2008-05-23,10:32:35
39.9903899,116.3916166,0,157.5,39591.4393171296,2008-05-23,10:32:37
39.9903883,116.3916016,0,157.5,39591.4394097222,2008-05-23,10:32:45
39.990385,116.3915816,0,157.5,39591.4394328704,2008-05-23,10:32:47
39.9903349,116.3915366,0,164,39591.4676273148,2008-05-23,11:13:23
39.9878383,116.3966866,0,164,39591.4684375,2008-05-23,11:14:33
39.9877433,116.3967799,0,164,39591.4684606481,2008-05-23,11:14:35
39.9910466,116.3918083,0,177.2,39591.4686921296,2008-05-23,11:14:55
39.9908699,116.3916266,0,180.4,39591.4687152778,2008-05-23,11:14:57
39.99079,116.3914233,0,180.4,39591.4687384259,2008-05-23,11:14:59
39.9907233,116.3912566,0,180.4,39591.4687615741,2008-05-23,11:15:01
39.9907066,116.3911783,0,183.7,39591.4687847222,2008-05-23,11:15:03
39.9906816,116.3911166,0,183.7,39591.4688078704,2008-05-23,11:15:05
39.9907066,116.3911333,0,183.7,39591.4688310185,2008-05-23,11:15:07
39.9907066,116.3910833,0,183.7,39591.4688541667,2008-05-23,11:15:09
39.9907149,116.3910816,0,183.7,39591.4688773148,2008-05-23,11:15:11
39.9906983,116.3910966,0,180.4,39591.468900463,2008-05-23,11:15:13
39.9907183,116.3910916,0,180.4,39591.4689236111,2008-05-23,11:15:15
39.990735,116.3910949,0,183.7,39591.4689467593,2008-05-23,11:15:17
39.9908483,116.3909983,0,183.7,39591.4689699074,2008-05-23,11:15:19
39.990915,116.3909649,0,183.7,39591.4689930556,2008-05-23,11:15:21
39.9909433,116.3909499,0,183.7,39591.4690856481,2008-05-23,11:15:29
39.9909433,116.39094,0,183.7,39591.4691087963,2008-05-23,11:15:31
39.9909533,116.39094,0,183.7,39591.4691319444,2008-05-23,11:15:33
39.99096,116.3909466,0,183.7,39591.4693402778,2008-05-23,11:15:51
39.9909533,116.3909499,0,183.7,39591.4693634259,2008-05-23,11:15:53
39.990945,116.3909566,0,183.7,39591.4693865741,2008-05-23,11:15:55
39.9909366,116.3909649,0,183.7,39591.4694097222,2008-05-23,11:15:57
39.9909633,116.3909533,0,183.7,39591.4694560185,2008-05-23,11:16:01
39.9909949,116.3909699,0,183.7,39591.4694791667,2008-05-23,11:16:03
39.99103,116.3909716,0,183.7,39591.469525463,2008-05-23,11:16:07
39.9910116,116.3910199,0,183.7,39591.4695601852,2008-05-23,11:16:10
39.9909716,116.3910883,0,183.7,39591.4695833333,2008-05-23,11:16:12
39.9909183,116.3911216,0,183.7,39591.4696064815,2008-05-23,11:16:14
39.9908833,116.3911566,0,183.7,39591.4696296296,2008-05-23,11:16:16
39.9908516,116.3911649,0,183.7,39591.4696527778,2008-05-23,11:16:18
39.9908383,116.3911916,0,183.7,39591.4696759259,2008-05-23,11:16:20
39.990845,116.3912433,0,183.7,39591.4696990741,2008-05-23,11:16:22
39.9908483,116.3912833,0,183.7,39591.4697222222,2008-05-23,11:16:24
39.9908716,116.3913183,0,183.7,39591.4697453704,2008-05-23,11:16:26
39.9908883,116.391295,0,183.7,39591.4697685185,2008-05-23,11:16:28
39.9908966,116.391255,0,183.7,39591.4697916667,2008-05-23,11:16:30
39.9909033,116.3912066,0,183.7,39591.4702199074,2008-05-23,11:17:07
39.9909066,116.3912216,0,183.7,39591.4702430556,2008-05-23,11:17:09
39.9909066,116.3912349,0,183.7,39591.4702662037,2008-05-23,11:17:11
39.9909099,116.3912466,0,183.7,39591.4702893518,2008-05-23,11:17:13
39.990905,116.3912633,0,183.7,39591.4703125,2008-05-23,11:17:15
39.99089,116.3912699,0,183.7,39591.4703356481,2008-05-23,11:17:17
39.9908883,116.39126,0,183.7,39591.4703587963,2008-05-23,11:17:19
39.9909116,116.3911249,0,183.7,39591.4704166667,2008-05-23,11:17:24
39.9908916,116.3910283,0,183.7,39591.4704398148,2008-05-23,11:17:26
39.9908799,116.3909566,0,183.7,39591.470462963,2008-05-23,11:17:28
39.9908783,116.3909199,0,183.7,39591.4704861111,2008-05-23,11:17:30
39.9908766,116.3908966,0,187,39591.4705092593,2008-05-23,11:17:32
39.9908766,116.3908966,0,187,39591.4705671296,2008-05-23,11:17:37
39.9908766,116.3908966,0,187,39591.4716087963,2008-05-23,11:19:07
39.9908799,116.3908949,0,187,39591.4716319444,2008-05-23,11:19:09
39.99083,116.3908849,0,187,39591.4716550926,2008-05-23,11:19:11
39.9909133,116.3909533,0,187,39591.4717592593,2008-05-23,11:19:20
39.9909666,116.3910183,0,187,39591.4717824074,2008-05-23,11:19:22
39.9909433,116.3911249,0,187,39591.4718055556,2008-05-23,11:19:24
39.99093,116.3912133,0,187,39591.4718287037,2008-05-23,11:19:26
39.9909416,116.3912649,0,187,39591.4718518518,2008-05-23,11:19:28
39.990955,116.3912766,0,187,39591.471875,2008-05-23,11:19:30
39.9909683,116.3912833,0,187,39591.4718981481,2008-05-23,11:19:32
39.990985,116.3913016,0,187,39591.4719212963,2008-05-23,11:19:34
39.9910233,116.3912849,0,187,39591.4719444444,2008-05-23,11:19:36
39.991095,116.3912633,0,187,39591.4719675926,2008-05-23,11:19:38
39.9911616,116.3912683,0,187,39591.4719907407,2008-05-23,11:19:40
39.9911916,116.3913116,0,187,39591.4720138889,2008-05-23,11:19:42
39.991185,116.3913883,0,187,39591.472037037,2008-05-23,11:19:44
39.9911816,116.3914566,0,187,39591.4720601852,2008-05-23,11:19:46
39.9911899,116.3915016,0,187,39591.4720833333,2008-05-23,11:19:48
39.9911833,116.3916183,0,187,39591.4721064815,2008-05-23,11:19:50
39.9911049,116.3914616,0,187,39591.4721412037,2008-05-23,11:19:53
39.9910983,116.3914483,0,187,39591.4721643519,2008-05-23,11:19:55
39.9911016,116.3914516,0,187,39591.4721875,2008-05-23,11:19:57
39.9911066,116.3914749,0,187,39591.472349537,2008-05-23,11:20:11
39.99111,116.3914666,0,187,39591.4723726852,2008-05-23,11:20:13
39.9911016,116.3914599,0,187,39591.4723958333,2008-05-23,11:20:15
39.9910883,116.3914533,0,187,39591.4724189815,2008-05-23,11:20:17
39.9910866,116.3914583,0,187,39591.4724421296,2008-05-23,11:20:19
