# Supplementary material for: Research on differential privacy protection method based on user tendency
Source: PLoS One. 2023 Oct 26;18(10):e0288823. doi: 10.1371/journal.pone.0288823 (PMC10602288; doi:10.1371/journal.pone.0288823)
Supplement: S5 Data — (ZIP) [file pone.0288823.s005.zip › Data 5-5/153/Trajectory/20080523141430.plt]

Geolife trajectory
WGS 84
Altitude is in Feet
Reserved 3
0,2,255,My Track,0,0,2,8421376
0
39.9919183,116.3884466,0,180.4,39591.5934027778,2008-05-23,14:14:30
39.9919166,116.38843,0,180.4,39591.5934143519,2008-05-23,14:14:31
39.9914016,116.3885783,0,180.4,39591.5934375,2008-05-23,14:14:33
39.9911066,116.388745,0,180.4,39591.5934606481,2008-05-23,14:14:35
39.9908666,116.3888833,0,180.4,39591.5934837963,2008-05-23,14:14:37
39.9909066,116.3890233,0,180.4,39591.5935416667,2008-05-23,14:14:42
39.9909266,116.38906,0,183.7,39591.5935648148,2008-05-23,14:14:44
39.9908616,116.3891116,0,183.7,39591.593587963,2008-05-23,14:14:46
39.9904066,116.3893583,0,183.7,39591.5937037037,2008-05-23,14:14:56
39.9895316,116.3915616,0,190.3,39591.5945023148,2008-05-23,14:16:05
39.9895649,116.3916066,0,203.4,39591.5945717593,2008-05-23,14:16:11
39.9900316,116.3909499,0,203.4,39591.5947685185,2008-05-23,14:16:28
39.9899883,116.3908066,0,203.4,39591.5952777778,2008-05-23,14:17:12
39.9899949,116.3908183,0,203.4,39591.5953009259,2008-05-23,14:17:14
39.9897866,116.3905583,0,203.4,39591.5954861111,2008-05-23,14:17:30
39.9891933,116.3906566,0,203.4,39591.5962962963,2008-05-23,14:18:40
39.9892583,116.3905733,0,203.4,39591.5963194444,2008-05-23,14:18:42
39.9893366,116.3905183,0,206.7,39591.5963541667,2008-05-23,14:18:45
39.9893816,116.3904766,0,206.7,39591.5963773148,2008-05-23,14:18:47
39.9894133,116.3904216,0,206.7,39591.596400463,2008-05-23,14:18:49
39.9894499,116.3903266,0,206.7,39591.5964236111,2008-05-23,14:18:51
39.9894266,116.39028,0,206.7,39591.5964467593,2008-05-23,14:18:53
39.989405,116.39023,0,206.7,39591.5964699074,2008-05-23,14:18:55
39.989475,116.3900983,0,206.7,39591.5964930556,2008-05-23,14:18:57
39.9895566,116.3899966,0,206.7,39591.5965162037,2008-05-23,14:18:59
39.9896233,116.3898899,0,206.7,39591.5965393518,2008-05-23,14:19:01
39.9896899,116.389805,0,206.7,39591.5965625,2008-05-23,14:19:03
39.9897566,116.3897099,0,206.7,39591.5965856481,2008-05-23,14:19:05
39.9898366,116.3896616,0,210,39591.5966550926,2008-05-23,14:19:11
39.989825,116.389665,0,210,39591.5966782407,2008-05-23,14:19:13
39.989825,116.389665,0,210,39591.5967476852,2008-05-23,14:19:19
39.9898233,116.3896599,0,210,39591.5967708333,2008-05-23,14:19:21
39.9898233,116.3896433,0,210,39591.5967939815,2008-05-23,14:19:23
39.989825,116.3896249,0,210,39591.5968171296,2008-05-23,14:19:25
39.989825,116.3896083,0,210,39591.5968402778,2008-05-23,14:19:27
39.9898266,116.3895933,0,210,39591.5968634259,2008-05-23,14:19:29
39.9898266,116.3895816,0,210,39591.5968865741,2008-05-23,14:19:31
39.9898299,116.3895733,0,210,39591.5969097222,2008-05-23,14:19:33
39.9898366,116.3895616,0,210,39591.5969328704,2008-05-23,14:19:35
39.9898466,116.3895516,0,210,39591.5969560185,2008-05-23,14:19:37
39.9898666,116.38953,0,210,39591.5969791667,2008-05-23,14:19:39
39.9898849,116.3895149,0,210,39591.5970023148,2008-05-23,14:19:41
39.9898983,116.3894916,0,210,39591.597025463,2008-05-23,14:19:43
39.9899133,116.3894716,0,210,39591.5970486111,2008-05-23,14:19:45
39.9899333,116.3894516,0,210,39591.5970717593,2008-05-23,14:19:47
39.9899516,116.3894316,0,210,39591.5970949074,2008-05-23,14:19:49
39.9899716,116.3894166,0,210,39591.5971180556,2008-05-23,14:19:51
39.9899916,116.3894216,0,210,39591.5971412037,2008-05-23,14:19:53
39.9900099,116.3894283,0,210,39591.5971643519,2008-05-23,14:19:55
39.9900233,116.389425,0,210,39591.5971990741,2008-05-23,14:19:58
39.9900216,116.3894299,0,210,39591.5972222222,2008-05-23,14:20:00
39.9900366,116.38944,0,210,39591.5972453704,2008-05-23,14:20:02
39.99005,116.3894349,0,210,39591.5972685185,2008-05-23,14:20:04
39.9900633,116.3894266,0,213.3,39591.5972916667,2008-05-23,14:20:06
39.990075,116.3894233,0,210,39591.5973148148,2008-05-23,14:20:08
39.990075,116.3894233,0,210,39591.5978587963,2008-05-23,14:20:55
39.9900733,116.3894199,0,210,39591.5978819444,2008-05-23,14:20:57
39.9900799,116.3894083,0,210,39591.5979050926,2008-05-23,14:20:59
39.9900783,116.3893966,0,210,39591.5979282407,2008-05-23,14:21:01
39.9900783,116.3893966,0,210,39591.5982523148,2008-05-23,14:21:29
39.9900733,116.389405,0,210,39591.598275463,2008-05-23,14:21:31
39.9900916,116.3893883,0,210,39591.5982986111,2008-05-23,14:21:33
39.990105,116.3893766,0,210,39591.5983217593,2008-05-23,14:21:35
39.99012,116.3893516,0,210,39591.5983449074,2008-05-23,14:21:37
39.9901216,116.3893299,0,210,39591.5983680556,2008-05-23,14:21:39
39.9901233,116.3893533,0,210,39591.5983912037,2008-05-23,14:21:41
39.9901249,116.3893599,0,210,39591.5984143519,2008-05-23,14:21:43
39.99012,116.3893516,0,210,39591.5984375,2008-05-23,14:21:45
39.9901116,116.3893333,0,210,39591.5984953704,2008-05-23,14:21:50
39.9901116,116.3893333,0,210,39591.5985648148,2008-05-23,14:21:56
39.9901116,116.3893366,0,210,39591.598587963,2008-05-23,14:21:58
39.9901099,116.3893466,0,210,39591.5986111111,2008-05-23,14:22:00
39.990105,116.389355,0,210,39591.5986342593,2008-05-23,14:22:02
39.990105,116.389355,0,210,39591.5987268519,2008-05-23,14:22:10
39.9901066,116.3893499,0,210,39591.59875,2008-05-23,14:22:12
39.9901083,116.3893283,0,210,39591.5987731481,2008-05-23,14:22:14
39.9901099,116.3893033,0,210,39591.5987962963,2008-05-23,14:22:16
39.9901083,116.3892766,0,210,39591.5988194444,2008-05-23,14:22:18
39.9901083,116.3892549,0,210,39591.5988425926,2008-05-23,14:22:20
39.990105,116.3892333,0,210,39591.5988657407,2008-05-23,14:22:22
39.9901016,116.3892116,0,210,39591.5988888889,2008-05-23,14:22:24
39.9901,116.3891899,0,210,39591.598912037,2008-05-23,14:22:26
39.9900983,116.3891683,0,210,39591.5989351852,2008-05-23,14:22:28
39.9900933,116.389145,0,210,39591.5989583333,2008-05-23,14:22:30
39.9900933,116.3891233,0,210,39591.5989814815,2008-05-23,14:22:32
39.9900916,116.3891016,0,210,39591.5990046296,2008-05-23,14:22:34
39.9900966,116.3890783,0,210,39591.5990277778,2008-05-23,14:22:36
39.9900966,116.3890533,0,210,39591.5990509259,2008-05-23,14:22:38
39.9900966,116.3890266,0,210,39591.5990740741,2008-05-23,14:22:40
39.9900983,116.3889999,0,210,39591.5990972222,2008-05-23,14:22:42
39.9901083,116.3889766,0,206.7,39591.5991203704,2008-05-23,14:22:44
39.9901166,116.3889666,0,206.7,39591.5991435185,2008-05-23,14:22:46
39.990105,116.3889516,0,206.7,39591.5991666667,2008-05-23,14:22:48
39.9900949,116.3889333,0,206.7,39591.5991898148,2008-05-23,14:22:50
39.9900883,116.38892,0,206.7,39591.599224537,2008-05-23,14:22:53
39.9900816,116.3889049,0,206.7,39591.5992476852,2008-05-23,14:22:55
39.990075,116.3888783,0,203.4,39591.5992708333,2008-05-23,14:22:57
39.9900733,116.3888516,0,203.4,39591.5992939815,2008-05-23,14:22:59
39.9900733,116.3888183,0,206.7,39591.5993171296,2008-05-23,14:23:01
39.9900766,116.3887849,0,206.7,39591.5993402778,2008-05-23,14:23:03
39.9900933,116.3887549,0,206.7,39591.5993634259,2008-05-23,14:23:05
39.9901233,116.3886833,0,206.7,39591.5993865741,2008-05-23,14:23:07
39.9901649,116.3886016,0,206.7,39591.5994097222,2008-05-23,14:23:09
39.990185,116.3885666,0,206.7,39591.5994328704,2008-05-23,14:23:11
39.9902166,116.3884933,0,206.7,39591.5994560185,2008-05-23,14:23:13
39.9902349,116.388445,0,206.7,39591.5994791667,2008-05-23,14:23:15
39.9903216,116.3881183,0,196.9,39591.6022222222,2008-05-23,14:27:12
39.99034,116.38808,0,196.9,39591.6022453704,2008-05-23,14:27:14
39.9903499,116.3880566,0,196.9,39591.6022685185,2008-05-23,14:27:16
39.99034,116.3880399,0,196.9,39591.6022916667,2008-05-23,14:27:18
39.990325,116.3880199,0,196.9,39591.6023148148,2008-05-23,14:27:20
39.9903199,116.3880366,0,196.9,39591.602337963,2008-05-23,14:27:22
39.9903183,116.3880316,0,196.9,39591.6023611111,2008-05-23,14:27:24
39.9903116,116.3880316,0,196.9,39591.6025694444,2008-05-23,14:27:42
39.9903133,116.3880283,0,196.9,39591.6028125,2008-05-23,14:28:03
39.9903049,116.3880283,0,193.6,39591.6030787037,2008-05-23,14:28:26
39.9903049,116.3880283,0,193.6,39591.6031944444,2008-05-23,14:28:36
39.9903083,116.38803,0,193.6,39591.6032175926,2008-05-23,14:28:38
39.9903166,116.38801,0,193.6,39591.6032407407,2008-05-23,14:28:40
39.9903116,116.3879816,0,193.6,39591.6032638889,2008-05-23,14:28:42
39.9902966,116.3879516,0,193.6,39591.603287037,2008-05-23,14:28:44
39.9902749,116.3879066,0,193.6,39591.6033101852,2008-05-23,14:28:46
39.9902566,116.3878716,0,193.6,39591.6033333333,2008-05-23,14:28:48
39.9902533,116.3878233,0,193.6,39591.6033564815,2008-05-23,14:28:50
39.9902566,116.3877716,0,193.6,39591.6033796296,2008-05-23,14:28:52
39.99026,116.3877749,0,193.6,39591.6034027778,2008-05-23,14:28:54
39.9902866,116.3877533,0,193.6,39591.6034259259,2008-05-23,14:28:56
39.9903066,116.3877366,0,193.6,39591.6034490741,2008-05-23,14:28:58
39.9903483,116.3877249,0,190.3,39591.6034722222,2008-05-23,14:29:00
39.9903966,116.3876966,0,190.3,39591.6034953704,2008-05-23,14:29:02
39.9904049,116.3876566,0,190.3,39591.6035185185,2008-05-23,14:29:04
39.9904233,116.3876183,0,190.3,39591.6035416667,2008-05-23,14:29:06
39.9904166,116.3876183,0,187,39591.6035648148,2008-05-23,14:29:08
39.9904466,116.38761,0,190.3,39591.603587963,2008-05-23,14:29:10
39.9905116,116.3876316,0,190.3,39591.6036226852,2008-05-23,14:29:13
39.9904899,116.3876649,0,183.7,39591.6036574074,2008-05-23,14:29:16
39.9904716,116.3876699,0,183.7,39591.6036805556,2008-05-23,14:29:18
39.9904449,116.387645,0,180.4,39591.6037037037,2008-05-23,14:29:20
39.9904166,116.3876216,0,180.4,39591.6037268518,2008-05-23,14:29:22
39.9904083,116.3875999,0,180.4,39591.60375,2008-05-23,14:29:24
39.9904166,116.38759,0,180.4,39591.6038194444,2008-05-23,14:29:30
39.9904183,116.3875866,0,180.4,39591.6038425926,2008-05-23,14:29:32
39.9904266,116.3875916,0,180.4,39591.6038657407,2008-05-23,14:29:34
39.9904183,116.3875849,0,180.4,39591.6038888889,2008-05-23,14:29:36
39.9904066,116.38759,0,180.4,39591.6039930556,2008-05-23,14:29:45
39.9904083,116.3875866,0,180.4,39591.6040162037,2008-05-23,14:29:47
39.9904149,116.3876033,0,180.4,39591.6040393518,2008-05-23,14:29:49
39.990425,116.3876633,0,180.4,39591.6040625,2008-05-23,14:29:51
39.9904266,116.3876733,0,180.4,39591.6041666667,2008-05-23,14:30:00
39.9904266,116.3876783,0,180.4,39591.6041898148,2008-05-23,14:30:02
39.9904199,116.3876899,0,180.4,39591.604212963,2008-05-23,14:30:04
39.9904066,116.3877016,0,180.4,39591.6043171296,2008-05-23,14:30:13
39.9904049,116.3877016,0,180.4,39591.6043518518,2008-05-23,14:30:16
39.9904033,116.3876983,0,180.4,39591.6044907407,2008-05-23,14:30:28
39.9904033,116.3876916,0,180.4,39591.6045833333,2008-05-23,14:30:36
39.9904033,116.3876916,0,180.4,39591.6060069444,2008-05-23,14:32:39
39.9904,116.3876833,0,180.4,39591.6060300926,2008-05-23,14:32:41
39.99041,116.3876716,0,180.4,39591.6060532407,2008-05-23,14:32:43
39.9904133,116.3876683,0,180.4,39591.6060763889,2008-05-23,14:32:45
39.9904133,116.3876683,0,180.4,39591.6066087963,2008-05-23,14:33:31
39.9904066,116.3876699,0,180.4,39591.6066319444,2008-05-23,14:33:33
39.9903833,116.3876733,0,180.4,39591.6066550926,2008-05-23,14:33:35
39.9903566,116.3876783,0,180.4,39591.6066782407,2008-05-23,14:33:37
39.9903349,116.3876666,0,180.4,39591.6067013889,2008-05-23,14:33:39
39.9903,116.3876466,0,180.4,39591.606724537,2008-05-23,14:33:41
39.9902883,116.3876466,0,180.4,39591.6067476852,2008-05-23,14:33:43
39.9902766,116.38764,0,180.4,39591.6068055556,2008-05-23,14:33:48
39.99026,116.3876366,0,180.4,39591.6068287037,2008-05-23,14:33:50
39.9902433,116.3876266,0,177.2,39591.6068518519,2008-05-23,14:33:52
39.9902249,116.3876133,0,180.4,39591.606875,2008-05-23,14:33:54
39.9902,116.3875983,0,180.4,39591.6068981481,2008-05-23,14:33:56
39.9902016,116.3875799,0,177.2,39591.6069212963,2008-05-23,14:33:58
39.9902066,116.387575,0,177.2,39591.6071296296,2008-05-23,14:34:16
39.9902099,116.3875716,0,177.2,39591.6075694444,2008-05-23,14:34:54
39.9902133,116.3875683,0,177.2,39591.6076157407,2008-05-23,14:34:58
39.9902116,116.3875666,0,177.2,39591.6076388889,2008-05-23,14:35:00
39.9902083,116.3875666,0,177.2,39591.607662037,2008-05-23,14:35:02
39.9901983,116.3875783,0,177.2,39591.6076851852,2008-05-23,14:35:04
39.9901783,116.3875783,0,177.2,39591.6077083333,2008-05-23,14:35:06
39.99016,116.3875816,0,177.2,39591.6077314815,2008-05-23,14:35:08
39.9901433,116.3875883,0,177.2,39591.6077546296,2008-05-23,14:35:10
39.9901249,116.38759,0,177.2,39591.6077777778,2008-05-23,14:35:12
39.9901066,116.3875816,0,177.2,39591.6078009259,2008-05-23,14:35:14
39.9900933,116.3875766,0,177.2,39591.6078240741,2008-05-23,14:35:16
39.9900766,116.3875666,0,177.2,39591.6078472222,2008-05-23,14:35:18
39.99006,116.3875533,0,177.2,39591.6078703704,2008-05-23,14:35:20
39.9900583,116.3875416,0,177.2,39591.6078935185,2008-05-23,14:35:22
39.9900633,116.3875266,0,177.2,39591.6079166667,2008-05-23,14:35:24
39.990075,116.3875233,0,177.2,39591.6082638889,2008-05-23,14:35:54
39.9900616,116.3875183,0,177.2,39591.608287037,2008-05-23,14:35:56
39.9900466,116.3875133,0,177.2,39591.6083101852,2008-05-23,14:35:58
39.9900283,116.3875099,0,177.2,39591.6083333333,2008-05-23,14:36:00
39.9900249,116.3875,0,177.2,39591.6084027778,2008-05-23,14:36:06
39.9900066,116.3875099,0,177.2,39591.6084259259,2008-05-23,14:36:08
39.9899883,116.3875183,0,177.2,39591.6084490741,2008-05-23,14:36:10
39.9899666,116.3875166,0,177.2,39591.6084722222,2008-05-23,14:36:12
39.9899433,116.3875183,0,177.2,39591.6084953704,2008-05-23,14:36:14
39.9899233,116.38752,0,177.2,39591.6085185185,2008-05-23,14:36:16
39.9899016,116.3875283,0,177.2,39591.6085416667,2008-05-23,14:36:18
39.9898783,116.3875433,0,177.2,39591.6085648148,2008-05-23,14:36:20
39.9898533,116.3875583,0,177.2,39591.608587963,2008-05-23,14:36:22
39.9898316,116.38757,0,180.4,39591.6086111111,2008-05-23,14:36:24
39.98981,116.3875733,0,180.4,39591.6086458333,2008-05-23,14:36:27
39.9897983,116.387575,0,180.4,39591.6086689815,2008-05-23,14:36:29
39.9897766,116.3875799,0,180.4,39591.6086921296,2008-05-23,14:36:31
39.9897533,116.38759,0,180.4,39591.6087152778,2008-05-23,14:36:33
39.9897199,116.3875849,0,180.4,39591.6087384259,2008-05-23,14:36:35
39.9896933,116.3875766,0,183.7,39591.6087615741,2008-05-23,14:36:37
39.98967,116.3875583,0,180.4,39591.6087847222,2008-05-23,14:36:39
39.9896583,116.3875416,0,180.4,39591.6088078704,2008-05-23,14:36:41
39.9896533,116.3875233,0,180.4,39591.6088310185,2008-05-23,14:36:43
39.9896533,116.3875233,0,180.4,39591.6089583333,2008-05-23,14:36:54
39.9896533,116.3875183,0,180.4,39591.6089814815,2008-05-23,14:36:56
39.9896533,116.3875316,0,180.4,39591.6090046296,2008-05-23,14:36:58
39.98964,116.3875499,0,180.4,39591.6090277778,2008-05-23,14:37:00
39.98963,116.3875666,0,180.4,39591.6090509259,2008-05-23,14:37:02
39.989625,116.3875949,0,180.4,39591.6090740741,2008-05-23,14:37:04
39.9896116,116.3876199,0,180.4,39591.6090972222,2008-05-23,14:37:06
39.9895866,116.3876433,0,180.4,39591.6091203704,2008-05-23,14:37:08
39.9895633,116.3876733,0,180.4,39591.6091435185,2008-05-23,14:37:10
39.9895233,116.3876683,0,180.4,39591.6091666667,2008-05-23,14:37:12
39.9895033,116.387645,0,180.4,39591.6091898148,2008-05-23,14:37:14
39.9894933,116.3876016,0,180.4,39591.609212963,2008-05-23,14:37:16
39.9894816,116.3875883,0,180.4,39591.6092361111,2008-05-23,14:37:18
39.9894666,116.3875949,0,180.4,39591.6092592593,2008-05-23,14:37:20
39.9894233,116.3876116,0,180.4,39591.6092824074,2008-05-23,14:37:22
39.9893949,116.3876266,0,180.4,39591.6093055556,2008-05-23,14:37:24
39.9893883,116.3876116,0,180.4,39591.6093287037,2008-05-23,14:37:26
39.9893783,116.3875733,0,180.4,39591.6093518519,2008-05-23,14:37:28
39.9893649,116.3875566,0,180.4,39591.609375,2008-05-23,14:37:30
39.9893383,116.3875566,0,180.4,39591.6093981481,2008-05-23,14:37:32
39.9893033,116.3875433,0,180.4,39591.6094212963,2008-05-23,14:37:34
39.9892766,116.3875466,0,180.4,39591.6094444444,2008-05-23,14:37:36
39.9892316,116.387555,0,180.4,39591.6094675926,2008-05-23,14:37:38
39.9892116,116.3875449,0,180.4,39591.6094907407,2008-05-23,14:37:40
39.9891883,116.3875533,0,180.4,39591.6095138889,2008-05-23,14:37:42
39.9891999,116.3875499,0,180.4,39591.609537037,2008-05-23,14:37:44
39.9891883,116.3875516,0,177.2,39591.6095601852,2008-05-23,14:37:46
39.9891666,116.3875533,0,177.2,39591.6095833333,2008-05-23,14:37:48
39.9891516,116.3875616,0,177.2,39591.6096064815,2008-05-23,14:37:50
39.9891016,116.387555,0,177.2,39591.6096296296,2008-05-23,14:37:52
39.9890749,116.3875383,0,177.2,39591.6096527778,2008-05-23,14:37:54
39.9890716,116.3875333,0,177.2,39591.6096759259,2008-05-23,14:37:56
39.9890699,116.3875099,0,177.2,39591.6096990741,2008-05-23,14:37:58
39.9890366,116.3875266,0,177.2,39591.6097222222,2008-05-23,14:38:00
39.9890016,116.3875099,0,177.2,39591.6097453704,2008-05-23,14:38:02
39.9889599,116.3875116,0,177.2,39591.6097685185,2008-05-23,14:38:04
39.9889516,116.38752,0,177.2,39591.6097916667,2008-05-23,14:38:06
39.9889383,116.3875266,0,177.2,39591.6098148148,2008-05-23,14:38:08
39.9889283,116.387555,0,177.2,39591.609837963,2008-05-23,14:38:10
39.98891,116.3875516,0,177.2,39591.6098611111,2008-05-23,14:38:12
39.9888966,116.3875233,0,173.9,39591.6098842593,2008-05-23,14:38:14
39.9888766,116.3874899,0,173.9,39591.6099074074,2008-05-23,14:38:16
39.9888583,116.3874749,0,173.9,39591.6099305556,2008-05-23,14:38:18
39.9888316,116.3874649,0,173.9,39591.6099537037,2008-05-23,14:38:20
39.9888366,116.3874266,0,170.6,39591.6099768518,2008-05-23,14:38:22
39.9888466,116.3873866,0,170.6,39591.61,2008-05-23,14:38:24
39.988845,116.3873433,0,170.6,39591.6100231481,2008-05-23,14:38:26
39.9888283,116.3873216,0,170.6,39591.6100462963,2008-05-23,14:38:28
39.9888033,116.3873166,0,170.6,39591.6100694444,2008-05-23,14:38:30
39.9887833,116.3873016,0,170.6,39591.6100925926,2008-05-23,14:38:32
39.9887733,116.3872899,0,170.6,39591.6101157407,2008-05-23,14:38:34
39.9887633,116.3872716,0,173.9,39591.6101388889,2008-05-23,14:38:36
39.9887666,116.3872499,0,173.9,39591.610162037,2008-05-23,14:38:38
39.98877,116.3872233,0,173.9,39591.6101851852,2008-05-23,14:38:40
39.9887716,116.3871933,0,173.9,39591.6102083333,2008-05-23,14:38:42
39.9887683,116.3871666,0,173.9,39591.6102314815,2008-05-23,14:38:44
39.98877,116.3871383,0,173.9,39591.6102546296,2008-05-23,14:38:46
39.9887666,116.3871116,0,170.6,39591.6102777778,2008-05-23,14:38:48
39.9887566,116.387085,0,173.9,39591.6103009259,2008-05-23,14:38:50
39.988755,116.3870583,0,170.6,39591.6103240741,2008-05-23,14:38:52
39.9887516,116.38703,0,173.9,39591.6103472222,2008-05-23,14:38:54
39.9887566,116.387,0,173.9,39591.6103703704,2008-05-23,14:38:56
39.9887616,116.3869749,0,173.9,39591.6103935185,2008-05-23,14:38:58
39.9887583,116.3869433,0,173.9,39591.6104166667,2008-05-23,14:39:00
39.98876,116.3869166,0,177.2,39591.6104398148,2008-05-23,14:39:02
39.9887616,116.3868933,0,177.2,39591.610462963,2008-05-23,14:39:04
39.98876,116.3868666,0,180.4,39591.6104861111,2008-05-23,14:39:06
39.988745,116.3868416,0,180.4,39591.6105092593,2008-05-23,14:39:08
39.9887316,116.3868216,0,180.4,39591.6105324074,2008-05-23,14:39:10
39.9887199,116.3867916,0,177.2,39591.6105555556,2008-05-23,14:39:12
39.9887116,116.3867599,0,173.9,39591.6105787037,2008-05-23,14:39:14
39.9887099,116.3867299,0,173.9,39591.6106018518,2008-05-23,14:39:16
39.9887099,116.3866949,0,177.2,39591.610625,2008-05-23,14:39:18
39.9887099,116.3866599,0,177.2,39591.6106481481,2008-05-23,14:39:20
39.9886983,116.38663,0,177.2,39591.6106712963,2008-05-23,14:39:22
39.9886916,116.3866083,0,177.2,39591.6106944444,2008-05-23,14:39:24
39.9886833,116.38658,0,177.2,39591.6107175926,2008-05-23,14:39:26
39.9886733,116.3865549,0,177.2,39591.6107407407,2008-05-23,14:39:28
39.9886549,116.3865299,0,173.9,39591.6107638889,2008-05-23,14:39:30
39.9886399,116.386505,0,173.9,39591.610787037,2008-05-23,14:39:32
39.98862,116.3864816,0,170.6,39591.6108101852,2008-05-23,14:39:34
39.9886099,116.3864566,0,167.3,39591.6108333333,2008-05-23,14:39:36
39.9886033,116.3864366,0,167.3,39591.6108564815,2008-05-23,14:39:38
39.9885916,116.3864133,0,164,39591.6108796296,2008-05-23,14:39:40
39.9885683,116.3863899,0,164,39591.6109027778,2008-05-23,14:39:42
39.98855,116.3863683,0,164,39591.6109259259,2008-05-23,14:39:44
39.9885433,116.3863433,0,164,39591.6109490741,2008-05-23,14:39:46
39.9885399,116.3863166,0,164,39591.6109722222,2008-05-23,14:39:48
39.9885433,116.3862883,0,164,39591.6109953704,2008-05-23,14:39:50
39.9885433,116.3862616,0,164,39591.6110185185,2008-05-23,14:39:52
39.9885383,116.3862316,0,164,39591.6110416667,2008-05-23,14:39:54
39.9885316,116.3862133,0,164,39591.6110648148,2008-05-23,14:39:56
39.9885299,116.3861883,0,160.8,39591.611087963,2008-05-23,14:39:58
39.9885299,116.3861649,0,164,39591.6111111111,2008-05-23,14:40:00
39.988535,116.3861349,0,164,39591.6111342593,2008-05-23,14:40:02
39.9885266,116.3861099,0,160.8,39591.6111574074,2008-05-23,14:40:04
39.9885183,116.3860833,0,160.8,39591.6111805556,2008-05-23,14:40:06
39.9885099,116.3860566,0,160.8,39591.6112037037,2008-05-23,14:40:08
39.9885066,116.3860283,0,160.8,39591.6112268518,2008-05-23,14:40:10
39.9884933,116.386005,0,160.8,39591.61125,2008-05-23,14:40:12
39.98848,116.3859799,0,160.8,39591.6112731481,2008-05-23,14:40:14
39.9884699,116.3859549,0,160.8,39591.6112962963,2008-05-23,14:40:16
39.9884633,116.38593,0,157.5,39591.6113194444,2008-05-23,14:40:18
39.9884533,116.3859033,0,157.5,39591.6113425926,2008-05-23,14:40:20
39.9884399,116.3858766,0,157.5,39591.6113657407,2008-05-23,14:40:22
39.9884333,116.3858499,0,154.2,39591.6113888889,2008-05-23,14:40:24
39.9884233,116.3858233,0,154.2,39591.611412037,2008-05-23,14:40:26
39.9884116,116.3857999,0,154.2,39591.6114351852,2008-05-23,14:40:28
39.9883999,116.3857799,0,154.2,39591.6114583333,2008-05-23,14:40:30
39.9883899,116.385755,0,154.2,39591.6114814815,2008-05-23,14:40:32
39.98838,116.3857299,0,150.9,39591.6115046296,2008-05-23,14:40:34
39.9883666,116.3857066,0,150.9,39591.6115277778,2008-05-23,14:40:36
39.9883533,116.385685,0,150.9,39591.6115509259,2008-05-23,14:40:38
39.9883333,116.3856666,0,150.9,39591.6115740741,2008-05-23,14:40:40
39.9883133,116.38565,0,150.9,39591.6115972222,2008-05-23,14:40:42
39.988295,116.3856366,0,150.9,39591.6116203704,2008-05-23,14:40:44
39.9882766,116.3856233,0,154.2,39591.6116435185,2008-05-23,14:40:46
39.9882566,116.385615,0,154.2,39591.6116666667,2008-05-23,14:40:48
39.98824,116.3856049,0,154.2,39591.6116898148,2008-05-23,14:40:50
39.9882233,116.3855866,0,154.2,39591.611712963,2008-05-23,14:40:52
39.9882116,116.385565,0,157.5,39591.6117361111,2008-05-23,14:40:54
39.9882033,116.3855416,0,157.5,39591.6117592593,2008-05-23,14:40:56
39.9882,116.385515,0,157.5,39591.6117824074,2008-05-23,14:40:58
39.9881966,116.3854883,0,157.5,39591.6118055556,2008-05-23,14:41:00
39.988195,116.3854616,0,157.5,39591.6118287037,2008-05-23,14:41:02
39.9881966,116.3854349,0,157.5,39591.6118518518,2008-05-23,14:41:04
39.9881983,116.3854116,0,157.5,39591.611875,2008-05-23,14:41:06
39.9881983,116.3853866,0,157.5,39591.6118981481,2008-05-23,14:41:08
39.988195,116.3853583,0,157.5,39591.6119212963,2008-05-23,14:41:10
39.9881933,116.3853299,0,157.5,39591.6119444444,2008-05-23,14:41:12
39.9881916,116.385305,0,157.5,39591.6119675926,2008-05-23,14:41:14
39.9881883,116.3852783,0,157.5,39591.6119907407,2008-05-23,14:41:16
39.9881866,116.3852483,0,157.5,39591.6120138889,2008-05-23,14:41:18
39.9881833,116.3852183,0,157.5,39591.612037037,2008-05-23,14:41:20
39.9881766,116.3851916,0,157.5,39591.6120601852,2008-05-23,14:41:22
39.98817,116.3851633,0,157.5,39591.6120833333,2008-05-23,14:41:24
39.9881683,116.3851349,0,157.5,39591.6121064815,2008-05-23,14:41:26
39.9881666,116.3851066,0,157.5,39591.6121296296,2008-05-23,14:41:28
39.9881683,116.3850766,0,157.5,39591.6121527778,2008-05-23,14:41:30
39.9881683,116.3850466,0,160.8,39591.6121759259,2008-05-23,14:41:32
39.9881733,116.3850183,0,160.8,39591.6121990741,2008-05-23,14:41:34
39.9881733,116.3849883,0,160.8,39591.6122222222,2008-05-23,14:41:36
39.9881733,116.3849583,0,160.8,39591.6122453704,2008-05-23,14:41:38
39.988185,116.3849283,0,160.8,39591.6122685185,2008-05-23,14:41:40
39.9881883,116.3848949,0,160.8,39591.6122916667,2008-05-23,14:41:42
39.9881883,116.3848633,0,160.8,39591.6123148148,2008-05-23,14:41:44
39.9881866,116.38483,0,164,39591.612337963,2008-05-23,14:41:46
39.9881866,116.3848,0,164,39591.6123611111,2008-05-23,14:41:48
39.9881866,116.3847683,0,164,39591.6123842593,2008-05-23,14:41:50
39.9881816,116.3847366,0,164,39591.6124074074,2008-05-23,14:41:52
39.9881766,116.3847066,0,160.8,39591.6124305556,2008-05-23,14:41:54
39.9881716,116.3846783,0,160.8,39591.6124537037,2008-05-23,14:41:56
39.9881766,116.3846466,0,160.8,39591.6124768518,2008-05-23,14:41:58
39.9881783,116.3846166,0,160.8,39591.6125,2008-05-23,14:42:00
39.9881733,116.3845866,0,160.8,39591.6125231481,2008-05-23,14:42:02
39.9881683,116.3845566,0,160.8,39591.6125462963,2008-05-23,14:42:04
39.9881633,116.3845249,0,157.5,39591.6125694444,2008-05-23,14:42:06
39.9881633,116.3844949,0,157.5,39591.6125925926,2008-05-23,14:42:08
39.9881583,116.384465,0,157.5,39591.6126157407,2008-05-23,14:42:10
39.9881533,116.3844366,0,157.5,39591.6126388889,2008-05-23,14:42:12
39.9881483,116.3844083,0,157.5,39591.612662037,2008-05-23,14:42:14
39.9881433,116.3843783,0,157.5,39591.6126851852,2008-05-23,14:42:16
39.9881416,116.3843499,0,157.5,39591.6127083333,2008-05-23,14:42:18
39.9881349,116.3843199,0,157.5,39591.6127314815,2008-05-23,14:42:20
39.9881316,116.38429,0,157.5,39591.6127546296,2008-05-23,14:42:22
39.9881283,116.3842583,0,157.5,39591.6127777778,2008-05-23,14:42:24
39.9881283,116.3842283,0,157.5,39591.6128009259,2008-05-23,14:42:26
39.9881333,116.3841966,0,154.2,39591.6128240741,2008-05-23,14:42:28
39.9881283,116.3841683,0,154.2,39591.6128472222,2008-05-23,14:42:30
39.9881233,116.3841383,0,154.2,39591.6128703704,2008-05-23,14:42:32
39.9881199,116.3841083,0,154.2,39591.6128935185,2008-05-23,14:42:34
39.988115,116.3840783,0,157.5,39591.6129166667,2008-05-23,14:42:36
39.98811,116.3840499,0,157.5,39591.6129398148,2008-05-23,14:42:38
39.98811,116.3840216,0,157.5,39591.612962963,2008-05-23,14:42:40
39.9881116,116.3839916,0,157.5,39591.6129861111,2008-05-23,14:42:42
39.988115,116.3839616,0,157.5,39591.6130092593,2008-05-23,14:42:44
39.9881166,116.3839333,0,157.5,39591.6130324074,2008-05-23,14:42:46
39.9881183,116.3839033,0,157.5,39591.6130555556,2008-05-23,14:42:48
39.9881199,116.3838733,0,157.5,39591.6130787037,2008-05-23,14:42:50
39.9881199,116.3838433,0,157.5,39591.6131018519,2008-05-23,14:42:52
39.9881216,116.3838133,0,157.5,39591.613125,2008-05-23,14:42:54
39.9881199,116.383785,0,157.5,39591.6131481482,2008-05-23,14:42:56
39.9881216,116.3837566,0,154.2,39591.6131712963,2008-05-23,14:42:58
39.9881216,116.38373,0,154.2,39591.6131944444,2008-05-23,14:43:00
39.9881233,116.3837016,0,154.2,39591.6132175926,2008-05-23,14:43:02
39.9881266,116.3836699,0,154.2,39591.6132407407,2008-05-23,14:43:04
39.9881283,116.3836383,0,154.2,39591.6132638889,2008-05-23,14:43:06
39.988125,116.38361,0,154.2,39591.613287037,2008-05-23,14:43:08
39.9881183,116.3835816,0,154.2,39591.6133101852,2008-05-23,14:43:10
39.9881216,116.383555,0,154.2,39591.6133333333,2008-05-23,14:43:12
39.9881233,116.3835266,0,157.5,39591.6133564815,2008-05-23,14:43:14
39.9881233,116.3834949,0,157.5,39591.6133796296,2008-05-23,14:43:16
39.9881199,116.3834666,0,157.5,39591.6134027778,2008-05-23,14:43:18
39.9881166,116.3834383,0,157.5,39591.6134259259,2008-05-23,14:43:20
39.9881199,116.3834083,0,157.5,39591.6134490741,2008-05-23,14:43:22
39.9881216,116.38338,0,157.5,39591.6134722222,2008-05-23,14:43:24
39.9881216,116.38335,0,157.5,39591.6134953704,2008-05-23,14:43:26
39.9881166,116.3833216,0,157.5,39591.6135185185,2008-05-23,14:43:28
39.9881266,116.3832983,0,157.5,39591.6135416667,2008-05-23,14:43:30
39.9881316,116.3832683,0,157.5,39591.6135648148,2008-05-23,14:43:32
39.9881333,116.3832399,0,157.5,39591.613587963,2008-05-23,14:43:34
39.98813,116.3832083,0,157.5,39591.6136111111,2008-05-23,14:43:36
39.9881233,116.3831799,0,157.5,39591.6136342593,2008-05-23,14:43:38
39.9881216,116.3831516,0,157.5,39591.6136574074,2008-05-23,14:43:40
39.988115,116.3831266,0,157.5,39591.6136805556,2008-05-23,14:43:42
39.9881033,116.3831016,0,157.5,39591.6137037037,2008-05-23,14:43:44
39.988085,116.383085,0,157.5,39591.6137268519,2008-05-23,14:43:46
39.98806,116.3830666,0,157.5,39591.61375,2008-05-23,14:43:48
39.9880433,116.3830466,0,157.5,39591.6137731481,2008-05-23,14:43:50
39.9880199,116.3830316,0,157.5,39591.6137962963,2008-05-23,14:43:52
39.9879983,116.3830199,0,157.5,39591.6138194444,2008-05-23,14:43:54
39.9879766,116.3830116,0,157.5,39591.6138425926,2008-05-23,14:43:56
39.9879516,116.3830083,0,157.5,39591.6138657407,2008-05-23,14:43:58
39.98793,116.3830016,0,157.5,39591.6138888889,2008-05-23,14:44:00
39.9879066,116.3829916,0,157.5,39591.613912037,2008-05-23,14:44:02
39.9878833,116.3829816,0,157.5,39591.6139351852,2008-05-23,14:44:04
39.9878666,116.3829616,0,157.5,39591.6139583333,2008-05-23,14:44:06
39.9878516,116.3829366,0,157.5,39591.6139814815,2008-05-23,14:44:08
39.9878383,116.3829166,0,157.5,39591.6140046296,2008-05-23,14:44:10
39.9878283,116.382895,0,157.5,39591.6140277778,2008-05-23,14:44:12
39.9878149,116.382875,0,160.8,39591.6140509259,2008-05-23,14:44:14
39.9878016,116.3828533,0,160.8,39591.6140740741,2008-05-23,14:44:16
39.9877966,116.382825,0,164,39591.6140972222,2008-05-23,14:44:18
39.9877966,116.3827966,0,164,39591.6141203704,2008-05-23,14:44:20
39.9878066,116.3827683,0,167.3,39591.6141435185,2008-05-23,14:44:22
39.9878066,116.38274,0,167.3,39591.6141666667,2008-05-23,14:44:24
39.9878066,116.3827116,0,170.6,39591.6141898148,2008-05-23,14:44:26
39.9878066,116.3826866,0,170.6,39591.614212963,2008-05-23,14:44:28
39.9878116,116.3826616,0,170.6,39591.6142361111,2008-05-23,14:44:30
39.9878333,116.382635,0,173.9,39591.6142592593,2008-05-23,14:44:32
39.9878416,116.3826099,0,173.9,39591.6142824074,2008-05-23,14:44:34
39.9878549,116.3825866,0,177.2,39591.6143055556,2008-05-23,14:44:36
39.9878633,116.3825633,0,177.2,39591.6143287037,2008-05-23,14:44:38
39.9878633,116.3825483,0,173.9,39591.6143518519,2008-05-23,14:44:40
39.9878633,116.3825366,0,173.9,39591.614375,2008-05-23,14:44:42
39.9878566,116.3825266,0,173.9,39591.6143981481,2008-05-23,14:44:44
39.9878516,116.38253,0,170.6,39591.6144212963,2008-05-23,14:44:46
39.98785,116.3825349,0,170.6,39591.6144444444,2008-05-23,14:44:48
39.98786,116.3825316,0,167.3,39591.6144675926,2008-05-23,14:44:50
39.9878733,116.3825216,0,167.3,39591.6144907407,2008-05-23,14:44:52
39.9878866,116.38251,0,167.3,39591.6145138889,2008-05-23,14:44:54
39.9879066,116.38249,0,170.6,39591.614537037,2008-05-23,14:44:56
39.9879316,116.3824783,0,167.3,39591.6145601852,2008-05-23,14:44:58
39.9879349,116.3824766,0,167.3,39591.6145833333,2008-05-23,14:45:00
39.9879416,116.3824616,0,167.3,39591.6146064815,2008-05-23,14:45:02
39.9879399,116.3824566,0,167.3,39591.6146296296,2008-05-23,14:45:04
39.9879466,116.3824433,0,167.3,39591.6146527778,2008-05-23,14:45:06
39.9879433,116.3824299,0,167.3,39591.6146759259,2008-05-23,14:45:08
39.9879499,116.3823933,0,170.6,39591.6146990741,2008-05-23,14:45:10
39.9879549,116.3823683,0,170.6,39591.6147222222,2008-05-23,14:45:12
39.9879683,116.382315,0,167.3,39591.6147453704,2008-05-23,14:45:14
39.987975,116.3822816,0,170.6,39591.6147685185,2008-05-23,14:45:16
39.9880099,116.3822533,0,173.9,39591.6147916667,2008-05-23,14:45:18
39.9880116,116.3822266,0,173.9,39591.6148148148,2008-05-23,14:45:20
39.9880016,116.3821966,0,177.2,39591.614837963,2008-05-23,14:45:22
39.9880099,116.3821716,0,177.2,39591.6148611111,2008-05-23,14:45:24
39.9880199,116.3821549,0,180.4,39591.6148842593,2008-05-23,14:45:26
39.9880349,116.3821316,0,180.4,39591.6149074074,2008-05-23,14:45:28
39.9880266,116.3821216,0,183.7,39591.6149305556,2008-05-23,14:45:30
39.988015,116.3821233,0,183.7,39591.6149537037,2008-05-23,14:45:32
39.9880249,116.3821166,0,183.7,39591.6149768519,2008-05-23,14:45:34
39.9880316,116.3820883,0,183.7,39591.615,2008-05-23,14:45:36
39.9880249,116.3820449,0,183.7,39591.6150231481,2008-05-23,14:45:38
39.9880416,116.3820066,0,183.7,39591.6150462963,2008-05-23,14:45:40
39.9880583,116.3819999,0,183.7,39591.6150694444,2008-05-23,14:45:42
39.9880616,116.3819949,0,183.7,39591.6150925926,2008-05-23,14:45:44
39.9880833,116.38197,0,183.7,39591.6151157407,2008-05-23,14:45:46
39.9880949,116.38195,0,183.7,39591.6151388889,2008-05-23,14:45:48
39.9881066,116.3819283,0,183.7,39591.615162037,2008-05-23,14:45:50
39.9881216,116.3819,0,183.7,39591.6151851852,2008-05-23,14:45:52
39.988125,116.3818766,0,183.7,39591.6152083333,2008-05-23,14:45:54
39.9881383,116.3818533,0,183.7,39591.6152314815,2008-05-23,14:45:56
39.9881183,116.3818333,0,183.7,39591.6152546296,2008-05-23,14:45:58
39.9880816,116.3818333,0,183.7,39591.6152777778,2008-05-23,14:46:00
39.988055,116.3818266,0,180.4,39591.6153009259,2008-05-23,14:46:02
39.9880466,116.3818283,0,180.4,39591.6153240741,2008-05-23,14:46:04
39.9880416,116.38183,0,180.4,39591.6153472222,2008-05-23,14:46:06
39.9880183,116.3818183,0,177.2,39591.6153819444,2008-05-23,14:46:09
39.9880216,116.3817933,0,177.2,39591.6154050926,2008-05-23,14:46:11
39.9880383,116.3817549,0,177.2,39591.6154282407,2008-05-23,14:46:13
39.9880383,116.3817466,0,177.2,39591.6154513889,2008-05-23,14:46:15
39.9880349,116.3817466,0,177.2,39591.615474537,2008-05-23,14:46:17
39.9880366,116.3817299,0,177.2,39591.6154976852,2008-05-23,14:46:19
39.9880416,116.3817233,0,177.2,39591.6155208333,2008-05-23,14:46:21
39.988045,116.3817183,0,177.2,39591.6155439815,2008-05-23,14:46:23
39.988045,116.3816949,0,180.4,39591.6155671296,2008-05-23,14:46:25
39.9880333,116.3816833,0,180.4,39591.6155902778,2008-05-23,14:46:27
39.9880316,116.3816999,0,183.7,39591.6156134259,2008-05-23,14:46:29
39.9880516,116.38169,0,190.3,39591.6156365741,2008-05-23,14:46:31
39.9880116,116.381675,0,190.3,39591.6156597222,2008-05-23,14:46:33
39.9879683,116.3816466,0,187,39591.6156828704,2008-05-23,14:46:35
39.987905,116.3816666,0,190.3,39591.6157060185,2008-05-23,14:46:37
39.98789,116.3816516,0,187,39591.6157291667,2008-05-23,14:46:39
39.9878783,116.3816116,0,183.7,39591.6157523148,2008-05-23,14:46:41
39.9878583,116.3815966,0,183.7,39591.615775463,2008-05-23,14:46:43
39.9878399,116.3815883,0,183.7,39591.6157986111,2008-05-23,14:46:45
39.9878183,116.3815766,0,183.7,39591.6158217593,2008-05-23,14:46:47
39.9877966,116.3815633,0,183.7,39591.6158449074,2008-05-23,14:46:49
39.9877766,116.3815566,0,183.7,39591.6158680556,2008-05-23,14:46:51
39.9877566,116.3815483,0,187,39591.6158912037,2008-05-23,14:46:53
39.9877416,116.3815416,0,187,39591.6159143519,2008-05-23,14:46:55
39.9877283,116.3815333,0,187,39591.6159375,2008-05-23,14:46:57
39.9877116,116.3815316,0,187,39591.6159606481,2008-05-23,14:46:59
39.9876933,116.3815216,0,190.3,39591.6159837963,2008-05-23,14:47:01
39.9876749,116.3815133,0,193.6,39591.6160069444,2008-05-23,14:47:03
39.9876566,116.3815083,0,200.1,39591.6160300926,2008-05-23,14:47:05
39.9876383,116.3815083,0,203.4,39591.6160532407,2008-05-23,14:47:07
39.98762,116.381515,0,203.4,39591.6160763889,2008-05-23,14:47:09
39.9876033,116.3815166,0,206.7,39591.616099537,2008-05-23,14:47:11
39.9875849,116.3815249,0,210,39591.6161226852,2008-05-23,14:47:13
39.9875683,116.3815283,0,216.5,39591.6161458333,2008-05-23,14:47:15
39.9875433,116.3815366,0,216.5,39591.6161689815,2008-05-23,14:47:17
39.9875199,116.3815466,0,210,39591.6161921296,2008-05-23,14:47:19
39.9875,116.3815516,0,210,39591.6162152778,2008-05-23,14:47:21
39.98748,116.38155,0,210,39591.6162384259,2008-05-23,14:47:23
39.9874599,116.3815533,0,210,39591.6162615741,2008-05-23,14:47:25
39.9874366,116.3815566,0,210,39591.6162847222,2008-05-23,14:47:27
39.9874133,116.3815616,0,210,39591.6163078704,2008-05-23,14:47:29
39.9873883,116.381565,0,206.7,39591.6163310185,2008-05-23,14:47:31
39.9873649,116.3815666,0,203.4,39591.6163541667,2008-05-23,14:47:33
39.9873466,116.38157,0,203.4,39591.6163773148,2008-05-23,14:47:35
39.9873249,116.3815716,0,200.1,39591.616400463,2008-05-23,14:47:37
39.9872966,116.3815749,0,200.1,39591.6164236111,2008-05-23,14:47:39
39.9872816,116.3815766,0,200.1,39591.6164467593,2008-05-23,14:47:41
39.9872666,116.3815799,0,200.1,39591.6164699074,2008-05-23,14:47:43
39.9872499,116.3815783,0,196.9,39591.6164930556,2008-05-23,14:47:45
39.9872283,116.3815783,0,196.9,39591.6165162037,2008-05-23,14:47:47
39.9872083,116.3815749,0,200.1,39591.6165393519,2008-05-23,14:47:49
39.98719,116.3815783,0,196.9,39591.6165625,2008-05-23,14:47:51
39.9871699,116.3815816,0,200.1,39591.6165856481,2008-05-23,14:47:53
39.987145,116.3815816,0,196.9,39591.6166087963,2008-05-23,14:47:55
39.9871216,116.381585,0,196.9,39591.6166319444,2008-05-23,14:47:57
39.9870999,116.3815899,0,200.1,39591.6166550926,2008-05-23,14:47:59
39.9870766,116.3815949,0,200.1,39591.6166782407,2008-05-23,14:48:01
39.9870533,116.3816016,0,200.1,39591.6167013889,2008-05-23,14:48:03
39.9870299,116.3816033,0,200.1,39591.616724537,2008-05-23,14:48:05
39.9870066,116.3816033,0,196.9,39591.6167476852,2008-05-23,14:48:07
39.9869833,116.381605,0,196.9,39591.6167708333,2008-05-23,14:48:09
39.9869633,116.3816099,0,196.9,39591.6167939815,2008-05-23,14:48:11
39.9869449,116.3816116,0,196.9,39591.6168171296,2008-05-23,14:48:13
39.9869266,116.3816149,0,196.9,39591.6168402778,2008-05-23,14:48:15
39.9869066,116.3816183,0,193.6,39591.6168634259,2008-05-23,14:48:17
39.9868849,116.3816233,0,193.6,39591.6168865741,2008-05-23,14:48:19
39.986865,116.3816249,0,196.9,39591.6169097222,2008-05-23,14:48:21
39.9868449,116.3816316,0,196.9,39591.6169328704,2008-05-23,14:48:23
39.986825,116.3816383,0,196.9,39591.6169560185,2008-05-23,14:48:25
39.9868083,116.3816483,0,196.9,39591.6169791667,2008-05-23,14:48:27
39.986785,116.3816266,0,200.1,39591.617025463,2008-05-23,14:48:31
39.9867833,116.3816333,0,203.4,39591.6170486111,2008-05-23,14:48:33
39.9867733,116.3816299,0,203.4,39591.6170717593,2008-05-23,14:48:35
39.98677,116.3816516,0,200.1,39591.6170949074,2008-05-23,14:48:37
39.9867666,116.3816716,0,200.1,39591.6171180556,2008-05-23,14:48:39
39.9867616,116.3816933,0,200.1,39591.6171412037,2008-05-23,14:48:41
39.9867616,116.3817149,0,200.1,39591.6171643519,2008-05-23,14:48:43
39.9867599,116.3817349,0,200.1,39591.6171875,2008-05-23,14:48:45
39.9867533,116.381745,0,196.9,39591.6172106481,2008-05-23,14:48:47
39.9867433,116.3817566,0,196.9,39591.6172337963,2008-05-23,14:48:49
39.9867266,116.3817733,0,200.1,39591.6172569444,2008-05-23,14:48:51
39.9867283,116.3818133,0,196.9,39591.6172800926,2008-05-23,14:48:53
39.9867283,116.3818366,0,196.9,39591.6173032407,2008-05-23,14:48:55
39.9867283,116.3818783,0,193.6,39591.6173263889,2008-05-23,14:48:57
39.9867316,116.3819099,0,193.6,39591.617349537,2008-05-23,14:48:59
39.9867366,116.3819449,0,190.3,39591.6173726852,2008-05-23,14:49:01
39.9867383,116.3819783,0,190.3,39591.6173958333,2008-05-23,14:49:03
39.9867416,116.3820066,0,187,39591.6174189815,2008-05-23,14:49:05
39.986755,116.3820283,0,187,39591.6174421296,2008-05-23,14:49:07
39.9867583,116.38204,0,187,39591.6174652778,2008-05-23,14:49:09
39.9867633,116.3820516,0,187,39591.6174884259,2008-05-23,14:49:11
39.9867566,116.3820716,0,187,39591.6175115741,2008-05-23,14:49:13
39.9867583,116.3820783,0,187,39591.6175347222,2008-05-23,14:49:15
39.9867516,116.3820666,0,187,39591.6178240741,2008-05-23,14:49:40
39.9867516,116.3820816,0,187,39591.6178472222,2008-05-23,14:49:42
39.9867499,116.3820966,0,187,39591.6178703704,2008-05-23,14:49:44
39.9867533,116.3821266,0,187,39591.6178935185,2008-05-23,14:49:46
39.9867516,116.3821833,0,187,39591.6179166667,2008-05-23,14:49:48
39.9867583,116.3822033,0,187,39591.6179398148,2008-05-23,14:49:50
39.986755,116.3822183,0,187,39591.617962963,2008-05-23,14:49:52
39.9867483,116.3822249,0,187,39591.6179861111,2008-05-23,14:49:54
39.9867416,116.3822333,0,187,39591.6180092593,2008-05-23,14:49:56
39.9867449,116.3822016,0,187,39591.6180555556,2008-05-23,14:50:00
39.9867483,116.382215,0,187,39591.6187847222,2008-05-23,14:51:03
39.98674,116.3822183,0,187,39591.6188194444,2008-05-23,14:51:06
39.98674,116.3822183,0,187,39591.6192361111,2008-05-23,14:51:42
39.9867366,116.3822216,0,187,39591.6192592593,2008-05-23,14:51:44
39.9866616,116.3823166,0,187,39591.619525463,2008-05-23,14:52:07
39.9867016,116.3822933,0,187,39591.6195717593,2008-05-23,14:52:11
39.98671,116.3822533,0,187,39591.6195949074,2008-05-23,14:52:13
39.9867199,116.3822466,0,187,39591.6196180556,2008-05-23,14:52:15
39.9867316,116.3822399,0,187,39591.6196412037,2008-05-23,14:52:17
39.9867016,116.3822549,0,187,39591.6196643518,2008-05-23,14:52:19
39.986685,116.3822616,0,187,39591.6196875,2008-05-23,14:52:21
39.9867216,116.3820799,0,187,39591.6198263889,2008-05-23,14:52:33
39.9866583,116.3822899,0,187,39591.6199189815,2008-05-23,14:52:41
39.986555,116.3823466,0,187,39591.62,2008-05-23,14:52:48
39.9865416,116.3823233,0,187,39591.6200231481,2008-05-23,14:52:50
39.9865333,116.3823033,0,187,39591.6200462963,2008-05-23,14:52:52
39.9865349,116.3822899,0,187,39591.6200694444,2008-05-23,14:52:54
39.9864799,116.3823883,0,187,39591.6200925926,2008-05-23,14:52:56
39.9864016,116.3825399,0,187,39591.6201157407,2008-05-23,14:52:58
39.9862433,116.3836983,0,187,39591.6202893518,2008-05-23,14:53:13
39.9861783,116.3836716,0,187,39591.6203125,2008-05-23,14:53:15
39.9860516,116.3836399,0,190.3,39591.6203472222,2008-05-23,14:53:18
39.9859749,116.3837866,0,190.3,39591.6203819444,2008-05-23,14:53:21
