# Supplementary material for: Research on differential privacy protection method based on user tendency
Source: PLoS One. 2023 Oct 26;18(10):e0288823. doi: 10.1371/journal.pone.0288823 (PMC10602288; doi:10.1371/journal.pone.0288823)
Supplement: S5 Data — (ZIP) [file pone.0288823.s005.zip › Data 5-5/153/Trajectory/20080524022705.plt]

Geolife trajectory
WGS 84
Altitude is in Feet
Reserved 3
0,2,255,My Track,0,0,2,8421376
0
39.9666183,116.3424966,0,177.2,39592.1021412037,2008-05-24,02:27:05
39.9666166,116.3423599,0,170.6,39592.1021527778,2008-05-24,02:27:06
39.9666133,116.3419233,0,164,39592.1021875,2008-05-24,02:27:09
39.9666066,116.34145,0,160.8,39592.1022222222,2008-05-24,02:27:12
39.9666,116.3409383,0,157.5,39592.1022569444,2008-05-24,02:27:15
39.9665933,116.3403933,0,157.5,39592.1022916667,2008-05-24,02:27:18
39.966575,116.3398149,0,144.4,39592.1023263889,2008-05-24,02:27:21
39.9665666,116.3392466,0,137.8,39592.1023611111,2008-05-24,02:27:24
39.9665416,116.3387166,0,141.1,39592.1023958333,2008-05-24,02:27:27
39.9664966,116.3381599,0,137.8,39592.1024305556,2008-05-24,02:27:30
39.966505,116.3375799,0,141.1,39592.1024652778,2008-05-24,02:27:33
39.966505,116.3370466,0,144.4,39592.1025,2008-05-24,02:27:36
39.9665099,116.3365549,0,147.6,39592.1025347222,2008-05-24,02:27:39
39.9665033,116.3361066,0,144.4,39592.1025694444,2008-05-24,02:27:42
39.9665166,116.335725,0,144.4,39592.1026041667,2008-05-24,02:27:45
39.9665149,116.3355166,0,144.4,39592.1026273148,2008-05-24,02:27:47
39.9664983,116.33534,0,150.9,39592.102650463,2008-05-24,02:27:49
39.9664916,116.3351249,0,150.9,39592.1026736111,2008-05-24,02:27:51
39.9664916,116.334885,0,150.9,39592.1026967593,2008-05-24,02:27:53
39.96649,116.3346583,0,147.6,39592.1027199074,2008-05-24,02:27:55
39.9664883,116.3344633,0,147.6,39592.1027430556,2008-05-24,02:27:57
39.9664866,116.3342733,0,150.9,39592.1027662037,2008-05-24,02:27:59
39.9664783,116.3340749,0,150.9,39592.1027893518,2008-05-24,02:28:01
39.96646,116.3338416,0,150.9,39592.1028125,2008-05-24,02:28:03
39.9664399,116.3335516,0,154.2,39592.1028356481,2008-05-24,02:28:05
39.96649,116.3331099,0,154.2,39592.1028703704,2008-05-24,02:28:08
39.96649,116.3327066,0,154.2,39592.1029050926,2008-05-24,02:28:11
39.9664766,116.3324416,0,150.9,39592.1029282407,2008-05-24,02:28:13
39.9664566,116.3320233,0,150.9,39592.102962963,2008-05-24,02:28:16
39.9664533,116.3316466,0,150.9,39592.1029976852,2008-05-24,02:28:19
39.9664433,116.3314166,0,150.9,39592.1030208333,2008-05-24,02:28:21
39.9664466,116.3311733,0,150.9,39592.1030439815,2008-05-24,02:28:23
39.9664383,116.3309216,0,150.9,39592.1030671296,2008-05-24,02:28:25
39.9664266,116.3306733,0,150.9,39592.1030902778,2008-05-24,02:28:27
39.9664166,116.3304433,0,147.6,39592.1031134259,2008-05-24,02:28:29
39.9664033,116.3302483,0,150.9,39592.1031365741,2008-05-24,02:28:31
39.9663983,116.3300666,0,154.2,39592.1031597222,2008-05-24,02:28:33
39.9663916,116.3298933,0,154.2,39592.1031828704,2008-05-24,02:28:35
39.9663833,116.3297249,0,154.2,39592.1032060185,2008-05-24,02:28:37
39.9663733,116.32956,0,154.2,39592.1032291667,2008-05-24,02:28:39
39.9663749,116.329385,0,154.2,39592.1032523148,2008-05-24,02:28:41
39.9663766,116.3291983,0,154.2,39592.103275463,2008-05-24,02:28:43
39.9663666,116.3290083,0,154.2,39592.1032986111,2008-05-24,02:28:45
39.9663366,116.3288133,0,154.2,39592.1033217593,2008-05-24,02:28:47
39.9663333,116.3286216,0,154.2,39592.1033449074,2008-05-24,02:28:49
39.96635,116.3284816,0,154.2,39592.1033680556,2008-05-24,02:28:51
39.9663783,116.3283633,0,150.9,39592.1033912037,2008-05-24,02:28:53
39.9663849,116.3282733,0,150.9,39592.1034143518,2008-05-24,02:28:55
39.9663966,116.3281916,0,150.9,39592.1034375,2008-05-24,02:28:57
39.9664149,116.3281266,0,150.9,39592.1034606481,2008-05-24,02:28:59
39.9664549,116.3280799,0,150.9,39592.1034837963,2008-05-24,02:29:01
39.9665216,116.3280849,0,150.9,39592.1035069444,2008-05-24,02:29:03
39.9665916,116.3280466,0,150.9,39592.1035300926,2008-05-24,02:29:05
39.9668716,116.3279983,0,150.9,39592.1035648148,2008-05-24,02:29:08
39.9686766,116.3277383,0,150.9,39592.1037268518,2008-05-24,02:29:22
39.9691016,116.3277033,0,150.9,39592.1037615741,2008-05-24,02:29:25
39.9696316,116.3275749,0,154.2,39592.1038078704,2008-05-24,02:29:29
39.9700916,116.3275383,0,154.2,39592.1038425926,2008-05-24,02:29:32
39.9705316,116.327535,0,154.2,39592.1038773148,2008-05-24,02:29:35
39.9709866,116.3275599,0,154.2,39592.103912037,2008-05-24,02:29:38
39.971425,116.3275816,0,154.2,39592.1039467593,2008-05-24,02:29:41
39.9718499,116.3276083,0,150.9,39592.1039814815,2008-05-24,02:29:44
39.9722583,116.3276149,0,150.9,39592.1040162037,2008-05-24,02:29:47
39.97264,116.3276166,0,150.9,39592.1040509259,2008-05-24,02:29:50
39.97298,116.3275466,0,150.9,39592.1040856481,2008-05-24,02:29:53
39.97329,116.3274816,0,150.9,39592.1041203704,2008-05-24,02:29:56
39.9735383,116.3273083,0,150.9,39592.1041550926,2008-05-24,02:29:59
39.9737266,116.3272983,0,154.2,39592.1041782407,2008-05-24,02:30:01
39.9738683,116.3272966,0,154.2,39592.1042013889,2008-05-24,02:30:03
39.9739766,116.3272966,0,154.2,39592.104224537,2008-05-24,02:30:05
39.9740516,116.3273416,0,154.2,39592.1042476852,2008-05-24,02:30:07
39.9740883,116.3273866,0,154.2,39592.1042708333,2008-05-24,02:30:09
39.9741016,116.32741,0,154.2,39592.1042939815,2008-05-24,02:30:11
39.9740983,116.3274466,0,154.2,39592.1043171296,2008-05-24,02:30:13
39.9740966,116.3274466,0,154.2,39592.1043402778,2008-05-24,02:30:15
39.9740916,116.3274349,0,154.2,39592.1043634259,2008-05-24,02:30:17
39.9740866,116.3274166,0,154.2,39592.1049768519,2008-05-24,02:31:10
39.9741216,116.3274066,0,154.2,39592.105,2008-05-24,02:31:12
39.9741616,116.327395,0,154.2,39592.1050231481,2008-05-24,02:31:14
39.9741933,116.3274049,0,154.2,39592.1050462963,2008-05-24,02:31:16
39.9742,116.3274283,0,154.2,39592.1050694444,2008-05-24,02:31:18
39.9742016,116.3274483,0,154.2,39592.1050925926,2008-05-24,02:31:20
39.97421,116.3274599,0,154.2,39592.1051157407,2008-05-24,02:31:22
39.9742183,116.3274916,0,154.2,39592.1051388889,2008-05-24,02:31:24
39.974425,116.3279383,0,154.2,39592.105162037,2008-05-24,02:31:26
39.9742083,116.3424766,0,157.5,39592.110474537,2008-05-24,02:39:05
39.9739249,116.3424633,0,157.5,39592.1105324074,2008-05-24,02:39:10
39.9738799,116.3424333,0,154.2,39592.1105555556,2008-05-24,02:39:12
39.9737733,116.3424283,0,154.2,39592.1105787037,2008-05-24,02:39:14
39.9735783,116.3422616,0,154.2,39592.1106018518,2008-05-24,02:39:16
39.9734266,116.3421383,0,154.2,39592.110625,2008-05-24,02:39:18
39.9733416,116.3421116,0,154.2,39592.1106481481,2008-05-24,02:39:20
39.97333,116.3421283,0,154.2,39592.1106712963,2008-05-24,02:39:22
39.9733333,116.3421599,0,154.2,39592.1106944444,2008-05-24,02:39:24
39.9733199,116.3421699,0,154.2,39592.1107175926,2008-05-24,02:39:26
39.9732983,116.3421766,0,154.2,39592.1107407407,2008-05-24,02:39:28
39.9732633,116.3421849,0,154.2,39592.1107638889,2008-05-24,02:39:30
39.97319,116.3421899,0,154.2,39592.110787037,2008-05-24,02:39:32
39.9731066,116.342165,0,154.2,39592.1108101852,2008-05-24,02:39:34
39.97299,116.3421683,0,154.2,39592.1108333333,2008-05-24,02:39:36
39.9728633,116.3422,0,154.2,39592.1108564815,2008-05-24,02:39:38
39.9726933,116.3422666,0,154.2,39592.1108796296,2008-05-24,02:39:40
39.9725349,116.3422816,0,154.2,39592.1109027778,2008-05-24,02:39:42
39.9723833,116.3423166,0,154.2,39592.1109259259,2008-05-24,02:39:44
39.9722733,116.3423266,0,154.2,39592.1109490741,2008-05-24,02:39:46
39.9721866,116.3423483,0,154.2,39592.1109722222,2008-05-24,02:39:48
39.9721233,116.3423966,0,154.2,39592.1109953704,2008-05-24,02:39:50
39.9720683,116.3424733,0,154.2,39592.1110185185,2008-05-24,02:39:52
39.9720216,116.3425466,0,154.2,39592.1110416667,2008-05-24,02:39:54
39.9720766,116.3427716,0,154.2,39592.1110648148,2008-05-24,02:39:56
39.9720866,116.3429233,0,154.2,39592.111087963,2008-05-24,02:39:58
39.9720999,116.3430999,0,154.2,39592.1111111111,2008-05-24,02:40:00
39.9720899,116.3433016,0,154.2,39592.1111342593,2008-05-24,02:40:02
39.9721016,116.3435749,0,154.2,39592.1111574074,2008-05-24,02:40:04
39.9721149,116.3439066,0,154.2,39592.1111805556,2008-05-24,02:40:06
39.9721166,116.3443699,0,154.2,39592.1112152778,2008-05-24,02:40:09
39.9721533,116.344715,0,157.5,39592.11125,2008-05-24,02:40:12
39.9720833,116.3448449,0,157.5,39592.1112731481,2008-05-24,02:40:14
39.9720299,116.3449349,0,157.5,39592.1112962963,2008-05-24,02:40:16
39.972,116.3449449,0,157.5,39592.1113194444,2008-05-24,02:40:18
39.9719733,116.3449666,0,157.5,39592.1113425926,2008-05-24,02:40:20
39.9719483,116.3449733,0,157.5,39592.1113657407,2008-05-24,02:40:22
39.97193,116.3449849,0,154.2,39592.1113888889,2008-05-24,02:40:24
39.9719183,116.3449833,0,154.2,39592.111412037,2008-05-24,02:40:26
39.9718933,116.3449766,0,154.2,39592.1114351852,2008-05-24,02:40:28
39.9718616,116.3449783,0,154.2,39592.1114583333,2008-05-24,02:40:30
39.9718483,116.344975,0,154.2,39592.1114814815,2008-05-24,02:40:32
39.9718433,116.3449683,0,154.2,39592.1115046296,2008-05-24,02:40:34
39.9718383,116.3449649,0,154.2,39592.1115277778,2008-05-24,02:40:36
39.9718333,116.344885,0,154.2,39592.1115625,2008-05-24,02:40:39
39.9718333,116.344885,0,154.2,39592.1117708333,2008-05-24,02:40:57
39.9718316,116.3448766,0,154.2,39592.1117939815,2008-05-24,02:40:59
39.9718116,116.3448799,0,154.2,39592.1118171296,2008-05-24,02:41:01
39.9717683,116.3448766,0,154.2,39592.1118402778,2008-05-24,02:41:03
39.9717116,116.3448583,0,154.2,39592.1118634259,2008-05-24,02:41:05
39.971635,116.3448283,0,154.2,39592.1118865741,2008-05-24,02:41:07
39.97155,116.3448116,0,154.2,39592.1119097222,2008-05-24,02:41:09
39.9714549,116.3448049,0,154.2,39592.1119328704,2008-05-24,02:41:11
39.9713599,116.3448083,0,154.2,39592.1119560185,2008-05-24,02:41:13
39.9712649,116.3447983,0,154.2,39592.1119791667,2008-05-24,02:41:15
39.9711883,116.3448066,0,154.2,39592.1120023148,2008-05-24,02:41:17
39.9711183,116.3448233,0,154.2,39592.112025463,2008-05-24,02:41:19
39.9710616,116.344835,0,154.2,39592.1120486111,2008-05-24,02:41:21
39.971,116.3448516,0,154.2,39592.1120717593,2008-05-24,02:41:23
39.970935,116.3448533,0,154.2,39592.1120949074,2008-05-24,02:41:25
39.9708883,116.344855,0,154.2,39592.1121180556,2008-05-24,02:41:27
39.9708549,116.3448266,0,154.2,39592.1121412037,2008-05-24,02:41:29
39.970835,116.3448249,0,154.2,39592.1121643518,2008-05-24,02:41:31
39.9708166,116.3448266,0,154.2,39592.1121875,2008-05-24,02:41:33
39.9707966,116.3448049,0,154.2,39592.1122106481,2008-05-24,02:41:35
39.9707766,116.344765,0,154.2,39592.1122337963,2008-05-24,02:41:37
39.9707616,116.3447049,0,154.2,39592.1122569444,2008-05-24,02:41:39
39.97075,116.3446583,0,154.2,39592.1122800926,2008-05-24,02:41:41
39.9707183,116.3446149,0,154.2,39592.1123032407,2008-05-24,02:41:43
39.9706833,116.3446049,0,154.2,39592.1123263889,2008-05-24,02:41:45
39.9706299,116.3445799,0,154.2,39592.112349537,2008-05-24,02:41:47
39.9705683,116.3445649,0,154.2,39592.1123726852,2008-05-24,02:41:49
39.9704766,116.344575,0,154.2,39592.1123958333,2008-05-24,02:41:51
39.9703933,116.3445799,0,154.2,39592.1124189815,2008-05-24,02:41:53
39.970315,116.3446016,0,154.2,39592.1124421296,2008-05-24,02:41:55
39.9702683,116.3445966,0,154.2,39592.1124652778,2008-05-24,02:41:57
39.9702216,116.3446116,0,154.2,39592.1124884259,2008-05-24,02:41:59
39.970165,116.3445949,0,154.2,39592.1125115741,2008-05-24,02:42:01
39.9700933,116.3446033,0,154.2,39592.1125347222,2008-05-24,02:42:03
39.9699899,116.3445999,0,154.2,39592.1125578704,2008-05-24,02:42:05
39.96988,116.3445916,0,154.2,39592.1125810185,2008-05-24,02:42:07
39.9697766,116.3445833,0,154.2,39592.1126041667,2008-05-24,02:42:09
39.9696649,116.3445666,0,154.2,39592.1126273148,2008-05-24,02:42:11
39.96956,116.3445733,0,154.2,39592.112650463,2008-05-24,02:42:13
39.9694649,116.34459,0,154.2,39592.1126736111,2008-05-24,02:42:15
39.9693616,116.3445799,0,154.2,39592.1126967593,2008-05-24,02:42:17
39.9692533,116.3445766,0,154.2,39592.1127199074,2008-05-24,02:42:19
39.9691816,116.3445949,0,154.2,39592.1127430556,2008-05-24,02:42:21
39.9691183,116.34461,0,154.2,39592.1127662037,2008-05-24,02:42:23
39.9690649,116.3445649,0,154.2,39592.1127893519,2008-05-24,02:42:25
39.969025,116.3445583,0,154.2,39592.1128125,2008-05-24,02:42:27
39.9689883,116.3445433,0,154.2,39592.1128356481,2008-05-24,02:42:29
39.96897,116.3445416,0,154.2,39592.1128587963,2008-05-24,02:42:31
39.9689333,116.3445366,0,154.2,39592.1128819444,2008-05-24,02:42:33
39.9688799,116.3445316,0,154.2,39592.1129050926,2008-05-24,02:42:35
39.968805,116.3445299,0,154.2,39592.1129282407,2008-05-24,02:42:37
39.9687549,116.3445333,0,154.2,39592.1129513889,2008-05-24,02:42:39
39.9686983,116.3445716,0,154.2,39592.112974537,2008-05-24,02:42:41
39.9686566,116.3445516,0,154.2,39592.1129976852,2008-05-24,02:42:43
39.9686233,116.344505,0,154.2,39592.1130208333,2008-05-24,02:42:45
39.9685916,116.3444716,0,154.2,39592.1130439815,2008-05-24,02:42:47
39.96852,116.3444649,0,154.2,39592.1130671296,2008-05-24,02:42:49
39.96844,116.3444383,0,154.2,39592.1130902778,2008-05-24,02:42:51
39.9683066,116.3444383,0,154.2,39592.1131134259,2008-05-24,02:42:53
39.9681883,116.3444333,0,154.2,39592.1131365741,2008-05-24,02:42:55
39.9680616,116.3444199,0,154.2,39592.1131597222,2008-05-24,02:42:57
39.9679249,116.3444099,0,154.2,39592.1131828704,2008-05-24,02:42:59
39.9678083,116.3444083,0,154.2,39592.1132060185,2008-05-24,02:43:01
39.9677183,116.3444066,0,154.2,39592.1132291667,2008-05-24,02:43:03
39.9676483,116.3443933,0,154.2,39592.1132523148,2008-05-24,02:43:05
39.9675766,116.3443749,0,154.2,39592.113275463,2008-05-24,02:43:07
39.9675099,116.3443699,0,154.2,39592.1132986111,2008-05-24,02:43:09
39.9674399,116.3443766,0,154.2,39592.1133217593,2008-05-24,02:43:11
39.9673483,116.3443949,0,154.2,39592.1133449074,2008-05-24,02:43:13
39.9672416,116.3443899,0,154.2,39592.1133680556,2008-05-24,02:43:15
39.9671416,116.3444266,0,154.2,39592.1133912037,2008-05-24,02:43:17
39.9670883,116.3444333,0,150.9,39592.1134143519,2008-05-24,02:43:19
39.9670699,116.3444383,0,154.2,39592.1134375,2008-05-24,02:43:21
39.9670683,116.3444416,0,154.2,39592.1134606482,2008-05-24,02:43:23
39.9670549,116.3444366,0,154.2,39592.1134837963,2008-05-24,02:43:25
39.9670533,116.3444416,0,154.2,39592.1135069444,2008-05-24,02:43:27
39.9670449,116.3444533,0,154.2,39592.1135300926,2008-05-24,02:43:29
39.9670449,116.3444533,0,154.2,39592.1137152778,2008-05-24,02:43:45
39.9670516,116.3444583,0,154.2,39592.1137384259,2008-05-24,02:43:47
39.9670599,116.3444199,0,154.2,39592.1137615741,2008-05-24,02:43:49
39.9670766,116.3443633,0,154.2,39592.1137847222,2008-05-24,02:43:51
39.96709,116.3443216,0,154.2,39592.1138078704,2008-05-24,02:43:53
39.9670999,116.3442683,0,154.2,39592.1138310185,2008-05-24,02:43:55
39.9670966,116.3442516,0,154.2,39592.1138541667,2008-05-24,02:43:57
39.9670849,116.3442649,0,154.2,39592.1138773148,2008-05-24,02:43:59
39.96708,116.3442883,0,154.2,39592.113900463,2008-05-24,02:44:01
39.9670766,116.3442983,0,154.2,39592.1154976852,2008-05-24,02:46:19
39.967065,116.34426,0,154.2,39592.1155208333,2008-05-24,02:46:21
39.96702,116.3442283,0,154.2,39592.1155439815,2008-05-24,02:46:23
39.966965,116.3442116,0,154.2,39592.1155671296,2008-05-24,02:46:25
39.9669083,116.344205,0,154.2,39592.1155902778,2008-05-24,02:46:27
39.9668416,116.3442099,0,154.2,39592.1156134259,2008-05-24,02:46:29
39.9667816,116.3442099,0,154.2,39592.1156365741,2008-05-24,02:46:31
39.9667199,116.3442066,0,154.2,39592.1156597222,2008-05-24,02:46:33
39.966685,116.3442183,0,154.2,39592.1156828704,2008-05-24,02:46:35
39.9666399,116.3442233,0,154.2,39592.1157060185,2008-05-24,02:46:37
39.96659,116.344155,0,154.2,39592.1157291667,2008-05-24,02:46:39
39.9664566,116.3439849,0,154.2,39592.1157638889,2008-05-24,02:46:42
39.9663733,116.3437866,0,154.2,39592.115787037,2008-05-24,02:46:44
39.9663116,116.3435649,0,150.9,39592.1158217593,2008-05-24,02:46:47
39.9662766,116.3434166,0,150.9,39592.1158449074,2008-05-24,02:46:49
39.9662566,116.3432233,0,150.9,39592.1158680556,2008-05-24,02:46:51
39.96625,116.3429933,0,150.9,39592.1158912037,2008-05-24,02:46:53
39.9662366,116.3427683,0,150.9,39592.1159143519,2008-05-24,02:46:55
39.9662166,116.3425266,0,150.9,39592.1159375,2008-05-24,02:46:57
39.9662416,116.3423566,0,150.9,39592.1159606481,2008-05-24,02:46:59
39.9662749,116.3422049,0,150.9,39592.1159837963,2008-05-24,02:47:01
39.9662733,116.3420266,0,150.9,39592.1160069444,2008-05-24,02:47:03
39.9662683,116.341885,0,150.9,39592.1160300926,2008-05-24,02:47:05
39.9662666,116.341745,0,150.9,39592.1160532407,2008-05-24,02:47:07
39.9662716,116.3415916,0,150.9,39592.1160763889,2008-05-24,02:47:09
39.9662749,116.3414583,0,150.9,39592.116099537,2008-05-24,02:47:11
39.96628,116.3412883,0,150.9,39592.1161226852,2008-05-24,02:47:13
39.9663016,116.3410966,0,154.2,39592.1161458333,2008-05-24,02:47:15
39.96632,116.3408799,0,154.2,39592.1161689815,2008-05-24,02:47:17
39.9663299,116.3406033,0,154.2,39592.1161921296,2008-05-24,02:47:19
39.966335,116.3402983,0,154.2,39592.1162152778,2008-05-24,02:47:21
39.9663366,116.3399749,0,154.2,39592.1162384259,2008-05-24,02:47:23
39.9663549,116.3396316,0,154.2,39592.1162615741,2008-05-24,02:47:25
39.9663749,116.3390916,0,157.5,39592.1162962963,2008-05-24,02:47:28
39.9663749,116.3385583,0,157.5,39592.1163310185,2008-05-24,02:47:31
39.9663916,116.3379816,0,157.5,39592.1163657407,2008-05-24,02:47:34
39.9663766,116.3375,0,160.8,39592.116400463,2008-05-24,02:47:37
39.9663783,116.3370266,0,160.8,39592.1164351852,2008-05-24,02:47:40
39.966365,116.3365583,0,164,39592.1164699074,2008-05-24,02:47:43
39.9663583,116.3360966,0,164,39592.1165046296,2008-05-24,02:47:46
39.9663516,116.3356916,0,164,39592.1165393519,2008-05-24,02:47:49
39.9663483,116.3353383,0,164,39592.1165740741,2008-05-24,02:47:52
39.9663466,116.335145,0,164,39592.1165972222,2008-05-24,02:47:54
39.9663549,116.3349999,0,160.8,39592.1166203704,2008-05-24,02:47:56
39.9663566,116.3348799,0,160.8,39592.1166435185,2008-05-24,02:47:58
39.9663599,116.334745,0,160.8,39592.1166666667,2008-05-24,02:48:00
39.9663616,116.3345833,0,157.5,39592.1166898148,2008-05-24,02:48:02
39.9663666,116.3344016,0,157.5,39592.116712963,2008-05-24,02:48:04
39.9663716,116.3341916,0,157.5,39592.1167361111,2008-05-24,02:48:06
39.9663683,116.3339733,0,157.5,39592.1167592593,2008-05-24,02:48:08
39.966365,116.3337516,0,157.5,39592.1167824074,2008-05-24,02:48:10
39.9663516,116.33354,0,160.8,39592.1168055556,2008-05-24,02:48:12
39.9663616,116.3333133,0,157.5,39592.1168287037,2008-05-24,02:48:14
39.9663749,116.3330683,0,154.2,39592.1168518519,2008-05-24,02:48:16
39.9663766,116.3328116,0,150.9,39592.116875,2008-05-24,02:48:18
39.9663683,116.33256,0,147.6,39592.1168981481,2008-05-24,02:48:20
39.9663549,116.3323416,0,147.6,39592.1169212963,2008-05-24,02:48:22
39.9663549,116.3322133,0,141.1,39592.1169444444,2008-05-24,02:48:24
39.9663583,116.3321049,0,134.5,39592.1169675926,2008-05-24,02:48:26
39.9663433,116.3319833,0,134.5,39592.1169907407,2008-05-24,02:48:28
39.9663299,116.3318583,0,134.5,39592.1170138889,2008-05-24,02:48:30
39.9663283,116.3317299,0,134.5,39592.117037037,2008-05-24,02:48:32
39.9662983,116.3315799,0,134.5,39592.1170601852,2008-05-24,02:48:34
39.9662933,116.3313849,0,134.5,39592.1170833333,2008-05-24,02:48:36
39.96628,116.3311799,0,131.2,39592.1171064815,2008-05-24,02:48:38
39.9662816,116.3309499,0,131.2,39592.1171296296,2008-05-24,02:48:40
39.9662849,116.3307466,0,131.2,39592.1171527778,2008-05-24,02:48:42
39.9662933,116.3305599,0,131.2,39592.1171759259,2008-05-24,02:48:44
39.9663083,116.3304133,0,128,39592.1171990741,2008-05-24,02:48:46
39.9663183,116.3303049,0,128,39592.1172222222,2008-05-24,02:48:48
39.9663299,116.3303399,0,124.7,39592.1172453704,2008-05-24,02:48:50
39.9663749,116.3303316,0,124.7,39592.1172685185,2008-05-24,02:48:52
39.9664633,116.3304016,0,124.7,39592.1172916667,2008-05-24,02:48:54
39.9665883,116.3305566,0,124.7,39592.1173148148,2008-05-24,02:48:56
39.9667566,116.3307949,0,124.7,39592.117337963,2008-05-24,02:48:58
