# Supplementary material for: Research on differential privacy protection method based on user tendency
Source: PLoS One. 2023 Oct 26;18(10):e0288823. doi: 10.1371/journal.pone.0288823 (PMC10602288; doi:10.1371/journal.pone.0288823)
Supplement: S5 Data — (ZIP) [file pone.0288823.s005.zip › Data 5-5/153/Trajectory/20080524061504.plt]

Geolife trajectory
WGS 84
Altitude is in Feet
Reserved 3
0,2,255,My Track,0,0,2,8421376
0
39.9814966,116.3077083,0,124.7,39592.260462963,2008-05-24,06:15:04
39.9814983,116.3077116,0,124.7,39592.2606134259,2008-05-24,06:15:17
39.9814983,116.3077116,0,124.7,39592.2607060185,2008-05-24,06:15:25
39.9815,116.3077183,0,124.7,39592.2607291667,2008-05-24,06:15:27
39.9815283,116.3075766,0,131.2,39592.2611921296,2008-05-24,06:16:07
39.9815199,116.3075766,0,131.2,39592.2612152778,2008-05-24,06:16:09
39.9815049,116.3075833,0,131.2,39592.26125,2008-05-24,06:16:12
39.9814966,116.3076033,0,128,39592.2612731481,2008-05-24,06:16:14
39.9814966,116.3076033,0,128,39592.2613194444,2008-05-24,06:16:18
39.9814883,116.3076033,0,128,39592.2613425926,2008-05-24,06:16:20
39.9814833,116.3076133,0,128,39592.2613657407,2008-05-24,06:16:22
39.9814766,116.3076216,0,128,39592.2613888889,2008-05-24,06:16:24
39.9814499,116.3076033,0,128,39592.261412037,2008-05-24,06:16:26
39.981415,116.3075883,0,128,39592.2614351852,2008-05-24,06:16:28
39.9813633,116.3075699,0,128,39592.2614583333,2008-05-24,06:16:30
39.9813433,116.3075733,0,128,39592.2614814815,2008-05-24,06:16:32
39.9813033,116.3075699,0,128,39592.2615046296,2008-05-24,06:16:34
39.9812716,116.3075649,0,128,39592.2615277778,2008-05-24,06:16:36
39.9812616,116.3075766,0,128,39592.2615509259,2008-05-24,06:16:38
39.9812083,116.3075683,0,131.2,39592.2615740741,2008-05-24,06:16:40
39.9811483,116.30756,0,131.2,39592.2615972222,2008-05-24,06:16:42
39.9810883,116.3075533,0,131.2,39592.2616203704,2008-05-24,06:16:44
39.9810283,116.3075549,0,131.2,39592.2616435185,2008-05-24,06:16:46
39.9809683,116.3075633,0,131.2,39592.2616666667,2008-05-24,06:16:48
39.9809283,116.3075749,0,131.2,39592.2616898148,2008-05-24,06:16:50
39.9808516,116.3075666,0,131.2,39592.261712963,2008-05-24,06:16:52
39.9808016,116.30756,0,131.2,39592.2617361111,2008-05-24,06:16:54
39.9807799,116.3075716,0,131.2,39592.2617592593,2008-05-24,06:16:56
39.9807349,116.3075683,0,131.2,39592.2617824074,2008-05-24,06:16:58
39.9807383,116.3075699,0,134.5,39592.2618055556,2008-05-24,06:17:00
39.98077,116.3075433,0,131.2,39592.2618287037,2008-05-24,06:17:02
39.9808283,116.3075049,0,131.2,39592.2618518519,2008-05-24,06:17:04
39.9808183,116.3074733,0,131.2,39592.261875,2008-05-24,06:17:06
39.9807483,116.3073633,0,131.2,39592.2618981482,2008-05-24,06:17:08
39.980755,116.3073049,0,131.2,39592.2619212963,2008-05-24,06:17:10
39.9807416,116.3072549,0,131.2,39592.2619444444,2008-05-24,06:17:12
39.9807183,116.3072049,0,131.2,39592.2619675926,2008-05-24,06:17:14
39.9808199,116.3072249,0,131.2,39592.2620023148,2008-05-24,06:17:17
39.9808716,116.3072449,0,131.2,39592.262025463,2008-05-24,06:17:19
39.981025,116.3073116,0,131.2,39592.2620486111,2008-05-24,06:17:21
39.9811483,116.3073599,0,131.2,39592.2620717593,2008-05-24,06:17:23
39.9812666,116.3073799,0,131.2,39592.2620949074,2008-05-24,06:17:25
39.9813399,116.3073933,0,131.2,39592.2621180556,2008-05-24,06:17:27
39.9813983,116.3073949,0,131.2,39592.2621412037,2008-05-24,06:17:29
39.9814583,116.3073883,0,131.2,39592.2621643519,2008-05-24,06:17:31
39.9814883,116.3073783,0,131.2,39592.2621875,2008-05-24,06:17:33
39.9815366,116.3073866,0,131.2,39592.2622106481,2008-05-24,06:17:35
39.9815866,116.3073799,0,131.2,39592.2622337963,2008-05-24,06:17:37
39.98164,116.3073649,0,131.2,39592.2622569444,2008-05-24,06:17:39
39.9816883,116.3073633,0,131.2,39592.2622800926,2008-05-24,06:17:41
39.9817383,116.3073583,0,131.2,39592.2623032407,2008-05-24,06:17:43
39.9817999,116.3073449,0,131.2,39592.2623263889,2008-05-24,06:17:45
39.981865,116.30732,0,131.2,39592.262349537,2008-05-24,06:17:47
39.9819183,116.3072916,0,131.2,39592.2623726852,2008-05-24,06:17:49
39.98196,116.3072766,0,131.2,39592.2623958333,2008-05-24,06:17:51
39.9819966,116.3072716,0,131.2,39592.2624189815,2008-05-24,06:17:53
39.9820266,116.3072749,0,131.2,39592.2624421296,2008-05-24,06:17:55
39.982045,116.3073,0,131.2,39592.2624652778,2008-05-24,06:17:57
39.9819433,116.3074933,0,131.2,39592.2624884259,2008-05-24,06:17:59
39.98181,116.3077266,0,131.2,39592.2625115741,2008-05-24,06:18:01
39.9817483,116.3078783,0,131.2,39592.2625347222,2008-05-24,06:18:03
39.981725,116.3079633,0,131.2,39592.2625578704,2008-05-24,06:18:05
39.98168,116.3080916,0,134.5,39592.2625810185,2008-05-24,06:18:07
39.98165,116.3081616,0,134.5,39592.2626041667,2008-05-24,06:18:09
39.9816216,116.3082549,0,134.5,39592.2626273148,2008-05-24,06:18:11
39.9816316,116.3081783,0,134.5,39592.262650463,2008-05-24,06:18:13
39.98158,116.3082333,0,134.5,39592.2626736111,2008-05-24,06:18:15
39.9815683,116.3082549,0,134.5,39592.2626967593,2008-05-24,06:18:17
39.9815116,116.3083166,0,134.5,39592.2627199074,2008-05-24,06:18:19
39.98144,116.3083899,0,134.5,39592.2627430556,2008-05-24,06:18:21
39.9813666,116.308455,0,134.5,39592.2627662037,2008-05-24,06:18:23
39.9812833,116.30847,0,134.5,39592.2627893519,2008-05-24,06:18:25
39.9811066,116.3084533,0,134.5,39592.2628125,2008-05-24,06:18:27
39.9810049,116.3084083,0,134.5,39592.2628356481,2008-05-24,06:18:29
39.9809233,116.3083466,0,134.5,39592.2628587963,2008-05-24,06:18:31
39.9808683,116.3083399,0,134.5,39592.2628819444,2008-05-24,06:18:33
39.9808383,116.3083549,0,134.5,39592.2629050926,2008-05-24,06:18:35
39.98081,116.3083533,0,134.5,39592.2629282407,2008-05-24,06:18:37
39.9807683,116.3083399,0,134.5,39592.262962963,2008-05-24,06:18:40
39.9807683,116.3083399,0,134.5,39592.2631597222,2008-05-24,06:18:57
39.9807683,116.3083416,0,134.5,39592.2631828704,2008-05-24,06:18:59
39.9807799,116.3083416,0,134.5,39592.2632060185,2008-05-24,06:19:01
39.9807683,116.3083316,0,134.5,39592.2632291667,2008-05-24,06:19:03
39.9807599,116.3083383,0,134.5,39592.2632523148,2008-05-24,06:19:05
39.980755,116.3083516,0,134.5,39592.263275463,2008-05-24,06:19:07
39.9807649,116.3083699,0,134.5,39592.2632986111,2008-05-24,06:19:09
39.9807433,116.3083699,0,134.5,39592.2634027778,2008-05-24,06:19:18
39.9807199,116.3083699,0,134.5,39592.2634259259,2008-05-24,06:19:20
39.9806983,116.3083749,0,134.5,39592.2634490741,2008-05-24,06:19:22
39.9806933,116.30838,0,134.5,39592.2634722222,2008-05-24,06:19:24
39.9807083,116.3084066,0,134.5,39592.2634953704,2008-05-24,06:19:26
39.98074,116.30842,0,134.5,39592.2635185185,2008-05-24,06:19:28
39.98077,116.3084249,0,134.5,39592.2635416667,2008-05-24,06:19:30
39.9808049,116.3084283,0,134.5,39592.2635648148,2008-05-24,06:19:32
39.9808183,116.3084316,0,134.5,39592.263587963,2008-05-24,06:19:34
39.9808366,116.3084233,0,134.5,39592.2636111111,2008-05-24,06:19:36
39.9808416,116.3084266,0,134.5,39592.2640046296,2008-05-24,06:20:10
39.9808483,116.3084249,0,134.5,39592.2640277778,2008-05-24,06:20:12
39.9808383,116.3084266,0,134.5,39592.2648263889,2008-05-24,06:21:21
39.9808349,116.3084233,0,134.5,39592.2651736111,2008-05-24,06:21:51
39.9808349,116.3084233,0,134.5,39592.2655208333,2008-05-24,06:22:21
39.9808349,116.3084216,0,134.5,39592.2655439815,2008-05-24,06:22:23
39.9808499,116.3084166,0,134.5,39592.2655671296,2008-05-24,06:22:25
39.9808516,116.3084216,0,134.5,39592.2655902778,2008-05-24,06:22:27
39.98084,116.3084283,0,134.5,39592.2658101852,2008-05-24,06:22:46
39.9808283,116.3084316,0,134.5,39592.2658449074,2008-05-24,06:22:49
39.9808183,116.3084299,0,134.5,39592.2658680556,2008-05-24,06:22:51
39.9807783,116.3085316,0,134.5,39592.2658912037,2008-05-24,06:22:53
39.9807499,116.3086749,0,134.5,39592.2659143518,2008-05-24,06:22:55
39.9807049,116.3087816,0,134.5,39592.2659375,2008-05-24,06:22:57
39.9807433,116.3088683,0,134.5,39592.2659606481,2008-05-24,06:22:59
39.98074,116.3089583,0,134.5,39592.2659837963,2008-05-24,06:23:01
39.9807533,116.3090583,0,134.5,39592.2660069444,2008-05-24,06:23:03
39.980675,116.3092066,0,134.5,39592.2660300926,2008-05-24,06:23:05
39.9806316,116.309345,0,134.5,39592.2660532407,2008-05-24,06:23:07
39.980605,116.3094616,0,134.5,39592.2660763889,2008-05-24,06:23:09
39.9805099,116.309585,0,134.5,39592.266099537,2008-05-24,06:23:11
39.9804416,116.3096266,0,134.5,39592.2661226852,2008-05-24,06:23:13
39.9804166,116.3096599,0,134.5,39592.2661458333,2008-05-24,06:23:15
39.9804033,116.3095449,0,134.5,39592.2661689815,2008-05-24,06:23:17
39.9804849,116.3095016,0,134.5,39592.2661921296,2008-05-24,06:23:19
39.9804999,116.3095333,0,134.5,39592.2662152778,2008-05-24,06:23:21
39.9805383,116.3095033,0,134.5,39592.2662384259,2008-05-24,06:23:23
39.9805483,116.3094733,0,134.5,39592.2662615741,2008-05-24,06:23:25
39.9805283,116.3095216,0,134.5,39592.2662847222,2008-05-24,06:23:27
39.9805233,116.3094833,0,134.5,39592.2663078704,2008-05-24,06:23:29
39.9805483,116.3093816,0,134.5,39592.2663425926,2008-05-24,06:23:32
39.980535,116.3093416,0,134.5,39592.2663657407,2008-05-24,06:23:34
39.9805466,116.3093216,0,134.5,39592.2663888889,2008-05-24,06:23:36
39.98052,116.3092883,0,134.5,39592.266412037,2008-05-24,06:23:38
39.9805833,116.3093366,0,137.8,39592.2664351852,2008-05-24,06:23:40
39.9805866,116.3092949,0,137.8,39592.2664583333,2008-05-24,06:23:42
39.9805866,116.3092316,0,137.8,39592.2664814815,2008-05-24,06:23:44
39.9806033,116.309205,0,137.8,39592.2665046296,2008-05-24,06:23:46
39.9806283,116.30915,0,137.8,39592.2665277778,2008-05-24,06:23:48
39.9806499,116.3090683,0,137.8,39592.2665509259,2008-05-24,06:23:50
39.9806416,116.3089516,0,137.8,39592.2665740741,2008-05-24,06:23:52
39.9806383,116.3088266,0,137.8,39592.2665972222,2008-05-24,06:23:54
39.9806383,116.3087583,0,137.8,39592.2666203704,2008-05-24,06:23:56
39.9806566,116.3087333,0,137.8,39592.2666435185,2008-05-24,06:23:58
39.9806533,116.3087433,0,137.8,39592.2666666667,2008-05-24,06:24:00
39.9806466,116.3087216,0,137.8,39592.2666898148,2008-05-24,06:24:02
39.9806249,116.3087199,0,137.8,39592.266712963,2008-05-24,06:24:04
39.9806199,116.3087316,0,137.8,39592.2667361111,2008-05-24,06:24:06
39.9805949,116.30875,0,137.8,39592.2667592593,2008-05-24,06:24:08
39.980585,116.3087416,0,137.8,39592.2667824074,2008-05-24,06:24:10
39.9805416,116.3087666,0,137.8,39592.2668055556,2008-05-24,06:24:12
39.9805983,116.3087466,0,137.8,39592.2668402778,2008-05-24,06:24:15
39.9805983,116.3087566,0,137.8,39592.2669212963,2008-05-24,06:24:22
39.9806033,116.3087533,0,137.8,39592.2669444444,2008-05-24,06:24:24
39.980615,116.3087483,0,137.8,39592.2669675926,2008-05-24,06:24:26
39.9806416,116.3087433,0,137.8,39592.2669907407,2008-05-24,06:24:28
39.9806766,116.3087433,0,137.8,39592.2670138889,2008-05-24,06:24:30
39.9807366,116.3087466,0,141.1,39592.267037037,2008-05-24,06:24:32
39.98074,116.3087466,0,141.1,39592.2670601852,2008-05-24,06:24:34
39.9807616,116.3087383,0,141.1,39592.2670833333,2008-05-24,06:24:36
39.9807766,116.3087449,0,141.1,39592.2671064815,2008-05-24,06:24:38
39.980815,116.3087766,0,141.1,39592.2671296296,2008-05-24,06:24:40
39.980855,116.3086216,0,141.1,39592.2685300926,2008-05-24,06:26:41
39.98081,116.3086183,0,141.1,39592.268587963,2008-05-24,06:26:46
39.9808066,116.3085949,0,141.1,39592.2686111111,2008-05-24,06:26:48
39.9807616,116.3085533,0,141.1,39592.2686342593,2008-05-24,06:26:50
39.9807216,116.3085149,0,141.1,39592.2686574074,2008-05-24,06:26:52
39.9806716,116.30852,0,141.1,39592.2686805556,2008-05-24,06:26:54
39.9806133,116.3085216,0,141.1,39592.2687037037,2008-05-24,06:26:56
39.9804549,116.308695,0,141.1,39592.2688310185,2008-05-24,06:27:07
39.9804516,116.3086666,0,141.1,39592.2688541667,2008-05-24,06:27:09
39.9804533,116.3086499,0,141.1,39592.2688773148,2008-05-24,06:27:11
39.9804233,116.3086283,0,141.1,39592.268900463,2008-05-24,06:27:13
39.9804033,116.30861,0,141.1,39592.2689236111,2008-05-24,06:27:15
39.9803733,116.3086299,0,141.1,39592.2689467593,2008-05-24,06:27:17
39.9803683,116.3086299,0,141.1,39592.2689699074,2008-05-24,06:27:19
39.9803599,116.3086349,0,141.1,39592.2689930556,2008-05-24,06:27:21
39.9803983,116.308575,0,141.1,39592.2690162037,2008-05-24,06:27:23
39.9803849,116.3086016,0,141.1,39592.269224537,2008-05-24,06:27:41
39.9803933,116.3085883,0,141.1,39592.2692708333,2008-05-24,06:27:45
39.9804283,116.3086183,0,141.1,39592.2693055556,2008-05-24,06:27:48
39.9804366,116.3086183,0,141.1,39592.2693287037,2008-05-24,06:27:50
39.9804516,116.3086033,0,141.1,39592.2693518519,2008-05-24,06:27:52
39.9804333,116.3085999,0,141.1,39592.269375,2008-05-24,06:27:54
39.9804583,116.3085916,0,141.1,39592.2700115741,2008-05-24,06:28:49
39.9804566,116.308575,0,141.1,39592.2700347222,2008-05-24,06:28:51
39.9804566,116.3085666,0,141.1,39592.2700578704,2008-05-24,06:28:53
39.9805233,116.3084999,0,141.1,39592.2707407407,2008-05-24,06:29:52
39.9805883,116.3084416,0,141.1,39592.2707638889,2008-05-24,06:29:54
39.9806216,116.3084083,0,141.1,39592.270787037,2008-05-24,06:29:56
39.9806266,116.3084016,0,141.1,39592.2708101852,2008-05-24,06:29:58
39.980645,116.3083883,0,141.1,39592.2708333333,2008-05-24,06:30:00
39.9806199,116.3084249,0,141.1,39592.2708564815,2008-05-24,06:30:02
39.9806133,116.3084616,0,141.1,39592.2709259259,2008-05-24,06:30:08
39.9806199,116.3084583,0,141.1,39592.2709490741,2008-05-24,06:30:10
39.9806333,116.3084583,0,141.1,39592.2709722222,2008-05-24,06:30:12
39.9806333,116.3084583,0,141.1,39592.2710300926,2008-05-24,06:30:17
39.98063,116.308455,0,141.1,39592.2710532407,2008-05-24,06:30:19
39.9806399,116.3084533,0,141.1,39592.2710763889,2008-05-24,06:30:21
39.9806566,116.3084566,0,141.1,39592.271099537,2008-05-24,06:30:23
39.9806683,116.3084516,0,141.1,39592.2711226852,2008-05-24,06:30:25
39.9806883,116.3084566,0,141.1,39592.2711458333,2008-05-24,06:30:27
39.9807016,116.308455,0,141.1,39592.2711689815,2008-05-24,06:30:29
39.9806983,116.3084433,0,141.1,39592.2711921296,2008-05-24,06:30:31
39.9806899,116.3084283,0,141.1,39592.27125,2008-05-24,06:30:36
39.9806816,116.308415,0,141.1,39592.2712731481,2008-05-24,06:30:38
39.980675,116.3084116,0,141.1,39592.2712962963,2008-05-24,06:30:40
39.9806783,116.3084066,0,141.1,39592.2713194444,2008-05-24,06:30:42
39.9806933,116.3084066,0,141.1,39592.2713425926,2008-05-24,06:30:44
39.9807349,116.3084216,0,141.1,39592.2713657407,2008-05-24,06:30:46
39.9807383,116.3084433,0,141.1,39592.2713888889,2008-05-24,06:30:48
39.9807033,116.3084099,0,141.1,39592.271412037,2008-05-24,06:30:50
39.9807049,116.3084233,0,141.1,39592.2714351852,2008-05-24,06:30:52
39.9807,116.3084316,0,141.1,39592.2714930556,2008-05-24,06:30:57
39.9807083,116.3084333,0,141.1,39592.2715162037,2008-05-24,06:30:59
39.9806816,116.30842,0,141.1,39592.2715509259,2008-05-24,06:31:02
39.9806899,116.3084866,0,141.1,39592.2715740741,2008-05-24,06:31:04
39.9806816,116.3085783,0,144.4,39592.2715972222,2008-05-24,06:31:06
39.9807216,116.3086566,0,144.4,39592.2716203704,2008-05-24,06:31:08
39.9807333,116.3087383,0,144.4,39592.2716435185,2008-05-24,06:31:10
39.9807966,116.3088049,0,144.4,39592.2716666667,2008-05-24,06:31:12
39.980885,116.3088833,0,144.4,39592.2716898148,2008-05-24,06:31:14
39.9809183,116.3089516,0,144.4,39592.271712963,2008-05-24,06:31:16
39.9809833,116.3089999,0,144.4,39592.2717361111,2008-05-24,06:31:18
39.9810083,116.3090549,0,144.4,39592.2717592593,2008-05-24,06:31:20
39.9810516,116.3091166,0,144.4,39592.2717824074,2008-05-24,06:31:22
39.9810999,116.3092133,0,144.4,39592.2718055556,2008-05-24,06:31:24
39.9811433,116.3092799,0,144.4,39592.2718287037,2008-05-24,06:31:26
39.9811816,116.3093283,0,144.4,39592.2718518519,2008-05-24,06:31:28
39.9812066,116.3093433,0,144.4,39592.271875,2008-05-24,06:31:30
39.98123,116.3093716,0,144.4,39592.2718981481,2008-05-24,06:31:32
39.981235,116.3094016,0,144.4,39592.2719212963,2008-05-24,06:31:34
39.981275,116.3094333,0,144.4,39592.2719444444,2008-05-24,06:31:36
39.9813016,116.3094733,0,147.6,39592.2719675926,2008-05-24,06:31:38
39.9812949,116.3095166,0,147.6,39592.2719907407,2008-05-24,06:31:40
39.9813183,116.3095233,0,147.6,39592.2720138889,2008-05-24,06:31:42
39.981315,116.3095466,0,147.6,39592.272037037,2008-05-24,06:31:44
39.9812133,116.30962,0,147.6,39592.2720833333,2008-05-24,06:31:48
39.9810483,116.3098616,0,147.6,39592.2722222222,2008-05-24,06:32:00
39.9810433,116.3098866,0,147.6,39592.2722453704,2008-05-24,06:32:02
39.9810416,116.3098983,0,147.6,39592.2722685185,2008-05-24,06:32:04
39.981025,116.3099099,0,147.6,39592.2722916667,2008-05-24,06:32:06
39.9809999,116.3099316,0,147.6,39592.2723148148,2008-05-24,06:32:08
39.9809233,116.3099716,0,147.6,39592.2724421296,2008-05-24,06:32:19
39.9809633,116.3099583,0,147.6,39592.2724652778,2008-05-24,06:32:21
39.9809966,116.3099583,0,147.6,39592.2724884259,2008-05-24,06:32:23
39.9810166,116.3099483,0,147.6,39592.2725115741,2008-05-24,06:32:25
39.9810433,116.3099449,0,147.6,39592.2725347222,2008-05-24,06:32:27
39.9810583,116.3099533,0,147.6,39592.2725578704,2008-05-24,06:32:29
39.9810683,116.3099566,0,147.6,39592.2725810185,2008-05-24,06:32:31
39.9810683,116.3099799,0,147.6,39592.2726041667,2008-05-24,06:32:33
39.9810783,116.3099983,0,147.6,39592.2726273148,2008-05-24,06:32:35
39.9810783,116.3100149,0,147.6,39592.272650463,2008-05-24,06:32:37
39.9810783,116.3100366,0,147.6,39592.2726736111,2008-05-24,06:32:39
39.9810683,116.3100666,0,150.9,39592.2726967593,2008-05-24,06:32:41
39.9810449,116.3100966,0,150.9,39592.2727199074,2008-05-24,06:32:43
39.981025,116.3101216,0,150.9,39592.2727430556,2008-05-24,06:32:45
39.9810333,116.3101533,0,150.9,39592.2727662037,2008-05-24,06:32:47
39.9810483,116.3101599,0,150.9,39592.2727893519,2008-05-24,06:32:49
39.9810399,116.3101716,0,150.9,39592.2728125,2008-05-24,06:32:51
39.9810183,116.3101883,0,150.9,39592.2728356481,2008-05-24,06:32:53
39.9810183,116.3101766,0,150.9,39592.2728587963,2008-05-24,06:32:55
39.9810033,116.3101533,0,150.9,39592.2728819444,2008-05-24,06:32:57
39.9809816,116.3101349,0,150.9,39592.2729050926,2008-05-24,06:32:59
39.980965,116.3101199,0,150.9,39592.2729282407,2008-05-24,06:33:01
39.9809383,116.3100899,0,150.9,39592.2729513889,2008-05-24,06:33:03
39.9809199,116.310075,0,150.9,39592.272974537,2008-05-24,06:33:05
39.9808999,116.3100633,0,150.9,39592.2729976852,2008-05-24,06:33:07
39.9808749,116.3100416,0,150.9,39592.2730208333,2008-05-24,06:33:09
39.9808616,116.3100199,0,150.9,39592.2730439815,2008-05-24,06:33:11
39.9808299,116.3099999,0,150.9,39592.2730671296,2008-05-24,06:33:13
39.9808066,116.3099916,0,150.9,39592.2730902778,2008-05-24,06:33:15
39.9807816,116.3099799,0,150.9,39592.2731134259,2008-05-24,06:33:17
39.9807566,116.3099616,0,150.9,39592.2731365741,2008-05-24,06:33:19
39.98074,116.3099483,0,150.9,39592.2731597222,2008-05-24,06:33:21
39.9807133,116.3099316,0,150.9,39592.2731828704,2008-05-24,06:33:23
39.9806949,116.3099233,0,150.9,39592.2732060185,2008-05-24,06:33:25
39.9806666,116.3099033,0,150.9,39592.2732291667,2008-05-24,06:33:27
39.9806266,116.3098749,0,150.9,39592.2732523148,2008-05-24,06:33:29
39.9805966,116.3098533,0,150.9,39592.273275463,2008-05-24,06:33:31
39.9805766,116.3098449,0,150.9,39592.2732986111,2008-05-24,06:33:33
39.9805583,116.3098433,0,150.9,39592.2733217593,2008-05-24,06:33:35
39.9805416,116.3098449,0,150.9,39592.2733449074,2008-05-24,06:33:37
39.9805183,116.3098349,0,150.9,39592.2733680556,2008-05-24,06:33:39
39.9804799,116.3098016,0,150.9,39592.2733912037,2008-05-24,06:33:41
39.9804299,116.309745,0,150.9,39592.2734143519,2008-05-24,06:33:43
39.980395,116.3097166,0,150.9,39592.2734375,2008-05-24,06:33:45
39.9803783,116.3097116,0,150.9,39592.2734606481,2008-05-24,06:33:47
39.9803466,116.3096733,0,150.9,39592.2734837963,2008-05-24,06:33:49
39.9803399,116.3096883,0,150.9,39592.2735069444,2008-05-24,06:33:51
39.9803316,116.30969,0,150.9,39592.2735300926,2008-05-24,06:33:53
39.98032,116.3096866,0,150.9,39592.2735532407,2008-05-24,06:33:55
39.9803016,116.309675,0,150.9,39592.2735763889,2008-05-24,06:33:57
39.9802416,116.3096016,0,150.9,39592.273599537,2008-05-24,06:33:59
39.9801983,116.3095449,0,150.9,39592.2736226852,2008-05-24,06:34:01
39.98017,116.3095083,0,150.9,39592.2736458333,2008-05-24,06:34:03
39.980155,116.3094949,0,150.9,39592.2736689815,2008-05-24,06:34:05
39.9801716,116.3095366,0,150.9,39592.2736921296,2008-05-24,06:34:07
39.9802366,116.3096466,0,150.9,39592.2737152778,2008-05-24,06:34:09
39.98025,116.3096783,0,147.6,39592.2737384259,2008-05-24,06:34:11
39.9802449,116.3096799,0,147.6,39592.2737615741,2008-05-24,06:34:13
39.980225,116.3096683,0,147.6,39592.2737847222,2008-05-24,06:34:15
39.9802033,116.3096683,0,147.6,39592.2738078704,2008-05-24,06:34:17
39.9801716,116.3096533,0,147.6,39592.2738310185,2008-05-24,06:34:19
39.9801316,116.3096249,0,147.6,39592.2738541667,2008-05-24,06:34:21
39.9800983,116.309605,0,147.6,39592.2738773148,2008-05-24,06:34:23
39.9800749,116.3096033,0,147.6,39592.273900463,2008-05-24,06:34:25
39.9800566,116.3096166,0,147.6,39592.2739236111,2008-05-24,06:34:27
39.9800516,116.30964,0,147.6,39592.2739467593,2008-05-24,06:34:29
39.9800416,116.3096383,0,147.6,39592.2739699074,2008-05-24,06:34:31
39.9800199,116.3096033,0,147.6,39592.2741435185,2008-05-24,06:34:46
39.980015,116.3096166,0,147.6,39592.2741666667,2008-05-24,06:34:48
39.9800033,116.3096299,0,144.4,39592.2741898148,2008-05-24,06:34:50
39.9799883,116.30964,0,144.4,39592.274212963,2008-05-24,06:34:52
39.979955,116.3096116,0,144.4,39592.2742361111,2008-05-24,06:34:54
39.9799383,116.3096066,0,144.4,39592.2742592593,2008-05-24,06:34:56
39.9799166,116.3095916,0,144.4,39592.2742824074,2008-05-24,06:34:58
39.9798883,116.3095666,0,144.4,39592.2743055556,2008-05-24,06:35:00
39.9798666,116.30955,0,144.4,39592.2743287037,2008-05-24,06:35:02
39.9798466,116.3095333,0,144.4,39592.2743518518,2008-05-24,06:35:04
39.9798266,116.3095183,0,144.4,39592.274375,2008-05-24,06:35:06
39.9798083,116.3095016,0,144.4,39592.2743981481,2008-05-24,06:35:08
39.97979,116.3094933,0,144.4,39592.2744212963,2008-05-24,06:35:10
39.9797699,116.3094783,0,147.6,39592.2744444444,2008-05-24,06:35:12
39.9797566,116.3094699,0,147.6,39592.2744675926,2008-05-24,06:35:14
39.9797433,116.3094666,0,147.6,39592.2744907407,2008-05-24,06:35:16
39.9797266,116.309445,0,150.9,39592.2745138889,2008-05-24,06:35:18
39.9797083,116.3094133,0,154.2,39592.274537037,2008-05-24,06:35:20
39.9796966,116.3094083,0,157.5,39592.2745601852,2008-05-24,06:35:22
39.97968,116.3093849,0,160.8,39592.2745833333,2008-05-24,06:35:24
39.9796616,116.3093683,0,164,39592.2746064815,2008-05-24,06:35:26
39.9796483,116.3093683,0,170.6,39592.2746296296,2008-05-24,06:35:28
39.9796699,116.3094516,0,187,39592.2746527778,2008-05-24,06:35:30
39.9796683,116.3094916,0,196.9,39592.2746759259,2008-05-24,06:35:32
39.9796883,116.3095649,0,216.5,39592.2746990741,2008-05-24,06:35:34
39.9796983,116.3096249,0,236.2,39592.2747222222,2008-05-24,06:35:36
39.9797099,116.3096499,0,259.2,39592.2747453704,2008-05-24,06:35:38
39.9797166,116.3097066,0,272.3,39592.2747685185,2008-05-24,06:35:40
39.9797066,116.3097133,0,282.2,39592.2747916667,2008-05-24,06:35:42
39.9796983,116.3096999,0,295.3,39592.2748148148,2008-05-24,06:35:44
39.9796983,116.3097399,0,292,39592.274837963,2008-05-24,06:35:46
39.9797016,116.3097933,0,292,39592.2748611111,2008-05-24,06:35:48
39.9796933,116.3098049,0,295.3,39592.2748842593,2008-05-24,06:35:50
39.9796783,116.3097933,0,301.8,39592.2749074074,2008-05-24,06:35:52
39.9796616,116.3097883,0,308.4,39592.2749305556,2008-05-24,06:35:54
39.9796549,116.3098216,0,308.4,39592.2749537037,2008-05-24,06:35:56
39.9796616,116.3099116,0,305.1,39592.2749768518,2008-05-24,06:35:58
39.9796666,116.3099866,0,301.8,39592.275,2008-05-24,06:36:00
39.97966,116.3100416,0,301.8,39592.2750231481,2008-05-24,06:36:02
39.9796433,116.3100416,0,298.6,39592.2750462963,2008-05-24,06:36:04
39.9796216,116.3100333,0,298.6,39592.2750694444,2008-05-24,06:36:06
39.979595,116.3099949,0,305.1,39592.2750925926,2008-05-24,06:36:08
39.9795733,116.3099633,0,315,39592.2751157407,2008-05-24,06:36:10
39.9795549,116.3099616,0,318.2,39592.2751388889,2008-05-24,06:36:12
39.9795466,116.3099799,0,328.1,39592.275162037,2008-05-24,06:36:14
39.9795333,116.3099966,0,331.4,39592.2751851852,2008-05-24,06:36:16
39.979535,116.3100549,0,328.1,39592.2752083333,2008-05-24,06:36:18
39.9795416,116.3101083,0,328.1,39592.2752314815,2008-05-24,06:36:20
39.979535,116.3101466,0,331.4,39592.2752546296,2008-05-24,06:36:22
39.9795283,116.3101899,0,328.1,39592.2752777778,2008-05-24,06:36:24
39.9795216,116.3102049,0,331.4,39592.2753009259,2008-05-24,06:36:26
39.97952,116.3102433,0,337.9,39592.2753240741,2008-05-24,06:36:28
39.9795166,116.3102816,0,351,39592.2753472222,2008-05-24,06:36:30
39.9795016,116.310305,0,351,39592.2753703704,2008-05-24,06:36:32
39.9794516,116.3102983,0,334.6,39592.2753935185,2008-05-24,06:36:34
39.9794033,116.310285,0,321.5,39592.2754166667,2008-05-24,06:36:36
39.9793649,116.3102833,0,311.7,39592.2754398148,2008-05-24,06:36:38
39.97933,116.3102883,0,308.4,39592.275462963,2008-05-24,06:36:40
39.9792899,116.3102733,0,295.3,39592.2754861111,2008-05-24,06:36:42
39.9792516,116.3102549,0,288.7,39592.2755092593,2008-05-24,06:36:44
39.9792183,116.310235,0,285.4,39592.2755324074,2008-05-24,06:36:46
39.97919,116.3102083,0,282.2,39592.2755555556,2008-05-24,06:36:48
39.9791649,116.3101833,0,282.2,39592.2755787037,2008-05-24,06:36:50
39.9791366,116.3101616,0,278.9,39592.2756018518,2008-05-24,06:36:52
39.9791016,116.3101416,0,278.9,39592.275625,2008-05-24,06:36:54
39.9790616,116.3101366,0,278.9,39592.2756481481,2008-05-24,06:36:56
39.9790233,116.3101349,0,278.9,39592.2756712963,2008-05-24,06:36:58
39.9789933,116.3101333,0,278.9,39592.2756944444,2008-05-24,06:37:00
39.97896,116.3101249,0,278.9,39592.2757175926,2008-05-24,06:37:02
39.9789266,116.3101233,0,278.9,39592.2757407407,2008-05-24,06:37:04
39.9788983,116.3101249,0,278.9,39592.2757638889,2008-05-24,06:37:06
39.9788699,116.3101383,0,275.6,39592.275787037,2008-05-24,06:37:08
39.9788416,116.3101466,0,275.6,39592.2758101852,2008-05-24,06:37:10
39.9788166,116.3101549,0,272.3,39592.2758333333,2008-05-24,06:37:12
39.9787999,116.3101566,0,272.3,39592.2758564815,2008-05-24,06:37:14
39.9787849,116.310165,0,272.3,39592.2758796296,2008-05-24,06:37:16
39.9787733,116.3101816,0,272.3,39592.2759027778,2008-05-24,06:37:18
39.9787566,116.3101916,0,272.3,39592.2759259259,2008-05-24,06:37:20
39.978755,116.3102333,0,278.9,39592.2759490741,2008-05-24,06:37:22
39.97874,116.3102333,0,278.9,39592.2759722222,2008-05-24,06:37:24
39.9787199,116.3102299,0,278.9,39592.2759953704,2008-05-24,06:37:26
39.9787066,116.3102233,0,278.9,39592.2760185185,2008-05-24,06:37:28
39.9786933,116.3102216,0,278.9,39592.2760416667,2008-05-24,06:37:30
39.9786833,116.3102333,0,282.2,39592.2760648148,2008-05-24,06:37:32
39.9786716,116.3102399,0,282.2,39592.276087963,2008-05-24,06:37:34
39.9786583,116.3102366,0,282.2,39592.2761111111,2008-05-24,06:37:36
39.9786383,116.3102416,0,282.2,39592.2761342593,2008-05-24,06:37:38
39.9786233,116.3102433,0,282.2,39592.2761574074,2008-05-24,06:37:40
39.9786116,116.3102683,0,282.2,39592.2761805556,2008-05-24,06:37:42
39.9786,116.3102883,0,282.2,39592.2762037037,2008-05-24,06:37:44
39.9785899,116.3103083,0,278.9,39592.2762268518,2008-05-24,06:37:46
39.9785783,116.3103266,0,278.9,39592.27625,2008-05-24,06:37:48
39.9785666,116.3103466,0,278.9,39592.2762731481,2008-05-24,06:37:50
39.978545,116.3103383,0,278.9,39592.2762962963,2008-05-24,06:37:52
39.97853,116.3103366,0,278.9,39592.2763194444,2008-05-24,06:37:54
39.9785099,116.3103233,0,275.6,39592.2763425926,2008-05-24,06:37:56
39.9784916,116.3103249,0,275.6,39592.2763657407,2008-05-24,06:37:58
39.9784766,116.3103416,0,272.3,39592.2763888889,2008-05-24,06:38:00
39.9784633,116.3103599,0,272.3,39592.276412037,2008-05-24,06:38:02
39.978445,116.3103666,0,269,39592.2764351852,2008-05-24,06:38:04
39.9784349,116.3103583,0,272.3,39592.2764583333,2008-05-24,06:38:06
39.9784133,116.3103533,0,269,39592.2764814815,2008-05-24,06:38:08
39.9783966,116.3103649,0,269,39592.2765046296,2008-05-24,06:38:10
39.9783766,116.3103683,0,272.3,39592.2765277778,2008-05-24,06:38:12
39.9783616,116.3103683,0,275.6,39592.2765509259,2008-05-24,06:38:14
39.9783433,116.3103699,0,282.2,39592.2765740741,2008-05-24,06:38:16
39.9783183,116.3103499,0,282.2,39592.2765972222,2008-05-24,06:38:18
39.9782883,116.3103433,0,282.2,39592.2766203704,2008-05-24,06:38:20
39.978265,116.3103533,0,282.2,39592.2766435185,2008-05-24,06:38:22
39.9782399,116.3103683,0,275.6,39592.2766666667,2008-05-24,06:38:24
39.9782166,116.3103716,0,269,39592.2766898148,2008-05-24,06:38:26
39.9782016,116.3103733,0,262.5,39592.276712963,2008-05-24,06:38:28
39.9781833,116.3103833,0,262.5,39592.2767361111,2008-05-24,06:38:30
39.9781666,116.3103983,0,262.5,39592.2767592593,2008-05-24,06:38:32
39.9781399,116.3104033,0,262.5,39592.2767824074,2008-05-24,06:38:34
39.9781166,116.3104166,0,262.5,39592.2768055556,2008-05-24,06:38:36
39.9780833,116.3104066,0,259.2,39592.2768287037,2008-05-24,06:38:38
39.9780449,116.31039,0,255.9,39592.2768518519,2008-05-24,06:38:40
39.9780066,116.3103649,0,249.3,39592.276875,2008-05-24,06:38:42
39.9779683,116.3103283,0,246.1,39592.2768981481,2008-05-24,06:38:44
39.9779533,116.31034,0,246.1,39592.2769212963,2008-05-24,06:38:46
39.9779583,116.3103616,0,239.5,39592.2769444444,2008-05-24,06:38:48
39.9779466,116.310375,0,236.2,39592.2769675926,2008-05-24,06:38:50
39.9779416,116.310375,0,232.9,39592.2769907407,2008-05-24,06:38:52
39.97794,116.3103799,0,229.7,39592.2770138889,2008-05-24,06:38:54
39.9779283,116.3103816,0,226.4,39592.277037037,2008-05-24,06:38:56
39.9779166,116.3103816,0,223.1,39592.2770601852,2008-05-24,06:38:58
39.9778783,116.31039,0,223.1,39592.2770833333,2008-05-24,06:39:00
39.97787,116.3104049,0,219.8,39592.2771064815,2008-05-24,06:39:02
39.9778649,116.3104116,0,219.8,39592.2771296296,2008-05-24,06:39:04
39.9778449,116.3104116,0,216.5,39592.2771527778,2008-05-24,06:39:06
39.977815,116.3104283,0,216.5,39592.2771759259,2008-05-24,06:39:08
39.977785,116.3104349,0,216.5,39592.2771990741,2008-05-24,06:39:10
39.97776,116.3104416,0,216.5,39592.2772222222,2008-05-24,06:39:12
39.9777383,116.3104416,0,216.5,39592.2772453704,2008-05-24,06:39:14
39.9777099,116.31044,0,216.5,39592.2772685185,2008-05-24,06:39:16
39.9776883,116.3104416,0,216.5,39592.2772916667,2008-05-24,06:39:18
39.9776583,116.3104383,0,216.5,39592.2773148148,2008-05-24,06:39:20
39.9776283,116.3104299,0,216.5,39592.277337963,2008-05-24,06:39:22
39.9775983,116.3104199,0,216.5,39592.2773611111,2008-05-24,06:39:24
39.9775766,116.3104166,0,219.8,39592.2773842593,2008-05-24,06:39:26
39.97755,116.3104133,0,219.8,39592.2774074074,2008-05-24,06:39:28
39.9775233,116.3104033,0,219.8,39592.2774305556,2008-05-24,06:39:30
39.9774966,116.3104016,0,219.8,39592.2774537037,2008-05-24,06:39:32
39.97748,116.3104016,0,219.8,39592.2774768519,2008-05-24,06:39:34
39.9774699,116.3103483,0,210,39592.2775,2008-05-24,06:39:36
39.977465,116.3103283,0,206.7,39592.2775231482,2008-05-24,06:39:38
39.9774633,116.3103283,0,206.7,39592.2775462963,2008-05-24,06:39:40
39.9774633,116.3103299,0,210,39592.2775694444,2008-05-24,06:39:42
39.9774449,116.3103366,0,206.7,39592.2775925926,2008-05-24,06:39:44
39.9774333,116.3103416,0,210,39592.2776157407,2008-05-24,06:39:46
39.9774266,116.3103383,0,213.3,39592.2776388889,2008-05-24,06:39:48
39.9774233,116.3103466,0,216.5,39592.277662037,2008-05-24,06:39:50
39.9774216,116.3103466,0,216.5,39592.2776851852,2008-05-24,06:39:52
39.9773999,116.3103466,0,216.5,39592.2777083333,2008-05-24,06:39:54
39.9773966,116.3103599,0,216.5,39592.2777314815,2008-05-24,06:39:56
39.977395,116.3103716,0,216.5,39592.2777546296,2008-05-24,06:39:58
39.9774249,116.31039,0,223.1,39592.2777777778,2008-05-24,06:40:00
39.9774149,116.3103866,0,226.4,39592.2778009259,2008-05-24,06:40:02
39.9775366,116.310445,0,242.8,39592.2778240741,2008-05-24,06:40:04
39.9775716,116.3104783,0,249.3,39592.2778472222,2008-05-24,06:40:06
39.9775383,116.3104316,0,255.9,39592.2778703704,2008-05-24,06:40:08
39.9775166,116.3103949,0,262.5,39592.2778935185,2008-05-24,06:40:10
39.9774483,116.3102883,0,262.5,39592.2779166667,2008-05-24,06:40:12
39.97734,116.3101599,0,265.7,39592.2779398148,2008-05-24,06:40:14
39.9772866,116.3101149,0,269,39592.277962963,2008-05-24,06:40:16
39.9772616,116.3101049,0,269,39592.2779861111,2008-05-24,06:40:18
39.9772183,116.310075,0,272.3,39592.2780092593,2008-05-24,06:40:20
39.9772366,116.3100833,0,275.6,39592.2780324074,2008-05-24,06:40:22
39.9772066,116.3100383,0,285.4,39592.2780555556,2008-05-24,06:40:24
39.9772033,116.3100183,0,295.3,39592.2780787037,2008-05-24,06:40:26
39.9771833,116.3099883,0,301.8,39592.2781018519,2008-05-24,06:40:28
39.97717,116.3099583,0,308.4,39592.278125,2008-05-24,06:40:30
39.9771649,116.3099816,0,305.1,39592.2781481481,2008-05-24,06:40:32
39.9771216,116.3099999,0,305.1,39592.2781712963,2008-05-24,06:40:34
39.9770933,116.3100649,0,305.1,39592.2782060185,2008-05-24,06:40:37
39.9770383,116.3100549,0,298.6,39592.2782291667,2008-05-24,06:40:39
39.9770066,116.3101166,0,298.6,39592.2783564815,2008-05-24,06:40:50
39.977,116.3101166,0,301.8,39592.2784143519,2008-05-24,06:40:55
39.9769916,116.3101199,0,301.8,39592.2788078704,2008-05-24,06:41:29
39.9769916,116.3101199,0,301.8,39592.2788194444,2008-05-24,06:41:30
39.9769833,116.3101249,0,301.8,39592.2788425926,2008-05-24,06:41:32
39.97697,116.3101266,0,301.8,39592.2788657407,2008-05-24,06:41:34
39.9769499,116.3101116,0,301.8,39592.2788888889,2008-05-24,06:41:36
39.9769499,116.3101116,0,301.8,39592.2789583333,2008-05-24,06:41:42
39.9769416,116.3101183,0,301.8,39592.2789814815,2008-05-24,06:41:44
39.9769233,116.3101199,0,301.8,39592.2790046296,2008-05-24,06:41:46
39.9768983,116.3100983,0,301.8,39592.2790277778,2008-05-24,06:41:48
39.9768733,116.3100733,0,301.8,39592.2790509259,2008-05-24,06:41:50
39.9768433,116.3100316,0,301.8,39592.2790740741,2008-05-24,06:41:52
39.9768183,116.3100133,0,301.8,39592.2790972222,2008-05-24,06:41:54
39.9767949,116.3099883,0,301.8,39592.2791203704,2008-05-24,06:41:56
39.9767783,116.3099999,0,301.8,39592.2791435185,2008-05-24,06:41:58
39.9767666,116.3100283,0,305.1,39592.2791666667,2008-05-24,06:42:00
39.9767666,116.3100966,0,305.1,39592.2791898148,2008-05-24,06:42:02
39.9767566,116.3101316,0,308.4,39592.279212963,2008-05-24,06:42:04
39.9767483,116.3101516,0,321.5,39592.2792361111,2008-05-24,06:42:06
39.9767283,116.310145,0,324.8,39592.2792592593,2008-05-24,06:42:08
39.9767166,116.3101616,0,331.4,39592.2792824074,2008-05-24,06:42:10
39.976705,116.3101783,0,334.6,39592.2793171296,2008-05-24,06:42:13
39.976695,116.3101883,0,334.6,39592.2793402778,2008-05-24,06:42:15
39.9766833,116.3102016,0,334.6,39592.2793634259,2008-05-24,06:42:17
39.9766766,116.3102199,0,334.6,39592.2793865741,2008-05-24,06:42:19
39.9766583,116.3102716,0,337.9,39592.2794444444,2008-05-24,06:42:24
39.9765933,116.3102983,0,341.2,39592.2797453704,2008-05-24,06:42:50
39.9765983,116.3103216,0,341.2,39592.2797685185,2008-05-24,06:42:52
39.9765999,116.3103883,0,341.2,39592.2797916667,2008-05-24,06:42:54
39.9765833,116.3104349,0,341.2,39592.2798148148,2008-05-24,06:42:56
39.9765783,116.3104999,0,341.2,39592.279837963,2008-05-24,06:42:58
39.9765583,116.310515,0,341.2,39592.2798611111,2008-05-24,06:43:00
39.9765416,116.3105416,0,341.2,39592.2798842593,2008-05-24,06:43:02
39.9765183,116.3105783,0,341.2,39592.2799884259,2008-05-24,06:43:11
39.9765049,116.3105833,0,341.2,39592.2800115741,2008-05-24,06:43:13
39.9764866,116.3105916,0,341.2,39592.2800347222,2008-05-24,06:43:15
39.9764666,116.3106166,0,341.2,39592.2800578704,2008-05-24,06:43:17
39.9764349,116.3106633,0,341.2,39592.2800810185,2008-05-24,06:43:19
39.9764233,116.3106583,0,341.2,39592.2801041667,2008-05-24,06:43:21
39.9764049,116.3106833,0,341.2,39592.2801273148,2008-05-24,06:43:23
39.976385,116.3107066,0,337.9,39592.280150463,2008-05-24,06:43:25
39.9763683,116.31072,0,337.9,39592.2801736111,2008-05-24,06:43:27
39.9763516,116.3107366,0,337.9,39592.2801967593,2008-05-24,06:43:29
39.9763366,116.310755,0,334.6,39592.2802199074,2008-05-24,06:43:31
39.976315,116.3107799,0,334.6,39592.2802546296,2008-05-24,06:43:34
39.9762949,116.3108066,0,334.6,39592.2802777778,2008-05-24,06:43:36
39.9762766,116.3108266,0,334.6,39592.2803009259,2008-05-24,06:43:38
39.9762566,116.3108416,0,334.6,39592.2803240741,2008-05-24,06:43:40
39.9762366,116.3108566,0,331.4,39592.2803472222,2008-05-24,06:43:42
39.976215,116.3108716,0,331.4,39592.2803703704,2008-05-24,06:43:44
39.9761933,116.3108866,0,331.4,39592.2803935185,2008-05-24,06:43:46
39.9761699,116.310895,0,331.4,39592.2804166667,2008-05-24,06:43:48
39.9761466,116.3109033,0,328.1,39592.2804398148,2008-05-24,06:43:50
39.9761233,116.3109083,0,331.4,39592.280462963,2008-05-24,06:43:52
39.9760999,116.3109266,0,328.1,39592.2804861111,2008-05-24,06:43:54
39.976075,116.3109366,0,328.1,39592.2805092593,2008-05-24,06:43:56
39.9760549,116.3109449,0,328.1,39592.2805324074,2008-05-24,06:43:58
39.9760366,116.3109566,0,324.8,39592.2805555556,2008-05-24,06:44:00
39.97602,116.3109666,0,321.5,39592.2805787037,2008-05-24,06:44:02
39.9759983,116.3109716,0,318.2,39592.2806018519,2008-05-24,06:44:04
39.9759699,116.3109766,0,324.8,39592.280625,2008-05-24,06:44:06
39.97595,116.3109833,0,321.5,39592.2806481481,2008-05-24,06:44:08
39.9759299,116.3109899,0,321.5,39592.2806712963,2008-05-24,06:44:10
39.97591,116.3110016,0,318.2,39592.2806944444,2008-05-24,06:44:12
39.9758899,116.3110283,0,315,39592.2807175926,2008-05-24,06:44:14
39.975865,116.3110499,0,315,39592.2807407407,2008-05-24,06:44:16
39.975835,116.3110533,0,315,39592.2807638889,2008-05-24,06:44:18
39.9758116,116.3110483,0,311.7,39592.280787037,2008-05-24,06:44:20
39.9757816,116.3110499,0,311.7,39592.2808101852,2008-05-24,06:44:22
39.97574,116.3110383,0,311.7,39592.2808333333,2008-05-24,06:44:24
39.9757066,116.3110566,0,311.7,39592.2808564815,2008-05-24,06:44:26
39.97567,116.31109,0,311.7,39592.2808796296,2008-05-24,06:44:28
39.9756383,116.3110766,0,311.7,39592.2809027778,2008-05-24,06:44:30
39.9756083,116.3110766,0,311.7,39592.2809259259,2008-05-24,06:44:32
39.9755749,116.31107,0,311.7,39592.2809490741,2008-05-24,06:44:34
39.9755433,116.3110766,0,311.7,39592.2809722222,2008-05-24,06:44:36
39.9755133,116.3110816,0,311.7,39592.2809953704,2008-05-24,06:44:38
39.9754766,116.3111066,0,311.7,39592.2810185185,2008-05-24,06:44:40
39.9754499,116.3111116,0,311.7,39592.2810416667,2008-05-24,06:44:42
39.9754233,116.311125,0,311.7,39592.2810648148,2008-05-24,06:44:44
39.9753983,116.3111333,0,311.7,39592.281087963,2008-05-24,06:44:46
39.975375,116.3111466,0,311.7,39592.2811111111,2008-05-24,06:44:48
39.9753516,116.3111483,0,311.7,39592.2811342593,2008-05-24,06:44:50
39.975335,116.3111416,0,311.7,39592.2811574074,2008-05-24,06:44:52
39.9753183,116.3111533,0,311.7,39592.2811805556,2008-05-24,06:44:54
39.9753016,116.3111683,0,311.7,39592.2812037037,2008-05-24,06:44:56
39.9752999,116.3111966,0,315,39592.2812268519,2008-05-24,06:44:58
39.9752866,116.3112033,0,311.7,39592.28125,2008-05-24,06:45:00
39.9752849,116.3112033,0,308.4,39592.2812731481,2008-05-24,06:45:02
39.9752766,116.3112033,0,305.1,39592.2812962963,2008-05-24,06:45:04
39.9752566,116.3112216,0,305.1,39592.2813194444,2008-05-24,06:45:06
39.9752333,116.3112399,0,305.1,39592.2813425926,2008-05-24,06:45:08
39.9752033,116.3112833,0,305.1,39592.2813657407,2008-05-24,06:45:10
39.9751999,116.3112549,0,301.8,39592.2813888889,2008-05-24,06:45:12
39.9751983,116.3112499,0,298.6,39592.281412037,2008-05-24,06:45:14
39.9751933,116.3112416,0,295.3,39592.2814351852,2008-05-24,06:45:16
39.97519,116.3111933,0,292,39592.2814583333,2008-05-24,06:45:18
39.9751683,116.311195,0,292,39592.2814814815,2008-05-24,06:45:20
39.9751383,116.3112116,0,288.7,39592.2815046296,2008-05-24,06:45:22
39.9751016,116.3112399,0,288.7,39592.2815277778,2008-05-24,06:45:24
39.9750616,116.3112766,0,288.7,39592.2815509259,2008-05-24,06:45:26
39.9750216,116.3113333,0,285.4,39592.2815740741,2008-05-24,06:45:28
39.975,116.3113366,0,285.4,39592.2815972222,2008-05-24,06:45:30
39.9749916,116.3113483,0,282.2,39592.2816203704,2008-05-24,06:45:32
39.9749716,116.3113533,0,282.2,39592.2816435185,2008-05-24,06:45:34
39.9749599,116.3113683,0,278.9,39592.2816666667,2008-05-24,06:45:36
39.9749366,116.3113733,0,278.9,39592.2816898148,2008-05-24,06:45:38
39.9749133,116.3113816,0,278.9,39592.281712963,2008-05-24,06:45:40
39.9748949,116.3113716,0,278.9,39592.2817361111,2008-05-24,06:45:42
39.9748716,116.3113616,0,278.9,39592.2817592593,2008-05-24,06:45:44
39.9748483,116.3113583,0,278.9,39592.2817824074,2008-05-24,06:45:46
39.9748233,116.3113599,0,275.6,39592.2818055556,2008-05-24,06:45:48
39.9747966,116.3113666,0,278.9,39592.2818287037,2008-05-24,06:45:50
39.9747716,116.3113666,0,278.9,39592.2818518518,2008-05-24,06:45:52
39.9747433,116.3113749,0,278.9,39592.281875,2008-05-24,06:45:54
39.9747166,116.3113766,0,278.9,39592.2818981481,2008-05-24,06:45:56
39.9746916,116.3113783,0,278.9,39592.2819212963,2008-05-24,06:45:58
39.9746683,116.3113666,0,278.9,39592.2819444444,2008-05-24,06:46:00
39.9746416,116.3113633,0,278.9,39592.2819675926,2008-05-24,06:46:02
39.9746166,116.31137,0,278.9,39592.2819907407,2008-05-24,06:46:04
39.97459,116.3113649,0,278.9,39592.2820138889,2008-05-24,06:46:06
39.9745683,116.3113666,0,275.6,39592.282037037,2008-05-24,06:46:08
39.9745483,116.3113533,0,275.6,39592.2820601852,2008-05-24,06:46:10
39.9745283,116.3113466,0,275.6,39592.2820833333,2008-05-24,06:46:12
39.9745233,116.3113266,0,272.3,39592.2821064815,2008-05-24,06:46:14
39.9745233,116.3113216,0,269,39592.2821296296,2008-05-24,06:46:16
39.9745249,116.3113299,0,265.7,39592.2821527778,2008-05-24,06:46:18
39.9745183,116.3113166,0,262.5,39592.2821759259,2008-05-24,06:46:20
39.9745066,116.3112866,0,259.2,39592.2821990741,2008-05-24,06:46:22
39.9744933,116.3112733,0,252.6,39592.2822222222,2008-05-24,06:46:24
39.97448,116.3112699,0,249.3,39592.2822453704,2008-05-24,06:46:26
39.9744633,116.3112683,0,246.1,39592.2822685185,2008-05-24,06:46:28
39.9744466,116.3112633,0,242.8,39592.2822916667,2008-05-24,06:46:30
39.9744383,116.3112633,0,239.5,39592.2823148148,2008-05-24,06:46:32
39.9744383,116.3112633,0,239.5,39592.2828009259,2008-05-24,06:47:14
39.9744466,116.3112633,0,232.9,39592.2828240741,2008-05-24,06:47:16
39.9744466,116.3113049,0,232.9,39592.2828587963,2008-05-24,06:47:19
39.9744516,116.311335,0,232.9,39592.2828819444,2008-05-24,06:47:21
39.9744566,116.3113666,0,232.9,39592.2829050926,2008-05-24,06:47:23
39.9744616,116.3113983,0,232.9,39592.2829282407,2008-05-24,06:47:25
39.9744699,116.3114299,0,232.9,39592.2829513889,2008-05-24,06:47:27
39.9744816,116.3114599,0,232.9,39592.282974537,2008-05-24,06:47:29
39.97449,116.31149,0,232.9,39592.2829976852,2008-05-24,06:47:31
39.9745099,116.3115299,0,232.9,39592.2830208333,2008-05-24,06:47:33
39.9745166,116.3115683,0,232.9,39592.2830439815,2008-05-24,06:47:35
39.9745316,116.3116049,0,232.9,39592.2830671296,2008-05-24,06:47:37
39.974545,116.3116416,0,236.2,39592.2830902778,2008-05-24,06:47:39
39.97456,116.3116766,0,236.2,39592.2831134259,2008-05-24,06:47:41
39.9745699,116.3117116,0,236.2,39592.2831365741,2008-05-24,06:47:43
39.9745766,116.3117416,0,236.2,39592.2831597222,2008-05-24,06:47:45
39.9745799,116.3117633,0,232.9,39592.2832175926,2008-05-24,06:47:50
39.9745849,116.3117899,0,232.9,39592.2832407407,2008-05-24,06:47:52
39.9745883,116.31182,0,232.9,39592.2832638889,2008-05-24,06:47:54
39.9745916,116.3118499,0,232.9,39592.283287037,2008-05-24,06:47:56
39.9746099,116.3118849,0,232.9,39592.2833101852,2008-05-24,06:47:58
39.9746266,116.3119183,0,232.9,39592.2833333333,2008-05-24,06:48:00
39.9746583,116.31196,0,232.9,39592.2833564815,2008-05-24,06:48:02
39.9746733,116.3119933,0,232.9,39592.2833796296,2008-05-24,06:48:04
39.9747016,116.3120316,0,232.9,39592.2834027778,2008-05-24,06:48:06
39.9747333,116.3120666,0,232.9,39592.2834259259,2008-05-24,06:48:08
39.9747199,116.3120983,0,232.9,39592.2834490741,2008-05-24,06:48:10
39.9747,116.3121216,0,232.9,39592.2834722222,2008-05-24,06:48:12
39.9746833,116.312135,0,229.7,39592.2834953704,2008-05-24,06:48:14
39.9746583,116.3121516,0,229.7,39592.2835185185,2008-05-24,06:48:16
39.974635,116.3121516,0,229.7,39592.2835532407,2008-05-24,06:48:19
39.9746316,116.3121799,0,229.7,39592.2835763889,2008-05-24,06:48:21
39.9746433,116.3122099,0,229.7,39592.283599537,2008-05-24,06:48:23
39.9746366,116.3122299,0,229.7,39592.2836226852,2008-05-24,06:48:25
39.9746333,116.31224,0,229.7,39592.2836458333,2008-05-24,06:48:27
39.974635,116.3122566,0,229.7,39592.2836689815,2008-05-24,06:48:29
39.9746499,116.3122716,0,229.7,39592.2836921296,2008-05-24,06:48:31
39.9746783,116.3123283,0,229.7,39592.2837152778,2008-05-24,06:48:33
39.9746866,116.3123549,0,229.7,39592.2837384259,2008-05-24,06:48:35
39.9746966,116.3123899,0,229.7,39592.2837615741,2008-05-24,06:48:37
39.9747233,116.3124433,0,229.7,39592.2837847222,2008-05-24,06:48:39
39.9747366,116.31247,0,229.7,39592.2838078704,2008-05-24,06:48:41
39.9747316,116.3124883,0,229.7,39592.2838310185,2008-05-24,06:48:43
39.9747266,116.3125166,0,229.7,39592.2838541667,2008-05-24,06:48:45
39.9747283,116.3125583,0,229.7,39592.2838773148,2008-05-24,06:48:47
39.9747233,116.3125949,0,229.7,39592.283900463,2008-05-24,06:48:49
39.9747183,116.3126333,0,229.7,39592.2839236111,2008-05-24,06:48:51
39.9747199,116.3126716,0,229.7,39592.2839467593,2008-05-24,06:48:53
39.97473,116.3127116,0,229.7,39592.2839699074,2008-05-24,06:48:55
39.9747466,116.3127566,0,229.7,39592.2839930556,2008-05-24,06:48:57
39.9747633,116.3128033,0,229.7,39592.2840162037,2008-05-24,06:48:59
39.9747666,116.3128316,0,229.7,39592.2840393518,2008-05-24,06:49:01
39.97477,116.3128616,0,229.7,39592.2840625,2008-05-24,06:49:03
39.9748066,116.3128799,0,229.7,39592.2840856481,2008-05-24,06:49:05
39.9748483,116.3129216,0,229.7,39592.2841087963,2008-05-24,06:49:07
39.9748833,116.3129249,0,229.7,39592.2841319444,2008-05-24,06:49:09
39.97491,116.3129299,0,232.9,39592.2841550926,2008-05-24,06:49:11
39.9749383,116.3129349,0,232.9,39592.2841782407,2008-05-24,06:49:13
39.9749766,116.3129466,0,232.9,39592.2842013889,2008-05-24,06:49:15
39.974995,116.3129766,0,232.9,39592.284224537,2008-05-24,06:49:17
39.9749916,116.3129866,0,232.9,39592.2842476852,2008-05-24,06:49:19
39.9749916,116.312975,0,236.2,39592.2842708333,2008-05-24,06:49:21
39.9750999,116.3131199,0,236.2,39592.2842939815,2008-05-24,06:49:23
39.97512,116.3131699,0,236.2,39592.2843171296,2008-05-24,06:49:25
39.9751449,116.3131683,0,239.5,39592.2843402778,2008-05-24,06:49:27
39.9751583,116.3132333,0,239.5,39592.2843634259,2008-05-24,06:49:29
39.9751599,116.3132683,0,239.5,39592.2843865741,2008-05-24,06:49:31
39.97514,116.3132883,0,239.5,39592.2844097222,2008-05-24,06:49:33
39.9751166,116.31327,0,239.5,39592.2844328704,2008-05-24,06:49:35
39.9751366,116.3132983,0,242.8,39592.2844560185,2008-05-24,06:49:37
39.9751383,116.3133216,0,242.8,39592.2844791667,2008-05-24,06:49:39
39.9751549,116.3133416,0,242.8,39592.2845023148,2008-05-24,06:49:41
39.97515,116.3133566,0,242.8,39592.284525463,2008-05-24,06:49:43
39.9751433,116.3133733,0,242.8,39592.2845486111,2008-05-24,06:49:45
39.9751316,116.3133866,0,242.8,39592.2845717593,2008-05-24,06:49:47
39.9751083,116.3134033,0,242.8,39592.2845949074,2008-05-24,06:49:49
39.97508,116.3134133,0,242.8,39592.2846180556,2008-05-24,06:49:51
39.975025,116.3133966,0,242.8,39592.2846412037,2008-05-24,06:49:53
39.9751083,116.3149583,0,246.1,39592.2865740741,2008-05-24,06:52:40
39.9751783,116.3153066,0,246.1,39592.2866087963,2008-05-24,06:52:43
39.9750116,116.3175083,0,246.1,39592.2868287037,2008-05-24,06:53:02
39.9750433,116.3176766,0,246.1,39592.2868518519,2008-05-24,06:53:04
39.9750366,116.3178333,0,246.1,39592.286875,2008-05-24,06:53:06
39.9750683,116.3179766,0,246.1,39592.2868981481,2008-05-24,06:53:08
39.9750983,116.3180983,0,249.3,39592.2869212963,2008-05-24,06:53:10
39.9751166,116.3181933,0,249.3,39592.2869444444,2008-05-24,06:53:12
39.9751166,116.3182483,0,249.3,39592.2869675926,2008-05-24,06:53:14
39.9751066,116.3182783,0,249.3,39592.2869907407,2008-05-24,06:53:16
39.9750349,116.3186899,0,249.3,39592.2872106481,2008-05-24,06:53:35
39.9750583,116.3187916,0,249.3,39592.2872337963,2008-05-24,06:53:37
39.9750583,116.3189416,0,249.3,39592.2872569444,2008-05-24,06:53:39
39.9750766,116.3190616,0,249.3,39592.2872800926,2008-05-24,06:53:41
39.9750833,116.319135,0,249.3,39592.2873032407,2008-05-24,06:53:43
39.9750883,116.3191966,0,249.3,39592.2873263889,2008-05-24,06:53:45
39.9750899,116.3192499,0,249.3,39592.287349537,2008-05-24,06:53:47
39.9750916,116.3193066,0,249.3,39592.2873726852,2008-05-24,06:53:49
39.9750899,116.3193749,0,249.3,39592.2873958333,2008-05-24,06:53:51
39.975095,116.319485,0,252.6,39592.2874189815,2008-05-24,06:53:53
39.9750983,116.3196183,0,252.6,39592.2874421296,2008-05-24,06:53:55
39.975095,116.3197799,0,252.6,39592.2874652778,2008-05-24,06:53:57
39.9751333,116.3200633,0,252.6,39592.2874884259,2008-05-24,06:53:59
39.9751366,116.3202683,0,252.6,39592.2875115741,2008-05-24,06:54:01
39.9751416,116.3204566,0,252.6,39592.2875347222,2008-05-24,06:54:03
39.9751416,116.3206233,0,252.6,39592.2875578704,2008-05-24,06:54:05
39.9751383,116.32076,0,252.6,39592.2875810185,2008-05-24,06:54:07
39.97515,116.3208466,0,252.6,39592.2876041667,2008-05-24,06:54:09
39.9751516,116.320845,0,252.6,39592.2876273148,2008-05-24,06:54:11
39.9751516,116.320845,0,252.6,39592.2879050926,2008-05-24,06:54:35
39.9751549,116.3208433,0,252.6,39592.2879282407,2008-05-24,06:54:37
39.9751549,116.3209016,0,252.6,39592.2879513889,2008-05-24,06:54:39
39.9751666,116.321005,0,252.6,39592.287974537,2008-05-24,06:54:41
39.9751749,116.3211416,0,252.6,39592.2879976852,2008-05-24,06:54:43
39.9751883,116.3213033,0,252.6,39592.2880208333,2008-05-24,06:54:45
39.975195,116.3214866,0,252.6,39592.2880439815,2008-05-24,06:54:47
39.9752033,116.3216866,0,252.6,39592.2880671296,2008-05-24,06:54:49
39.9752066,116.321895,0,252.6,39592.2880902778,2008-05-24,06:54:51
39.9752133,116.3221449,0,252.6,39592.2881134259,2008-05-24,06:54:53
39.9752166,116.3223899,0,252.6,39592.2881365741,2008-05-24,06:54:55
39.97522,116.3226366,0,252.6,39592.2881597222,2008-05-24,06:54:57
39.9752216,116.3228999,0,249.3,39592.2881828704,2008-05-24,06:54:59
39.9752283,116.3231749,0,249.3,39592.2882060185,2008-05-24,06:55:01
39.9752399,116.3236033,0,249.3,39592.2882407407,2008-05-24,06:55:04
39.97525,116.3240516,0,246.1,39592.288275463,2008-05-24,06:55:07
39.97526,116.3245466,0,246.1,39592.2883101852,2008-05-24,06:55:10
39.9752716,116.3250166,0,242.8,39592.2883449074,2008-05-24,06:55:13
39.97528,116.3254666,0,239.5,39592.2883796296,2008-05-24,06:55:16
39.9752716,116.3258916,0,242.8,39592.2884143519,2008-05-24,06:55:19
39.9752816,116.3262966,0,242.8,39592.2884490741,2008-05-24,06:55:22
39.9752683,116.3265349,0,239.5,39592.2884722222,2008-05-24,06:55:24
39.9752449,116.3267249,0,239.5,39592.2884953704,2008-05-24,06:55:26
39.9752383,116.3268633,0,239.5,39592.2885185185,2008-05-24,06:55:28
39.9752383,116.3269483,0,239.5,39592.2885416667,2008-05-24,06:55:30
39.9752266,116.3269683,0,236.2,39592.2885648148,2008-05-24,06:55:32
39.9752533,116.3269716,0,236.2,39592.288599537,2008-05-24,06:55:35
39.9753083,116.3269699,0,239.5,39592.2886226852,2008-05-24,06:55:37
39.9753633,116.3270033,0,239.5,39592.2886458333,2008-05-24,06:55:39
39.9751066,116.3268083,0,239.5,39592.2888194444,2008-05-24,06:55:54
39.97505,116.3268366,0,236.2,39592.2888425926,2008-05-24,06:55:56
39.9750149,116.3268316,0,236.2,39592.2889699074,2008-05-24,06:56:07
39.9750066,116.3268366,0,236.2,39592.2889930556,2008-05-24,06:56:09
39.9746016,116.3268016,0,232.9,39592.2895949074,2008-05-24,06:57:01
39.9750216,116.3269449,0,232.9,39592.2896180556,2008-05-24,06:57:03
39.9750916,116.3268983,0,232.9,39592.2896412037,2008-05-24,06:57:05
39.9751283,116.3269183,0,236.2,39592.2896643518,2008-05-24,06:57:07
39.9751633,116.3269383,0,236.2,39592.2896875,2008-05-24,06:57:09
39.97518,116.326925,0,236.2,39592.2897106481,2008-05-24,06:57:11
39.9751783,116.326905,0,236.2,39592.2898148148,2008-05-24,06:57:20
39.9751683,116.3269449,0,236.2,39592.289837963,2008-05-24,06:57:22
39.9751616,116.3270133,0,236.2,39592.2898611111,2008-05-24,06:57:24
39.9751733,116.3271433,0,236.2,39592.2898842593,2008-05-24,06:57:26
39.9751766,116.3273149,0,236.2,39592.2899074074,2008-05-24,06:57:28
39.9751733,116.3275033,0,236.2,39592.2899305556,2008-05-24,06:57:30
39.9751816,116.3277216,0,236.2,39592.2899537037,2008-05-24,06:57:32
39.9751783,116.3279533,0,236.2,39592.2899768518,2008-05-24,06:57:34
39.97518,116.3281783,0,236.2,39592.29,2008-05-24,06:57:36
39.9751849,116.3284133,0,236.2,39592.2900231481,2008-05-24,06:57:38
39.9751783,116.3286416,0,236.2,39592.2900462963,2008-05-24,06:57:40
39.9751599,116.3288433,0,236.2,39592.2900694444,2008-05-24,06:57:42
39.97514,116.329,0,236.2,39592.2900925926,2008-05-24,06:57:44
39.9751266,116.3291199,0,236.2,39592.2901157407,2008-05-24,06:57:46
39.9751066,116.3291783,0,236.2,39592.2901388889,2008-05-24,06:57:48
39.97511,116.3292216,0,236.2,39592.290162037,2008-05-24,06:57:50
39.9750966,116.3292583,0,236.2,39592.2901851852,2008-05-24,06:57:52
39.975095,116.3292816,0,236.2,39592.2902083333,2008-05-24,06:57:54
39.975095,116.3292983,0,236.2,39592.2902314815,2008-05-24,06:57:56
39.9751049,116.3293233,0,236.2,39592.2902546296,2008-05-24,06:57:58
39.9750966,116.3293549,0,236.2,39592.2902777778,2008-05-24,06:58:00
39.9750883,116.3294316,0,236.2,39592.2903009259,2008-05-24,06:58:02
39.9751149,116.329525,0,236.2,39592.2903240741,2008-05-24,06:58:04
39.9751483,116.3296183,0,236.2,39592.2903472222,2008-05-24,06:58:06
39.9751916,116.3296633,0,236.2,39592.2903703704,2008-05-24,06:58:08
39.9752033,116.3297133,0,236.2,39592.2903935185,2008-05-24,06:58:10
39.9752149,116.3297583,0,236.2,39592.2904166667,2008-05-24,06:58:12
39.9752166,116.329785,0,236.2,39592.2904398148,2008-05-24,06:58:14
39.9752149,116.3297966,0,232.9,39592.290462963,2008-05-24,06:58:16
39.975195,116.3297899,0,232.9,39592.2904861111,2008-05-24,06:58:18
39.97515,116.3297899,0,232.9,39592.2905092593,2008-05-24,06:58:20
39.9750716,116.3297333,0,232.9,39592.2905324074,2008-05-24,06:58:22
39.9750083,116.3296816,0,232.9,39592.2905555556,2008-05-24,06:58:24
39.9749866,116.329665,0,232.9,39592.2905787037,2008-05-24,06:58:26
39.9749783,116.3296433,0,232.9,39592.2906018518,2008-05-24,06:58:28
39.9749716,116.3296249,0,232.9,39592.290625,2008-05-24,06:58:30
39.9749816,116.32961,0,232.9,39592.2906597222,2008-05-24,06:58:33
39.97498,116.3295883,0,232.9,39592.2906828704,2008-05-24,06:58:35
39.9749616,116.3295533,0,232.9,39592.2907060185,2008-05-24,06:58:37
39.97494,116.3295283,0,232.9,39592.2907291667,2008-05-24,06:58:39
39.9749299,116.3295066,0,232.9,39592.2907523148,2008-05-24,06:58:41
39.9749266,116.329455,0,229.7,39592.290775463,2008-05-24,06:58:43
39.9749433,116.3294016,0,229.7,39592.2907986111,2008-05-24,06:58:45
39.9749449,116.3293466,0,229.7,39592.2908217593,2008-05-24,06:58:47
39.9749716,116.3293049,0,229.7,39592.2908449074,2008-05-24,06:58:49
39.9749733,116.3292849,0,229.7,39592.2908680556,2008-05-24,06:58:51
39.9749766,116.3292633,0,229.7,39592.2908912037,2008-05-24,06:58:53
39.9749566,116.3292583,0,229.7,39592.2909143518,2008-05-24,06:58:55
39.9749599,116.3292633,0,229.7,39592.2909375,2008-05-24,06:58:57
39.9749716,116.3292566,0,229.7,39592.2909606481,2008-05-24,06:58:59
39.9749666,116.3292416,0,229.7,39592.2909837963,2008-05-24,06:59:01
39.9749816,116.3292333,0,229.7,39592.2910069444,2008-05-24,06:59:03
39.97501,116.3292166,0,226.4,39592.2910300926,2008-05-24,06:59:05
39.9750316,116.3291966,0,226.4,39592.2910532407,2008-05-24,06:59:07
39.9752633,116.3293749,0,213.3,39592.2926967593,2008-05-24,07:01:29
39.9752616,116.3294116,0,213.3,39592.2927199074,2008-05-24,07:01:31
39.9752616,116.3294499,0,213.3,39592.2927430556,2008-05-24,07:01:33
39.9752583,116.3294866,0,213.3,39592.2927662037,2008-05-24,07:01:35
39.9752583,116.3295166,0,213.3,39592.2927893519,2008-05-24,07:01:37
39.9752549,116.3295516,0,213.3,39592.2928125,2008-05-24,07:01:39
39.9752466,116.3295833,0,216.5,39592.2928356482,2008-05-24,07:01:41
39.9752333,116.3296116,0,216.5,39592.2928587963,2008-05-24,07:01:43
39.9752283,116.329645,0,216.5,39592.2928819444,2008-05-24,07:01:45
39.9752283,116.3296749,0,216.5,39592.2929050926,2008-05-24,07:01:47
39.9752399,116.3296699,0,216.5,39592.2929282407,2008-05-24,07:01:49
39.97526,116.329645,0,216.5,39592.2929513889,2008-05-24,07:01:51
39.9752516,116.3296533,0,216.5,39592.292974537,2008-05-24,07:01:53
39.9752533,116.3296349,0,213.3,39592.2929976852,2008-05-24,07:01:55
39.9752533,116.3296349,0,213.3,39592.2930092593,2008-05-24,07:01:56
39.97526,116.3296283,0,216.5,39592.2930324074,2008-05-24,07:01:58
39.975265,116.3296466,0,216.5,39592.2930555556,2008-05-24,07:02:00
39.9752699,116.3296699,0,216.5,39592.2930787037,2008-05-24,07:02:02
39.97528,116.3296916,0,216.5,39592.2931018519,2008-05-24,07:02:04
39.9752833,116.3297199,0,216.5,39592.293125,2008-05-24,07:02:06
39.9752816,116.3297383,0,216.5,39592.2931481482,2008-05-24,07:02:08
39.9752733,116.3297633,0,216.5,39592.2931712963,2008-05-24,07:02:10
39.9752716,116.3297949,0,216.5,39592.2931944444,2008-05-24,07:02:12
39.9752783,116.3298299,0,216.5,39592.2932175926,2008-05-24,07:02:14
39.9752766,116.3298916,0,216.5,39592.2932407407,2008-05-24,07:02:16
39.9752433,116.3299199,0,213.3,39592.2932638889,2008-05-24,07:02:18
39.9752516,116.3299733,0,213.3,39592.293287037,2008-05-24,07:02:20
39.9752549,116.3300099,0,213.3,39592.2933101852,2008-05-24,07:02:22
39.9752566,116.33005,0,213.3,39592.2933333333,2008-05-24,07:02:24
39.9752549,116.3300916,0,213.3,39592.2933564815,2008-05-24,07:02:26
39.97525,116.33012,0,213.3,39592.2933796296,2008-05-24,07:02:28
39.97525,116.3301483,0,213.3,39592.2934027778,2008-05-24,07:02:30
39.9752466,116.3301766,0,213.3,39592.2934259259,2008-05-24,07:02:32
39.9752416,116.3302066,0,213.3,39592.2934490741,2008-05-24,07:02:34
39.9752483,116.3302316,0,213.3,39592.2934722222,2008-05-24,07:02:36
39.9752466,116.33026,0,213.3,39592.2934953704,2008-05-24,07:02:38
39.9752366,116.3302816,0,213.3,39592.2935185185,2008-05-24,07:02:40
39.9752399,116.3302983,0,213.3,39592.2935416667,2008-05-24,07:02:42
39.9752433,116.33031,0,213.3,39592.2935648148,2008-05-24,07:02:44
39.9752533,116.3303416,0,213.3,39592.293587963,2008-05-24,07:02:46
39.9752283,116.3303533,0,213.3,39592.2936111111,2008-05-24,07:02:48
39.97522,116.3303549,0,213.3,39592.2936342593,2008-05-24,07:02:50
39.9752066,116.3303866,0,216.5,39592.2936574074,2008-05-24,07:02:52
39.9752133,116.3304316,0,216.5,39592.2936805556,2008-05-24,07:02:54
39.9752166,116.3304416,0,216.5,39592.2937037037,2008-05-24,07:02:56
39.9752583,116.3304549,0,216.5,39592.2937268519,2008-05-24,07:02:58
39.9752516,116.3304933,0,216.5,39592.29375,2008-05-24,07:03:00
39.9752466,116.3305249,0,216.5,39592.2937731481,2008-05-24,07:03:02
39.9752433,116.33057,0,216.5,39592.2937962963,2008-05-24,07:03:04
39.9752366,116.3305916,0,216.5,39592.2938194444,2008-05-24,07:03:06
39.9752416,116.3305983,0,216.5,39592.2938425926,2008-05-24,07:03:08
39.9752533,116.3306199,0,216.5,39592.2938657407,2008-05-24,07:03:10
39.9752633,116.3306633,0,216.5,39592.2938888889,2008-05-24,07:03:12
39.9752849,116.3307049,0,216.5,39592.293912037,2008-05-24,07:03:14
39.975335,116.3307349,0,216.5,39592.2939351852,2008-05-24,07:03:16
39.9753583,116.3307666,0,216.5,39592.2939583333,2008-05-24,07:03:18
39.9753566,116.3307849,0,216.5,39592.2939814815,2008-05-24,07:03:20
39.9753733,116.3308216,0,216.5,39592.2940046296,2008-05-24,07:03:22
39.9754116,116.3308533,0,216.5,39592.2940277778,2008-05-24,07:03:24
39.9754433,116.3308933,0,216.5,39592.2940509259,2008-05-24,07:03:26
39.9754649,116.3309083,0,216.5,39592.2940740741,2008-05-24,07:03:28
39.9754799,116.3309116,0,216.5,39592.2940972222,2008-05-24,07:03:30
39.975485,116.3309249,0,216.5,39592.2941203704,2008-05-24,07:03:32
39.9754933,116.3309533,0,216.5,39592.2941435185,2008-05-24,07:03:34
39.9754866,116.3309883,0,216.5,39592.2941666667,2008-05-24,07:03:36
39.9754916,116.3310149,0,216.5,39592.2941898148,2008-05-24,07:03:38
39.9754816,116.3310383,0,216.5,39592.294212963,2008-05-24,07:03:40
39.9754633,116.3310483,0,216.5,39592.2942361111,2008-05-24,07:03:42
39.9754433,116.3310499,0,216.5,39592.2942592593,2008-05-24,07:03:44
39.9754349,116.3310266,0,219.8,39592.2942824074,2008-05-24,07:03:46
39.9754316,116.33099,0,219.8,39592.2943055556,2008-05-24,07:03:48
39.9754383,116.3309716,0,219.8,39592.2943287037,2008-05-24,07:03:50
39.9754483,116.330905,0,219.8,39592.2943518519,2008-05-24,07:03:52
39.9754816,116.3308883,0,216.5,39592.294375,2008-05-24,07:03:54
