# Supplementary material for: Research on differential privacy protection method based on user tendency
Source: PLoS One. 2023 Oct 26;18(10):e0288823. doi: 10.1371/journal.pone.0288823 (PMC10602288; doi:10.1371/journal.pone.0288823)
Supplement: S5 Data — (ZIP) [file pone.0288823.s005.zip › Data 5-5/153/Trajectory/20080524072724.plt]

Geolife trajectory
WGS 84
Altitude is in Feet
Reserved 3
0,2,255,My Track,0,0,2,8421376
0
39.9755649,116.3308433,0,331.4,39592.3106944444,2008-05-24,07:27:24
39.9755649,116.3308433,0,331.4,39592.3107175926,2008-05-24,07:27:26
39.9754116,116.3305666,0,324.8,39592.311724537,2008-05-24,07:28:53
39.975415,116.3305399,0,324.8,39592.3117592593,2008-05-24,07:28:56
39.9754283,116.3305099,0,324.8,39592.3117824074,2008-05-24,07:28:58
39.9754249,116.3304449,0,324.8,39592.3118171296,2008-05-24,07:29:01
39.97539,116.3303883,0,324.8,39592.3118402778,2008-05-24,07:29:03
39.9753583,116.3303016,0,324.8,39592.3118634259,2008-05-24,07:29:05
39.9753233,116.3302183,0,324.8,39592.3118865741,2008-05-24,07:29:07
39.9752933,116.3300816,0,324.8,39592.3119097222,2008-05-24,07:29:09
39.9752866,116.3298849,0,324.8,39592.3119328704,2008-05-24,07:29:11
39.9752333,116.3296699,0,324.8,39592.3119560185,2008-05-24,07:29:13
39.9752116,116.3295316,0,324.8,39592.3119791667,2008-05-24,07:29:15
39.9751916,116.3294466,0,324.8,39592.3120023148,2008-05-24,07:29:17
39.9751883,116.3293799,0,324.8,39592.312025463,2008-05-24,07:29:19
39.9751849,116.32935,0,324.8,39592.3120486111,2008-05-24,07:29:21
39.9751966,116.3293199,0,321.5,39592.3120717593,2008-05-24,07:29:23
39.9752016,116.3293016,0,321.5,39592.3120949074,2008-05-24,07:29:25
39.9751966,116.3292866,0,321.5,39592.3121180556,2008-05-24,07:29:27
39.9751766,116.3292916,0,321.5,39592.3121412037,2008-05-24,07:29:29
39.9751583,116.3292899,0,321.5,39592.3121759259,2008-05-24,07:29:32
39.9751466,116.3292783,0,321.5,39592.3121990741,2008-05-24,07:29:34
39.9751816,116.3292983,0,321.5,39592.3129861111,2008-05-24,07:30:42
39.9751599,116.3292533,0,321.5,39592.3130092593,2008-05-24,07:30:44
39.9751149,116.3292849,0,324.8,39592.3130324074,2008-05-24,07:30:46
39.9750999,116.3294099,0,321.5,39592.3130555556,2008-05-24,07:30:48
39.9750999,116.3295866,0,324.8,39592.3130787037,2008-05-24,07:30:50
39.9751016,116.3298333,0,324.8,39592.3131018518,2008-05-24,07:30:52
39.9750983,116.3300949,0,324.8,39592.313125,2008-05-24,07:30:54
39.9750849,116.3303383,0,324.8,39592.3131481481,2008-05-24,07:30:56
39.9750466,116.3305149,0,321.5,39592.3131712963,2008-05-24,07:30:58
39.9750216,116.3306966,0,321.5,39592.3131944444,2008-05-24,07:31:00
39.9750049,116.3309166,0,321.5,39592.3132175926,2008-05-24,07:31:02
39.9749916,116.3311316,0,321.5,39592.3132407407,2008-05-24,07:31:04
39.9749933,116.331325,0,321.5,39592.3132638889,2008-05-24,07:31:06
39.97498,116.331515,0,321.5,39592.313287037,2008-05-24,07:31:08
39.9749616,116.3316966,0,321.5,39592.3133101852,2008-05-24,07:31:10
39.9748666,116.3317816,0,321.5,39592.3133333333,2008-05-24,07:31:12
39.9747733,116.3318416,0,318.2,39592.3133564815,2008-05-24,07:31:14
39.9746116,116.3318666,0,318.2,39592.3133796296,2008-05-24,07:31:16
39.9744316,116.3318899,0,318.2,39592.3134027778,2008-05-24,07:31:18
39.9742433,116.3319116,0,318.2,39592.3134259259,2008-05-24,07:31:20
39.974055,116.3319233,0,315,39592.3134490741,2008-05-24,07:31:22
39.9738416,116.33195,0,315,39592.3134722222,2008-05-24,07:31:24
39.9735366,116.3319916,0,311.7,39592.3135069444,2008-05-24,07:31:27
39.9733416,116.3320149,0,311.7,39592.3135300926,2008-05-24,07:31:29
39.973175,116.3320249,0,308.4,39592.3135532407,2008-05-24,07:31:31
39.9730233,116.3320449,0,305.1,39592.3135763889,2008-05-24,07:31:33
39.9728866,116.3320566,0,305.1,39592.313599537,2008-05-24,07:31:35
39.9727583,116.3320733,0,298.6,39592.3136226852,2008-05-24,07:31:37
39.9726266,116.3320916,0,295.3,39592.3136458333,2008-05-24,07:31:39
39.9724866,116.3321116,0,292,39592.3136689815,2008-05-24,07:31:41
39.9723366,116.332125,0,288.7,39592.3136921296,2008-05-24,07:31:43
39.9721733,116.3321383,0,285.4,39592.3137152778,2008-05-24,07:31:45
39.9719933,116.33216,0,282.2,39592.3137384259,2008-05-24,07:31:47
39.97183,116.3321833,0,278.9,39592.3137615741,2008-05-24,07:31:49
39.9716533,116.3322099,0,275.6,39592.3137847222,2008-05-24,07:31:51
39.9714383,116.3322316,0,272.3,39592.3138078704,2008-05-24,07:31:53
39.9711249,116.3322616,0,272.3,39592.3138425926,2008-05-24,07:31:56
39.9709616,116.3322799,0,269,39592.3138657407,2008-05-24,07:31:58
39.9708633,116.3322949,0,265.7,39592.3138888889,2008-05-24,07:32:00
39.9708149,116.3323016,0,262.5,39592.313912037,2008-05-24,07:32:02
39.9707666,116.3323066,0,259.2,39592.3139351852,2008-05-24,07:32:04
39.9707266,116.33232,0,252.6,39592.3139583333,2008-05-24,07:32:06
39.9706516,116.3323433,0,252.6,39592.3139814815,2008-05-24,07:32:08
39.9705283,116.3323749,0,252.6,39592.3140046296,2008-05-24,07:32:10
39.970385,116.3323999,0,259.2,39592.3140277778,2008-05-24,07:32:12
39.9702316,116.3324383,0,255.9,39592.3140509259,2008-05-24,07:32:14
39.9700566,116.3324799,0,255.9,39592.3140740741,2008-05-24,07:32:16
39.9698733,116.3325266,0,252.6,39592.3140972222,2008-05-24,07:32:18
39.9697116,116.3325666,0,252.6,39592.3141203704,2008-05-24,07:32:20
39.9695666,116.3326016,0,249.3,39592.3141435185,2008-05-24,07:32:22
39.9694233,116.3326283,0,246.1,39592.3141666667,2008-05-24,07:32:24
39.96928,116.3326566,0,242.8,39592.3141898148,2008-05-24,07:32:26
39.9691349,116.3326833,0,242.8,39592.314212963,2008-05-24,07:32:28
39.9689816,116.3326799,0,236.2,39592.3142361111,2008-05-24,07:32:30
39.9688283,116.3327049,0,232.9,39592.3142592593,2008-05-24,07:32:32
39.9686449,116.332735,0,229.7,39592.3142824074,2008-05-24,07:32:34
39.9684533,116.3327649,0,226.4,39592.3143055556,2008-05-24,07:32:36
39.9682683,116.3327916,0,223.1,39592.3143287037,2008-05-24,07:32:38
39.9680916,116.3328149,0,219.8,39592.3143518518,2008-05-24,07:32:40
39.9679149,116.3328383,0,219.8,39592.314375,2008-05-24,07:32:42
39.9677283,116.3328616,0,216.5,39592.3143981481,2008-05-24,07:32:44
39.9675483,116.3328866,0,206.7,39592.3144212963,2008-05-24,07:32:46
39.9673833,116.3329083,0,196.9,39592.3144444444,2008-05-24,07:32:48
39.9672399,116.3329266,0,190.3,39592.3144675926,2008-05-24,07:32:50
39.9671449,116.332945,0,183.7,39592.3144907407,2008-05-24,07:32:52
39.9670916,116.3329583,0,177.2,39592.3145138889,2008-05-24,07:32:54
39.9670916,116.3329583,0,177.2,39592.3149421296,2008-05-24,07:33:31
39.9670849,116.332965,0,167.3,39592.3149652778,2008-05-24,07:33:33
39.9670383,116.3329716,0,167.3,39592.3149884259,2008-05-24,07:33:35
39.9669633,116.3329833,0,167.3,39592.3150115741,2008-05-24,07:33:37
39.9668649,116.333,0,167.3,39592.3150347222,2008-05-24,07:33:39
39.9667483,116.333015,0,167.3,39592.3150578704,2008-05-24,07:33:41
39.966605,116.3330283,0,167.3,39592.3150810185,2008-05-24,07:33:43
39.9664583,116.3330449,0,167.3,39592.3151041667,2008-05-24,07:33:45
39.9663183,116.33307,0,167.3,39592.3151273148,2008-05-24,07:33:47
39.9661966,116.3330883,0,167.3,39592.315150463,2008-05-24,07:33:49
39.9662133,116.3332383,0,167.3,39592.3151736111,2008-05-24,07:33:51
39.9661899,116.3333183,0,164,39592.3151967593,2008-05-24,07:33:53
39.966165,116.3334983,0,164,39592.3152199074,2008-05-24,07:33:55
39.9661566,116.3336933,0,164,39592.3152430556,2008-05-24,07:33:57
39.966115,116.3339533,0,164,39592.3152662037,2008-05-24,07:33:59
39.966095,116.3341483,0,164,39592.3152893518,2008-05-24,07:34:01
39.966085,116.3343083,0,167.3,39592.3153125,2008-05-24,07:34:03
39.9660833,116.3344716,0,164,39592.3153356481,2008-05-24,07:34:05
39.9660816,116.3346349,0,164,39592.3153587963,2008-05-24,07:34:07
39.9660866,116.3347866,0,167.3,39592.3153819444,2008-05-24,07:34:09
39.9660916,116.3348983,0,167.3,39592.3154050926,2008-05-24,07:34:11
39.966095,116.3349666,0,167.3,39592.3154282407,2008-05-24,07:34:13
39.9660966,116.3350499,0,167.3,39592.3154513889,2008-05-24,07:34:15
39.966095,116.3351549,0,167.3,39592.315474537,2008-05-24,07:34:17
39.966095,116.3352366,0,170.6,39592.3154976852,2008-05-24,07:34:19
39.966095,116.3352366,0,170.6,39592.3156365741,2008-05-24,07:34:31
39.9660916,116.3352416,0,170.6,39592.3156597222,2008-05-24,07:34:33
39.9660916,116.3353149,0,170.6,39592.3156828704,2008-05-24,07:34:35
39.9660933,116.3353699,0,170.6,39592.3157060185,2008-05-24,07:34:37
39.9660933,116.3353816,0,170.6,39592.3158101852,2008-05-24,07:34:46
39.9660933,116.3354133,0,170.6,39592.3158333333,2008-05-24,07:34:48
39.9660933,116.3354416,0,170.6,39592.3158564815,2008-05-24,07:34:50
39.966095,116.33548,0,170.6,39592.3158796296,2008-05-24,07:34:52
39.966095,116.3355033,0,170.6,39592.3159027778,2008-05-24,07:34:54
39.9660966,116.3355366,0,170.6,39592.3159259259,2008-05-24,07:34:56
39.9660966,116.3355749,0,170.6,39592.3159490741,2008-05-24,07:34:58
39.9660966,116.3356216,0,170.6,39592.3159722222,2008-05-24,07:35:00
39.9660966,116.3356616,0,173.9,39592.3159953704,2008-05-24,07:35:02
39.9660966,116.3356999,0,173.9,39592.3160185185,2008-05-24,07:35:04
39.9660966,116.3357616,0,173.9,39592.3160416667,2008-05-24,07:35:06
39.9660966,116.3358399,0,173.9,39592.3160648148,2008-05-24,07:35:08
39.9660983,116.3359116,0,173.9,39592.316087963,2008-05-24,07:35:10
39.9660983,116.3359966,0,173.9,39592.3161111111,2008-05-24,07:35:12
39.9660966,116.3361133,0,173.9,39592.3161342593,2008-05-24,07:35:14
39.9660966,116.3362283,0,173.9,39592.3161574074,2008-05-24,07:35:16
39.9660983,116.3363399,0,173.9,39592.3161805556,2008-05-24,07:35:18
39.9660983,116.3364433,0,173.9,39592.3162037037,2008-05-24,07:35:20
39.9660983,116.3365033,0,173.9,39592.3162268519,2008-05-24,07:35:22
39.9660983,116.3365033,0,173.9,39592.3164699074,2008-05-24,07:35:43
39.9660983,116.33651,0,173.9,39592.3164930556,2008-05-24,07:35:45
39.9661016,116.3365366,0,173.9,39592.3165162037,2008-05-24,07:35:47
39.9660933,116.3365583,0,173.9,39592.3166087963,2008-05-24,07:35:55
39.9660933,116.3365583,0,173.9,39592.3166203704,2008-05-24,07:35:56
39.9660883,116.3365649,0,173.9,39592.3166435185,2008-05-24,07:35:58
39.966095,116.3366033,0,173.9,39592.3166666667,2008-05-24,07:36:00
39.9661033,116.3366516,0,173.9,39592.3166898148,2008-05-24,07:36:02
39.9660983,116.3367299,0,173.9,39592.316712963,2008-05-24,07:36:04
39.9660966,116.3368366,0,173.9,39592.3167361111,2008-05-24,07:36:06
39.9661083,116.3369399,0,173.9,39592.3167592593,2008-05-24,07:36:08
39.9661166,116.3370349,0,173.9,39592.3167824074,2008-05-24,07:36:10
39.9661233,116.3371516,0,170.6,39592.3168055556,2008-05-24,07:36:12
39.9661199,116.3372733,0,170.6,39592.3168287037,2008-05-24,07:36:14
39.9661333,116.3373849,0,170.6,39592.3168518519,2008-05-24,07:36:16
39.966115,116.3374833,0,170.6,39592.316875,2008-05-24,07:36:18
39.9661133,116.3375616,0,170.6,39592.3168981481,2008-05-24,07:36:20
39.9661083,116.3376266,0,170.6,39592.3169212963,2008-05-24,07:36:22
39.9661049,116.3376516,0,170.6,39592.3169444444,2008-05-24,07:36:24
39.96611,116.3376916,0,170.6,39592.3169675926,2008-05-24,07:36:26
39.9661033,116.3377483,0,170.6,39592.3169907407,2008-05-24,07:36:28
39.9660983,116.3377633,0,170.6,39592.317025463,2008-05-24,07:36:31
39.9660883,116.3377583,0,170.6,39592.3170833333,2008-05-24,07:36:36
39.9660899,116.3378166,0,170.6,39592.3171064815,2008-05-24,07:36:38
39.9661016,116.3378999,0,170.6,39592.3171296296,2008-05-24,07:36:40
39.9661016,116.3379699,0,170.6,39592.3171527778,2008-05-24,07:36:42
39.9661016,116.3380083,0,170.6,39592.3171759259,2008-05-24,07:36:44
39.9661033,116.3380483,0,170.6,39592.3171990741,2008-05-24,07:36:46
39.9661066,116.3381116,0,170.6,39592.3172222222,2008-05-24,07:36:48
39.9661133,116.3381766,0,170.6,39592.3172453704,2008-05-24,07:36:50
39.9661133,116.3382666,0,170.6,39592.3172685185,2008-05-24,07:36:52
39.9661,116.3383583,0,170.6,39592.3172916667,2008-05-24,07:36:54
39.9661,116.3384166,0,170.6,39592.3173148148,2008-05-24,07:36:56
39.9660966,116.3384949,0,170.6,39592.317337963,2008-05-24,07:36:58
39.9660899,116.3385899,0,170.6,39592.3173611111,2008-05-24,07:37:00
39.966095,116.3386216,0,170.6,39592.3173842593,2008-05-24,07:37:02
39.9660933,116.3386466,0,170.6,39592.3174074074,2008-05-24,07:37:04
39.966085,116.3386616,0,170.6,39592.3174305556,2008-05-24,07:37:06
39.9661,116.3386833,0,170.6,39592.3174537037,2008-05-24,07:37:08
39.9661416,116.3387483,0,170.6,39592.3174768519,2008-05-24,07:37:10
39.9661299,116.3388699,0,170.6,39592.3175,2008-05-24,07:37:12
39.9661499,116.3389199,0,170.6,39592.3175231481,2008-05-24,07:37:14
39.96614,116.3389933,0,170.6,39592.3175462963,2008-05-24,07:37:16
39.9661683,116.3390866,0,167.3,39592.3175694444,2008-05-24,07:37:18
39.9661866,116.3392016,0,167.3,39592.3175925926,2008-05-24,07:37:20
39.9661866,116.3393149,0,167.3,39592.3176157407,2008-05-24,07:37:22
39.966185,116.3393966,0,167.3,39592.3176388889,2008-05-24,07:37:24
39.9661833,116.3394916,0,167.3,39592.317662037,2008-05-24,07:37:26
39.966185,116.3396049,0,167.3,39592.3176851852,2008-05-24,07:37:28
39.9661899,116.3397016,0,167.3,39592.3177083333,2008-05-24,07:37:30
39.9661933,116.3397933,0,167.3,39592.3177314815,2008-05-24,07:37:32
39.9662033,116.3398783,0,167.3,39592.3177546296,2008-05-24,07:37:34
39.966195,116.3400033,0,167.3,39592.3177777778,2008-05-24,07:37:36
39.9661916,116.3401233,0,167.3,39592.3178009259,2008-05-24,07:37:38
39.9661916,116.3402283,0,167.3,39592.3178240741,2008-05-24,07:37:40
39.9661933,116.3403083,0,167.3,39592.3178472222,2008-05-24,07:37:42
39.9661916,116.3403749,0,167.3,39592.3178703704,2008-05-24,07:37:44
39.96618,116.3404816,0,164,39592.3178935185,2008-05-24,07:37:46
39.9661616,116.3406416,0,164,39592.3179166667,2008-05-24,07:37:48
39.9661749,116.3407716,0,164,39592.3179398148,2008-05-24,07:37:50
39.9661733,116.3408816,0,164,39592.317962963,2008-05-24,07:37:52
39.9661866,116.3409833,0,164,39592.3179861111,2008-05-24,07:37:54
39.966195,116.3410816,0,164,39592.3180092593,2008-05-24,07:37:56
39.9661983,116.3412116,0,164,39592.3180324074,2008-05-24,07:37:58
39.9662033,116.3413816,0,164,39592.3180555556,2008-05-24,07:38:00
39.9662149,116.3415833,0,164,39592.3180787037,2008-05-24,07:38:02
39.9662299,116.3417833,0,160.8,39592.3181018519,2008-05-24,07:38:04
39.96625,116.3420133,0,160.8,39592.318125,2008-05-24,07:38:06
39.9662616,116.3422599,0,160.8,39592.3181481481,2008-05-24,07:38:08
39.9662699,116.3425133,0,157.5,39592.3181712963,2008-05-24,07:38:10
39.9662783,116.3427649,0,154.2,39592.3181944444,2008-05-24,07:38:12
39.9663049,116.3430299,0,154.2,39592.3182175926,2008-05-24,07:38:14
39.9663116,116.3433083,0,150.9,39592.3182407407,2008-05-24,07:38:16
39.9663299,116.3437833,0,147.6,39592.318275463,2008-05-24,07:38:19
39.966325,116.3443199,0,144.4,39592.3183101852,2008-05-24,07:38:22
39.9663216,116.3448766,0,141.1,39592.3183449074,2008-05-24,07:38:25
39.9662983,116.3454833,0,137.8,39592.3183796296,2008-05-24,07:38:28
39.9662733,116.3465016,0,137.8,39592.3184375,2008-05-24,07:38:33
39.9662633,116.3475633,0,134.5,39592.3184953704,2008-05-24,07:38:38
39.9662699,116.3481416,0,134.5,39592.3185300926,2008-05-24,07:38:41
39.9662816,116.3486799,0,131.2,39592.3185648148,2008-05-24,07:38:44
39.9663016,116.3491716,0,128,39592.318599537,2008-05-24,07:38:47
39.9662999,116.3497449,0,121.4,39592.3186342593,2008-05-24,07:38:50
39.9663066,116.3506199,0,128,39592.3186921296,2008-05-24,07:38:55
39.9663066,116.351015,0,134.5,39592.3187268519,2008-05-24,07:38:58
39.9663049,116.3514599,0,144.4,39592.3187615741,2008-05-24,07:39:01
39.9662999,116.3519099,0,150.9,39592.3187962963,2008-05-24,07:39:04
39.9662966,116.3523366,0,157.5,39592.3188310185,2008-05-24,07:39:07
39.966295,116.3526416,0,164,39592.3188657407,2008-05-24,07:39:10
39.9662933,116.3527733,0,170.6,39592.3188888889,2008-05-24,07:39:12
39.9662933,116.3528983,0,173.9,39592.318912037,2008-05-24,07:39:14
39.9662899,116.3530349,0,173.9,39592.3189351852,2008-05-24,07:39:16
39.9662849,116.353195,0,177.2,39592.3189583333,2008-05-24,07:39:18
39.9662833,116.3533966,0,173.9,39592.3189814815,2008-05-24,07:39:20
39.9662816,116.353615,0,173.9,39592.3190046296,2008-05-24,07:39:22
39.9662883,116.3538299,0,170.6,39592.3190277778,2008-05-24,07:39:24
39.9662999,116.3540449,0,167.3,39592.3190509259,2008-05-24,07:39:26
39.9663149,116.3542566,0,167.3,39592.3190740741,2008-05-24,07:39:28
39.9663149,116.35444,0,164,39592.3190972222,2008-05-24,07:39:30
39.9663133,116.3546233,0,164,39592.3191203704,2008-05-24,07:39:32
39.9663133,116.3547999,0,164,39592.3191435185,2008-05-24,07:39:34
39.9663133,116.3549716,0,164,39592.3191666667,2008-05-24,07:39:36
39.9663083,116.3551933,0,164,39592.3191898148,2008-05-24,07:39:38
39.9663016,116.3554933,0,160.8,39592.319212963,2008-05-24,07:39:40
39.9662833,116.3559649,0,160.8,39592.3192476852,2008-05-24,07:39:43
39.966265,116.3564466,0,157.5,39592.3192824074,2008-05-24,07:39:46
39.9662583,116.3569816,0,154.2,39592.3193171296,2008-05-24,07:39:49
39.9662683,116.35749,0,154.2,39592.3193518519,2008-05-24,07:39:52
39.9662766,116.3579633,0,157.5,39592.3193865741,2008-05-24,07:39:55
39.9662833,116.3584516,0,154.2,39592.3194212963,2008-05-24,07:39:58
39.9663066,116.3589816,0,150.9,39592.3194560185,2008-05-24,07:40:01
39.9663399,116.3594749,0,144.4,39592.3194907407,2008-05-24,07:40:04
39.966365,116.3598816,0,147.6,39592.319525463,2008-05-24,07:40:07
39.9664016,116.36027,0,141.1,39592.3195601852,2008-05-24,07:40:10
39.9664333,116.3605283,0,137.8,39592.3195833333,2008-05-24,07:40:12
39.9664549,116.3609933,0,134.5,39592.3196180556,2008-05-24,07:40:15
39.96646,116.36151,0,128,39592.3196527778,2008-05-24,07:40:18
39.9664616,116.3620833,0,128,39592.3196875,2008-05-24,07:40:21
39.966465,116.363185,0,131.2,39592.3197453704,2008-05-24,07:40:26
39.9664516,116.3642066,0,131.2,39592.3198032407,2008-05-24,07:40:31
39.9664333,116.3647433,0,128,39592.319837963,2008-05-24,07:40:34
39.9665249,116.3652533,0,131.2,39592.3198726852,2008-05-24,07:40:37
39.9665466,116.3658266,0,128,39592.3199074074,2008-05-24,07:40:40
39.9665616,116.366885,0,118.1,39592.3199652778,2008-05-24,07:40:45
39.966575,116.3679066,0,111.5,39592.3200231481,2008-05-24,07:40:50
39.9665683,116.3689149,0,105,39592.3200810185,2008-05-24,07:40:55
39.9665683,116.3695066,0,105,39592.3201157407,2008-05-24,07:40:58
39.9665149,116.3705599,0,101.7,39592.3201736111,2008-05-24,07:41:03
39.966535,116.3716183,0,98.4,39592.3202314815,2008-05-24,07:41:08
39.9665383,116.3726249,0,91.9,39592.3202893519,2008-05-24,07:41:13
39.9665716,116.3732016,0,101.7,39592.3203240741,2008-05-24,07:41:16
39.9666549,116.3747183,0,108.3,39592.3204166667,2008-05-24,07:41:24
39.9666283,116.3752933,0,108.3,39592.3204513889,2008-05-24,07:41:27
39.9667033,116.3759216,0,108.3,39592.3204861111,2008-05-24,07:41:30
39.96674,116.3769616,0,108.3,39592.3205439815,2008-05-24,07:41:35
39.9668049,116.3778966,0,108.3,39592.3206018518,2008-05-24,07:41:40
39.9668183,116.3784666,0,108.3,39592.3206365741,2008-05-24,07:41:43
39.9668349,116.3790483,0,108.3,39592.3206712963,2008-05-24,07:41:46
39.9668566,116.37963,0,108.3,39592.3207060185,2008-05-24,07:41:49
39.966885,116.3806849,0,118.1,39592.3207638889,2008-05-24,07:41:54
39.9668816,116.3817183,0,118.1,39592.3208217593,2008-05-24,07:41:59
39.9668433,116.3827499,0,114.8,39592.3208796296,2008-05-24,07:42:04
39.9669033,116.3835716,0,114.8,39592.3209375,2008-05-24,07:42:09
39.9669299,116.3839383,0,118.1,39592.3209722222,2008-05-24,07:42:12
39.9669083,116.3841633,0,111.5,39592.3209953704,2008-05-24,07:42:14
39.9668833,116.3843666,0,105,39592.3210185185,2008-05-24,07:42:16
39.9668816,116.3845483,0,101.7,39592.3210416667,2008-05-24,07:42:18
39.9668649,116.3847516,0,101.7,39592.3210648148,2008-05-24,07:42:20
39.9668533,116.3849733,0,98.4,39592.321087963,2008-05-24,07:42:22
39.9668599,116.3852116,0,98.4,39592.3211111111,2008-05-24,07:42:24
39.9668683,116.3854316,0,98.4,39592.3211342593,2008-05-24,07:42:26
39.9669266,116.3856116,0,101.7,39592.3211574074,2008-05-24,07:42:28
39.9669583,116.3858133,0,108.3,39592.3211805556,2008-05-24,07:42:30
39.96697,116.386035,0,108.3,39592.3212037037,2008-05-24,07:42:32
39.9669749,116.386265,0,111.5,39592.3212268518,2008-05-24,07:42:34
39.9669816,116.3864983,0,111.5,39592.32125,2008-05-24,07:42:36
39.9669883,116.3866883,0,105,39592.3212731481,2008-05-24,07:42:38
39.9669966,116.38686,0,101.7,39592.3212962963,2008-05-24,07:42:40
39.9670066,116.3870233,0,98.4,39592.3213194444,2008-05-24,07:42:42
39.9670149,116.3871649,0,98.4,39592.3213425926,2008-05-24,07:42:44
39.9670216,116.3872816,0,98.4,39592.3213657407,2008-05-24,07:42:46
39.9670283,116.3873683,0,98.4,39592.3213888889,2008-05-24,07:42:48
39.9670316,116.3874233,0,101.7,39592.321412037,2008-05-24,07:42:50
39.967035,116.38747,0,101.7,39592.3214351852,2008-05-24,07:42:52
39.9670383,116.3875333,0,101.7,39592.3214583333,2008-05-24,07:42:54
39.9670433,116.3876133,0,101.7,39592.3214814815,2008-05-24,07:42:56
39.9670466,116.3877049,0,101.7,39592.3215046296,2008-05-24,07:42:58
39.9670483,116.3878299,0,105,39592.3215277778,2008-05-24,07:43:00
39.9670533,116.3879799,0,105,39592.3215509259,2008-05-24,07:43:02
39.9670583,116.3881283,0,105,39592.3215740741,2008-05-24,07:43:04
39.96709,116.38867,0,105,39592.3216550926,2008-05-24,07:43:11
39.9670599,116.3889033,0,101.7,39592.3216782407,2008-05-24,07:43:13
39.9670216,116.3891366,0,101.7,39592.3217013889,2008-05-24,07:43:15
39.9670083,116.3892983,0,98.4,39592.321724537,2008-05-24,07:43:17
39.9669983,116.3894549,0,95.1,39592.3217476852,2008-05-24,07:43:19
39.9670166,116.3896416,0,98.4,39592.3217708333,2008-05-24,07:43:21
39.9670433,116.3898416,0,101.7,39592.3217939815,2008-05-24,07:43:23
39.9670616,116.3900583,0,105,39592.3218171296,2008-05-24,07:43:25
39.9670766,116.3902849,0,108.3,39592.3218402778,2008-05-24,07:43:27
39.9670916,116.3905083,0,111.5,39592.3218634259,2008-05-24,07:43:29
39.9671033,116.3907449,0,114.8,39592.3218865741,2008-05-24,07:43:31
39.9671066,116.3909733,0,114.8,39592.3219097222,2008-05-24,07:43:33
39.9671066,116.3912116,0,111.5,39592.3219328704,2008-05-24,07:43:35
39.9672016,116.3914383,0,114.8,39592.3219560185,2008-05-24,07:43:37
39.9671833,116.3918866,0,114.8,39592.3219907407,2008-05-24,07:43:40
39.9672566,116.3923333,0,118.1,39592.322025463,2008-05-24,07:43:43
39.9672516,116.3928183,0,118.1,39592.3220601852,2008-05-24,07:43:46
39.9672516,116.3933033,0,121.4,39592.3220949074,2008-05-24,07:43:49
39.9672849,116.3937933,0,128,39592.3221296296,2008-05-24,07:43:52
39.9673399,116.3942966,0,141.1,39592.3221643518,2008-05-24,07:43:55
39.9673349,116.3948616,0,141.1,39592.3221990741,2008-05-24,07:43:58
39.9673333,116.3954183,0,137.8,39592.3222337963,2008-05-24,07:44:01
39.9673466,116.3960683,0,134.5,39592.3222800926,2008-05-24,07:44:05
39.9673549,116.3965399,0,137.8,39592.3223148148,2008-05-24,07:44:08
39.96739,116.3970649,0,144.4,39592.322349537,2008-05-24,07:44:11
39.9674116,116.3977633,0,150.9,39592.3223958333,2008-05-24,07:44:15
39.9674116,116.3983083,0,157.5,39592.3224305556,2008-05-24,07:44:18
39.967415,116.3988449,0,164,39592.3224652778,2008-05-24,07:44:21
39.96743,116.3994966,0,150.9,39592.3225115741,2008-05-24,07:44:25
39.9674483,116.3999266,0,141.1,39592.3225462963,2008-05-24,07:44:28
39.967455,116.4003433,0,141.1,39592.3225810185,2008-05-24,07:44:31
39.9674666,116.40084,0,144.4,39592.3226273148,2008-05-24,07:44:35
39.96747,116.4010933,0,144.4,39592.322650463,2008-05-24,07:44:37
39.9674766,116.4013416,0,144.4,39592.3226736111,2008-05-24,07:44:39
39.9674799,116.4015933,0,147.6,39592.3226967593,2008-05-24,07:44:41
39.967485,116.401855,0,147.6,39592.3227199074,2008-05-24,07:44:43
39.9674916,116.4021283,0,147.6,39592.3227430556,2008-05-24,07:44:45
39.9675033,116.4025783,0,147.6,39592.3227777778,2008-05-24,07:44:48
39.967515,116.4029916,0,147.6,39592.3228125,2008-05-24,07:44:51
39.9675349,116.4032516,0,147.6,39592.3228356481,2008-05-24,07:44:53
39.9675433,116.4037083,0,157.5,39592.3228703704,2008-05-24,07:44:56
39.9675666,116.4042116,0,160.8,39592.3229050926,2008-05-24,07:44:59
39.96757,116.4047166,0,157.5,39592.3229398148,2008-05-24,07:45:02
39.9676033,116.405225,0,160.8,39592.322974537,2008-05-24,07:45:05
39.9675599,116.4057949,0,167.3,39592.3230092593,2008-05-24,07:45:08
39.9676316,116.40632,0,167.3,39592.3230439815,2008-05-24,07:45:11
39.9676449,116.4068633,0,160.8,39592.3230787037,2008-05-24,07:45:14
39.9676466,116.4074033,0,150.9,39592.3231134259,2008-05-24,07:45:17
39.9676816,116.4079416,0,147.6,39592.3231481481,2008-05-24,07:45:20
39.9676766,116.4085066,0,131.2,39592.3231828704,2008-05-24,07:45:23
39.9676833,116.4090583,0,128,39592.3232175926,2008-05-24,07:45:26
39.9676866,116.4095566,0,131.2,39592.3232523148,2008-05-24,07:45:29
39.9676983,116.4100266,0,134.5,39592.323287037,2008-05-24,07:45:32
39.9677166,116.4105199,0,137.8,39592.3233217593,2008-05-24,07:45:35
39.96774,116.4110099,0,144.4,39592.3233564815,2008-05-24,07:45:38
39.96775,116.4115266,0,150.9,39592.3233912037,2008-05-24,07:45:41
39.967765,116.4120516,0,154.2,39592.3234259259,2008-05-24,07:45:44
39.9677749,116.4125616,0,154.2,39592.3234606481,2008-05-24,07:45:47
39.967805,116.4130549,0,154.2,39592.3234953704,2008-05-24,07:45:50
39.96782,116.4136116,0,157.5,39592.3235300926,2008-05-24,07:45:53
39.9678316,116.4141766,0,157.5,39592.3235648148,2008-05-24,07:45:56
39.9678399,116.4147283,0,157.5,39592.323599537,2008-05-24,07:45:59
39.9678433,116.4151283,0,157.5,39592.3236342593,2008-05-24,07:46:02
39.9678433,116.4153283,0,157.5,39592.3236574074,2008-05-24,07:46:04
39.9678466,116.4155083,0,157.5,39592.3236805556,2008-05-24,07:46:06
39.9678483,116.4157016,0,157.5,39592.3237037037,2008-05-24,07:46:08
39.967895,116.4158949,0,160.8,39592.3237268519,2008-05-24,07:46:10
39.9678999,116.4161183,0,160.8,39592.32375,2008-05-24,07:46:12
39.9679066,116.41636,0,160.8,39592.3237731481,2008-05-24,07:46:14
39.9679133,116.4166299,0,160.8,39592.3237962963,2008-05-24,07:46:16
39.9679183,116.4170349,0,160.8,39592.3238310185,2008-05-24,07:46:19
39.9679183,116.417285,0,164,39592.3238541667,2008-05-24,07:46:21
39.96792,116.4175316,0,164,39592.3238773148,2008-05-24,07:46:23
39.9679216,116.4177833,0,164,39592.323900463,2008-05-24,07:46:25
39.9679266,116.4180566,0,164,39592.3239236111,2008-05-24,07:46:27
39.967935,116.4184983,0,160.8,39592.3239583333,2008-05-24,07:46:30
39.9679466,116.4189083,0,157.5,39592.3239930556,2008-05-24,07:46:33
39.9679583,116.4192849,0,150.9,39592.3240277778,2008-05-24,07:46:36
39.967965,116.4194999,0,147.6,39592.3240509259,2008-05-24,07:46:38
39.9679699,116.4196999,0,144.4,39592.3240740741,2008-05-24,07:46:40
39.967975,116.419905,0,141.1,39592.3240972222,2008-05-24,07:46:42
39.9679849,116.4201566,0,137.8,39592.3241203704,2008-05-24,07:46:44
39.9680016,116.4206333,0,131.2,39592.3241550926,2008-05-24,07:46:47
39.968015,116.421165,0,124.7,39592.3241898148,2008-05-24,07:46:50
39.9680249,116.4216933,0,124.7,39592.324224537,2008-05-24,07:46:53
39.9680383,116.4221733,0,121.4,39592.3242592593,2008-05-24,07:46:56
39.9680516,116.4226416,0,121.4,39592.3242939815,2008-05-24,07:46:59
39.9680633,116.4231533,0,121.4,39592.3243287037,2008-05-24,07:47:02
39.9680783,116.423715,0,118.1,39592.3243634259,2008-05-24,07:47:05
39.9680933,116.4242933,0,114.8,39592.3243981482,2008-05-24,07:47:08
39.9681116,116.4248783,0,108.3,39592.3244328704,2008-05-24,07:47:11
39.9681349,116.4254449,0,105,39592.3244675926,2008-05-24,07:47:14
39.9681766,116.4259433,0,101.7,39592.3245023148,2008-05-24,07:47:17
39.9681649,116.4264449,0,105,39592.324537037,2008-05-24,07:47:20
39.96816,116.4269533,0,108.3,39592.3245717593,2008-05-24,07:47:23
39.9681716,116.4274199,0,111.5,39592.3246064815,2008-05-24,07:47:26
39.9681883,116.4278966,0,114.8,39592.3246412037,2008-05-24,07:47:29
39.9681933,116.428425,0,111.5,39592.3246759259,2008-05-24,07:47:32
39.96816,116.4289599,0,111.5,39592.3247106481,2008-05-24,07:47:35
39.9680933,116.4294566,0,111.5,39592.3247453704,2008-05-24,07:47:38
39.9679799,116.4299516,0,108.3,39592.3247800926,2008-05-24,07:47:41
39.9678399,116.4304183,0,108.3,39592.3248148148,2008-05-24,07:47:44
39.9676733,116.4308783,0,111.5,39592.324849537,2008-05-24,07:47:47
39.9674316,116.4313283,0,114.8,39592.3248842593,2008-05-24,07:47:50
39.967205,116.4317199,0,121.4,39592.3249189815,2008-05-24,07:47:53
39.9669533,116.4320966,0,128,39592.3249537037,2008-05-24,07:47:56
39.966685,116.4325066,0,134.5,39592.3249884259,2008-05-24,07:47:59
39.9663783,116.4329533,0,137.8,39592.3250231481,2008-05-24,07:48:02
39.9658266,116.4337549,0,144.4,39592.3250810185,2008-05-24,07:48:07
39.9653266,116.4345116,0,150.9,39592.3251388889,2008-05-24,07:48:12
39.9650866,116.4348533,0,154.2,39592.3251736111,2008-05-24,07:48:15
39.9648783,116.4351549,0,160.8,39592.3252083333,2008-05-24,07:48:18
39.9647866,116.43529,0,164,39592.3252314815,2008-05-24,07:48:20
39.9647199,116.4353766,0,167.3,39592.3252546296,2008-05-24,07:48:22
39.964655,116.4354549,0,160.8,39592.3252777778,2008-05-24,07:48:24
39.9645649,116.4355666,0,164,39592.3253009259,2008-05-24,07:48:26
39.96446,116.4357216,0,167.3,39592.3253240741,2008-05-24,07:48:28
39.9643216,116.4359166,0,173.9,39592.3253472222,2008-05-24,07:48:30
39.9641316,116.4361849,0,180.4,39592.3253819444,2008-05-24,07:48:33
39.963995,116.4363733,0,187,39592.3254050926,2008-05-24,07:48:35
39.9637533,116.4367183,0,193.6,39592.3254398148,2008-05-24,07:48:38
39.9635849,116.4369883,0,193.6,39592.325474537,2008-05-24,07:48:41
39.9635399,116.4370733,0,193.6,39592.3254976852,2008-05-24,07:48:43
39.9635116,116.43712,0,193.6,39592.3255208333,2008-05-24,07:48:45
39.9634883,116.4371483,0,193.6,39592.3255439815,2008-05-24,07:48:47
39.96345,116.4372116,0,193.6,39592.3255671296,2008-05-24,07:48:49
39.9634066,116.4372816,0,193.6,39592.3255902778,2008-05-24,07:48:51
39.9633749,116.4373216,0,196.9,39592.3256134259,2008-05-24,07:48:53
39.9633433,116.4373633,0,200.1,39592.3256365741,2008-05-24,07:48:55
39.9633133,116.4374066,0,200.1,39592.3256597222,2008-05-24,07:48:57
39.963295,116.4374333,0,203.4,39592.3256828704,2008-05-24,07:48:59
39.963295,116.4374333,0,203.4,39592.3256944444,2008-05-24,07:49:00
39.963295,116.4374416,0,203.4,39592.3257175926,2008-05-24,07:49:02
39.9632833,116.4374633,0,203.4,39592.3257407407,2008-05-24,07:49:04
39.9632766,116.4374799,0,203.4,39592.3257638889,2008-05-24,07:49:06
39.9632766,116.4374799,0,203.4,39592.3258680556,2008-05-24,07:49:15
39.96328,116.4374833,0,200.1,39592.3258912037,2008-05-24,07:49:17
39.9632566,116.43752,0,200.1,39592.3259143519,2008-05-24,07:49:19
39.963225,116.43757,0,200.1,39592.3259375,2008-05-24,07:49:21
39.9631799,116.43764,0,200.1,39592.3259606481,2008-05-24,07:49:23
39.9631316,116.4377133,0,200.1,39592.3259837963,2008-05-24,07:49:25
39.963085,116.4377866,0,200.1,39592.3260069444,2008-05-24,07:49:27
39.9630316,116.43787,0,200.1,39592.3260300926,2008-05-24,07:49:29
39.9629733,116.4379583,0,200.1,39592.3260532407,2008-05-24,07:49:31
39.9629183,116.4380416,0,200.1,39592.3260763889,2008-05-24,07:49:33
39.9628716,116.4381133,0,200.1,39592.326099537,2008-05-24,07:49:35
39.9628149,116.4382016,0,200.1,39592.3261226852,2008-05-24,07:49:37
39.9627433,116.43831,0,203.4,39592.3261458333,2008-05-24,07:49:39
39.9626733,116.4384183,0,203.4,39592.3261689815,2008-05-24,07:49:41
39.9626049,116.4385233,0,203.4,39592.3261921296,2008-05-24,07:49:43
39.9625366,116.4386266,0,203.4,39592.3262152778,2008-05-24,07:49:45
39.9624749,116.4387149,0,206.7,39592.3262384259,2008-05-24,07:49:47
39.9624216,116.438795,0,206.7,39592.3262615741,2008-05-24,07:49:49
39.9623683,116.4388749,0,210,39592.3262847222,2008-05-24,07:49:51
39.9623183,116.4389533,0,210,39592.3263078704,2008-05-24,07:49:53
39.96227,116.4390283,0,210,39592.3263310185,2008-05-24,07:49:55
39.9622133,116.4391116,0,210,39592.3263541667,2008-05-24,07:49:57
39.9621533,116.4391966,0,210,39592.3263773148,2008-05-24,07:49:59
39.9620949,116.4392799,0,213.3,39592.326400463,2008-05-24,07:50:01
39.9620416,116.4393616,0,213.3,39592.3264236111,2008-05-24,07:50:03
39.96199,116.4394416,0,213.3,39592.3264467593,2008-05-24,07:50:05
39.9619399,116.4395216,0,216.5,39592.3264699074,2008-05-24,07:50:07
39.961895,116.4395899,0,216.5,39592.3264930556,2008-05-24,07:50:09
39.9618599,116.4396466,0,216.5,39592.3265162037,2008-05-24,07:50:11
39.961825,116.4397033,0,216.5,39592.3265393519,2008-05-24,07:50:13
39.9617899,116.4397583,0,216.5,39592.3265625,2008-05-24,07:50:15
39.9617533,116.4398133,0,216.5,39592.3265856481,2008-05-24,07:50:17
39.9617166,116.4398733,0,219.8,39592.3266087963,2008-05-24,07:50:19
39.9616716,116.4399416,0,219.8,39592.3266319444,2008-05-24,07:50:21
39.9616166,116.4400233,0,219.8,39592.3266550926,2008-05-24,07:50:23
39.961545,116.4401316,0,219.8,39592.3266782407,2008-05-24,07:50:25
39.9614616,116.4402566,0,223.1,39592.3267013889,2008-05-24,07:50:27
39.9613716,116.4403933,0,223.1,39592.326724537,2008-05-24,07:50:29
39.9612816,116.4405333,0,223.1,39592.3267476852,2008-05-24,07:50:31
39.961195,116.440665,0,223.1,39592.3267708333,2008-05-24,07:50:33
39.9611133,116.440785,0,223.1,39592.3267939815,2008-05-24,07:50:35
39.9610299,116.44091,0,223.1,39592.3268171296,2008-05-24,07:50:37
39.9609533,116.4410283,0,219.8,39592.3268402778,2008-05-24,07:50:39
39.9608899,116.4411216,0,219.8,39592.3268634259,2008-05-24,07:50:41
39.9608433,116.4411933,0,219.8,39592.3268865741,2008-05-24,07:50:43
39.9607933,116.4412633,0,219.8,39592.3269097222,2008-05-24,07:50:45
39.9607399,116.4413366,0,223.1,39592.3269328704,2008-05-24,07:50:47
39.9606866,116.4414116,0,223.1,39592.3269560185,2008-05-24,07:50:49
39.9606366,116.4414899,0,223.1,39592.3269791667,2008-05-24,07:50:51
39.9605883,116.4415666,0,223.1,39592.3270023148,2008-05-24,07:50:53
39.9605433,116.4416416,0,219.8,39592.327025463,2008-05-24,07:50:55
39.960495,116.4417149,0,219.8,39592.3270486111,2008-05-24,07:50:57
39.9604383,116.4417983,0,219.8,39592.3270717593,2008-05-24,07:50:59
39.9603749,116.4418933,0,219.8,39592.3270949074,2008-05-24,07:51:01
39.9603133,116.4419849,0,219.8,39592.3271180556,2008-05-24,07:51:03
39.9602583,116.4420683,0,219.8,39592.3271412037,2008-05-24,07:51:05
39.96021,116.4421433,0,219.8,39592.3271643519,2008-05-24,07:51:07
39.9601633,116.4422066,0,219.8,39592.3271875,2008-05-24,07:51:09
39.9601183,116.4422766,0,219.8,39592.3272106481,2008-05-24,07:51:11
39.9600616,116.4423566,0,219.8,39592.3272337963,2008-05-24,07:51:13
39.960005,116.4424399,0,219.8,39592.3272569444,2008-05-24,07:51:15
39.9599466,116.4425216,0,223.1,39592.3272800926,2008-05-24,07:51:17
39.9598916,116.4426116,0,223.1,39592.3273032407,2008-05-24,07:51:19
39.9598333,116.4427033,0,219.8,39592.3273263889,2008-05-24,07:51:21
39.959765,116.4428033,0,219.8,39592.327349537,2008-05-24,07:51:23
39.9596933,116.4429083,0,219.8,39592.3273726852,2008-05-24,07:51:25
39.9596233,116.443005,0,223.1,39592.3273958333,2008-05-24,07:51:27
39.9595583,116.4430999,0,223.1,39592.3274189815,2008-05-24,07:51:29
39.9594899,116.4432049,0,226.4,39592.3274421296,2008-05-24,07:51:31
39.9594049,116.4433466,0,226.4,39592.3274652778,2008-05-24,07:51:33
39.959315,116.4434999,0,223.1,39592.3274884259,2008-05-24,07:51:35
39.95923,116.4436533,0,219.8,39592.3275115741,2008-05-24,07:51:37
39.9591216,116.443825,0,219.8,39592.3275347222,2008-05-24,07:51:39
39.9589999,116.4440116,0,216.5,39592.3275578704,2008-05-24,07:51:41
39.9588766,116.4441933,0,216.5,39592.3275810185,2008-05-24,07:51:43
39.9587749,116.444345,0,216.5,39592.3276041667,2008-05-24,07:51:45
39.9586683,116.444505,0,223.1,39592.3276273148,2008-05-24,07:51:47
39.9585466,116.4447,0,226.4,39592.327650463,2008-05-24,07:51:49
39.9583283,116.4450566,0,229.7,39592.3276851852,2008-05-24,07:51:52
39.9580683,116.4454433,0,229.7,39592.3277199074,2008-05-24,07:51:55
39.9578016,116.445815,0,232.9,39592.3277546296,2008-05-24,07:51:58
39.9575566,116.44618,0,232.9,39592.3277893519,2008-05-24,07:52:01
39.9573349,116.4465166,0,226.4,39592.3278240741,2008-05-24,07:52:04
39.9571249,116.4468433,0,223.1,39592.3278587963,2008-05-24,07:52:07
39.9569016,116.4471933,0,216.5,39592.3278935185,2008-05-24,07:52:10
39.9566633,116.44756,0,216.5,39592.3279282407,2008-05-24,07:52:13
39.9564016,116.44796,0,213.3,39592.327962963,2008-05-24,07:52:16
39.9561283,116.4483566,0,210,39592.3279976852,2008-05-24,07:52:19
39.9558616,116.4487749,0,206.7,39592.3280324074,2008-05-24,07:52:22
39.9556383,116.4491249,0,206.7,39592.3280671296,2008-05-24,07:52:25
39.95542,116.4494899,0,203.4,39592.3281018519,2008-05-24,07:52:28
39.9551566,116.4499,0,200.1,39592.3281365741,2008-05-24,07:52:31
39.9549216,116.4503,0,200.1,39592.3281712963,2008-05-24,07:52:34
39.9546366,116.4507233,0,203.4,39592.3282060185,2008-05-24,07:52:37
39.9543499,116.45117,0,213.3,39592.3282407407,2008-05-24,07:52:40
39.9538383,116.4519583,0,226.4,39592.3282986111,2008-05-24,07:52:45
39.9533366,116.4526733,0,239.5,39592.3283564815,2008-05-24,07:52:50
39.9530583,116.4530866,0,246.1,39592.3283912037,2008-05-24,07:52:53
39.9527833,116.4534999,0,249.3,39592.3284259259,2008-05-24,07:52:56
39.9524816,116.453935,0,246.1,39592.3284606481,2008-05-24,07:52:59
39.9522216,116.4542733,0,232.9,39592.3284953704,2008-05-24,07:53:02
39.9519799,116.4545183,0,229.7,39592.3285300926,2008-05-24,07:53:05
39.9518366,116.4546399,0,229.7,39592.3285532407,2008-05-24,07:53:07
39.9517183,116.454735,0,226.4,39592.3285763889,2008-05-24,07:53:09
39.9516133,116.4548233,0,226.4,39592.328599537,2008-05-24,07:53:11
39.9515066,116.4549033,0,226.4,39592.3286226852,2008-05-24,07:53:13
39.9513816,116.4549966,0,223.1,39592.3286458333,2008-05-24,07:53:15
39.9512233,116.4550966,0,223.1,39592.3286689815,2008-05-24,07:53:17
39.9510616,116.4551949,0,219.8,39592.3286921296,2008-05-24,07:53:19
39.9508999,116.4552699,0,219.8,39592.3287152778,2008-05-24,07:53:21
39.9507366,116.4553333,0,213.3,39592.3287384259,2008-05-24,07:53:23
39.9505766,116.4553866,0,210,39592.3287615741,2008-05-24,07:53:25
39.9504233,116.4554266,0,203.4,39592.3287847222,2008-05-24,07:53:27
39.9503183,116.455465,0,206.7,39592.3288078704,2008-05-24,07:53:29
39.9502249,116.4554749,0,216.5,39592.3288310185,2008-05-24,07:53:31
39.950125,116.4554899,0,216.5,39592.3288541667,2008-05-24,07:53:33
39.9500533,116.4555066,0,206.7,39592.3288773148,2008-05-24,07:53:35
39.9499899,116.4555266,0,196.9,39592.328900463,2008-05-24,07:53:37
39.9499033,116.4555433,0,187,39592.3289236111,2008-05-24,07:53:39
39.9498033,116.455555,0,180.4,39592.3289467593,2008-05-24,07:53:41
39.9497233,116.4555649,0,177.2,39592.3289699074,2008-05-24,07:53:43
39.9496466,116.4555733,0,173.9,39592.3289930556,2008-05-24,07:53:45
39.9495466,116.4555799,0,170.6,39592.3290162037,2008-05-24,07:53:47
39.9494383,116.4555833,0,167.3,39592.3290393518,2008-05-24,07:53:49
39.949325,116.4555866,0,164,39592.3290625,2008-05-24,07:53:51
39.949185,116.4555916,0,160.8,39592.3290856481,2008-05-24,07:53:53
39.9490583,116.4555933,0,160.8,39592.3291087963,2008-05-24,07:53:55
39.9489316,116.45559,0,160.8,39592.3291319444,2008-05-24,07:53:57
39.9487966,116.45559,0,160.8,39592.3291550926,2008-05-24,07:53:59
39.9486583,116.4555883,0,160.8,39592.3291782407,2008-05-24,07:54:01
39.9485116,116.4555816,0,157.5,39592.3292013889,2008-05-24,07:54:03
39.9483633,116.4555783,0,160.8,39592.329224537,2008-05-24,07:54:05
39.948205,116.455575,0,160.8,39592.3292476852,2008-05-24,07:54:07
39.9480466,116.4555766,0,160.8,39592.3292708333,2008-05-24,07:54:09
39.9479033,116.4555766,0,160.8,39592.3292939815,2008-05-24,07:54:11
39.9477816,116.4555716,0,160.8,39592.3293171296,2008-05-24,07:54:13
39.9476766,116.4555649,0,160.8,39592.3293402778,2008-05-24,07:54:15
39.9476216,116.4555616,0,160.8,39592.3293634259,2008-05-24,07:54:17
39.9475966,116.4555599,0,160.8,39592.3293865741,2008-05-24,07:54:19
39.9475766,116.4555583,0,157.5,39592.3294097222,2008-05-24,07:54:21
39.9475583,116.4555583,0,157.5,39592.3294328704,2008-05-24,07:54:23
39.9475583,116.4555583,0,157.5,39592.3294675926,2008-05-24,07:54:26
39.9475549,116.4555566,0,157.5,39592.3294907407,2008-05-24,07:54:28
39.9474949,116.4555566,0,157.5,39592.3295138889,2008-05-24,07:54:30
39.947415,116.4555566,0,157.5,39592.329537037,2008-05-24,07:54:32
39.9473416,116.4555583,0,157.5,39592.3295601852,2008-05-24,07:54:34
39.947275,116.4555599,0,157.5,39592.3295833333,2008-05-24,07:54:36
39.9471999,116.4555599,0,157.5,39592.3296064815,2008-05-24,07:54:38
39.9471116,116.4555599,0,157.5,39592.3296296296,2008-05-24,07:54:40
39.9470233,116.4555599,0,154.2,39592.3296527778,2008-05-24,07:54:42
39.946915,116.4555583,0,154.2,39592.3296759259,2008-05-24,07:54:44
39.9467916,116.4555566,0,150.9,39592.3296990741,2008-05-24,07:54:46
39.9466683,116.455555,0,150.9,39592.3297222222,2008-05-24,07:54:48
39.9465433,116.4555533,0,147.6,39592.3297453704,2008-05-24,07:54:50
39.9464066,116.4555499,0,144.4,39592.3297685185,2008-05-24,07:54:52
39.9462383,116.4555466,0,141.1,39592.3297916667,2008-05-24,07:54:54
39.9460483,116.4555433,0,137.8,39592.3298148148,2008-05-24,07:54:56
39.9458399,116.45554,0,134.5,39592.329837963,2008-05-24,07:54:58
39.9455083,116.4555333,0,124.7,39592.3298726852,2008-05-24,07:55:01
39.9453016,116.4555316,0,121.4,39592.3298958333,2008-05-24,07:55:03
39.9450916,116.4555316,0,118.1,39592.3299189815,2008-05-24,07:55:05
39.9447783,116.4555299,0,111.5,39592.3299537037,2008-05-24,07:55:08
39.9445883,116.4555299,0,108.3,39592.3299768518,2008-05-24,07:55:10
39.944405,116.4555316,0,105,39592.33,2008-05-24,07:55:12
39.9442166,116.4555366,0,101.7,39592.3300231481,2008-05-24,07:55:14
39.9440116,116.4555366,0,101.7,39592.3300462963,2008-05-24,07:55:16
39.9437032,116.4555366,0,101.7,39592.3300810185,2008-05-24,07:55:19
39.943535,116.4555366,0,98.4,39592.3301041667,2008-05-24,07:55:21
39.9433883,116.455535,0,101.7,39592.3301273148,2008-05-24,07:55:23
39.9432649,116.4555383,0,101.7,39592.330150463,2008-05-24,07:55:25
39.94316,116.45554,0,101.7,39592.3301736111,2008-05-24,07:55:27
39.9430649,116.4555566,0,101.7,39592.3301967593,2008-05-24,07:55:29
39.942935,116.4555416,0,101.7,39592.3302199074,2008-05-24,07:55:31
39.9428016,116.4555333,0,101.7,39592.3302430556,2008-05-24,07:55:33
39.9426449,116.4555249,0,101.7,39592.3302662037,2008-05-24,07:55:35
39.9424716,116.4555233,0,98.4,39592.3302893518,2008-05-24,07:55:37
39.9422966,116.4555216,0,95.1,39592.3303125,2008-05-24,07:55:39
39.9421266,116.4555183,0,91.9,39592.3303356481,2008-05-24,07:55:41
39.9419516,116.4555149,0,88.6,39592.3303587963,2008-05-24,07:55:43
39.9417416,116.4555149,0,85.3,39592.3303819444,2008-05-24,07:55:45
39.9414099,116.4555099,0,82,39592.3304166667,2008-05-24,07:55:48
39.9410616,116.455505,0,78.7,39592.3304513889,2008-05-24,07:55:51
39.9407066,116.4555033,0,72.2,39592.3304861111,2008-05-24,07:55:54
39.94037,116.4555016,0,68.9,39592.3305208333,2008-05-24,07:55:57
39.9395116,116.4555133,0,65.6,39592.330625,2008-05-24,07:56:06
39.9392316,116.4555233,0,65.6,39592.3306481481,2008-05-24,07:56:08
39.93904,116.4555283,0,65.6,39592.3306712963,2008-05-24,07:56:10
39.93887,116.4555233,0,65.6,39592.3306944444,2008-05-24,07:56:12
39.938705,116.4555233,0,68.9,39592.3307175926,2008-05-24,07:56:14
39.93855,116.4555233,0,75.5,39592.3307407407,2008-05-24,07:56:16
39.9383666,116.4555249,0,78.7,39592.3307638889,2008-05-24,07:56:18
39.9381683,116.4555216,0,82,39592.330787037,2008-05-24,07:56:20
39.9380016,116.4555166,0,85.3,39592.3308101852,2008-05-24,07:56:22
39.9378616,116.4555116,0,88.6,39592.3308333333,2008-05-24,07:56:24
39.93771,116.4555066,0,91.9,39592.3308564815,2008-05-24,07:56:26
39.9375516,116.4555033,0,98.4,39592.3308796296,2008-05-24,07:56:28
39.9374083,116.4555016,0,101.7,39592.3309027778,2008-05-24,07:56:30
39.9372816,116.4554966,0,108.3,39592.3309259259,2008-05-24,07:56:32
39.937135,116.4554966,0,108.3,39592.3309490741,2008-05-24,07:56:34
39.93698,116.4554983,0,108.3,39592.3309722222,2008-05-24,07:56:36
39.9367983,116.4554949,0,108.3,39592.3309953704,2008-05-24,07:56:38
39.9366183,116.4554966,0,108.3,39592.3310185185,2008-05-24,07:56:40
39.9364483,116.4554833,0,111.5,39592.3310416667,2008-05-24,07:56:42
39.9362833,116.45547,0,111.5,39592.3310648148,2008-05-24,07:56:44
39.936095,116.4554533,0,111.5,39592.331087963,2008-05-24,07:56:46
39.9358616,116.45543,0,114.8,39592.3311111111,2008-05-24,07:56:48
39.9354633,116.4553866,0,114.8,39592.3311458333,2008-05-24,07:56:51
39.9350349,116.4553683,0,118.1,39592.3311805556,2008-05-24,07:56:54
39.9342949,116.455325,0,128,39592.3312384259,2008-05-24,07:56:59
39.9339183,116.4552999,0,118.1,39592.3312731481,2008-05-24,07:57:02
39.9336383,116.4552916,0,114.8,39592.3313078704,2008-05-24,07:57:05
39.9335366,116.4552933,0,118.1,39592.3313310185,2008-05-24,07:57:07
39.9334733,116.4553016,0,121.4,39592.3313541667,2008-05-24,07:57:09
39.9334766,116.4553083,0,134.5,39592.3313773148,2008-05-24,07:57:11
39.9334516,116.4553033,0,134.5,39592.331400463,2008-05-24,07:57:13
39.93343,116.455295,0,137.8,39592.3314236111,2008-05-24,07:57:15
39.9334149,116.4552883,0,137.8,39592.3314467593,2008-05-24,07:57:17
39.9334033,116.4552833,0,141.1,39592.3314699074,2008-05-24,07:57:19
39.9333949,116.4552783,0,144.4,39592.3314930556,2008-05-24,07:57:21
39.9333849,116.4552733,0,150.9,39592.3315162037,2008-05-24,07:57:23
39.9333699,116.4552683,0,154.2,39592.3315393519,2008-05-24,07:57:25
39.9333399,116.4552699,0,154.2,39592.3316435185,2008-05-24,07:57:34
39.9333066,116.4552716,0,154.2,39592.3316666667,2008-05-24,07:57:36
39.9332116,116.455275,0,154.2,39592.3316898148,2008-05-24,07:57:38
39.9330999,116.4553066,0,154.2,39592.331712963,2008-05-24,07:57:40
39.9329783,116.4553416,0,154.2,39592.3317361111,2008-05-24,07:57:42
39.9327433,116.4554483,0,154.2,39592.3317939815,2008-05-24,07:57:47
39.932425,116.4558116,0,154.2,39592.3324537037,2008-05-24,07:58:44
39.9323999,116.4559116,0,147.6,39592.3324768519,2008-05-24,07:58:46
39.9323883,116.456065,0,147.6,39592.3325,2008-05-24,07:58:48
39.9323716,116.4562916,0,147.6,39592.3325231481,2008-05-24,07:58:50
39.9323599,116.4565633,0,150.9,39592.3325462963,2008-05-24,07:58:52
39.9324516,116.4569833,0,157.5,39592.3325810185,2008-05-24,07:58:55
39.9324733,116.4574666,0,160.8,39592.3326157407,2008-05-24,07:58:58
39.9324366,116.4580316,0,164,39592.332650463,2008-05-24,07:59:01
39.9324133,116.4586216,0,167.3,39592.3326851852,2008-05-24,07:59:04
39.9324149,116.4592149,0,167.3,39592.3327199074,2008-05-24,07:59:07
39.9324116,116.46015,0,167.3,39592.3327777778,2008-05-24,07:59:12
39.9324283,116.4605016,0,170.6,39592.3328125,2008-05-24,07:59:15
39.93238,116.4607316,0,160.8,39592.3328356481,2008-05-24,07:59:17
39.932365,116.4609199,0,157.5,39592.3328587963,2008-05-24,07:59:19
39.9323683,116.46111,0,157.5,39592.3328819444,2008-05-24,07:59:21
39.932355,116.4613266,0,157.5,39592.3329050926,2008-05-24,07:59:23
39.9323499,116.4615699,0,154.2,39592.3329282407,2008-05-24,07:59:25
39.9323333,116.4618283,0,154.2,39592.3329513889,2008-05-24,07:59:27
39.9323233,116.4621099,0,150.9,39592.332974537,2008-05-24,07:59:29
39.9323449,116.462605,0,154.2,39592.3330092593,2008-05-24,07:59:32
39.9323383,116.4631799,0,154.2,39592.3330439815,2008-05-24,07:59:35
39.93231,116.4637549,0,154.2,39592.3330787037,2008-05-24,07:59:38
39.9322783,116.4643783,0,150.9,39592.3331134259,2008-05-24,07:59:41
39.93231,116.465265,0,150.9,39592.3331712963,2008-05-24,07:59:46
39.93227,116.4655766,0,154.2,39592.3332060185,2008-05-24,07:59:49
39.9322516,116.46573,0,154.2,39592.3332291667,2008-05-24,07:59:51
39.9322583,116.4658866,0,154.2,39592.3332523148,2008-05-24,07:59:53
39.9322749,116.466065,0,154.2,39592.333275463,2008-05-24,07:59:55
39.9322783,116.46631,0,150.9,39592.3332986111,2008-05-24,07:59:57
39.9322783,116.4666016,0,147.6,39592.3333217593,2008-05-24,07:59:59
39.9322749,116.46708,0,147.6,39592.3333564815,2008-05-24,08:00:02
39.9322783,116.4675116,0,144.4,39592.3333912037,2008-05-24,08:00:05
39.9322866,116.4679683,0,144.4,39592.3334259259,2008-05-24,08:00:08
39.9323016,116.4684316,0,144.4,39592.3334606481,2008-05-24,08:00:11
39.932315,116.4688783,0,144.4,39592.3334953704,2008-05-24,08:00:14
39.9323316,116.4692916,0,141.1,39592.3335300926,2008-05-24,08:00:17
39.9323383,116.4696916,0,141.1,39592.3335648148,2008-05-24,08:00:20
39.9323533,116.4700749,0,137.8,39592.333599537,2008-05-24,08:00:23
39.9323716,116.470485,0,137.8,39592.3336342593,2008-05-24,08:00:26
39.9324083,116.4707199,0,137.8,39592.3336574074,2008-05-24,08:00:28
39.9324016,116.47094,0,141.1,39592.3336805556,2008-05-24,08:00:30
39.9323766,116.4711433,0,141.1,39592.3337037037,2008-05-24,08:00:32
39.932365,116.4712916,0,141.1,39592.3337268519,2008-05-24,08:00:34
39.9323466,116.4713766,0,144.4,39592.33375,2008-05-24,08:00:36
39.9323199,116.4714349,0,141.1,39592.3337731481,2008-05-24,08:00:38
39.9322983,116.4714716,0,137.8,39592.3337962963,2008-05-24,08:00:40
39.9322833,116.4715366,0,131.2,39592.3338194444,2008-05-24,08:00:42
39.9322899,116.4716366,0,128,39592.3338425926,2008-05-24,08:00:44
39.9322816,116.4717583,0,124.7,39592.3338657407,2008-05-24,08:00:46
39.9322733,116.4718566,0,121.4,39592.3338888889,2008-05-24,08:00:48
39.9322616,116.4719266,0,118.1,39592.333912037,2008-05-24,08:00:50
39.9322516,116.4719916,0,118.1,39592.3339351852,2008-05-24,08:00:52
39.9322033,116.4721083,0,114.8,39592.3339583333,2008-05-24,08:00:54
39.9321116,116.4721783,0,114.8,39592.3339814815,2008-05-24,08:00:56
39.9319016,116.4722366,0,114.8,39592.3340046296,2008-05-24,08:00:58
39.9317266,116.4722683,0,114.8,39592.3340277778,2008-05-24,08:01:00
39.9315583,116.4722366,0,118.1,39592.3340509259,2008-05-24,08:01:02
39.93136,116.4722116,0,118.1,39592.3340740741,2008-05-24,08:01:04
39.9310433,116.4721833,0,118.1,39592.3341087963,2008-05-24,08:01:07
39.9306799,116.4721533,0,118.1,39592.3341435185,2008-05-24,08:01:10
39.9303233,116.4721283,0,121.4,39592.3341782407,2008-05-24,08:01:13
39.9301283,116.4721333,0,121.4,39592.334212963,2008-05-24,08:01:16
39.9300733,116.4721349,0,121.4,39592.3342361111,2008-05-24,08:01:18
39.9300449,116.4721299,0,121.4,39592.3342592593,2008-05-24,08:01:20
39.9300433,116.47212,0,121.4,39592.3342824074,2008-05-24,08:01:22
39.9300333,116.4721133,0,121.4,39592.3343518519,2008-05-24,08:01:28
39.9300183,116.4721016,0,121.4,39592.334375,2008-05-24,08:01:30
39.9299982,116.4720883,0,121.4,39592.3344328704,2008-05-24,08:01:35
39.9300016,116.47209,0,121.4,39592.3344560185,2008-05-24,08:01:37
39.9300116,116.4720949,0,124.7,39592.3344791667,2008-05-24,08:01:39
39.9300266,116.4720999,0,124.7,39592.3345486111,2008-05-24,08:01:45
39.9300233,116.4720833,0,124.7,39592.3345717593,2008-05-24,08:01:47
39.9300033,116.4720633,0,124.7,39592.3345949074,2008-05-24,08:01:49
39.9299483,116.4720599,0,124.7,39592.3346180556,2008-05-24,08:01:51
39.9298799,116.47205,0,124.7,39592.3346412037,2008-05-24,08:01:53
39.9297733,116.4720316,0,124.7,39592.3346643519,2008-05-24,08:01:55
39.9296683,116.4720283,0,124.7,39592.3346875,2008-05-24,08:01:57
39.9295449,116.47204,0,124.7,39592.3347106481,2008-05-24,08:01:59
39.9294033,116.47207,0,124.7,39592.3347337963,2008-05-24,08:02:01
39.9292216,116.4720716,0,124.7,39592.3347569444,2008-05-24,08:02:03
39.9289933,116.4720616,0,124.7,39592.3347800926,2008-05-24,08:02:05
39.9287816,116.472055,0,124.7,39592.3348032407,2008-05-24,08:02:07
39.9285616,116.4720633,0,121.4,39592.3348263889,2008-05-24,08:02:09
39.9282116,116.47204,0,121.4,39592.3348611111,2008-05-24,08:02:12
39.9278866,116.4720466,0,121.4,39592.3348958333,2008-05-24,08:02:15
39.9276716,116.4721066,0,124.7,39592.3349189815,2008-05-24,08:02:17
39.9274683,116.4721383,0,124.7,39592.3349421296,2008-05-24,08:02:19
39.9272599,116.4721566,0,128,39592.3349652778,2008-05-24,08:02:21
39.9271049,116.4721433,0,128,39592.3349884259,2008-05-24,08:02:23
39.9270132,116.4721149,0,131.2,39592.3350115741,2008-05-24,08:02:25
39.9269432,116.4720933,0,131.2,39592.3350347222,2008-05-24,08:02:27
39.9268933,116.47207,0,131.2,39592.3350578704,2008-05-24,08:02:29
39.9268949,116.472035,0,131.2,39592.3355092593,2008-05-24,08:03:08
39.9268949,116.472035,0,131.2,39592.335775463,2008-05-24,08:03:31
39.9268983,116.4720366,0,131.2,39592.3358217593,2008-05-24,08:03:35
39.9268966,116.4720333,0,131.2,39592.3358449074,2008-05-24,08:03:37
39.9268883,116.47202,0,131.2,39592.3358680556,2008-05-24,08:03:39
39.9268883,116.4719616,0,131.2,39592.3358912037,2008-05-24,08:03:41
39.9268833,116.4719016,0,131.2,39592.3359143519,2008-05-24,08:03:43
39.9268866,116.4718516,0,131.2,39592.3359375,2008-05-24,08:03:45
39.9268883,116.471825,0,131.2,39592.3359606481,2008-05-24,08:03:47
39.9269,116.4717916,0,131.2,39592.3359837963,2008-05-24,08:03:49
39.9269083,116.4717716,0,131.2,39592.3360069444,2008-05-24,08:03:51
39.9268916,116.4718016,0,131.2,39592.3360300926,2008-05-24,08:03:53
39.9269816,116.47132,0,128,39592.3362152778,2008-05-24,08:04:09
39.9271716,116.4712633,0,134.5,39592.338125,2008-05-24,08:06:54
39.9272449,116.4711616,0,134.5,39592.3381481481,2008-05-24,08:06:56
39.9273083,116.4710733,0,134.5,39592.3381712963,2008-05-24,08:06:58
39.9272566,116.4710299,0,137.8,39592.3381944444,2008-05-24,08:07:00
39.9272433,116.4709683,0,137.8,39592.3382175926,2008-05-24,08:07:02
39.9272433,116.4709383,0,137.8,39592.3382523148,2008-05-24,08:07:05
39.9272366,116.4709283,0,137.8,39592.338275463,2008-05-24,08:07:07
39.9272433,116.4709249,0,137.8,39592.3382986111,2008-05-24,08:07:09
39.9272599,116.4709216,0,137.8,39592.3384606481,2008-05-24,08:07:23
39.9273233,116.4709033,0,137.8,39592.3384837963,2008-05-24,08:07:25
39.9273366,116.4708883,0,137.8,39592.3385069444,2008-05-24,08:07:27
39.9273383,116.4708866,0,137.8,39592.3385300926,2008-05-24,08:07:29
39.9273433,116.4708833,0,137.8,39592.3385532407,2008-05-24,08:07:31
