# Supplementary material for: Research on differential privacy protection method based on user tendency
Source: PLoS One. 2023 Oct 26;18(10):e0288823. doi: 10.1371/journal.pone.0288823 (PMC10602288; doi:10.1371/journal.pone.0288823)
Supplement: S5 Data — (ZIP) [file pone.0288823.s005.zip › Data 5-5/153/Trajectory/20080526003515.plt]

Geolife trajectory
WGS 84
Altitude is in Feet
Reserved 3
0,2,255,My Track,0,0,2,8421376
0
39.9081849,116.47153,0,134.5,39594.0244791667,2008-05-26,00:35:15
39.9081683,116.4715399,0,134.5,39594.0244907407,2008-05-26,00:35:16
39.90814,116.471545,0,134.5,39594.0245138889,2008-05-26,00:35:18
39.9081016,116.4715766,0,134.5,39594.024537037,2008-05-26,00:35:20
39.908055,116.4716383,0,134.5,39594.0245601852,2008-05-26,00:35:22
39.9080116,116.4717099,0,134.5,39594.0245833333,2008-05-26,00:35:24
39.9079733,116.4717616,0,134.5,39594.0246064815,2008-05-26,00:35:26
39.907945,116.4718316,0,134.5,39594.0246296296,2008-05-26,00:35:28
39.9078899,116.4719083,0,134.5,39594.0246527778,2008-05-26,00:35:30
39.9078349,116.4719899,0,134.5,39594.0246759259,2008-05-26,00:35:32
39.9078033,116.4719916,0,134.5,39594.0246990741,2008-05-26,00:35:34
39.9078416,116.4717566,0,134.5,39594.0247222222,2008-05-26,00:35:36
39.907815,116.4717416,0,134.5,39594.0247453704,2008-05-26,00:35:38
39.9077883,116.4717433,0,134.5,39594.0247685185,2008-05-26,00:35:40
39.9077549,116.4717783,0,134.5,39594.0247916667,2008-05-26,00:35:42
39.9077149,116.47181,0,134.5,39594.0248148148,2008-05-26,00:35:44
39.9076566,116.4719066,0,134.5,39594.024837963,2008-05-26,00:35:46
39.9076099,116.4719549,0,134.5,39594.0248611111,2008-05-26,00:35:48
39.9075616,116.4720066,0,134.5,39594.0248842593,2008-05-26,00:35:50
39.9075266,116.4720599,0,134.5,39594.0249074074,2008-05-26,00:35:52
39.9076083,116.4719016,0,134.5,39594.0249305556,2008-05-26,00:35:54
39.9075916,116.4718966,0,134.5,39594.0249537037,2008-05-26,00:35:56
39.9075183,116.471865,0,134.5,39594.0249768518,2008-05-26,00:35:58
39.907455,116.471895,0,134.5,39594.025,2008-05-26,00:36:00
39.907385,116.4719466,0,134.5,39594.0250231481,2008-05-26,00:36:02
39.9073183,116.471985,0,134.5,39594.0250578704,2008-05-26,00:36:05
39.90731,116.4719,0,134.5,39594.0250810185,2008-05-26,00:36:07
39.9073366,116.471655,0,134.5,39594.0251041667,2008-05-26,00:36:09
39.9073216,116.4716033,0,134.5,39594.0251273148,2008-05-26,00:36:11
39.9073166,116.4715366,0,134.5,39594.025150463,2008-05-26,00:36:13
39.90731,116.4714966,0,134.5,39594.0251736111,2008-05-26,00:36:15
39.9072983,116.4714833,0,134.5,39594.0251967593,2008-05-26,00:36:17
39.907285,116.4714916,0,134.5,39594.0252199074,2008-05-26,00:36:19
39.9072749,116.4714983,0,137.8,39594.0252430556,2008-05-26,00:36:21
39.9072366,116.4715266,0,137.8,39594.0252662037,2008-05-26,00:36:23
39.9072183,116.4715033,0,137.8,39594.0252893518,2008-05-26,00:36:25
39.9071982,116.4714849,0,134.5,39594.0253125,2008-05-26,00:36:27
39.9071899,116.4714716,0,137.8,39594.0253356481,2008-05-26,00:36:29
39.9071899,116.4714616,0,137.8,39594.0253587963,2008-05-26,00:36:31
39.9071883,116.4714616,0,137.8,39594.0253819444,2008-05-26,00:36:33
39.9071899,116.47146,0,137.8,39594.0254050926,2008-05-26,00:36:35
39.9071866,116.471445,0,137.8,39594.0254282407,2008-05-26,00:36:37
39.9071749,116.4714366,0,137.8,39594.0255092593,2008-05-26,00:36:44
39.9071666,116.4714316,0,137.8,39594.0255324074,2008-05-26,00:36:46
39.9071949,116.4713583,0,137.8,39594.0255555556,2008-05-26,00:36:48
39.9071982,116.4713216,0,137.8,39594.0255787037,2008-05-26,00:36:50
39.9072083,116.47127,0,137.8,39594.0256018518,2008-05-26,00:36:52
39.90723,116.4712199,0,137.8,39594.025625,2008-05-26,00:36:54
39.9072783,116.4711783,0,137.8,39594.0256481481,2008-05-26,00:36:56
39.9072933,116.471165,0,137.8,39594.0256712963,2008-05-26,00:36:58
39.9073066,116.4711516,0,137.8,39594.0256944444,2008-05-26,00:37:00
39.9073416,116.4711183,0,137.8,39594.0257175926,2008-05-26,00:37:02
39.9073716,116.471075,0,137.8,39594.0257407407,2008-05-26,00:37:04
39.9073916,116.4710483,0,137.8,39594.0257638889,2008-05-26,00:37:06
39.9074049,116.4710416,0,137.8,39594.025787037,2008-05-26,00:37:08
39.9073883,116.4710466,0,137.8,39594.0258101852,2008-05-26,00:37:10
39.90738,116.4710283,0,137.8,39594.0258333333,2008-05-26,00:37:12
39.9073833,116.4710083,0,137.8,39594.0258564815,2008-05-26,00:37:14
39.9073916,116.4710033,0,137.8,39594.0258796296,2008-05-26,00:37:16
39.9073916,116.4710033,0,137.8,39594.0259027778,2008-05-26,00:37:18
39.9073966,116.4710066,0,137.8,39594.0259259259,2008-05-26,00:37:20
39.9074016,116.4709966,0,137.8,39594.0259606481,2008-05-26,00:37:23
