# Supplementary material for: Research on differential privacy protection method based on user tendency
Source: PLoS One. 2023 Oct 26;18(10):e0288823. doi: 10.1371/journal.pone.0288823 (PMC10602288; doi:10.1371/journal.pone.0288823)
Supplement: S5 Data — (ZIP) [file pone.0288823.s005.zip › Data 5-5/153/Trajectory/20080526105420.plt]

Geolife trajectory
WGS 84
Altitude is in Feet
Reserved 3
0,2,255,My Track,0,0,2,8421376
0
39.9073583,116.4715683,0,134.5,39594.4543981481,2008-05-26,10:54:20
39.9073,116.4715633,0,134.5,39594.4544212963,2008-05-26,10:54:22
39.9073,116.4715833,0,137.8,39594.4544560185,2008-05-26,10:54:25
39.9072799,116.4715416,0,141.1,39594.4544791667,2008-05-26,10:54:27
39.9072583,116.4715183,0,144.4,39594.4545486111,2008-05-26,10:54:33
39.9072533,116.4715266,0,144.4,39594.4545717593,2008-05-26,10:54:35
39.9072499,116.4715383,0,144.4,39594.4545949074,2008-05-26,10:54:37
39.9072499,116.4715383,0,144.4,39594.4548842593,2008-05-26,10:55:02
39.9072483,116.4715433,0,144.4,39594.4549074074,2008-05-26,10:55:04
39.9072483,116.4715616,0,144.4,39594.4549305556,2008-05-26,10:55:06
39.9072466,116.4715833,0,144.4,39594.4549537037,2008-05-26,10:55:08
39.9072449,116.4715983,0,144.4,39594.4549768518,2008-05-26,10:55:10
39.9072449,116.4716266,0,144.4,39594.455,2008-05-26,10:55:12
39.9072483,116.4716483,0,144.4,39594.4550231481,2008-05-26,10:55:14
39.907255,116.47167,0,144.4,39594.4550462963,2008-05-26,10:55:16
39.9072583,116.4716866,0,144.4,39594.4550694444,2008-05-26,10:55:18
39.9072599,116.4717099,0,144.4,39594.4550925926,2008-05-26,10:55:20
39.9072633,116.4717216,0,144.4,39594.4551157407,2008-05-26,10:55:22
39.9072666,116.4717333,0,144.4,39594.4551388889,2008-05-26,10:55:24
39.9072716,116.4717449,0,144.4,39594.455162037,2008-05-26,10:55:26
39.9072799,116.4717666,0,144.4,39594.4551851852,2008-05-26,10:55:28
39.907285,116.471795,0,144.4,39594.4552083333,2008-05-26,10:55:30
39.9072916,116.4718199,0,144.4,39594.4552314815,2008-05-26,10:55:32
39.9073,116.4718433,0,144.4,39594.4552546296,2008-05-26,10:55:34
39.907315,116.4718666,0,144.4,39594.4552777778,2008-05-26,10:55:36
39.9073316,116.4718849,0,144.4,39594.4553009259,2008-05-26,10:55:38
39.9073499,116.4719016,0,144.4,39594.4553240741,2008-05-26,10:55:40
39.9073666,116.4719183,0,144.4,39594.4553472222,2008-05-26,10:55:42
39.9073866,116.47193,0,144.4,39594.4553703704,2008-05-26,10:55:44
39.9074083,116.471935,0,144.4,39594.4553935185,2008-05-26,10:55:46
39.9074333,116.4719399,0,144.4,39594.4554166667,2008-05-26,10:55:48
39.9074583,116.471945,0,144.4,39594.4554398148,2008-05-26,10:55:50
39.9074816,116.4719466,0,144.4,39594.455462963,2008-05-26,10:55:52
39.9075066,116.47195,0,144.4,39594.4554861111,2008-05-26,10:55:54
39.9075283,116.4719533,0,147.6,39594.4555092593,2008-05-26,10:55:56
39.9075549,116.4719533,0,147.6,39594.4555324074,2008-05-26,10:55:58
39.9075766,116.47195,0,147.6,39594.4555555556,2008-05-26,10:56:00
39.9075983,116.4719583,0,147.6,39594.4555787037,2008-05-26,10:56:02
39.9076216,116.4719666,0,147.6,39594.4556018518,2008-05-26,10:56:04
39.9076366,116.4719749,0,147.6,39594.455625,2008-05-26,10:56:06
39.9076533,116.47198,0,147.6,39594.4556481481,2008-05-26,10:56:08
39.9076699,116.4719833,0,147.6,39594.4556712963,2008-05-26,10:56:10
39.9076949,116.4719883,0,147.6,39594.4556944444,2008-05-26,10:56:12
39.9077149,116.4719883,0,147.6,39594.4557175926,2008-05-26,10:56:14
39.9077383,116.4719933,0,147.6,39594.4557407407,2008-05-26,10:56:16
39.9077649,116.4720016,0,147.6,39594.4557638889,2008-05-26,10:56:18
39.9078016,116.4720166,0,147.6,39594.455787037,2008-05-26,10:56:20
39.9078249,116.4720249,0,147.6,39594.4558101852,2008-05-26,10:56:22
39.9078566,116.472035,0,147.6,39594.4558333333,2008-05-26,10:56:24
39.9078949,116.47205,0,147.6,39594.4558564815,2008-05-26,10:56:26
39.9079233,116.4720616,0,147.6,39594.4558796296,2008-05-26,10:56:28
39.9079766,116.4720949,0,147.6,39594.4559027778,2008-05-26,10:56:30
39.9080199,116.4721116,0,147.6,39594.4559259259,2008-05-26,10:56:32
39.9080683,116.4721316,0,147.6,39594.4559490741,2008-05-26,10:56:34
39.9081066,116.4721466,0,147.6,39594.4559722222,2008-05-26,10:56:36
39.9081366,116.47216,0,147.6,39594.4559953704,2008-05-26,10:56:38
39.9081583,116.4721733,0,147.6,39594.4560185185,2008-05-26,10:56:40
39.90818,116.47219,0,147.6,39594.4560416667,2008-05-26,10:56:42
39.9082033,116.4722116,0,147.6,39594.4560648148,2008-05-26,10:56:44
39.9082283,116.4722216,0,147.6,39594.456087963,2008-05-26,10:56:46
39.9082433,116.4722066,0,147.6,39594.4561111111,2008-05-26,10:56:48
39.9082449,116.472175,0,147.6,39594.4561342593,2008-05-26,10:56:50
39.90825,116.4721466,0,147.6,39594.4561574074,2008-05-26,10:56:52
39.9082616,116.4721183,0,147.6,39594.4561805556,2008-05-26,10:56:54
39.9082733,116.4720783,0,147.6,39594.4562037037,2008-05-26,10:56:56
39.9082766,116.4720299,0,147.6,39594.4562268518,2008-05-26,10:56:58
39.9082783,116.4719933,0,147.6,39594.45625,2008-05-26,10:57:00
39.9082733,116.4719399,0,147.6,39594.4562731481,2008-05-26,10:57:02
39.9082699,116.4719166,0,147.6,39594.4562962963,2008-05-26,10:57:04
39.9082699,116.4719166,0,147.6,39594.4563194444,2008-05-26,10:57:06
39.9082666,116.4719083,0,147.6,39594.4563425926,2008-05-26,10:57:08
39.9082783,116.4719216,0,147.6,39594.4563657407,2008-05-26,10:57:10
39.9082833,116.4718899,0,147.6,39594.4563888889,2008-05-26,10:57:12
39.9082716,116.4718266,0,147.6,39594.456412037,2008-05-26,10:57:14
39.9082516,116.4717616,0,147.6,39594.4564351852,2008-05-26,10:57:16
39.9082533,116.4717116,0,147.6,39594.4564583333,2008-05-26,10:57:18
39.9082599,116.4716633,0,147.6,39594.4564930556,2008-05-26,10:57:21
39.9083083,116.471705,0,147.6,39594.4565162037,2008-05-26,10:57:23
39.9083249,116.4716799,0,147.6,39594.4565393519,2008-05-26,10:57:25
39.9083483,116.4716999,0,147.6,39594.4565625,2008-05-26,10:57:27
39.9085483,116.4719949,0,147.6,39594.4567476852,2008-05-26,10:57:43
39.9085366,116.4718666,0,147.6,39594.4567939815,2008-05-26,10:57:47
39.9085183,116.4717483,0,147.6,39594.4568171296,2008-05-26,10:57:49
39.9085249,116.4716966,0,147.6,39594.4568402778,2008-05-26,10:57:51
39.90853,116.4716766,0,147.6,39594.4568634259,2008-05-26,10:57:53
39.9085133,116.4716433,0,147.6,39594.4568865741,2008-05-26,10:57:55
39.9085183,116.4716316,0,147.6,39594.4569097222,2008-05-26,10:57:57
39.9085349,116.4716416,0,147.6,39594.4569328704,2008-05-26,10:57:59
39.9085383,116.4716166,0,147.6,39594.4569560185,2008-05-26,10:58:01
39.9085616,116.4716083,0,147.6,39594.4569791667,2008-05-26,10:58:03
39.9085833,116.47158,0,147.6,39594.4570023148,2008-05-26,10:58:05
39.9086,116.471565,0,147.6,39594.457025463,2008-05-26,10:58:07
39.9085866,116.4715349,0,147.6,39594.4570486111,2008-05-26,10:58:09
39.9086066,116.47153,0,147.6,39594.4570717593,2008-05-26,10:58:11
39.9086566,116.47155,0,147.6,39594.4570949074,2008-05-26,10:58:13
39.9086883,116.4715833,0,147.6,39594.4571180556,2008-05-26,10:58:15
39.9087166,116.4715883,0,147.6,39594.4571412037,2008-05-26,10:58:17
39.9087583,116.4715949,0,147.6,39594.4571643519,2008-05-26,10:58:19
39.9087816,116.4716016,0,147.6,39594.4571875,2008-05-26,10:58:21
39.9087916,116.4716183,0,147.6,39594.4572106482,2008-05-26,10:58:23
39.90884,116.4716833,0,147.6,39594.4572337963,2008-05-26,10:58:25
39.9088866,116.4717316,0,147.6,39594.4572569444,2008-05-26,10:58:27
39.90891,116.4717299,0,147.6,39594.4572800926,2008-05-26,10:58:29
39.9089383,116.4717433,0,147.6,39594.4573032407,2008-05-26,10:58:31
39.9089816,116.4717766,0,147.6,39594.4573263889,2008-05-26,10:58:33
39.9090949,116.4718366,0,147.6,39594.457349537,2008-05-26,10:58:35
39.9091216,116.4718533,0,147.6,39594.4573726852,2008-05-26,10:58:37
39.9091633,116.4718849,0,147.6,39594.4574074074,2008-05-26,10:58:40
39.9289399,116.4721633,0,147.6,39594.4652083333,2008-05-26,11:09:54
39.9290233,116.47233,0,147.6,39594.4652314815,2008-05-26,11:09:56
39.9290916,116.4725416,0,147.6,39594.4652546296,2008-05-26,11:09:58
39.9289966,116.4724166,0,147.6,39594.4652777778,2008-05-26,11:10:00
39.9290233,116.4725849,0,150.9,39594.4653009259,2008-05-26,11:10:02
39.9290783,116.4729283,0,150.9,39594.4653240741,2008-05-26,11:10:04
39.9289816,116.4727416,0,157.5,39594.4653472222,2008-05-26,11:10:06
39.9289249,116.4726033,0,160.8,39594.4653703704,2008-05-26,11:10:08
39.9288933,116.4725616,0,164,39594.4653935185,2008-05-26,11:10:10
39.9288699,116.4725583,0,167.3,39594.4654166667,2008-05-26,11:10:12
39.9288616,116.4725683,0,170.6,39594.4654398148,2008-05-26,11:10:14
39.9288466,116.4725733,0,170.6,39594.465462963,2008-05-26,11:10:16
39.9288266,116.4725699,0,173.9,39594.4654861111,2008-05-26,11:10:18
39.9288049,116.4725699,0,173.9,39594.4655092593,2008-05-26,11:10:20
39.9287766,116.4725683,0,173.9,39594.4655324074,2008-05-26,11:10:22
39.92878,116.4725833,0,173.9,39594.4655555556,2008-05-26,11:10:24
39.9287716,116.4725716,0,173.9,39594.4655787037,2008-05-26,11:10:26
39.9287433,116.4725483,0,173.9,39594.4656018519,2008-05-26,11:10:28
39.9287016,116.4724983,0,173.9,39594.465625,2008-05-26,11:10:30
39.9286649,116.4724783,0,173.9,39594.4656481481,2008-05-26,11:10:32
39.9286216,116.4724416,0,173.9,39594.4656712963,2008-05-26,11:10:34
39.9285933,116.4723983,0,173.9,39594.4656944444,2008-05-26,11:10:36
39.9285466,116.4723549,0,173.9,39594.4657175926,2008-05-26,11:10:38
39.9284766,116.472315,0,173.9,39594.4657407407,2008-05-26,11:10:40
39.9284133,116.4723049,0,173.9,39594.4657638889,2008-05-26,11:10:42
39.9283683,116.4722516,0,173.9,39594.465787037,2008-05-26,11:10:44
39.9283583,116.472225,0,173.9,39594.4658101852,2008-05-26,11:10:46
39.9283399,116.4721916,0,173.9,39594.4658333333,2008-05-26,11:10:48
39.9283116,116.4721533,0,173.9,39594.4658564815,2008-05-26,11:10:50
39.9282699,116.4721633,0,177.2,39594.4658796296,2008-05-26,11:10:52
39.9282383,116.4721516,0,177.2,39594.4659027778,2008-05-26,11:10:54
39.9281366,116.4721283,0,177.2,39594.4659259259,2008-05-26,11:10:56
39.9280766,116.47209,0,177.2,39594.4659490741,2008-05-26,11:10:58
39.9280283,116.4720683,0,177.2,39594.4659722222,2008-05-26,11:11:00
39.9279633,116.47204,0,177.2,39594.4659953704,2008-05-26,11:11:02
39.9279349,116.472,0,180.4,39594.4660185185,2008-05-26,11:11:04
39.927895,116.4719533,0,180.4,39594.4660416667,2008-05-26,11:11:06
39.9278566,116.4719483,0,180.4,39594.4660648148,2008-05-26,11:11:08
39.9278383,116.4719383,0,180.4,39594.466087963,2008-05-26,11:11:10
39.9277866,116.47188,0,180.4,39594.4661111111,2008-05-26,11:11:12
39.9277483,116.4718199,0,180.4,39594.4661342593,2008-05-26,11:11:14
39.9277016,116.471795,0,183.7,39594.4661574074,2008-05-26,11:11:16
39.927685,116.4717866,0,183.7,39594.4661805556,2008-05-26,11:11:18
39.9276516,116.4718116,0,183.7,39594.4662037037,2008-05-26,11:11:20
39.9276083,116.4718149,0,183.7,39594.4662268519,2008-05-26,11:11:22
39.9275999,116.4718149,0,183.7,39594.46625,2008-05-26,11:11:24
39.92759,116.4717816,0,183.7,39594.4662731481,2008-05-26,11:11:26
39.927575,116.4717666,0,183.7,39594.4662962963,2008-05-26,11:11:28
39.9275583,116.4718033,0,187,39594.4663194444,2008-05-26,11:11:30
39.9275299,116.4717866,0,187,39594.4663425926,2008-05-26,11:11:32
39.9274999,116.4717983,0,187,39594.4663657407,2008-05-26,11:11:34
39.9275016,116.47183,0,187,39594.4663888889,2008-05-26,11:11:36
39.9275083,116.4718483,0,187,39594.466412037,2008-05-26,11:11:38
39.9274966,116.4717966,0,187,39594.4664351852,2008-05-26,11:11:40
39.9274716,116.4717833,0,190.3,39594.4664583333,2008-05-26,11:11:42
39.9274416,116.4717999,0,190.3,39594.4664814815,2008-05-26,11:11:44
39.9274266,116.4718316,0,190.3,39594.4665046296,2008-05-26,11:11:46
39.9273983,116.4718499,0,190.3,39594.4665277778,2008-05-26,11:11:48
39.9273783,116.4718633,0,190.3,39594.4665509259,2008-05-26,11:11:50
39.9274366,116.4720166,0,190.3,39594.4665740741,2008-05-26,11:11:52
39.927475,116.4721349,0,190.3,39594.4665972222,2008-05-26,11:11:54
39.9275133,116.4722149,0,190.3,39594.4666203704,2008-05-26,11:11:56
39.9275583,116.4723066,0,190.3,39594.4666435185,2008-05-26,11:11:58
39.9275933,116.4723883,0,187,39594.4666666667,2008-05-26,11:12:00
39.9275916,116.4724149,0,187,39594.4666898148,2008-05-26,11:12:02
39.9275849,116.4724299,0,187,39594.466712963,2008-05-26,11:12:04
39.9276016,116.4723766,0,187,39594.4667361111,2008-05-26,11:12:06
39.9275516,116.4723566,0,187,39594.4667592593,2008-05-26,11:12:08
39.9275233,116.47237,0,183.7,39594.4667824074,2008-05-26,11:12:10
39.9275016,116.4723816,0,183.7,39594.4668055556,2008-05-26,11:12:12
39.92752,116.4723899,0,183.7,39594.4668287037,2008-05-26,11:12:14
39.9274933,116.472405,0,183.7,39594.4668518519,2008-05-26,11:12:16
39.9274783,116.4724116,0,183.7,39594.466875,2008-05-26,11:12:18
39.9274533,116.4723799,0,183.7,39594.4668981481,2008-05-26,11:12:20
39.92745,116.4723799,0,183.7,39594.4669212963,2008-05-26,11:12:22
39.9274383,116.4723749,0,180.4,39594.4669444444,2008-05-26,11:12:24
39.9273916,116.4723599,0,180.4,39594.4669675926,2008-05-26,11:12:26
39.927365,116.4723833,0,180.4,39594.4669907407,2008-05-26,11:12:28
39.9273083,116.4723883,0,180.4,39594.4670138889,2008-05-26,11:12:30
39.9272333,116.4723899,0,180.4,39594.467037037,2008-05-26,11:12:32
39.927195,116.472385,0,180.4,39594.4670601852,2008-05-26,11:12:34
39.9272016,116.4724149,0,180.4,39594.4670833333,2008-05-26,11:12:36
39.9271866,116.4724133,0,180.4,39594.4671064815,2008-05-26,11:12:38
39.9271716,116.4723933,0,180.4,39594.4671296296,2008-05-26,11:12:40
39.9271483,116.4723633,0,177.2,39594.4671527778,2008-05-26,11:12:42
39.9271733,116.4723549,0,177.2,39594.4671759259,2008-05-26,11:12:44
39.927195,116.4723316,0,177.2,39594.4671990741,2008-05-26,11:12:46
39.92721,116.4723216,0,177.2,39594.4672222222,2008-05-26,11:12:48
39.9272149,116.4723116,0,177.2,39594.4672453704,2008-05-26,11:12:50
39.9272266,116.4723216,0,173.9,39594.4677199074,2008-05-26,11:13:31
39.9272349,116.4723083,0,173.9,39594.4677546296,2008-05-26,11:13:34
39.9272316,116.4722766,0,173.9,39594.4677777778,2008-05-26,11:13:36
39.9272166,116.4722233,0,173.9,39594.4678009259,2008-05-26,11:13:38
39.9271916,116.4721649,0,173.9,39594.4678240741,2008-05-26,11:13:40
39.9271683,116.4721149,0,173.9,39594.4678472222,2008-05-26,11:13:42
39.9271533,116.4720716,0,173.9,39594.4678703704,2008-05-26,11:13:44
39.9271383,116.4720116,0,173.9,39594.4678935185,2008-05-26,11:13:46
39.9271199,116.47195,0,173.9,39594.4679166667,2008-05-26,11:13:48
39.9271083,116.4718866,0,173.9,39594.4679398148,2008-05-26,11:13:50
39.9270966,116.4718583,0,173.9,39594.467962963,2008-05-26,11:13:52
39.9270883,116.4718433,0,173.9,39594.4679861111,2008-05-26,11:13:54
39.9270716,116.4717999,0,173.9,39594.4680092593,2008-05-26,11:13:56
39.9270649,116.4717649,0,173.9,39594.4680324074,2008-05-26,11:13:58
39.9270516,116.4717316,0,173.9,39594.4680555556,2008-05-26,11:14:00
39.9270466,116.4717299,0,173.9,39594.4680787037,2008-05-26,11:14:02
39.9270516,116.4717333,0,173.9,39594.4681018519,2008-05-26,11:14:04
39.9270633,116.4717299,0,173.9,39594.468125,2008-05-26,11:14:06
39.9270633,116.4717366,0,173.9,39594.4681828704,2008-05-26,11:14:11
39.927055,116.4717299,0,173.9,39594.4682060185,2008-05-26,11:14:13
39.9270483,116.4717166,0,173.9,39594.4682291667,2008-05-26,11:14:15
39.9270383,116.4716666,0,173.9,39594.4682523148,2008-05-26,11:14:17
39.92704,116.4716383,0,173.9,39594.468275463,2008-05-26,11:14:19
39.92703,116.4716116,0,173.9,39594.4682986111,2008-05-26,11:14:21
39.9270249,116.4715749,0,173.9,39594.4683217593,2008-05-26,11:14:23
39.9270316,116.47155,0,173.9,39594.4683449074,2008-05-26,11:14:25
39.9270466,116.4715166,0,173.9,39594.4683680556,2008-05-26,11:14:27
39.9270583,116.4714816,0,173.9,39594.4683912037,2008-05-26,11:14:29
39.9270349,116.4714083,0,173.9,39594.4684143519,2008-05-26,11:14:31
39.9270033,116.4713566,0,173.9,39594.4684375,2008-05-26,11:14:33
39.9269883,116.4713099,0,173.9,39594.4684606481,2008-05-26,11:14:35
39.9269833,116.47127,0,173.9,39594.4684837963,2008-05-26,11:14:37
39.9269716,116.4712466,0,173.9,39594.4685069444,2008-05-26,11:14:39
39.9269799,116.4712383,0,173.9,39594.4685300926,2008-05-26,11:14:41
39.9269766,116.4712166,0,173.9,39594.4685532407,2008-05-26,11:14:43
39.9269933,116.471195,0,173.9,39594.4685763889,2008-05-26,11:14:45
39.9270333,116.4711683,0,173.9,39594.468599537,2008-05-26,11:14:47
39.9270616,116.471145,0,173.9,39594.4686226852,2008-05-26,11:14:49
39.927085,116.471125,0,173.9,39594.4686458333,2008-05-26,11:14:51
39.9270916,116.4710866,0,173.9,39594.4686689815,2008-05-26,11:14:53
39.9271066,116.4710516,0,173.9,39594.4686921296,2008-05-26,11:14:55
39.9271333,116.4710316,0,173.9,39594.4687152778,2008-05-26,11:14:57
39.92717,116.4710433,0,173.9,39594.4687384259,2008-05-26,11:14:59
39.9272083,116.4710466,0,173.9,39594.4687615741,2008-05-26,11:15:01
39.9272366,116.4710416,0,173.9,39594.4687847222,2008-05-26,11:15:03
39.92725,116.4710366,0,173.9,39594.4688078704,2008-05-26,11:15:05
39.9272866,116.4710366,0,173.9,39594.4688310185,2008-05-26,11:15:07
39.9272466,116.47102,0,173.9,39594.4688541667,2008-05-26,11:15:09
39.9272233,116.471005,0,173.9,39594.4690972222,2008-05-26,11:15:30
39.9272299,116.4709816,0,173.9,39594.4691203704,2008-05-26,11:15:32
39.92725,116.4709449,0,173.9,39594.4691550926,2008-05-26,11:15:35
