# Supplementary material for: Research on differential privacy protection method based on user tendency
Source: PLoS One. 2023 Oct 26;18(10):e0288823. doi: 10.1371/journal.pone.0288823 (PMC10602288; doi:10.1371/journal.pone.0288823)
Supplement: S5 Data — (ZIP) [file pone.0288823.s005.zip › Data 5-5/153/Trajectory/20080527001718.plt]

Geolife trajectory
WGS 84
Altitude is in Feet
Reserved 3
0,2,255,My Track,0,0,2,8421376
0
39.9273566,116.4712116,0,170.6,39595.0120138889,2008-05-27,00:17:18
39.9273666,116.4712266,0,170.6,39595.012025463,2008-05-27,00:17:19
39.9273816,116.4712533,0,170.6,39595.0120486111,2008-05-27,00:17:21
39.9272433,116.4710216,0,173.9,39595.0120717593,2008-05-27,00:17:23
39.9272149,116.4709866,0,177.2,39595.0120949074,2008-05-27,00:17:25
39.9272116,116.4709833,0,177.2,39595.0121180556,2008-05-27,00:17:27
39.92721,116.47099,0,177.2,39595.0121412037,2008-05-27,00:17:29
39.9272166,116.4710116,0,177.2,39595.0121643519,2008-05-27,00:17:31
39.9271833,116.4710733,0,177.2,39595.0122337963,2008-05-27,00:17:37
39.9272599,116.4710683,0,177.2,39595.0122569444,2008-05-27,00:17:39
39.92731,116.4711016,0,177.2,39595.0122800926,2008-05-27,00:17:41
39.9273216,116.4711316,0,177.2,39595.0123032407,2008-05-27,00:17:43
39.9273533,116.4711499,0,177.2,39595.0123263889,2008-05-27,00:17:45
39.9273749,116.4711316,0,177.2,39595.012349537,2008-05-27,00:17:47
39.9274699,116.4712099,0,177.2,39595.0124074074,2008-05-27,00:17:52
39.9275816,116.4713883,0,183.7,39595.0126041667,2008-05-27,00:18:09
39.9275483,116.4714266,0,183.7,39595.0126273148,2008-05-27,00:18:11
39.9275699,116.4714466,0,183.7,39595.012650463,2008-05-27,00:18:13
39.9275949,116.47146,0,187,39595.0126736111,2008-05-27,00:18:15
39.927615,116.4714699,0,187,39595.0126967593,2008-05-27,00:18:17
39.9276666,116.4714983,0,190.3,39595.0127199074,2008-05-27,00:18:19
39.9277383,116.4715416,0,190.3,39595.0127430556,2008-05-27,00:18:21
39.9278333,116.4715583,0,196.9,39595.0128472222,2008-05-27,00:18:30
39.9277366,116.4715933,0,193.6,39595.0128703704,2008-05-27,00:18:32
39.9276966,116.4716233,0,193.6,39595.0128935185,2008-05-27,00:18:34
39.9276533,116.4716249,0,193.6,39595.0129166667,2008-05-27,00:18:36
39.9275833,116.4717483,0,193.6,39595.0130439815,2008-05-27,00:18:47
39.9276216,116.4718166,0,193.6,39595.0130671296,2008-05-27,00:18:49
39.9276616,116.4718883,0,193.6,39595.0130902778,2008-05-27,00:18:51
39.9277133,116.4719599,0,193.6,39595.0131134259,2008-05-27,00:18:53
39.9284899,116.4724949,0,200.1,39595.0133680556,2008-05-27,00:19:15
39.9288849,116.4731133,0,200.1,39595.0136111111,2008-05-27,00:19:36
39.9289099,116.4732099,0,196.9,39595.0136342593,2008-05-27,00:19:38
39.9271216,116.4718849,0,196.9,39595.0141203704,2008-05-27,00:20:20
39.92697,116.4719183,0,196.9,39595.0141550926,2008-05-27,00:20:23
39.9268416,116.4718916,0,196.9,39595.0141782407,2008-05-27,00:20:25
39.9270249,116.47212,0,193.6,39595.0142939815,2008-05-27,00:20:35
39.9270649,116.4721516,0,193.6,39595.0143171296,2008-05-27,00:20:37
39.9270649,116.4721566,0,193.6,39595.0143402778,2008-05-27,00:20:39
39.9270483,116.4721566,0,190.3,39595.0143634259,2008-05-27,00:20:41
39.9270333,116.472175,0,190.3,39595.0143865741,2008-05-27,00:20:43
39.926985,116.4721799,0,190.3,39595.0144097222,2008-05-27,00:20:45
39.9269316,116.4721916,0,190.3,39595.0144328704,2008-05-27,00:20:47
39.926835,116.472175,0,190.3,39595.0144560185,2008-05-27,00:20:49
39.9267383,116.4720933,0,190.3,39595.0144791667,2008-05-27,00:20:51
39.9266133,116.472075,0,190.3,39595.0145023148,2008-05-27,00:20:53
39.9264716,116.4720633,0,190.3,39595.014525463,2008-05-27,00:20:55
39.9263183,116.4720533,0,187,39595.0145486111,2008-05-27,00:20:57
39.9261533,116.472055,0,187,39595.0145717593,2008-05-27,00:20:59
39.9259733,116.4720516,0,187,39595.0145949074,2008-05-27,00:21:01
39.9258049,116.4720633,0,187,39595.0146180556,2008-05-27,00:21:03
39.9256266,116.4720616,0,187,39595.0146412037,2008-05-27,00:21:05
39.9254716,116.4720583,0,187,39595.0146643519,2008-05-27,00:21:07
39.9253483,116.4720566,0,187,39595.0146875,2008-05-27,00:21:09
39.9252666,116.4720566,0,187,39595.0147106481,2008-05-27,00:21:11
39.9252383,116.47207,0,183.7,39595.0147337963,2008-05-27,00:21:13
39.9252983,116.4721316,0,183.7,39595.0147569444,2008-05-27,00:21:15
39.9252966,116.4721183,0,180.4,39595.0149189815,2008-05-27,00:21:29
39.9252683,116.4721149,0,180.4,39595.0149421296,2008-05-27,00:21:31
39.9252116,116.4721116,0,180.4,39595.0149652778,2008-05-27,00:21:33
39.9251416,116.472105,0,180.4,39595.0149884259,2008-05-27,00:21:35
39.9250433,116.472105,0,180.4,39595.0150115741,2008-05-27,00:21:37
39.9249233,116.4721066,0,180.4,39595.0150347222,2008-05-27,00:21:39
39.9247916,116.472105,0,180.4,39595.0150578704,2008-05-27,00:21:41
39.9246416,116.472105,0,180.4,39595.0150810185,2008-05-27,00:21:43
39.9210866,116.4718483,0,3.3,39595.0156365741,2008-05-27,00:22:31
39.9209699,116.471845,0,0,39595.0156597222,2008-05-27,00:22:33
39.9208483,116.4718416,0,0,39595.0156828704,2008-05-27,00:22:35
39.9207266,116.4718399,0,0,39595.0157060185,2008-05-27,00:22:37
39.92064,116.4718316,0,0,39595.0157291667,2008-05-27,00:22:39
39.9205966,116.4718433,0,0,39595.0157523148,2008-05-27,00:22:41
39.920555,116.4718633,0,0,39595.015775463,2008-05-27,00:22:43
39.9205133,116.4718966,0,0,39595.0157986111,2008-05-27,00:22:45
39.9204716,116.4719366,0,0,39595.0158217593,2008-05-27,00:22:47
39.9204249,116.4719833,0,0,39595.0158449074,2008-05-27,00:22:49
39.9204099,116.4720216,0,0,39595.0158680556,2008-05-27,00:22:51
39.9203916,116.472035,0,0,39595.0158912037,2008-05-27,00:22:53
39.9204016,116.4720599,0,0,39595.0159143518,2008-05-27,00:22:55
39.9204066,116.472075,0,0,39595.0159375,2008-05-27,00:22:57
39.920415,116.472085,0,0,39595.0159606481,2008-05-27,00:22:59
39.9204283,116.4720949,0,0,39595.0159837963,2008-05-27,00:23:01
39.9204499,116.4720966,0,0,39595.0161111111,2008-05-27,00:23:12
39.9204416,116.4720949,0,0,39595.0161342593,2008-05-27,00:23:14
39.9204333,116.4720999,0,0,39595.0161574074,2008-05-27,00:23:16
39.9204333,116.4720999,0,0,39595.0162268518,2008-05-27,00:23:22
39.9204333,116.4720999,0,0,39595.01625,2008-05-27,00:23:24
39.9204016,116.4721016,0,0,39595.0162731481,2008-05-27,00:23:26
39.9203583,116.4720999,0,0,39595.0162962963,2008-05-27,00:23:28
39.9203083,116.4720883,0,0,39595.0163194444,2008-05-27,00:23:30
39.9202516,116.47209,0,0,39595.0163425926,2008-05-27,00:23:32
39.9202066,116.4720949,0,0,39595.0163657407,2008-05-27,00:23:34
39.9201883,116.4720916,0,0,39595.0163888889,2008-05-27,00:23:36
39.9201716,116.472085,0,0,39595.016412037,2008-05-27,00:23:38
39.9201716,116.4720583,0,0,39595.0164351852,2008-05-27,00:23:40
39.9201699,116.4720133,0,0,39595.0164583333,2008-05-27,00:23:42
39.9201666,116.4719983,0,0,39595.0164814815,2008-05-27,00:23:44
39.9201666,116.4719749,0,0,39595.0165046296,2008-05-27,00:23:46
39.92016,116.4719566,0,0,39595.0165277778,2008-05-27,00:23:48
39.9201583,116.471935,0,0,39595.0165509259,2008-05-27,00:23:50
39.9201366,116.4719116,0,0,39595.0165972222,2008-05-27,00:23:54
39.9201166,116.4719133,0,0,39595.0166203704,2008-05-27,00:23:56
39.920095,116.4719266,0,0,39595.0166435185,2008-05-27,00:23:58
39.9200383,116.4719216,0,0,39595.0166666667,2008-05-27,00:24:00
39.9200033,116.4719366,0,0,39595.0166898148,2008-05-27,00:24:02
39.9199866,116.4719549,0,0,39595.016712963,2008-05-27,00:24:04
39.9199383,116.4719633,0,0,39595.0167361111,2008-05-27,00:24:06
39.9199016,116.4719533,0,0,39595.0167592593,2008-05-27,00:24:08
39.919865,116.4719583,0,0,39595.0167824074,2008-05-27,00:24:10
39.9197833,116.4719516,0,0,39595.0168055556,2008-05-27,00:24:12
39.9197,116.4719549,0,0,39595.0168287037,2008-05-27,00:24:14
39.9196099,116.47195,0,0,39595.0168518518,2008-05-27,00:24:16
39.9195033,116.4719533,0,0,39595.016875,2008-05-27,00:24:18
39.9193999,116.4719116,0,0,39595.0168981481,2008-05-27,00:24:20
39.9191916,116.4718366,0,0,39595.0169444444,2008-05-27,00:24:24
39.9190766,116.4717766,0,0,39595.0169675926,2008-05-27,00:24:26
39.9189416,116.4717533,0,0,39595.0169907407,2008-05-27,00:24:28
39.9178449,116.4718383,0,0,39595.0171296296,2008-05-27,00:24:40
39.9177516,116.4718049,0,0,39595.0171527778,2008-05-27,00:24:42
39.9177116,116.4718149,0,0,39595.0171759259,2008-05-27,00:24:44
39.9176933,116.4718499,0,0,39595.0171990741,2008-05-27,00:24:46
39.9176849,116.4718849,0,0,39595.0172222222,2008-05-27,00:24:48
39.9176899,116.4720633,0,0,39595.0173148148,2008-05-27,00:24:56
39.9176883,116.47214,0,0,39595.017349537,2008-05-27,00:24:59
39.9176449,116.4722316,0,0,39595.0173958333,2008-05-27,00:25:03
39.9176283,116.4722916,0,0,39595.0174189815,2008-05-27,00:25:05
39.9174683,116.4721833,0,0,39595.0175115741,2008-05-27,00:25:13
39.9173616,116.4721433,0,0,39595.0175347222,2008-05-27,00:25:15
39.9172483,116.4721183,0,0,39595.0175578704,2008-05-27,00:25:17
39.9171299,116.4721166,0,0,39595.0175810185,2008-05-27,00:25:19
39.9170283,116.4721083,0,0,39595.0176041667,2008-05-27,00:25:21
39.9169183,116.472075,0,0,39595.0176273148,2008-05-27,00:25:23
39.9168,116.4720683,0,0,39595.017650463,2008-05-27,00:25:25
39.9166983,116.472075,0,0,39595.0176736111,2008-05-27,00:25:27
39.9166133,116.472075,0,0,39595.0176967593,2008-05-27,00:25:29
39.916575,116.4720816,0,0,39595.0177199074,2008-05-27,00:25:31
39.9165783,116.4720716,0,0,39595.0177430556,2008-05-27,00:25:33
39.9165916,116.4720449,0,3.3,39595.0177662037,2008-05-27,00:25:35
39.9165933,116.4719899,0,3.3,39595.0179282407,2008-05-27,00:25:49
39.916575,116.4719916,0,3.3,39595.0179513889,2008-05-27,00:25:51
39.9165483,116.4719916,0,3.3,39595.017974537,2008-05-27,00:25:53
39.9165149,116.4719816,0,3.3,39595.0179976852,2008-05-27,00:25:55
39.9164716,116.4719716,0,3.3,39595.0180208333,2008-05-27,00:25:57
39.9164249,116.4719766,0,3.3,39595.0180439815,2008-05-27,00:25:59
39.9163766,116.4719599,0,3.3,39595.0180671296,2008-05-27,00:26:01
39.9163216,116.4719633,0,3.3,39595.0180902778,2008-05-27,00:26:03
39.9162633,116.472,0,3.3,39595.0181134259,2008-05-27,00:26:05
39.9161066,116.4721683,0,3.3,39595.0181828704,2008-05-27,00:26:11
39.9160949,116.47223,0,3.3,39595.0182060185,2008-05-27,00:26:13
39.9159033,116.4726983,0,3.3,39595.0182638889,2008-05-27,00:26:18
39.9160033,116.4724249,0,3.3,39595.0183449074,2008-05-27,00:26:25
39.915985,116.4724666,0,3.3,39595.0183796296,2008-05-27,00:26:28
39.9159933,116.4725083,0,3.3,39595.0184259259,2008-05-27,00:26:32
39.9157149,116.4734483,0,3.3,39595.0185069444,2008-05-27,00:26:39
39.9150716,116.4719133,0,3.3,39595.0190046296,2008-05-27,00:27:22
39.9150649,116.4717616,0,3.3,39595.0190277778,2008-05-27,00:27:24
39.9150733,116.4716633,0,3.3,39595.0190509259,2008-05-27,00:27:26
39.9150833,116.47158,0,3.3,39595.0190740741,2008-05-27,00:27:28
39.9150883,116.4715116,0,3.3,39595.0190972222,2008-05-27,00:27:30
39.9151099,116.4714983,0,3.3,39595.0191203704,2008-05-27,00:27:32
39.9151499,116.4714866,0,3.3,39595.0191435185,2008-05-27,00:27:34
39.9151733,116.4714733,0,3.3,39595.0191666667,2008-05-27,00:27:36
39.9151066,116.4715866,0,3.3,39595.0192013889,2008-05-27,00:27:39
39.9151099,116.4716749,0,3.3,39595.0194907407,2008-05-27,00:28:04
39.9151083,116.4716633,0,3.3,39595.0195138889,2008-05-27,00:28:06
39.9151016,116.4716183,0,3.3,39595.0196064815,2008-05-27,00:28:14
39.9150666,116.4716883,0,3.3,39595.0196296296,2008-05-27,00:28:16
39.91505,116.4717216,0,3.3,39595.0196527778,2008-05-27,00:28:18
39.915035,116.4717816,0,3.3,39595.0196759259,2008-05-27,00:28:20
39.9150249,116.4718349,0,3.3,39595.0196990741,2008-05-27,00:28:22
39.9150099,116.4718516,0,3.3,39595.0197222222,2008-05-27,00:28:24
39.9149983,116.4718883,0,3.3,39595.0197453704,2008-05-27,00:28:26
39.91499,116.4719316,0,3.3,39595.0197685185,2008-05-27,00:28:28
39.9149816,116.4719816,0,3.3,39595.0197916667,2008-05-27,00:28:30
39.91498,116.4720083,0,3.3,39595.0198148148,2008-05-27,00:28:32
39.9149733,116.4720533,0,3.3,39595.019837963,2008-05-27,00:28:34
39.914975,116.4720649,0,3.3,39595.0198611111,2008-05-27,00:28:36
39.9149833,116.4720733,0,3.3,39595.0198842593,2008-05-27,00:28:38
39.9149999,116.4720783,0,3.3,39595.0199074074,2008-05-27,00:28:40
39.9149999,116.4720716,0,3.3,39595.0199305556,2008-05-27,00:28:42
39.9150083,116.4720716,0,3.3,39595.0199537037,2008-05-27,00:28:44
39.915035,116.4720483,0,3.3,39595.0199768519,2008-05-27,00:28:46
39.9150149,116.472,0,3.3,39595.02,2008-05-27,00:28:48
39.91499,116.4719466,0,3.3,39595.0200231481,2008-05-27,00:28:50
39.9149716,116.4718983,0,3.3,39595.0200462963,2008-05-27,00:28:52
39.9149716,116.4718883,0,3.3,39595.0200694444,2008-05-27,00:28:54
39.91498,116.4718733,0,3.3,39595.0200925926,2008-05-27,00:28:56
39.914975,116.4718683,0,3.3,39595.0201157407,2008-05-27,00:28:58
39.9149766,116.4718566,0,3.3,39595.0201388889,2008-05-27,00:29:00
39.9149866,116.4718566,0,3.3,39595.020162037,2008-05-27,00:29:02
39.9149866,116.4718733,0,3.3,39595.0201851852,2008-05-27,00:29:04
39.9149966,116.471935,0,3.3,39595.0202083333,2008-05-27,00:29:06
39.9149983,116.47193,0,3.3,39595.0202314815,2008-05-27,00:29:08
39.9149933,116.4719316,0,3.3,39595.0202546296,2008-05-27,00:29:10
39.9150066,116.4719066,0,3.3,39595.0203240741,2008-05-27,00:29:16
39.9149816,116.4718983,0,3.3,39595.0203472222,2008-05-27,00:29:18
39.9149383,116.4718966,0,3.3,39595.0203703704,2008-05-27,00:29:20
39.9148816,116.4719016,0,3.3,39595.0203935185,2008-05-27,00:29:22
39.9148083,116.4718983,0,3.3,39595.0204166667,2008-05-27,00:29:24
39.9147233,116.4718966,0,3.3,39595.0204398148,2008-05-27,00:29:26
39.9146383,116.4718866,0,3.3,39595.020462963,2008-05-27,00:29:28
39.9145483,116.4718349,0,3.3,39595.0204861111,2008-05-27,00:29:30
39.9144483,116.4717999,0,3.3,39595.0205092593,2008-05-27,00:29:32
39.9143333,116.471755,0,3.3,39595.0205324074,2008-05-27,00:29:34
39.9142249,116.4717133,0,3.3,39595.0205555556,2008-05-27,00:29:36
39.9141083,116.4716733,0,3.3,39595.0205787037,2008-05-27,00:29:38
39.91401,116.4716016,0,3.3,39595.0206018519,2008-05-27,00:29:40
39.9137666,116.4715399,0,3.3,39595.0206481481,2008-05-27,00:29:44
39.91363,116.4715183,0,3.3,39595.0206712963,2008-05-27,00:29:46
39.9134883,116.4715366,0,3.3,39595.0206944444,2008-05-27,00:29:48
39.913335,116.4715349,0,3.3,39595.0207175926,2008-05-27,00:29:50
39.9131983,116.4715333,0,3.3,39595.0207407407,2008-05-27,00:29:52
39.9130683,116.4715483,0,3.3,39595.0207638889,2008-05-27,00:29:54
39.9129699,116.4715466,0,3.3,39595.020787037,2008-05-27,00:29:56
39.9127783,116.4715399,0,3.3,39595.0208333333,2008-05-27,00:30:00
39.9127516,116.4715566,0,3.3,39595.0208564815,2008-05-27,00:30:02
39.9126216,116.4717433,0,3.3,39595.0210300926,2008-05-27,00:30:17
39.9125866,116.4717983,0,3.3,39595.0210648148,2008-05-27,00:30:20
39.9074483,116.472875,0,6.6,39595.0222106481,2008-05-27,00:31:59
39.9070933,116.4728449,0,6.6,39595.0222453704,2008-05-27,00:32:02
39.9067666,116.4727766,0,6.6,39595.0222800926,2008-05-27,00:32:05
39.906315,116.4726983,0,6.6,39595.022337963,2008-05-27,00:32:10
39.9061633,116.4726216,0,6.6,39595.0223611111,2008-05-27,00:32:12
39.9060033,116.47256,0,6.6,39595.0223842593,2008-05-27,00:32:14
39.9058566,116.4725633,0,3.3,39595.0224189815,2008-05-27,00:32:17
39.9058066,116.4726033,0,3.3,39595.0224421296,2008-05-27,00:32:19
39.9057349,116.4726483,0,3.3,39595.0224652778,2008-05-27,00:32:21
39.9056399,116.4727033,0,3.3,39595.0224884259,2008-05-27,00:32:23
39.9055066,116.4727449,0,3.3,39595.0225115741,2008-05-27,00:32:25
39.9054033,116.4728783,0,6.6,39595.0225347222,2008-05-27,00:32:27
39.907985,116.4724816,0,13.1,39595.0226388889,2008-05-27,00:32:36
39.9084083,116.4723133,0,13.1,39595.022662037,2008-05-27,00:32:38
39.90866,116.4721849,0,13.1,39595.0226851852,2008-05-27,00:32:40
39.9087783,116.4720949,0,16.4,39595.0227083333,2008-05-27,00:32:42
39.9088566,116.4720283,0,16.4,39595.0227314815,2008-05-27,00:32:44
39.9088816,116.4719783,0,16.4,39595.0227546296,2008-05-27,00:32:46
39.9089016,116.471945,0,16.4,39595.0227777778,2008-05-27,00:32:48
39.9089049,116.4719183,0,19.7,39595.0228009259,2008-05-27,00:32:50
39.9088916,116.4719049,0,19.7,39595.0228240741,2008-05-27,00:32:52
39.908895,116.4718783,0,19.7,39595.0228472222,2008-05-27,00:32:54
39.9088883,116.4718633,0,19.7,39595.0228703704,2008-05-27,00:32:56
39.908865,116.4718766,0,19.7,39595.0228935185,2008-05-27,00:32:58
39.9088333,116.4719266,0,19.7,39595.0229166667,2008-05-27,00:33:00
39.9088116,116.4719616,0,23,39595.0229398148,2008-05-27,00:33:02
39.9087899,116.4719583,0,23,39595.022962963,2008-05-27,00:33:04
39.9087733,116.4719333,0,23,39595.0229861111,2008-05-27,00:33:06
39.9087599,116.4718833,0,23,39595.0230092593,2008-05-27,00:33:08
39.9087483,116.4718533,0,23,39595.0230324074,2008-05-27,00:33:10
39.9087216,116.4718533,0,23,39595.0230555556,2008-05-27,00:33:12
39.9086983,116.4718399,0,23,39595.0230787037,2008-05-27,00:33:14
39.9086883,116.47183,0,23,39595.0231018519,2008-05-27,00:33:16
39.9086633,116.4718233,0,23,39595.023125,2008-05-27,00:33:18
39.9086249,116.4718483,0,23,39595.0231481481,2008-05-27,00:33:20
39.9085833,116.4718366,0,26.2,39595.0231712963,2008-05-27,00:33:22
39.908545,116.4718199,0,26.2,39595.0231944444,2008-05-27,00:33:24
39.908505,116.4718033,0,26.2,39595.0232175926,2008-05-27,00:33:26
39.9085,116.471755,0,26.2,39595.0232407407,2008-05-27,00:33:28
39.9084883,116.4717299,0,26.2,39595.0232638889,2008-05-27,00:33:30
39.9084716,116.4717099,0,26.2,39595.023287037,2008-05-27,00:33:32
39.9084766,116.4716966,0,26.2,39595.0233101852,2008-05-27,00:33:34
39.908475,116.4716749,0,26.2,39595.0233333333,2008-05-27,00:33:36
39.9084666,116.4716416,0,26.2,39595.0233564815,2008-05-27,00:33:38
39.9084333,116.4716133,0,26.2,39595.0233796296,2008-05-27,00:33:40
39.9084133,116.4715833,0,29.5,39595.0234027778,2008-05-27,00:33:42
39.9083833,116.4715366,0,29.5,39595.0234259259,2008-05-27,00:33:44
39.9083583,116.4715216,0,29.5,39595.0234490741,2008-05-27,00:33:46
39.9083566,116.4715283,0,29.5,39595.0234722222,2008-05-27,00:33:48
39.9083516,116.4715183,0,29.5,39595.0234953704,2008-05-27,00:33:50
39.9083399,116.4715266,0,29.5,39595.0235185185,2008-05-27,00:33:52
39.9082999,116.4715783,0,29.5,39595.0235416667,2008-05-27,00:33:54
39.9082683,116.4715933,0,29.5,39595.0235648148,2008-05-27,00:33:56
39.9082116,116.47162,0,29.5,39595.023599537,2008-05-27,00:33:59
39.9081716,116.4716116,0,29.5,39595.0236226852,2008-05-27,00:34:01
39.90814,116.4716099,0,29.5,39595.0236458333,2008-05-27,00:34:03
39.9081183,116.4715816,0,29.5,39595.0236689815,2008-05-27,00:34:05
39.9081016,116.4715716,0,29.5,39595.0236921296,2008-05-27,00:34:07
39.9080816,116.471585,0,29.5,39595.0237152778,2008-05-27,00:34:09
39.9080616,116.4716049,0,32.8,39595.0237384259,2008-05-27,00:34:11
39.9080349,116.4716049,0,32.8,39595.0237615741,2008-05-27,00:34:13
39.9079883,116.4716483,0,32.8,39595.0237847222,2008-05-27,00:34:15
39.9079183,116.4716949,0,32.8,39595.0238078704,2008-05-27,00:34:17
39.9078616,116.4717133,0,32.8,39595.0238310185,2008-05-27,00:34:19
39.9078233,116.4717449,0,32.8,39595.0238541667,2008-05-27,00:34:21
39.9077833,116.4717466,0,32.8,39595.0238773148,2008-05-27,00:34:23
39.9077566,116.4717016,0,36.1,39595.023900463,2008-05-27,00:34:25
39.9077249,116.4716666,0,36.1,39595.0239236111,2008-05-27,00:34:27
39.9076849,116.4716666,0,36.1,39595.0239467593,2008-05-27,00:34:29
39.9076433,116.4716866,0,36.1,39595.0239699074,2008-05-27,00:34:31
39.9076149,116.4717066,0,36.1,39595.0239930556,2008-05-27,00:34:33
39.9075699,116.47172,0,39.4,39595.0240162037,2008-05-27,00:34:35
39.9075383,116.4717583,0,39.4,39595.0240393518,2008-05-27,00:34:37
39.907505,116.4717983,0,39.4,39595.0240625,2008-05-27,00:34:39
39.9075016,116.4718116,0,39.4,39595.0240856481,2008-05-27,00:34:41
39.9074883,116.4718199,0,39.4,39595.0241087963,2008-05-27,00:34:43
39.9074883,116.4718399,0,39.4,39595.0241319444,2008-05-27,00:34:45
39.9074833,116.4718399,0,39.4,39595.0241550926,2008-05-27,00:34:47
39.9074616,116.4717933,0,42.7,39595.0241782407,2008-05-27,00:34:49
39.9074566,116.4717449,0,42.7,39595.0242013889,2008-05-27,00:34:51
39.90745,116.4717283,0,42.7,39595.024224537,2008-05-27,00:34:53
39.9074199,116.471705,0,42.7,39595.0242476852,2008-05-27,00:34:55
39.9073833,116.4717233,0,42.7,39595.0242708333,2008-05-27,00:34:57
39.9073333,116.4717766,0,42.7,39595.0242939815,2008-05-27,00:34:59
39.9072983,116.4717733,0,42.7,39595.0243171296,2008-05-27,00:35:01
39.9072783,116.4717533,0,42.7,39595.0243402778,2008-05-27,00:35:03
39.9072716,116.4717099,0,42.7,39595.0243634259,2008-05-27,00:35:05
39.9072749,116.4716833,0,42.7,39595.0243865741,2008-05-27,00:35:07
39.90727,116.47165,0,42.7,39595.0244097222,2008-05-27,00:35:09
39.9072533,116.4716249,0,45.9,39595.0244328704,2008-05-27,00:35:11
39.9072616,116.471585,0,45.9,39595.0244560185,2008-05-27,00:35:13
39.9072766,116.4715749,0,45.9,39595.0244791667,2008-05-27,00:35:15
39.90727,116.4715616,0,45.9,39595.0245023148,2008-05-27,00:35:17
39.9072566,116.4715483,0,45.9,39595.024525463,2008-05-27,00:35:19
39.9072483,116.47153,0,45.9,39595.0245486111,2008-05-27,00:35:21
39.9072416,116.4715083,0,45.9,39595.0245717593,2008-05-27,00:35:23
39.9072349,116.4714816,0,42.7,39595.0245949074,2008-05-27,00:35:25
39.90723,116.4714566,0,42.7,39595.0246180556,2008-05-27,00:35:27
39.90723,116.4714283,0,42.7,39595.0246412037,2008-05-27,00:35:29
39.9072283,116.4713916,0,42.7,39595.0246643518,2008-05-27,00:35:31
39.90723,116.4713633,0,42.7,39595.0246875,2008-05-27,00:35:33
39.9072349,116.471335,0,45.9,39595.0247106481,2008-05-27,00:35:35
39.9072483,116.4713116,0,45.9,39595.0247337963,2008-05-27,00:35:37
39.9072583,116.4712899,0,45.9,39595.0247569444,2008-05-27,00:35:39
39.9072633,116.4712633,0,42.7,39595.0247800926,2008-05-27,00:35:41
39.9072666,116.4712416,0,42.7,39595.0248032407,2008-05-27,00:35:43
39.9072682,116.4712183,0,42.7,39595.0248263889,2008-05-27,00:35:45
39.9072649,116.4711966,0,42.7,39595.024849537,2008-05-27,00:35:47
39.9072682,116.4711699,0,42.7,39595.0248726852,2008-05-27,00:35:49
39.9072733,116.4711433,0,42.7,39595.0248958333,2008-05-27,00:35:51
39.9072833,116.4711166,0,42.7,39595.0249189815,2008-05-27,00:35:53
39.9072933,116.4710883,0,42.7,39595.0249421296,2008-05-27,00:35:55
39.9073,116.4710566,0,42.7,39595.0249652778,2008-05-27,00:35:57
39.9073166,116.4710383,0,42.7,39595.0249884259,2008-05-27,00:35:59
39.907325,116.4710416,0,42.7,39595.0250115741,2008-05-27,00:36:01
39.9073416,116.4710416,0,42.7,39595.0250347222,2008-05-27,00:36:03
39.907355,116.4710383,0,42.7,39595.0250578704,2008-05-27,00:36:05
39.9073783,116.4710366,0,45.9,39595.0250810185,2008-05-27,00:36:07
39.9073983,116.4710333,0,45.9,39595.0251041667,2008-05-27,00:36:09
39.90741,116.4710083,0,45.9,39595.0251273148,2008-05-27,00:36:11
39.9074149,116.4709933,0,45.9,39595.025150463,2008-05-27,00:36:13
39.9074083,116.47097,0,45.9,39595.0251736111,2008-05-27,00:36:15
39.90738,116.4709283,0,45.9,39595.0251967593,2008-05-27,00:36:17
39.9073333,116.4708583,0,45.9,39595.0252199074,2008-05-27,00:36:19
39.9072983,116.4707583,0,42.7,39595.0252430556,2008-05-27,00:36:21
39.9072766,116.470625,0,42.7,39595.0252662037,2008-05-27,00:36:23
39.9072566,116.4704983,0,42.7,39595.0252893518,2008-05-27,00:36:25
39.9072666,116.4703116,0,42.7,39595.0253125,2008-05-27,00:36:27
39.9073049,116.4701016,0,42.7,39595.0253356481,2008-05-27,00:36:29
39.9073233,116.4698416,0,42.7,39595.0253703704,2008-05-27,00:36:32
