# Supplementary material for: Research on differential privacy protection method based on user tendency
Source: PLoS One. 2023 Oct 26;18(10):e0288823. doi: 10.1371/journal.pone.0288823 (PMC10602288; doi:10.1371/journal.pone.0288823)
Supplement: S5 Data — (ZIP) [file pone.0288823.s005.zip › Data 5-5/153/Trajectory/20080527112440.plt]

Geolife trajectory
WGS 84
Altitude is in Feet
Reserved 3
0,2,255,My Track,0,0,2,8421376
0
39.9073616,116.4712883,0,39.4,39595.475462963,2008-05-27,11:24:40
39.9073633,116.4713083,0,42.7,39595.475474537,2008-05-27,11:24:41
39.9073733,116.4713816,0,42.7,39595.4754976852,2008-05-27,11:24:43
39.9073733,116.4714299,0,42.7,39595.4755208333,2008-05-27,11:24:45
39.907365,116.4714616,0,42.7,39595.4755439815,2008-05-27,11:24:47
39.9073599,116.4714699,0,42.7,39595.4755671296,2008-05-27,11:24:49
39.9073583,116.4715016,0,42.7,39595.4755902778,2008-05-27,11:24:51
39.907365,116.4715216,0,42.7,39595.4756134259,2008-05-27,11:24:53
39.90737,116.4715633,0,42.7,39595.4756365741,2008-05-27,11:24:55
39.9073683,116.4716066,0,42.7,39595.4756597222,2008-05-27,11:24:57
39.9073666,116.4716416,0,42.7,39595.4756828704,2008-05-27,11:24:59
39.90737,116.4716633,0,42.7,39595.4757060185,2008-05-27,11:25:01
39.9073633,116.4716599,0,42.7,39595.4757291667,2008-05-27,11:25:03
39.9073449,116.4716649,0,42.7,39595.4757523148,2008-05-27,11:25:05
39.9073299,116.4716749,0,42.7,39595.475775463,2008-05-27,11:25:07
39.9073283,116.4716816,0,42.7,39595.4757986111,2008-05-27,11:25:09
39.9073316,116.4716933,0,42.7,39595.4758217593,2008-05-27,11:25:11
39.9073233,116.4716866,0,42.7,39595.4758449074,2008-05-27,11:25:13
39.9073283,116.4716799,0,42.7,39595.4758680556,2008-05-27,11:25:15
39.9073133,116.4716683,0,42.7,39595.4758912037,2008-05-27,11:25:17
39.9073199,116.471705,0,42.7,39595.4759143519,2008-05-27,11:25:19
39.9073183,116.4716566,0,42.7,39595.4759375,2008-05-27,11:25:21
39.90734,116.4716633,0,42.7,39595.4759606481,2008-05-27,11:25:23
39.9073333,116.4716233,0,42.7,39595.4759837963,2008-05-27,11:25:25
39.9073283,116.4716299,0,42.7,39595.4760069444,2008-05-27,11:25:27
39.9073133,116.4716766,0,42.7,39595.4760648148,2008-05-27,11:25:32
39.9073133,116.4717016,0,42.7,39595.476087963,2008-05-27,11:25:34
39.9073116,116.4717233,0,42.7,39595.4761111111,2008-05-27,11:25:36
39.9073116,116.4717433,0,42.7,39595.4761342593,2008-05-27,11:25:38
39.9073133,116.4717649,0,42.7,39595.4761574074,2008-05-27,11:25:40
39.9073166,116.4717849,0,42.7,39595.4761805556,2008-05-27,11:25:42
39.9073183,116.4718066,0,42.7,39595.4762037037,2008-05-27,11:25:44
39.9073183,116.4718283,0,42.7,39595.4762268519,2008-05-27,11:25:46
39.9073183,116.4718516,0,42.7,39595.47625,2008-05-27,11:25:48
39.9073183,116.47188,0,42.7,39595.4762731481,2008-05-27,11:25:50
39.9073233,116.4719049,0,42.7,39595.4762962963,2008-05-27,11:25:52
39.9073316,116.4719333,0,42.7,39595.4763194444,2008-05-27,11:25:54
39.90734,116.4719599,0,42.7,39595.4763425926,2008-05-27,11:25:56
39.9073499,116.4719833,0,42.7,39595.4763657407,2008-05-27,11:25:58
39.9073633,116.4719933,0,42.7,39595.4763888889,2008-05-27,11:26:00
39.9073783,116.472005,0,42.7,39595.476412037,2008-05-27,11:26:02
39.907395,116.4720166,0,42.7,39595.4764351852,2008-05-27,11:26:04
39.9074133,116.4720266,0,42.7,39595.4764583333,2008-05-27,11:26:06
39.907435,116.4720316,0,42.7,39595.4764814815,2008-05-27,11:26:08
39.9074566,116.4720333,0,42.7,39595.4765046296,2008-05-27,11:26:10
39.9074816,116.4720316,0,42.7,39595.4765277778,2008-05-27,11:26:12
39.9075066,116.4720366,0,42.7,39595.4765509259,2008-05-27,11:26:14
39.9075449,116.4720433,0,42.7,39595.4765740741,2008-05-27,11:26:16
39.9075683,116.4720583,0,42.7,39595.4765972222,2008-05-27,11:26:18
39.907595,116.4720633,0,42.7,39595.4766203704,2008-05-27,11:26:20
39.9076233,116.4720616,0,42.7,39595.4766435185,2008-05-27,11:26:22
39.9076483,116.4720533,0,42.7,39595.4766666667,2008-05-27,11:26:24
39.9076716,116.47205,0,42.7,39595.4766898148,2008-05-27,11:26:26
39.9076999,116.472055,0,42.7,39595.476712963,2008-05-27,11:26:28
39.9077216,116.4720583,0,42.7,39595.4767361111,2008-05-27,11:26:30
39.907745,116.4720583,0,42.7,39595.4767592593,2008-05-27,11:26:32
39.9077633,116.472055,0,42.7,39595.4767824074,2008-05-27,11:26:34
39.9077816,116.4720516,0,42.7,39595.4768055556,2008-05-27,11:26:36
39.9078033,116.4720616,0,42.7,39595.4768287037,2008-05-27,11:26:38
39.9078249,116.47207,0,45.9,39595.4768518518,2008-05-27,11:26:40
39.9078533,116.472085,0,45.9,39595.476875,2008-05-27,11:26:42
39.9078783,116.4720933,0,49.2,39595.4768981481,2008-05-27,11:26:44
39.9079016,116.4720983,0,49.2,39595.4769212963,2008-05-27,11:26:46
39.9079216,116.472105,0,52.5,39595.4769444444,2008-05-27,11:26:48
39.9079416,116.4721133,0,52.5,39595.4769675926,2008-05-27,11:26:50
39.9079666,116.47212,0,49.2,39595.4769907407,2008-05-27,11:26:52
39.9079866,116.4721183,0,49.2,39595.4770138889,2008-05-27,11:26:54
39.90801,116.47212,0,49.2,39595.477037037,2008-05-27,11:26:56
39.9080283,116.4721216,0,49.2,39595.4770601852,2008-05-27,11:26:58
39.9080532,116.472155,0,49.2,39595.4770833333,2008-05-27,11:27:00
39.9080666,116.4721299,0,52.5,39595.4771064815,2008-05-27,11:27:02
39.9080883,116.47214,0,52.5,39595.4771296296,2008-05-27,11:27:04
39.9080999,116.4721233,0,52.5,39595.4771527778,2008-05-27,11:27:06
39.9081183,116.4721483,0,52.5,39595.4771759259,2008-05-27,11:27:08
39.908125,116.4720883,0,52.5,39595.4771990741,2008-05-27,11:27:10
39.9081466,116.47214,0,52.5,39595.4772222222,2008-05-27,11:27:12
39.908165,116.4721516,0,52.5,39595.4772453704,2008-05-27,11:27:14
39.9081916,116.4721683,0,52.5,39595.4772685185,2008-05-27,11:27:16
39.9082183,116.472155,0,52.5,39595.4772916667,2008-05-27,11:27:18
39.9082449,116.4721633,0,52.5,39595.4773148148,2008-05-27,11:27:20
39.9082733,116.4721866,0,52.5,39595.477337963,2008-05-27,11:27:22
39.908295,116.472195,0,52.5,39595.4773611111,2008-05-27,11:27:24
39.9083166,116.4722083,0,52.5,39595.4773842593,2008-05-27,11:27:26
39.9083433,116.4722433,0,52.5,39595.4774074074,2008-05-27,11:27:28
39.9083616,116.4722416,0,52.5,39595.4774305556,2008-05-27,11:27:30
39.9083766,116.4721983,0,52.5,39595.4774537037,2008-05-27,11:27:32
39.9083949,116.4721916,0,52.5,39595.4774768518,2008-05-27,11:27:34
39.90842,116.4722166,0,52.5,39595.4775,2008-05-27,11:27:36
39.9084416,116.47221,0,52.5,39595.4775231481,2008-05-27,11:27:38
39.90846,116.472195,0,52.5,39595.4775462963,2008-05-27,11:27:40
39.9084816,116.472195,0,52.5,39595.4775694444,2008-05-27,11:27:42
39.9085033,116.472195,0,52.5,39595.4775925926,2008-05-27,11:27:44
39.9085216,116.4722049,0,52.5,39595.4776157407,2008-05-27,11:27:46
39.9085349,116.4722116,0,52.5,39595.4776388889,2008-05-27,11:27:48
39.9085549,116.4722399,0,52.5,39595.477662037,2008-05-27,11:27:50
39.9085666,116.4722616,0,52.5,39595.4776851852,2008-05-27,11:27:52
39.908585,116.4722833,0,52.5,39595.4777083333,2008-05-27,11:27:54
39.9086,116.47228,0,52.5,39595.4777314815,2008-05-27,11:27:56
39.908615,116.4722916,0,52.5,39595.4777546296,2008-05-27,11:27:58
39.9086366,116.4723183,0,52.5,39595.4777777778,2008-05-27,11:28:00
39.9086516,116.4722416,0,52.5,39595.4778009259,2008-05-27,11:28:02
39.9086716,116.47221,0,52.5,39595.4778240741,2008-05-27,11:28:04
39.9086866,116.472175,0,52.5,39595.4778472222,2008-05-27,11:28:06
39.9086866,116.4721583,0,52.5,39595.4778703704,2008-05-27,11:28:08
39.9087049,116.4721433,0,52.5,39595.4778935185,2008-05-27,11:28:10
39.9087216,116.4721366,0,52.5,39595.4779166667,2008-05-27,11:28:12
39.9087433,116.4721416,0,52.5,39595.4779398148,2008-05-27,11:28:14
39.9087666,116.4721566,0,52.5,39595.477962963,2008-05-27,11:28:16
39.908785,116.4721649,0,52.5,39595.4779861111,2008-05-27,11:28:18
39.90881,116.4721933,0,52.5,39595.4780092593,2008-05-27,11:28:20
39.9088316,116.4722266,0,52.5,39595.4780324074,2008-05-27,11:28:22
39.9088466,116.4722483,0,52.5,39595.4780555556,2008-05-27,11:28:24
39.908865,116.4722666,0,52.5,39595.4780787037,2008-05-27,11:28:26
39.9088766,116.47226,0,52.5,39595.4781018518,2008-05-27,11:28:28
39.908895,116.4722533,0,52.5,39595.478125,2008-05-27,11:28:30
39.9089116,116.4722233,0,52.5,39595.4781481481,2008-05-27,11:28:32
39.9089383,116.4722066,0,52.5,39595.4781712963,2008-05-27,11:28:34
39.9089583,116.472175,0,52.5,39595.4781944444,2008-05-27,11:28:36
39.9089733,116.472155,0,52.5,39595.4782175926,2008-05-27,11:28:38
39.9089849,116.4721449,0,52.5,39595.4782407407,2008-05-27,11:28:40
39.9090033,116.472125,0,52.5,39595.4782638889,2008-05-27,11:28:42
39.9090249,116.4721233,0,52.5,39595.478287037,2008-05-27,11:28:44
39.9090449,116.4721149,0,52.5,39595.4783101852,2008-05-27,11:28:46
39.9090599,116.4721149,0,52.5,39595.4783333333,2008-05-27,11:28:48
39.9090716,116.4721183,0,52.5,39595.4783564815,2008-05-27,11:28:50
39.90909,116.4721183,0,52.5,39595.4783796296,2008-05-27,11:28:52
39.9091033,116.47211,0,52.5,39595.4784027778,2008-05-27,11:28:54
39.9091216,116.4721016,0,52.5,39595.4784259259,2008-05-27,11:28:56
39.9091466,116.4720999,0,52.5,39595.4784490741,2008-05-27,11:28:58
39.9091466,116.4720999,0,52.5,39595.4784722222,2008-05-27,11:29:00
39.9091466,116.4720999,0,52.5,39595.4785763889,2008-05-27,11:29:09
39.9091483,116.4720916,0,52.5,39595.478599537,2008-05-27,11:29:11
39.9091583,116.472105,0,52.5,39595.4786226852,2008-05-27,11:29:13
39.9091783,116.47212,0,52.5,39595.4786458333,2008-05-27,11:29:15
39.9092016,116.4721266,0,52.5,39595.4786689815,2008-05-27,11:29:17
39.90922,116.4721283,0,52.5,39595.4786921296,2008-05-27,11:29:19
39.9092399,116.4720999,0,52.5,39595.4787152778,2008-05-27,11:29:21
39.9092633,116.4720816,0,52.5,39595.4787384259,2008-05-27,11:29:23
39.9093099,116.4719199,0,52.5,39595.4787731481,2008-05-27,11:29:26
39.909285,116.4716233,0,52.5,39595.4788310185,2008-05-27,11:29:31
39.9092783,116.4715983,0,52.5,39595.4788541667,2008-05-27,11:29:33
39.9092716,116.47151,0,52.5,39595.4788773148,2008-05-27,11:29:35
39.9093366,116.4715766,0,52.5,39595.478900463,2008-05-27,11:29:37
39.9093466,116.4716099,0,52.5,39595.4791550926,2008-05-27,11:29:59
39.9093433,116.4715949,0,52.5,39595.4791782407,2008-05-27,11:30:01
39.909345,116.4716033,0,52.5,39595.4793055556,2008-05-27,11:30:12
39.9093483,116.4715966,0,52.5,39595.4793287037,2008-05-27,11:30:14
39.9093499,116.4716,0,52.5,39595.4794097222,2008-05-27,11:30:21
39.9093416,116.4716066,0,52.5,39595.4803472222,2008-05-27,11:31:42
39.9093383,116.4716,0,52.5,39595.4805671296,2008-05-27,11:32:01
39.9093383,116.4716,0,52.5,39595.4811921296,2008-05-27,11:32:55
39.909345,116.4715933,0,52.5,39595.4812152778,2008-05-27,11:32:57
39.9093433,116.4715816,0,52.5,39595.4812384259,2008-05-27,11:32:59
39.9093516,116.4716066,0,52.5,39595.4812847222,2008-05-27,11:33:03
39.9093483,116.4716083,0,52.5,39595.4813078704,2008-05-27,11:33:05
39.909355,116.4717816,0,55.8,39595.4817939815,2008-05-27,11:33:47
39.909495,116.4717983,0,55.8,39595.4818171296,2008-05-27,11:33:49
39.9095199,116.471825,0,55.8,39595.4818402778,2008-05-27,11:33:51
39.9094983,116.4718199,0,55.8,39595.4818634259,2008-05-27,11:33:53
39.9095816,116.4717916,0,55.8,39595.4818865741,2008-05-27,11:33:55
39.9096583,116.4717533,0,55.8,39595.4819097222,2008-05-27,11:33:57
39.90989,116.471795,0,55.8,39595.4819328704,2008-05-27,11:33:59
39.91006,116.4717866,0,55.8,39595.4819560185,2008-05-27,11:34:01
39.9103766,116.4717799,0,52.5,39595.4820138889,2008-05-27,11:34:06
39.9103916,116.4718233,0,52.5,39595.482037037,2008-05-27,11:34:08
39.9105733,116.4718699,0,52.5,39595.4820601852,2008-05-27,11:34:10
39.910775,116.4718583,0,52.5,39595.4820833333,2008-05-27,11:34:12
39.9108783,116.4718433,0,52.5,39595.4821064815,2008-05-27,11:34:14
39.9109316,116.4718333,0,52.5,39595.4821296296,2008-05-27,11:34:16
39.9109566,116.4718049,0,52.5,39595.4821527778,2008-05-27,11:34:18
39.910955,116.4717716,0,52.5,39595.4821759259,2008-05-27,11:34:20
39.9109583,116.47172,0,55.8,39595.4821990741,2008-05-27,11:34:22
39.9109833,116.4716799,0,55.8,39595.4822222222,2008-05-27,11:34:24
39.9110833,116.4716399,0,55.8,39595.4822453704,2008-05-27,11:34:26
39.9112116,116.4716183,0,55.8,39595.4822685185,2008-05-27,11:34:28
39.9113399,116.4715699,0,55.8,39595.4822916667,2008-05-27,11:34:30
39.9114966,116.4719199,0,52.5,39595.4825115741,2008-05-27,11:34:49
39.9113699,116.4719216,0,52.5,39595.4825347222,2008-05-27,11:34:51
39.9113466,116.4719666,0,55.8,39595.4826041667,2008-05-27,11:34:57
39.9113383,116.4719666,0,55.8,39595.4826273148,2008-05-27,11:34:59
39.9113316,116.471965,0,55.8,39595.482650463,2008-05-27,11:35:01
39.9113249,116.47197,0,55.8,39595.4826736111,2008-05-27,11:35:03
39.9113166,116.4719766,0,55.8,39595.4826967593,2008-05-27,11:35:05
39.9113099,116.47198,0,55.8,39595.4827199074,2008-05-27,11:35:07
39.911345,116.47198,0,55.8,39595.4829513889,2008-05-27,11:35:27
39.9113816,116.47195,0,55.8,39595.482974537,2008-05-27,11:35:29
39.9114733,116.4719483,0,55.8,39595.4829976852,2008-05-27,11:35:31
39.9116333,116.4719199,0,55.8,39595.4830208333,2008-05-27,11:35:33
39.9118283,116.4718683,0,55.8,39595.4830439815,2008-05-27,11:35:35
39.9120466,116.4718033,0,55.8,39595.4830671296,2008-05-27,11:35:37
39.9124633,116.4717166,0,55.8,39595.483125,2008-05-27,11:35:42
39.9126616,116.4716633,0,55.8,39595.4831481481,2008-05-27,11:35:44
39.9128366,116.47165,0,55.8,39595.4831712963,2008-05-27,11:35:46
39.9133466,116.4714499,0,52.5,39595.4833564815,2008-05-27,11:36:02
39.9133699,116.4714666,0,52.5,39595.4834027778,2008-05-27,11:36:06
39.9133749,116.4714866,0,52.5,39595.4834259259,2008-05-27,11:36:08
39.9133816,116.4715083,0,52.5,39595.4834490741,2008-05-27,11:36:10
39.9137499,116.4717466,0,55.8,39595.483599537,2008-05-27,11:36:23
39.9137649,116.4717616,0,59.1,39595.4836226852,2008-05-27,11:36:25
39.9137183,116.4716083,0,62.3,39595.4838773148,2008-05-27,11:36:47
39.9137183,116.4716,0,62.3,39595.483900463,2008-05-27,11:36:49
39.9137183,116.4715949,0,62.3,39595.4839236111,2008-05-27,11:36:51
39.9137183,116.4715949,0,62.3,39595.4841087963,2008-05-27,11:37:07
39.9137216,116.4715983,0,62.3,39595.4841319444,2008-05-27,11:37:09
39.9137349,116.4715916,0,62.3,39595.4841550926,2008-05-27,11:37:11
39.9137716,116.4715683,0,62.3,39595.4841782407,2008-05-27,11:37:13
39.9149933,116.4720866,0,62.3,39595.4843634259,2008-05-27,11:37:29
39.9153733,116.472105,0,62.3,39595.4843981481,2008-05-27,11:37:32
39.9155683,116.4720866,0,62.3,39595.4844212963,2008-05-27,11:37:34
39.91575,116.47209,0,62.3,39595.4844444444,2008-05-27,11:37:36
39.9159183,116.4720916,0,62.3,39595.4844675926,2008-05-27,11:37:38
39.916085,116.4720999,0,62.3,39595.4844907407,2008-05-27,11:37:40
39.9162416,116.4720766,0,62.3,39595.4845138889,2008-05-27,11:37:42
39.916395,116.4720683,0,62.3,39595.484537037,2008-05-27,11:37:44
39.9165416,116.47207,0,62.3,39595.4845601852,2008-05-27,11:37:46
39.9168366,116.4720933,0,62.3,39595.4846296296,2008-05-27,11:37:52
39.9168783,116.4721133,0,65.6,39595.4846643518,2008-05-27,11:37:55
39.9169066,116.4721083,0,65.6,39595.4846875,2008-05-27,11:37:57
39.9169016,116.4721033,0,65.6,39595.4847106481,2008-05-27,11:37:59
39.9168899,116.47211,0,65.6,39595.4847337963,2008-05-27,11:38:01
39.9168716,116.4721066,0,65.6,39595.4847569444,2008-05-27,11:38:03
39.9168649,116.4721066,0,65.6,39595.4847800926,2008-05-27,11:38:05
39.9168383,116.4720883,0,68.9,39595.4848032407,2008-05-27,11:38:07
39.9168499,116.4720916,0,68.9,39595.4848263889,2008-05-27,11:38:09
39.9168683,116.4720799,0,68.9,39595.484849537,2008-05-27,11:38:11
39.9169133,116.472055,0,68.9,39595.4848726852,2008-05-27,11:38:13
39.9169983,116.4720483,0,68.9,39595.4848958333,2008-05-27,11:38:15
39.9171366,116.472075,0,68.9,39595.4849189815,2008-05-27,11:38:17
39.91726,116.4720933,0,68.9,39595.4849421296,2008-05-27,11:38:19
39.9173582,116.4721066,0,68.9,39595.4849652778,2008-05-27,11:38:21
39.9174316,116.4721083,0,72.2,39595.4849884259,2008-05-27,11:38:23
39.9174899,116.4721149,0,72.2,39595.4850115741,2008-05-27,11:38:25
39.9175166,116.4721383,0,72.2,39595.4850347222,2008-05-27,11:38:27
39.9175383,116.4721466,0,72.2,39595.4850578704,2008-05-27,11:38:29
39.9175666,116.4721316,0,72.2,39595.4850810185,2008-05-27,11:38:31
39.9175883,116.4721299,0,72.2,39595.4851041667,2008-05-27,11:38:33
39.9177333,116.472055,0,72.2,39595.4852083333,2008-05-27,11:38:42
39.9178566,116.4720716,0,72.2,39595.4852314815,2008-05-27,11:38:44
39.9179533,116.472075,0,72.2,39595.4852546296,2008-05-27,11:38:46
39.9180633,116.4720783,0,72.2,39595.4852777778,2008-05-27,11:38:48
39.9181799,116.4721016,0,72.2,39595.4853009259,2008-05-27,11:38:50
39.9183016,116.4721183,0,72.2,39595.4853240741,2008-05-27,11:38:52
39.9184316,116.4721266,0,72.2,39595.4853472222,2008-05-27,11:38:54
39.9185683,116.4721349,0,72.2,39595.4853703704,2008-05-27,11:38:56
39.9187099,116.4721499,0,72.2,39595.4853935185,2008-05-27,11:38:58
39.9188816,116.47216,0,72.2,39595.4854166667,2008-05-27,11:39:00
39.9190466,116.4721583,0,72.2,39595.4854398148,2008-05-27,11:39:02
39.9191816,116.4721733,0,72.2,39595.485462963,2008-05-27,11:39:04
39.9193216,116.4721716,0,72.2,39595.4854861111,2008-05-27,11:39:06
39.91946,116.4722016,0,72.2,39595.4855092593,2008-05-27,11:39:08
39.9195933,116.4722666,0,72.2,39595.4855324074,2008-05-27,11:39:10
39.9197083,116.4722783,0,72.2,39595.4855555556,2008-05-27,11:39:12
39.9197816,116.4723383,0,72.2,39595.4855787037,2008-05-27,11:39:14
39.9198349,116.4723433,0,72.2,39595.4856018518,2008-05-27,11:39:16
39.9198533,116.4723333,0,72.2,39595.485625,2008-05-27,11:39:18
39.91987,116.4723266,0,72.2,39595.4856481481,2008-05-27,11:39:20
39.9198599,116.4723133,0,72.2,39595.4856712963,2008-05-27,11:39:22
39.9198633,116.4723083,0,72.2,39595.4856944444,2008-05-27,11:39:24
39.9198683,116.472315,0,72.2,39595.4857175926,2008-05-27,11:39:26
39.9198966,116.4723249,0,72.2,39595.4857407407,2008-05-27,11:39:28
39.91995,116.4723133,0,72.2,39595.4857638889,2008-05-27,11:39:30
39.9200416,116.472295,0,72.2,39595.485787037,2008-05-27,11:39:32
39.9201433,116.4722816,0,72.2,39595.4858101852,2008-05-27,11:39:34
39.9202499,116.47228,0,72.2,39595.4858333333,2008-05-27,11:39:36
39.9203099,116.4722333,0,72.2,39595.4858564815,2008-05-27,11:39:38
39.9204066,116.4721883,0,72.2,39595.4858796296,2008-05-27,11:39:40
39.9205116,116.47216,0,72.2,39595.4859027778,2008-05-27,11:39:42
39.9206133,116.4721266,0,72.2,39595.4859259259,2008-05-27,11:39:44
39.9208033,116.4720733,0,72.2,39595.4859722222,2008-05-27,11:39:48
39.9209033,116.4720633,0,72.2,39595.4859953704,2008-05-27,11:39:50
39.9210066,116.47205,0,72.2,39595.4860185185,2008-05-27,11:39:52
39.9211333,116.47207,0,72.2,39595.4860416667,2008-05-27,11:39:54
39.9212216,116.4720816,0,72.2,39595.4860648148,2008-05-27,11:39:56
39.9213383,116.4721266,0,72.2,39595.486087963,2008-05-27,11:39:58
39.9214533,116.4721416,0,72.2,39595.4861111111,2008-05-27,11:40:00
39.9215549,116.4721299,0,72.2,39595.4861342593,2008-05-27,11:40:02
39.9216666,116.472125,0,72.2,39595.4861574074,2008-05-27,11:40:04
39.9217699,116.4721266,0,72.2,39595.4861805556,2008-05-27,11:40:06
39.9219,116.4721483,0,72.2,39595.4862037037,2008-05-27,11:40:08
39.9220266,116.4721366,0,72.2,39595.4862268518,2008-05-27,11:40:10
39.9221716,116.472155,0,72.2,39595.48625,2008-05-27,11:40:12
39.9223249,116.4721699,0,72.2,39595.4862731481,2008-05-27,11:40:14
39.922505,116.4721866,0,72.2,39595.4862962963,2008-05-27,11:40:16
39.9227166,116.4722133,0,72.2,39595.4863194444,2008-05-27,11:40:18
39.9229266,116.4722616,0,72.2,39595.4863425926,2008-05-27,11:40:20
39.9231466,116.4723033,0,72.2,39595.4863657407,2008-05-27,11:40:22
39.9233416,116.4722916,0,72.2,39595.4863888889,2008-05-27,11:40:24
39.9235299,116.4722566,0,75.5,39595.486412037,2008-05-27,11:40:26
39.9238149,116.4722499,0,75.5,39595.4864467593,2008-05-27,11:40:29
39.9240216,116.4722583,0,75.5,39595.4864699074,2008-05-27,11:40:31
39.9242083,116.4722699,0,75.5,39595.4864930556,2008-05-27,11:40:33
39.92514,116.47228,0,75.5,39595.4866087963,2008-05-27,11:40:43
39.9252983,116.4722816,0,75.5,39595.4866319444,2008-05-27,11:40:45
39.9255066,116.4723,0,75.5,39595.4866550926,2008-05-27,11:40:47
39.9256799,116.472315,0,75.5,39595.4866782407,2008-05-27,11:40:49
39.9258466,116.4722966,0,75.5,39595.4867013889,2008-05-27,11:40:51
39.9260149,116.4723033,0,75.5,39595.486724537,2008-05-27,11:40:53
39.9261483,116.4723199,0,75.5,39595.4867476852,2008-05-27,11:40:55
39.9262883,116.4723716,0,75.5,39595.4867708333,2008-05-27,11:40:57
39.9264383,116.4724099,0,75.5,39595.4867939815,2008-05-27,11:40:59
39.9266966,116.4724649,0,75.5,39595.4868402778,2008-05-27,11:41:03
39.9267266,116.4724149,0,75.5,39595.4868634259,2008-05-27,11:41:05
39.9268083,116.4724249,0,75.5,39595.4868865741,2008-05-27,11:41:07
39.9268233,116.472365,0,75.5,39595.4869097222,2008-05-27,11:41:09
39.9268283,116.4723133,0,75.5,39595.4869328704,2008-05-27,11:41:11
39.9267933,116.472295,0,75.5,39595.4869560185,2008-05-27,11:41:13
39.9267766,116.4723099,0,75.5,39595.4869791667,2008-05-27,11:41:15
39.9267916,116.47237,0,75.5,39595.4870023148,2008-05-27,11:41:17
39.9267883,116.4724949,0,75.5,39595.487025463,2008-05-27,11:41:19
39.9267833,116.4726466,0,75.5,39595.4870486111,2008-05-27,11:41:21
39.926765,116.4727949,0,75.5,39595.4870717593,2008-05-27,11:41:23
39.926765,116.4729233,0,75.5,39595.4870949074,2008-05-27,11:41:25
39.9267833,116.4730366,0,75.5,39595.4871180556,2008-05-27,11:41:27
39.9268083,116.473115,0,75.5,39595.4871412037,2008-05-27,11:41:29
39.92682,116.4731783,0,75.5,39595.4871643518,2008-05-27,11:41:31
39.9268399,116.4732433,0,75.5,39595.4871875,2008-05-27,11:41:33
39.926845,116.47322,0,75.5,39595.4872106481,2008-05-27,11:41:35
39.9267983,116.4730516,0,75.5,39595.4872337963,2008-05-27,11:41:37
39.9268249,116.4730466,0,75.5,39595.4872569444,2008-05-27,11:41:39
39.9269516,116.47308,0,75.5,39595.4872800926,2008-05-27,11:41:41
39.9270199,116.473115,0,75.5,39595.4873032407,2008-05-27,11:41:43
39.927055,116.4731283,0,75.5,39595.4873263889,2008-05-27,11:41:45
39.9270766,116.4731166,0,75.5,39595.487349537,2008-05-27,11:41:47
39.9270783,116.4730883,0,75.5,39595.4873726852,2008-05-27,11:41:49
39.9270883,116.4730433,0,78.7,39595.4873958333,2008-05-27,11:41:51
39.9270783,116.47303,0,78.7,39595.4874189815,2008-05-27,11:41:53
39.9270649,116.4729499,0,78.7,39595.4874421296,2008-05-27,11:41:55
39.9270366,116.4728783,0,78.7,39595.4874652778,2008-05-27,11:41:57
39.9270132,116.4728333,0,78.7,39595.4874884259,2008-05-27,11:41:59
39.9270033,116.4728033,0,78.7,39595.4875115741,2008-05-27,11:42:01
39.9270016,116.4727716,0,78.7,39595.4875347222,2008-05-27,11:42:03
39.9270166,116.4727566,0,78.7,39595.4875578704,2008-05-27,11:42:05
39.9270366,116.4727216,0,78.7,39595.4875810185,2008-05-27,11:42:07
39.9270433,116.4727016,0,78.7,39595.4876041667,2008-05-27,11:42:09
39.927055,116.4726733,0,78.7,39595.4876273148,2008-05-27,11:42:11
39.9270366,116.4726249,0,78.7,39595.487650463,2008-05-27,11:42:13
39.92703,116.4725899,0,82,39595.4876736111,2008-05-27,11:42:15
39.9270383,116.4725499,0,82,39595.4876967593,2008-05-27,11:42:17
39.9270166,116.4725216,0,82,39595.4877199074,2008-05-27,11:42:19
39.9270033,116.4725116,0,82,39595.4877430556,2008-05-27,11:42:21
39.9269966,116.472505,0,82,39595.4877662037,2008-05-27,11:42:23
39.9269783,116.4725016,0,82,39595.4877893519,2008-05-27,11:42:25
39.9269666,116.4724783,0,82,39595.4878125,2008-05-27,11:42:27
39.9269466,116.4724249,0,85.3,39595.4878356481,2008-05-27,11:42:29
39.9269316,116.472385,0,85.3,39595.4878587963,2008-05-27,11:42:31
39.9269199,116.4723516,0,85.3,39595.4878819444,2008-05-27,11:42:33
39.9269,116.4723249,0,85.3,39595.4879050926,2008-05-27,11:42:35
39.9268732,116.4722983,0,85.3,39595.4879282407,2008-05-27,11:42:37
39.9268466,116.4722716,0,85.3,39595.4879513889,2008-05-27,11:42:39
39.9268399,116.4722483,0,88.6,39595.487974537,2008-05-27,11:42:41
39.9268366,116.4722266,0,88.6,39595.4879976852,2008-05-27,11:42:43
39.9268366,116.4721933,0,88.6,39595.4880208333,2008-05-27,11:42:45
39.9268366,116.4721566,0,88.6,39595.4880439815,2008-05-27,11:42:47
39.9268333,116.4721333,0,88.6,39595.4880671296,2008-05-27,11:42:49
39.9268266,116.4720883,0,88.6,39595.4880902778,2008-05-27,11:42:51
39.9268083,116.4720216,0,91.9,39595.4881134259,2008-05-27,11:42:53
39.9268183,116.4720183,0,91.9,39595.4881365741,2008-05-27,11:42:55
39.9268266,116.47202,0,91.9,39595.4882060185,2008-05-27,11:43:01
39.9268266,116.47202,0,91.9,39595.4885300926,2008-05-27,11:43:29
39.9268283,116.4720216,0,91.9,39595.4885532407,2008-05-27,11:43:31
39.92683,116.472005,0,91.9,39595.4885763889,2008-05-27,11:43:33
39.9268333,116.4719833,0,91.9,39595.488599537,2008-05-27,11:43:35
39.9268549,116.4719566,0,91.9,39595.4886226852,2008-05-27,11:43:37
39.9268649,116.4719399,0,91.9,39595.4886458333,2008-05-27,11:43:39
39.9268799,116.4719199,0,91.9,39595.4886689815,2008-05-27,11:43:41
39.9268949,116.4719016,0,91.9,39595.4886921296,2008-05-27,11:43:43
39.9269083,116.4718816,0,91.9,39595.4887152778,2008-05-27,11:43:45
39.9269216,116.47186,0,91.9,39595.4887384259,2008-05-27,11:43:47
39.9269349,116.4718349,0,95.1,39595.4887615741,2008-05-27,11:43:49
39.9269516,116.4718049,0,95.1,39595.4887847222,2008-05-27,11:43:51
39.9269666,116.4717816,0,95.1,39595.4888078704,2008-05-27,11:43:53
39.9269816,116.4717633,0,95.1,39595.4888310185,2008-05-27,11:43:55
39.9269933,116.4717483,0,95.1,39595.4888541667,2008-05-27,11:43:57
39.9269983,116.471725,0,95.1,39595.4888773148,2008-05-27,11:43:59
39.9270016,116.4717116,0,95.1,39595.488900463,2008-05-27,11:44:01
39.9270033,116.4716966,0,95.1,39595.4889236111,2008-05-27,11:44:03
39.9270066,116.4716783,0,95.1,39595.4889467593,2008-05-27,11:44:05
39.9270049,116.4716433,0,95.1,39595.4889699074,2008-05-27,11:44:07
39.9270016,116.471615,0,95.1,39595.4890162037,2008-05-27,11:44:11
39.9269966,116.4716166,0,95.1,39595.4890393519,2008-05-27,11:44:13
39.9269883,116.4715949,0,95.1,39595.4890625,2008-05-27,11:44:15
39.9270066,116.4715583,0,95.1,39595.4890856481,2008-05-27,11:44:17
39.9269966,116.4714983,0,95.1,39595.4891087963,2008-05-27,11:44:19
39.9270016,116.4714716,0,95.1,39595.4891319444,2008-05-27,11:44:21
39.9269949,116.4714499,0,95.1,39595.4891550926,2008-05-27,11:44:23
39.9269966,116.4714316,0,95.1,39595.4891782407,2008-05-27,11:44:25
39.9269933,116.4713849,0,95.1,39595.4892013889,2008-05-27,11:44:27
39.9269883,116.4713533,0,95.1,39595.489224537,2008-05-27,11:44:29
39.927,116.47132,0,95.1,39595.4892476852,2008-05-27,11:44:31
39.9270049,116.4712883,0,98.4,39595.4892708333,2008-05-27,11:44:33
39.9269983,116.4712549,0,98.4,39595.4892939815,2008-05-27,11:44:35
39.9270033,116.471235,0,98.4,39595.4893171296,2008-05-27,11:44:37
39.9270083,116.4712133,0,98.4,39595.4893402778,2008-05-27,11:44:39
39.9270216,116.4711899,0,98.4,39595.4893634259,2008-05-27,11:44:41
39.9270416,116.4711666,0,98.4,39595.4893865741,2008-05-27,11:44:43
39.9270633,116.4711499,0,98.4,39595.4894097222,2008-05-27,11:44:45
39.9270866,116.4711416,0,98.4,39595.4894328704,2008-05-27,11:44:47
39.9271066,116.4711183,0,98.4,39595.4894560185,2008-05-27,11:44:49
39.927115,116.4710849,0,98.4,39595.4894791667,2008-05-27,11:44:51
39.927125,116.4710649,0,98.4,39595.4895023148,2008-05-27,11:44:53
39.9271233,116.4710516,0,98.4,39595.489525463,2008-05-27,11:44:55
39.9271283,116.4710349,0,98.4,39595.4895486111,2008-05-27,11:44:57
39.92714,116.4710233,0,98.4,39595.4895717593,2008-05-27,11:44:59
39.9271516,116.47101,0,98.4,39595.4895949074,2008-05-27,11:45:01
39.9271716,116.47101,0,98.4,39595.4896180556,2008-05-27,11:45:03
39.9271966,116.4710066,0,98.4,39595.4896412037,2008-05-27,11:45:05
39.9272066,116.4709933,0,98.4,39595.4896643519,2008-05-27,11:45:07
39.9272149,116.4709766,0,98.4,39595.4896875,2008-05-27,11:45:09
39.9272333,116.4709933,0,98.4,39595.4897106481,2008-05-27,11:45:11
39.9272449,116.4710033,0,98.4,39595.4897337963,2008-05-27,11:45:13
39.9272683,116.4710133,0,98.4,39595.4897569444,2008-05-27,11:45:15
39.9272783,116.47099,0,98.4,39595.4897800926,2008-05-27,11:45:17
39.9273083,116.4709483,0,101.7,39595.4898032407,2008-05-27,11:45:19
39.9273333,116.4709116,0,101.7,39595.4898263889,2008-05-27,11:45:21
