# Supplementary material for: Research on differential privacy protection method based on user tendency
Source: PLoS One. 2023 Oct 26;18(10):e0288823. doi: 10.1371/journal.pone.0288823 (PMC10602288; doi:10.1371/journal.pone.0288823)
Supplement: S5 Data — (ZIP) [file pone.0288823.s005.zip › Data 5-5/153/Trajectory/20080528001025.plt]

Geolife trajectory
WGS 84
Altitude is in Feet
Reserved 3
0,2,255,My Track,0,0,2,8421376
0
39.9275299,116.4698966,0,124.7,39596.0072337963,2008-05-28,00:10:25
39.9276316,116.4697549,0,121.4,39596.0072453704,2008-05-28,00:10:26
39.9274833,116.4695883,0,111.5,39596.0073032407,2008-05-28,00:10:31
39.92746,116.4698283,0,108.3,39596.0073263889,2008-05-28,00:10:33
39.9274533,116.4700133,0,105,39596.007349537,2008-05-28,00:10:35
39.9274549,116.4703083,0,105,39596.0073726852,2008-05-28,00:10:37
39.9274333,116.4705266,0,101.7,39596.0073958333,2008-05-28,00:10:39
39.9274233,116.4706816,0,101.7,39596.0074189815,2008-05-28,00:10:41
39.92741,116.470885,0,101.7,39596.0074421296,2008-05-28,00:10:43
39.9274266,116.4710583,0,101.7,39596.0074652778,2008-05-28,00:10:45
39.9274283,116.4711433,0,101.7,39596.0074884259,2008-05-28,00:10:47
39.9274166,116.4712433,0,98.4,39596.0075115741,2008-05-28,00:10:49
39.9274216,116.4713266,0,98.4,39596.0075347222,2008-05-28,00:10:51
39.9274399,116.4714066,0,98.4,39596.0075578704,2008-05-28,00:10:53
39.927435,116.4714766,0,98.4,39596.0075810185,2008-05-28,00:10:55
39.9274483,116.4715583,0,98.4,39596.0076041667,2008-05-28,00:10:57
39.92745,116.4715699,0,98.4,39596.0076273148,2008-05-28,00:10:59
39.9274583,116.4716033,0,98.4,39596.007650463,2008-05-28,00:11:01
39.9274583,116.4716299,0,98.4,39596.0076736111,2008-05-28,00:11:03
39.9274433,116.4716633,0,98.4,39596.0076967593,2008-05-28,00:11:05
39.9274316,116.4716416,0,98.4,39596.0077199074,2008-05-28,00:11:07
39.9274716,116.4716483,0,98.4,39596.0077430556,2008-05-28,00:11:09
39.927535,116.4717333,0,98.4,39596.0077777778,2008-05-28,00:11:12
39.9275583,116.471775,0,98.4,39596.0078009259,2008-05-28,00:11:14
39.9276099,116.47179,0,98.4,39596.0078240741,2008-05-28,00:11:16
39.9276583,116.4718049,0,98.4,39596.0078472222,2008-05-28,00:11:18
39.9276816,116.4718216,0,98.4,39596.0078703704,2008-05-28,00:11:20
39.9277183,116.4717966,0,98.4,39596.0078935185,2008-05-28,00:11:22
39.927755,116.4718166,0,98.4,39596.0079166667,2008-05-28,00:11:24
39.9277833,116.471845,0,98.4,39596.0079398148,2008-05-28,00:11:26
39.9278016,116.4717966,0,98.4,39596.007962963,2008-05-28,00:11:28
39.9278216,116.4718216,0,98.4,39596.0079861111,2008-05-28,00:11:30
39.927825,116.4718066,0,98.4,39596.0080092593,2008-05-28,00:11:32
39.9278533,116.4718433,0,98.4,39596.0080324074,2008-05-28,00:11:34
39.9278866,116.4718716,0,98.4,39596.0080555556,2008-05-28,00:11:36
39.9279083,116.4719166,0,98.4,39596.0080787037,2008-05-28,00:11:38
39.9279283,116.4720066,0,98.4,39596.0081018518,2008-05-28,00:11:40
39.9279316,116.4720816,0,98.4,39596.008125,2008-05-28,00:11:42
39.9279149,116.4721783,0,98.4,39596.0081481481,2008-05-28,00:11:44
39.9278966,116.4722149,0,98.4,39596.0081712963,2008-05-28,00:11:46
39.9279049,116.4722616,0,98.4,39596.0081944444,2008-05-28,00:11:48
39.9279183,116.4723249,0,98.4,39596.0082175926,2008-05-28,00:11:50
39.9279483,116.4724,0,98.4,39596.0082407407,2008-05-28,00:11:52
39.9279516,116.4724766,0,98.4,39596.0082638889,2008-05-28,00:11:54
39.9091116,116.4714916,0,95.1,39596.0154166667,2008-05-28,00:22:12
39.9090449,116.471565,0,95.1,39596.0154398148,2008-05-28,00:22:14
39.90898,116.4716033,0,95.1,39596.015462963,2008-05-28,00:22:16
39.9089333,116.471615,0,98.4,39596.0154861111,2008-05-28,00:22:18
39.9088916,116.4716016,0,98.4,39596.0155092593,2008-05-28,00:22:20
39.9088666,116.47151,0,95.1,39596.0155324074,2008-05-28,00:22:22
39.9088733,116.47141,0,95.1,39596.0155555556,2008-05-28,00:22:24
39.9088283,116.4714433,0,95.1,39596.0155787037,2008-05-28,00:22:26
39.9087583,116.4715733,0,95.1,39596.0156018519,2008-05-28,00:22:28
39.9086883,116.4716483,0,95.1,39596.015625,2008-05-28,00:22:30
39.9086266,116.4717016,0,95.1,39596.0156481481,2008-05-28,00:22:32
39.9086,116.4717066,0,95.1,39596.0156712963,2008-05-28,00:22:34
39.9085883,116.4716566,0,95.1,39596.0156944444,2008-05-28,00:22:36
39.9085516,116.471655,0,98.4,39596.0157175926,2008-05-28,00:22:38
39.9085,116.4716733,0,98.4,39596.0157407407,2008-05-28,00:22:40
39.9084466,116.4716966,0,98.4,39596.0157638889,2008-05-28,00:22:42
39.9083966,116.4717166,0,98.4,39596.015787037,2008-05-28,00:22:44
39.9083533,116.4717349,0,98.4,39596.0158101852,2008-05-28,00:22:46
39.9083249,116.4717333,0,98.4,39596.0158333333,2008-05-28,00:22:48
39.9082916,116.4717466,0,98.4,39596.0158564815,2008-05-28,00:22:50
39.9083016,116.4717183,0,98.4,39596.0158796296,2008-05-28,00:22:52
39.9083133,116.4716883,0,98.4,39596.0159027778,2008-05-28,00:22:54
39.9084016,116.471445,0,98.4,39596.0159259259,2008-05-28,00:22:56
39.9082983,116.4717583,0,98.4,39596.0159837963,2008-05-28,00:23:01
39.9082333,116.4718483,0,98.4,39596.0160069444,2008-05-28,00:23:03
39.9081932,116.4718416,0,98.4,39596.0160300926,2008-05-28,00:23:05
39.9081316,116.4719266,0,98.4,39596.0160532407,2008-05-28,00:23:07
39.9080766,116.4719866,0,98.4,39596.0160763889,2008-05-28,00:23:09
39.9080333,116.4720366,0,98.4,39596.016099537,2008-05-28,00:23:11
39.9079966,116.4721033,0,98.4,39596.0161226852,2008-05-28,00:23:13
39.9079949,116.4720333,0,98.4,39596.0161458333,2008-05-28,00:23:15
39.9079899,116.47204,0,98.4,39596.0161689815,2008-05-28,00:23:17
39.9079433,116.4720633,0,98.4,39596.0161921296,2008-05-28,00:23:19
39.9078883,116.4721183,0,98.4,39596.0162152778,2008-05-28,00:23:21
39.90769,116.4723733,0,98.4,39596.0162847222,2008-05-28,00:23:27
39.9076116,116.4724166,0,98.4,39596.0163194444,2008-05-28,00:23:30
39.9076133,116.4723716,0,98.4,39596.0163425926,2008-05-28,00:23:32
39.9076183,116.4723483,0,98.4,39596.0163657407,2008-05-28,00:23:34
39.9076216,116.4722766,0,98.4,39596.0163888889,2008-05-28,00:23:36
39.9076033,116.4722683,0,98.4,39596.016412037,2008-05-28,00:23:38
39.9076149,116.4721349,0,98.4,39596.0164351852,2008-05-28,00:23:40
39.907595,116.47209,0,98.4,39596.0164583333,2008-05-28,00:23:42
39.9075849,116.4720766,0,98.4,39596.0164814815,2008-05-28,00:23:44
39.9075849,116.47205,0,98.4,39596.0165046296,2008-05-28,00:23:46
39.9075633,116.47202,0,98.4,39596.0165277778,2008-05-28,00:23:48
39.9075299,116.4720133,0,98.4,39596.0165509259,2008-05-28,00:23:50
39.9074966,116.4720066,0,98.4,39596.0165740741,2008-05-28,00:23:52
39.9074699,116.4719883,0,98.4,39596.0165972222,2008-05-28,00:23:54
39.9074283,116.471985,0,98.4,39596.0166319444,2008-05-28,00:23:57
39.9073883,116.472015,0,98.4,39596.0166550926,2008-05-28,00:23:59
39.9073433,116.4720483,0,98.4,39596.0166782407,2008-05-28,00:24:01
39.90731,116.4720999,0,98.4,39596.0167013889,2008-05-28,00:24:03
39.9072649,116.4721233,0,98.4,39596.016724537,2008-05-28,00:24:05
39.907225,116.4721433,0,98.4,39596.0167476852,2008-05-28,00:24:07
39.9071933,116.4721283,0,98.4,39596.0167708333,2008-05-28,00:24:09
39.9071749,116.4720916,0,98.4,39596.0167939815,2008-05-28,00:24:11
39.9071566,116.4720599,0,98.4,39596.0168171296,2008-05-28,00:24:13
39.9071349,116.4720716,0,98.4,39596.0168402778,2008-05-28,00:24:15
39.9071116,116.4720799,0,98.4,39596.0168634259,2008-05-28,00:24:17
39.9070883,116.4721033,0,98.4,39596.0168865741,2008-05-28,00:24:19
39.90706,116.4721333,0,98.4,39596.0169097222,2008-05-28,00:24:21
39.9070349,116.4721316,0,98.4,39596.0169328704,2008-05-28,00:24:23
39.90751,116.4709799,0,98.4,39596.0176967593,2008-05-28,00:25:29
39.9075066,116.4709566,0,98.4,39596.0177199074,2008-05-28,00:25:31
39.9074449,116.4708049,0,98.4,39596.0177777778,2008-05-28,00:25:36
