# Supplementary material for: Research on differential privacy protection method based on user tendency
Source: PLoS One. 2023 Oct 26;18(10):e0288823. doi: 10.1371/journal.pone.0288823 (PMC10602288; doi:10.1371/journal.pone.0288823)
Supplement: S5 Data — (ZIP) [file pone.0288823.s005.zip › Data 5-5/153/Trajectory/20080528111040.plt]

Geolife trajectory
WGS 84
Altitude is in Feet
Reserved 3
0,2,255,My Track,0,0,2,8421376
0
39.9072799,116.4712,0,95.1,39596.4657407407,2008-05-28,11:10:40
39.9072799,116.4712,0,95.1,39596.4658217593,2008-05-28,11:10:47
39.9072716,116.4711916,0,95.1,39596.4658449074,2008-05-28,11:10:49
39.9072766,116.4712066,0,95.1,39596.4658680556,2008-05-28,11:10:51
39.9072716,116.4712316,0,95.1,39596.4658912037,2008-05-28,11:10:53
39.9072682,116.4712549,0,95.1,39596.4659143519,2008-05-28,11:10:55
39.9072633,116.4712749,0,95.1,39596.4659375,2008-05-28,11:10:57
39.9072599,116.4712966,0,95.1,39596.4659606481,2008-05-28,11:10:59
39.9072566,116.4713149,0,95.1,39596.4659837963,2008-05-28,11:11:01
39.9072499,116.471335,0,95.1,39596.4660069444,2008-05-28,11:11:03
39.9072466,116.4713716,0,95.1,39596.4660300926,2008-05-28,11:11:05
39.9072483,116.4714216,0,95.1,39596.4660532407,2008-05-28,11:11:07
39.9072666,116.4715199,0,95.1,39596.466099537,2008-05-28,11:11:11
39.9072666,116.47146,0,95.1,39596.4661226852,2008-05-28,11:11:13
39.9072799,116.4714833,0,95.1,39596.4661458333,2008-05-28,11:11:15
39.9072933,116.4714899,0,95.1,39596.4661689815,2008-05-28,11:11:17
39.9072633,116.4714166,0,95.1,39596.4661921296,2008-05-28,11:11:19
39.9072749,116.4714849,0,95.1,39596.4662152778,2008-05-28,11:11:21
39.90727,116.4714883,0,95.1,39596.4662384259,2008-05-28,11:11:23
39.9072649,116.4715016,0,95.1,39596.4662615741,2008-05-28,11:11:25
39.907255,116.4715049,0,95.1,39596.4662847222,2008-05-28,11:11:27
39.9072316,116.4714849,0,95.1,39596.4663078704,2008-05-28,11:11:29
39.9072216,116.4714849,0,95.1,39596.4663310185,2008-05-28,11:11:31
39.9072183,116.4714899,0,95.1,39596.4663541667,2008-05-28,11:11:33
39.9072349,116.4714866,0,95.1,39596.4663888889,2008-05-28,11:11:36
39.9072349,116.4714866,0,95.1,39596.4664351852,2008-05-28,11:11:40
39.9072349,116.4714866,0,95.1,39596.4664583333,2008-05-28,11:11:42
39.9072383,116.4715083,0,95.1,39596.4664814815,2008-05-28,11:11:44
39.9072366,116.4715266,0,95.1,39596.4665046296,2008-05-28,11:11:46
39.9072366,116.4715516,0,95.1,39596.4665277778,2008-05-28,11:11:48
39.9072383,116.4715766,0,95.1,39596.4665509259,2008-05-28,11:11:50
39.9072383,116.4715949,0,95.1,39596.4665740741,2008-05-28,11:11:52
39.9072366,116.4716066,0,95.1,39596.4669212963,2008-05-28,11:12:22
39.9072383,116.4716183,0,95.1,39596.4669444444,2008-05-28,11:12:24
39.9072349,116.4716316,0,95.1,39596.4669675926,2008-05-28,11:12:26
39.9072333,116.4716483,0,95.1,39596.4669907407,2008-05-28,11:12:28
39.9072366,116.4716716,0,95.1,39596.4670138889,2008-05-28,11:12:30
39.9072499,116.4716933,0,95.1,39596.467037037,2008-05-28,11:12:32
39.9072616,116.4717116,0,95.1,39596.4670601852,2008-05-28,11:12:34
39.9072766,116.471725,0,95.1,39596.4670833333,2008-05-28,11:12:36
39.9072866,116.4717416,0,95.1,39596.4671064815,2008-05-28,11:12:38
39.9072933,116.4717649,0,95.1,39596.4671296296,2008-05-28,11:12:40
39.9073,116.4717866,0,95.1,39596.4671527778,2008-05-28,11:12:42
39.9073033,116.4718116,0,95.1,39596.4671759259,2008-05-28,11:12:44
39.9073016,116.4718399,0,95.1,39596.4671990741,2008-05-28,11:12:46
39.9073033,116.471865,0,95.1,39596.4672222222,2008-05-28,11:12:48
39.907315,116.4718899,0,98.4,39596.4672453704,2008-05-28,11:12:50
39.9073299,116.4719183,0,98.4,39596.4672685185,2008-05-28,11:12:52
39.90734,116.4719416,0,98.4,39596.4672916667,2008-05-28,11:12:54
39.9073516,116.4719599,0,95.1,39596.4673148148,2008-05-28,11:12:56
39.90737,116.47198,0,95.1,39596.467337963,2008-05-28,11:12:58
39.9073933,116.4719949,0,95.1,39596.4673611111,2008-05-28,11:13:00
39.9074149,116.4720033,0,95.1,39596.4673842593,2008-05-28,11:13:02
39.90744,116.4720066,0,95.1,39596.4674074074,2008-05-28,11:13:04
39.9074633,116.4720099,0,95.1,39596.4674305556,2008-05-28,11:13:06
39.9074883,116.472015,0,95.1,39596.4674537037,2008-05-28,11:13:08
39.9075116,116.47202,0,95.1,39596.4674768519,2008-05-28,11:13:10
39.9075299,116.4720216,0,95.1,39596.4675,2008-05-28,11:13:12
39.9075533,116.4720266,0,95.1,39596.4675231481,2008-05-28,11:13:14
39.9075816,116.4720299,0,95.1,39596.4675462963,2008-05-28,11:13:16
39.9076133,116.4720333,0,95.1,39596.4675694444,2008-05-28,11:13:18
39.9076466,116.4720366,0,95.1,39596.4675925926,2008-05-28,11:13:20
39.9076833,116.4720466,0,95.1,39596.4676157407,2008-05-28,11:13:22
39.9077183,116.4720533,0,95.1,39596.4676388889,2008-05-28,11:13:24
39.9077516,116.47205,0,95.1,39596.467662037,2008-05-28,11:13:26
39.9077766,116.4720483,0,95.1,39596.4676851852,2008-05-28,11:13:28
39.9077983,116.47205,0,95.1,39596.4677083333,2008-05-28,11:13:30
39.9078199,116.4720433,0,95.1,39596.4677314815,2008-05-28,11:13:32
39.907845,116.4720566,0,95.1,39596.4677546296,2008-05-28,11:13:34
39.9078549,116.4720666,0,95.1,39596.4677777778,2008-05-28,11:13:36
39.9078816,116.4720949,0,95.1,39596.4678009259,2008-05-28,11:13:38
39.9079016,116.4721149,0,95.1,39596.4678240741,2008-05-28,11:13:40
39.9079199,116.4721183,0,95.1,39596.4678472222,2008-05-28,11:13:42
39.9079383,116.472155,0,95.1,39596.4678703704,2008-05-28,11:13:44
39.9079566,116.4721583,0,95.1,39596.4678935185,2008-05-28,11:13:46
39.9079716,116.4721666,0,95.1,39596.4679166667,2008-05-28,11:13:48
39.9079783,116.4721566,0,95.1,39596.4679398148,2008-05-28,11:13:50
39.9079883,116.47216,0,95.1,39596.467962963,2008-05-28,11:13:52
39.9079832,116.4721833,0,95.1,39596.4679861111,2008-05-28,11:13:54
39.9079883,116.4721816,0,95.1,39596.4680092593,2008-05-28,11:13:56
39.908,116.4721833,0,95.1,39596.4680324074,2008-05-28,11:13:58
39.9080216,116.472195,0,95.1,39596.4680555556,2008-05-28,11:14:00
39.90804,116.4721933,0,95.1,39596.4680787037,2008-05-28,11:14:02
39.9080566,116.4721833,0,95.1,39596.4681018519,2008-05-28,11:14:04
39.9080683,116.4721766,0,95.1,39596.468125,2008-05-28,11:14:06
39.908095,116.4721866,0,95.1,39596.4681481481,2008-05-28,11:14:08
39.9081232,116.4721849,0,95.1,39596.4681712963,2008-05-28,11:14:10
39.9081416,116.4721849,0,98.4,39596.4681944444,2008-05-28,11:14:12
39.9081599,116.4721683,0,98.4,39596.4682175926,2008-05-28,11:14:14
39.9081816,116.4721433,0,98.4,39596.4682407407,2008-05-28,11:14:16
39.9081932,116.4721149,0,98.4,39596.4682638889,2008-05-28,11:14:18
39.90821,116.4720816,0,98.4,39596.468287037,2008-05-28,11:14:20
39.9082166,116.4720416,0,98.4,39596.4683101852,2008-05-28,11:14:22
39.9082416,116.4720416,0,98.4,39596.4683333333,2008-05-28,11:14:24
39.9082516,116.4720299,0,98.4,39596.4683564815,2008-05-28,11:14:26
39.9082699,116.472005,0,98.4,39596.4683796296,2008-05-28,11:14:28
39.9082883,116.4719683,0,98.4,39596.4684027778,2008-05-28,11:14:30
39.9083016,116.4719316,0,98.4,39596.4684259259,2008-05-28,11:14:32
39.9083149,116.4719049,0,98.4,39596.4684490741,2008-05-28,11:14:34
39.9083216,116.4718899,0,101.7,39596.4684722222,2008-05-28,11:14:36
39.9083316,116.471875,0,101.7,39596.4684953704,2008-05-28,11:14:38
39.9083249,116.4718333,0,101.7,39596.4685185185,2008-05-28,11:14:40
39.9083283,116.4717866,0,101.7,39596.4685416667,2008-05-28,11:14:42
39.9083316,116.47176,0,101.7,39596.4685648148,2008-05-28,11:14:44
39.9083283,116.4717233,0,101.7,39596.468587963,2008-05-28,11:14:46
39.9083283,116.4716749,0,101.7,39596.4686111111,2008-05-28,11:14:48
39.9083133,116.4716533,0,101.7,39596.4686342593,2008-05-28,11:14:50
39.9083283,116.4716416,0,101.7,39596.4686574074,2008-05-28,11:14:52
39.9083383,116.4716049,0,101.7,39596.4686805556,2008-05-28,11:14:54
39.9083383,116.4715949,0,101.7,39596.4687037037,2008-05-28,11:14:56
39.9083466,116.4716166,0,101.7,39596.4687268519,2008-05-28,11:14:58
39.9083816,116.4716333,0,101.7,39596.46875,2008-05-28,11:15:00
39.9084033,116.4716316,0,105,39596.4687731481,2008-05-28,11:15:02
39.9084283,116.4716483,0,105,39596.4687962963,2008-05-28,11:15:04
39.90846,116.4716799,0,105,39596.4688194444,2008-05-28,11:15:06
39.908475,116.4716583,0,105,39596.4688425926,2008-05-28,11:15:08
39.9084616,116.4716599,0,105,39596.4688657407,2008-05-28,11:15:10
39.9085066,116.4717066,0,105,39596.4688888889,2008-05-28,11:15:12
39.9085249,116.4717416,0,105,39596.468912037,2008-05-28,11:15:14
39.9085483,116.47174,0,108.3,39596.4689351852,2008-05-28,11:15:16
39.9085633,116.47172,0,108.3,39596.4689583333,2008-05-28,11:15:18
39.9085799,116.4717099,0,108.3,39596.4689814815,2008-05-28,11:15:20
39.9086066,116.4716999,0,108.3,39596.4690046296,2008-05-28,11:15:22
39.9086349,116.4717116,0,108.3,39596.4690277778,2008-05-28,11:15:24
39.9086666,116.4717099,0,111.5,39596.4690509259,2008-05-28,11:15:26
39.9086899,116.4717099,0,111.5,39596.4690740741,2008-05-28,11:15:28
39.9087099,116.4717016,0,111.5,39596.4690972222,2008-05-28,11:15:30
39.90873,116.4716933,0,111.5,39596.4691203704,2008-05-28,11:15:32
39.9087483,116.4716916,0,111.5,39596.4691435185,2008-05-28,11:15:34
39.9087733,116.4716983,0,114.8,39596.4691666667,2008-05-28,11:15:36
39.908795,116.4716766,0,114.8,39596.4691898148,2008-05-28,11:15:38
39.9088183,116.4716649,0,114.8,39596.469212963,2008-05-28,11:15:40
39.90884,116.4716466,0,114.8,39596.4692361111,2008-05-28,11:15:42
39.908855,116.4716299,0,118.1,39596.4692592593,2008-05-28,11:15:44
39.9088566,116.471615,0,118.1,39596.4692824074,2008-05-28,11:15:46
39.90888,116.4716083,0,118.1,39596.4693055556,2008-05-28,11:15:48
39.90891,116.4716133,0,118.1,39596.4693287037,2008-05-28,11:15:50
39.9089366,116.4716216,0,118.1,39596.4693518518,2008-05-28,11:15:52
39.9089599,116.4716099,0,121.4,39596.469375,2008-05-28,11:15:54
39.9089916,116.4716083,0,121.4,39596.4693981481,2008-05-28,11:15:56
39.9090233,116.4716083,0,121.4,39596.4694212963,2008-05-28,11:15:58
39.9090482,116.4716166,0,121.4,39596.4694444444,2008-05-28,11:16:00
39.9090716,116.47162,0,121.4,39596.4694675926,2008-05-28,11:16:02
39.90908,116.4716233,0,121.4,39596.4694907407,2008-05-28,11:16:04
39.9090966,116.4716266,0,124.7,39596.4695138889,2008-05-28,11:16:06
39.9091182,116.4716433,0,124.7,39596.469537037,2008-05-28,11:16:08
39.9091483,116.4716999,0,124.7,39596.4695601852,2008-05-28,11:16:10
39.909145,116.4716816,0,124.7,39596.4695833333,2008-05-28,11:16:12
39.9091466,116.4716533,0,124.7,39596.4696064815,2008-05-28,11:16:14
39.9091766,116.4716399,0,124.7,39596.4696296296,2008-05-28,11:16:16
39.9091882,116.471615,0,128,39596.4696527778,2008-05-28,11:16:18
39.9091983,116.4715766,0,128,39596.4696759259,2008-05-28,11:16:20
39.9092033,116.4715466,0,128,39596.4696990741,2008-05-28,11:16:22
39.9092016,116.4714966,0,128,39596.4697222222,2008-05-28,11:16:24
39.9092099,116.471445,0,128,39596.4697453704,2008-05-28,11:16:26
39.90923,116.4714066,0,128,39596.4697685185,2008-05-28,11:16:28
39.9092216,116.4713883,0,128,39596.4697916667,2008-05-28,11:16:30
39.9092366,116.4713849,0,128,39596.4698148148,2008-05-28,11:16:32
39.9092866,116.4714433,0,131.2,39596.469837963,2008-05-28,11:16:34
39.9093033,116.4714666,0,131.2,39596.4703240741,2008-05-28,11:17:16
39.9093133,116.4714649,0,131.2,39596.4703472222,2008-05-28,11:17:18
39.9093083,116.4714666,0,131.2,39596.4707291667,2008-05-28,11:17:51
39.9093166,116.47146,0,131.2,39596.4707523148,2008-05-28,11:17:53
39.9093233,116.4714549,0,131.2,39596.470775463,2008-05-28,11:17:55
39.9093282,116.47146,0,131.2,39596.4707986111,2008-05-28,11:17:57
39.9093249,116.4714766,0,131.2,39596.4708333333,2008-05-28,11:18:00
39.9093282,116.4714916,0,131.2,39596.4708564815,2008-05-28,11:18:02
39.90943,116.471655,0,131.2,39596.4709837963,2008-05-28,11:18:13
39.9095266,116.47172,0,131.2,39596.4710069444,2008-05-28,11:18:15
39.9095983,116.4717983,0,131.2,39596.4710300926,2008-05-28,11:18:17
39.9096483,116.4718883,0,131.2,39596.4710532407,2008-05-28,11:18:19
39.9096883,116.4719566,0,131.2,39596.4710763889,2008-05-28,11:18:21
39.9097583,116.4720916,0,131.2,39596.4711342593,2008-05-28,11:18:26
39.909795,116.4721316,0,131.2,39596.4711574074,2008-05-28,11:18:28
39.909865,116.4721149,0,131.2,39596.4711805556,2008-05-28,11:18:30
39.90996,116.4721183,0,131.2,39596.4712037037,2008-05-28,11:18:32
39.9100566,116.4720916,0,131.2,39596.4712268518,2008-05-28,11:18:34
39.9101649,116.4720683,0,131.2,39596.47125,2008-05-28,11:18:36
39.9103116,116.4720533,0,131.2,39596.4712731481,2008-05-28,11:18:38
39.9105016,116.4720533,0,131.2,39596.4712962963,2008-05-28,11:18:40
39.9106833,116.4720266,0,131.2,39596.4713194444,2008-05-28,11:18:42
39.9108466,116.4720233,0,131.2,39596.4713425926,2008-05-28,11:18:44
39.9109683,116.472035,0,131.2,39596.4713657407,2008-05-28,11:18:46
39.9110666,116.4720516,0,131.2,39596.4713888889,2008-05-28,11:18:48
39.91114,116.4720816,0,131.2,39596.471412037,2008-05-28,11:18:50
39.9112916,116.4720966,0,131.2,39596.4714583333,2008-05-28,11:18:54
39.9124083,116.47223,0,131.2,39596.472025463,2008-05-28,11:19:43
39.912495,116.4722433,0,131.2,39596.4720486111,2008-05-28,11:19:45
39.9126066,116.4722616,0,131.2,39596.4720717593,2008-05-28,11:19:47
39.9127249,116.4723083,0,131.2,39596.4720949074,2008-05-28,11:19:49
39.9128633,116.4723233,0,131.2,39596.4721180556,2008-05-28,11:19:51
39.9129883,116.4723216,0,131.2,39596.4721412037,2008-05-28,11:19:53
39.9131033,116.4723016,0,131.2,39596.4721643519,2008-05-28,11:19:55
39.9132083,116.4722783,0,131.2,39596.4721875,2008-05-28,11:19:57
39.9133116,116.4722349,0,131.2,39596.4722106481,2008-05-28,11:19:59
39.9133849,116.4722149,0,131.2,39596.4722337963,2008-05-28,11:20:01
39.91345,116.4721466,0,131.2,39596.4722569444,2008-05-28,11:20:03
39.9135083,116.47204,0,131.2,39596.4722800926,2008-05-28,11:20:05
39.9135666,116.4719783,0,131.2,39596.4723032407,2008-05-28,11:20:07
39.9136033,116.4719183,0,131.2,39596.4723263889,2008-05-28,11:20:09
39.9136116,116.4718833,0,131.2,39596.472349537,2008-05-28,11:20:11
39.9136083,116.4718216,0,131.2,39596.4723726852,2008-05-28,11:20:13
39.9136133,116.4717933,0,131.2,39596.4723958333,2008-05-28,11:20:15
39.9136233,116.47179,0,131.2,39596.4724189815,2008-05-28,11:20:17
39.9136316,116.4717866,0,131.2,39596.4724421296,2008-05-28,11:20:19
39.9136333,116.4717966,0,131.2,39596.4724652778,2008-05-28,11:20:21
39.9136483,116.4718416,0,134.5,39596.4724884259,2008-05-28,11:20:23
39.9136733,116.471895,0,134.5,39596.4725115741,2008-05-28,11:20:25
39.913705,116.4719416,0,134.5,39596.4725347222,2008-05-28,11:20:27
39.91369,116.4719199,0,134.5,39596.4725578704,2008-05-28,11:20:29
39.9136883,116.4719283,0,134.5,39596.4725810185,2008-05-28,11:20:31
39.9136816,116.471915,0,134.5,39596.4726041667,2008-05-28,11:20:33
39.9136933,116.4719066,0,134.5,39596.4726273148,2008-05-28,11:20:35
39.9137083,116.4718983,0,134.5,39596.472650463,2008-05-28,11:20:37
39.9137249,116.4719033,0,134.5,39596.4726736111,2008-05-28,11:20:39
39.9137266,116.4718966,0,134.5,39596.4726967593,2008-05-28,11:20:41
39.9137283,116.4718783,0,134.5,39596.4727199074,2008-05-28,11:20:43
39.91373,116.4718833,0,134.5,39596.4727430556,2008-05-28,11:20:45
39.9137566,116.4719266,0,134.5,39596.4727662037,2008-05-28,11:20:47
39.9137783,116.4719616,0,134.5,39596.4727893519,2008-05-28,11:20:49
39.913785,116.4719883,0,134.5,39596.4728125,2008-05-28,11:20:51
39.9137966,116.4720183,0,134.5,39596.4728356482,2008-05-28,11:20:53
39.9138116,116.47205,0,134.5,39596.4728587963,2008-05-28,11:20:55
39.9138199,116.4720833,0,134.5,39596.4728819444,2008-05-28,11:20:57
39.9138383,116.4721216,0,134.5,39596.4729050926,2008-05-28,11:20:59
39.9138516,116.4721499,0,134.5,39596.4729282407,2008-05-28,11:21:01
39.9138599,116.4721766,0,134.5,39596.4729513889,2008-05-28,11:21:03
39.9138866,116.472225,0,134.5,39596.472974537,2008-05-28,11:21:05
39.9139,116.472265,0,134.5,39596.4729976852,2008-05-28,11:21:07
39.913745,116.47202,0,134.5,39596.4730208333,2008-05-28,11:21:09
39.9137733,116.47205,0,134.5,39596.4730439815,2008-05-28,11:21:11
39.9137716,116.4720516,0,134.5,39596.4730671296,2008-05-28,11:21:13
39.9137766,116.4720666,0,134.5,39596.4730902778,2008-05-28,11:21:15
39.9137799,116.4720733,0,134.5,39596.4731134259,2008-05-28,11:21:17
39.9137716,116.4720783,0,134.5,39596.4731365741,2008-05-28,11:21:19
39.9137799,116.4720933,0,134.5,39596.4731597222,2008-05-28,11:21:21
39.9138166,116.4721266,0,134.5,39596.4731828704,2008-05-28,11:21:23
39.9138349,116.4721349,0,134.5,39596.4732060185,2008-05-28,11:21:25
39.913845,116.4721516,0,134.5,39596.4732291667,2008-05-28,11:21:27
39.9138633,116.472155,0,134.5,39596.4732523148,2008-05-28,11:21:29
39.9138683,116.4721349,0,134.5,39596.473275463,2008-05-28,11:21:31
39.9138633,116.4721266,0,134.5,39596.4732986111,2008-05-28,11:21:33
39.9138583,116.4721266,0,134.5,39596.4733217593,2008-05-28,11:21:35
39.9138583,116.4721366,0,134.5,39596.4733449074,2008-05-28,11:21:37
39.9138683,116.4721733,0,134.5,39596.4733680556,2008-05-28,11:21:39
39.9138649,116.4721916,0,134.5,39596.4733912037,2008-05-28,11:21:41
39.9138499,116.4721883,0,134.5,39596.4734143519,2008-05-28,11:21:43
39.9138433,116.4722049,0,134.5,39596.4734375,2008-05-28,11:21:45
39.9138383,116.4722216,0,134.5,39596.4734606481,2008-05-28,11:21:47
39.9138183,116.4722066,0,134.5,39596.473599537,2008-05-28,11:21:59
39.9138599,116.47221,0,134.5,39596.4736226852,2008-05-28,11:22:01
39.9139416,116.4722133,0,134.5,39596.4736458333,2008-05-28,11:22:03
39.914065,116.4721699,0,134.5,39596.4736689815,2008-05-28,11:22:05
39.9142266,116.4721766,0,134.5,39596.4736921296,2008-05-28,11:22:07
39.91443,116.472195,0,134.5,39596.4737152778,2008-05-28,11:22:09
39.914655,116.4722233,0,134.5,39596.4737384259,2008-05-28,11:22:11
39.9148983,116.472245,0,134.5,39596.4737615741,2008-05-28,11:22:13
39.9151616,116.4722583,0,134.5,39596.4737847222,2008-05-28,11:22:15
39.9154183,116.4722683,0,134.5,39596.4738078704,2008-05-28,11:22:17
39.9158083,116.4723016,0,134.5,39596.4738425926,2008-05-28,11:22:20
39.9161766,116.4723483,0,134.5,39596.4738773148,2008-05-28,11:22:23
39.9164483,116.4723566,0,134.5,39596.473912037,2008-05-28,11:22:26
39.9165699,116.4723833,0,134.5,39596.4739351852,2008-05-28,11:22:28
39.9166533,116.4723966,0,134.5,39596.4739583333,2008-05-28,11:22:30
39.91673,116.4724133,0,134.5,39596.4739814815,2008-05-28,11:22:32
39.9168049,116.472435,0,134.5,39596.4740046296,2008-05-28,11:22:34
39.9168216,116.4724266,0,134.5,39596.4740277778,2008-05-28,11:22:36
39.9168199,116.472405,0,134.5,39596.4740509259,2008-05-28,11:22:38
39.9168266,116.4723866,0,134.5,39596.4740740741,2008-05-28,11:22:40
39.9168783,116.4723283,0,134.5,39596.4740972222,2008-05-28,11:22:42
39.916885,116.4723249,0,134.5,39596.4741203704,2008-05-28,11:22:44
39.9169266,116.4723033,0,134.5,39596.4741435185,2008-05-28,11:22:46
39.9169933,116.4722966,0,134.5,39596.4741666667,2008-05-28,11:22:48
39.9172366,116.4722416,0,134.5,39596.4742592593,2008-05-28,11:22:56
39.9174116,116.472245,0,134.5,39596.4742824074,2008-05-28,11:22:58
39.9174933,116.4721833,0,134.5,39596.4743055556,2008-05-28,11:23:00
39.9175333,116.4721566,0,134.5,39596.4743287037,2008-05-28,11:23:02
39.9175816,116.4721333,0,134.5,39596.4743518519,2008-05-28,11:23:04
39.9176333,116.4721383,0,134.5,39596.474375,2008-05-28,11:23:06
39.91771,116.4721116,0,134.5,39596.4743981481,2008-05-28,11:23:08
39.91782,116.4720683,0,134.5,39596.4744212963,2008-05-28,11:23:10
39.9179616,116.4720066,0,134.5,39596.4744444444,2008-05-28,11:23:12
39.91813,116.4719549,0,134.5,39596.4744675926,2008-05-28,11:23:14
39.9182983,116.4719166,0,134.5,39596.4744907407,2008-05-28,11:23:16
39.9184299,116.4718833,0,134.5,39596.4745138889,2008-05-28,11:23:18
39.9203949,116.47202,0,134.5,39596.4748263889,2008-05-28,11:23:45
39.920515,116.4720016,0,134.5,39596.474849537,2008-05-28,11:23:47
39.9206216,116.4719766,0,134.5,39596.4748726852,2008-05-28,11:23:49
39.9207883,116.4719199,0,134.5,39596.4748958333,2008-05-28,11:23:51
39.920905,116.4719083,0,134.5,39596.4749189815,2008-05-28,11:23:53
39.9210399,116.4718633,0,134.5,39596.4749421296,2008-05-28,11:23:55
39.9211833,116.4718266,0,131.2,39596.4749652778,2008-05-28,11:23:57
39.9213316,116.4718183,0,131.2,39596.4749884259,2008-05-28,11:23:59
39.9217683,116.4718316,0,131.2,39596.4750578704,2008-05-28,11:24:05
39.9227266,116.4720866,0,134.5,39596.4752199074,2008-05-28,11:24:19
39.9228683,116.4721483,0,134.5,39596.4752430556,2008-05-28,11:24:21
39.9230166,116.4721966,0,134.5,39596.4752662037,2008-05-28,11:24:23
39.9231483,116.4722033,0,134.5,39596.4752893519,2008-05-28,11:24:25
39.923285,116.4721666,0,131.2,39596.4753125,2008-05-28,11:24:27
39.9234416,116.4721649,0,131.2,39596.4753356481,2008-05-28,11:24:29
39.9235583,116.4721583,0,131.2,39596.4753587963,2008-05-28,11:24:31
39.923665,116.4721499,0,131.2,39596.4753819444,2008-05-28,11:24:33
39.9237449,116.4721416,0,131.2,39596.4754050926,2008-05-28,11:24:35
39.9237849,116.47216,0,131.2,39596.4754282407,2008-05-28,11:24:37
39.9238083,116.472175,0,131.2,39596.4754513889,2008-05-28,11:24:39
39.923835,116.4721849,0,131.2,39596.475474537,2008-05-28,11:24:41
39.9238483,116.4721916,0,131.2,39596.4754976852,2008-05-28,11:24:43
39.9238399,116.4721933,0,131.2,39596.4755208333,2008-05-28,11:24:45
39.9238149,116.4721316,0,131.2,39596.4755439815,2008-05-28,11:24:47
39.9238433,116.4721166,0,131.2,39596.4755671296,2008-05-28,11:24:49
39.92389,116.4721116,0,131.2,39596.4755902778,2008-05-28,11:24:51
39.92445,116.4721016,0,134.5,39596.4757638889,2008-05-28,11:25:06
39.9245583,116.47209,0,134.5,39596.475787037,2008-05-28,11:25:08
39.9247316,116.4720966,0,134.5,39596.4758101852,2008-05-28,11:25:10
39.9248949,116.472075,0,131.2,39596.4758333333,2008-05-28,11:25:12
39.9250533,116.4720649,0,131.2,39596.4758564815,2008-05-28,11:25:14
39.9252516,116.4721133,0,131.2,39596.4758796296,2008-05-28,11:25:16
39.92546,116.4721533,0,128,39596.4759027778,2008-05-28,11:25:18
39.9256449,116.4721916,0,128,39596.4759259259,2008-05-28,11:25:20
39.9258383,116.4722699,0,128,39596.4759490741,2008-05-28,11:25:22
39.9259249,116.4722733,0,128,39596.4759722222,2008-05-28,11:25:24
39.9260099,116.4722716,0,128,39596.4759953704,2008-05-28,11:25:26
39.9261383,116.47228,0,128,39596.4760185185,2008-05-28,11:25:28
39.9262866,116.4723016,0,128,39596.4760416667,2008-05-28,11:25:30
39.9264266,116.472315,0,128,39596.4760648148,2008-05-28,11:25:32
39.9265583,116.47233,0,128,39596.476087963,2008-05-28,11:25:34
39.9266549,116.4723466,0,128,39596.4761111111,2008-05-28,11:25:36
39.926695,116.4723433,0,128,39596.4761342593,2008-05-28,11:25:38
39.9267283,116.4723466,0,128,39596.4761574074,2008-05-28,11:25:40
39.9267683,116.472365,0,128,39596.4761805556,2008-05-28,11:25:42
39.9268032,116.4723766,0,128,39596.4762037037,2008-05-28,11:25:44
39.9268383,116.4723733,0,128,39596.4762268519,2008-05-28,11:25:46
39.9268566,116.4723633,0,128,39596.47625,2008-05-28,11:25:48
39.9268666,116.4723399,0,128,39596.4762731481,2008-05-28,11:25:50
39.9268783,116.4723599,0,128,39596.4762962963,2008-05-28,11:25:52
39.9268916,116.4723899,0,128,39596.4763194444,2008-05-28,11:25:54
39.9268699,116.4724033,0,128,39596.4763425926,2008-05-28,11:25:56
39.926835,116.4723983,0,128,39596.4763657407,2008-05-28,11:25:58
39.926835,116.4723983,0,128,39596.4763773148,2008-05-28,11:25:59
39.9268283,116.4724066,0,128,39596.476400463,2008-05-28,11:26:01
39.9268066,116.4723899,0,128,39596.4765046296,2008-05-28,11:26:10
39.9274666,116.4722333,0,128,39596.4766666667,2008-05-28,11:26:24
39.9276799,116.4722866,0,128,39596.4766898148,2008-05-28,11:26:26
39.9279299,116.4722833,0,128,39596.476712963,2008-05-28,11:26:28
39.9285199,116.4723099,0,128,39596.4767708333,2008-05-28,11:26:33
39.9288149,116.4722033,0,128,39596.4768055556,2008-05-28,11:26:36
39.9289783,116.4722433,0,128,39596.4768402778,2008-05-28,11:26:39
39.9290616,116.4722783,0,128,39596.4768634259,2008-05-28,11:26:41
39.9290966,116.4723516,0,128,39596.4768865741,2008-05-28,11:26:43
39.9291183,116.4723899,0,128,39596.4769097222,2008-05-28,11:26:45
39.9291383,116.4725683,0,128,39596.4769328704,2008-05-28,11:26:47
39.9290116,116.4725649,0,128,39596.4769560185,2008-05-28,11:26:49
39.9289783,116.4725716,0,128,39596.4769791667,2008-05-28,11:26:51
39.9289583,116.472545,0,131.2,39596.4770023148,2008-05-28,11:26:53
39.9289483,116.4724916,0,131.2,39596.477025463,2008-05-28,11:26:55
39.9289283,116.4724333,0,134.5,39596.4770486111,2008-05-28,11:26:57
39.9289149,116.4724116,0,134.5,39596.4770717593,2008-05-28,11:26:59
39.9288966,116.4723816,0,134.5,39596.4770949074,2008-05-28,11:27:01
39.9288683,116.4723633,0,137.8,39596.4771180556,2008-05-28,11:27:03
39.9288266,116.4723583,0,137.8,39596.4771412037,2008-05-28,11:27:05
39.9287816,116.4723416,0,141.1,39596.4771643518,2008-05-28,11:27:07
39.9287349,116.4723249,0,141.1,39596.4771875,2008-05-28,11:27:09
39.9287049,116.472315,0,141.1,39596.4772106481,2008-05-28,11:27:11
39.9286633,116.4722916,0,141.1,39596.4772337963,2008-05-28,11:27:13
39.928655,116.4723033,0,144.4,39596.4772569444,2008-05-28,11:27:15
39.9286416,116.4723066,0,144.4,39596.4772800926,2008-05-28,11:27:17
39.9286333,116.4723083,0,144.4,39596.4773032407,2008-05-28,11:27:19
39.9286283,116.4723183,0,147.6,39596.4773263889,2008-05-28,11:27:21
39.9286233,116.472335,0,147.6,39596.477349537,2008-05-28,11:27:23
39.9286166,116.4723466,0,147.6,39596.4773726852,2008-05-28,11:27:25
39.9286049,116.4723483,0,150.9,39596.4773958333,2008-05-28,11:27:27
39.9285899,116.4723449,0,150.9,39596.4774189815,2008-05-28,11:27:29
39.9285749,116.4723399,0,154.2,39596.4774421296,2008-05-28,11:27:31
39.9285516,116.4723399,0,154.2,39596.4774652778,2008-05-28,11:27:33
39.9285333,116.4723449,0,154.2,39596.4774884259,2008-05-28,11:27:35
39.9285133,116.4723383,0,154.2,39596.4775115741,2008-05-28,11:27:37
39.9284949,116.4723316,0,157.5,39596.4775347222,2008-05-28,11:27:39
39.9284566,116.472315,0,157.5,39596.4775578704,2008-05-28,11:27:41
39.9284199,116.472335,0,157.5,39596.4775810185,2008-05-28,11:27:43
39.9283949,116.4723249,0,157.5,39596.4776041667,2008-05-28,11:27:45
39.9283733,116.4723116,0,160.8,39596.4776273148,2008-05-28,11:27:47
39.9283433,116.472295,0,160.8,39596.477650463,2008-05-28,11:27:49
39.9283166,116.472265,0,160.8,39596.4776736111,2008-05-28,11:27:51
39.92829,116.4722499,0,160.8,39596.4776967593,2008-05-28,11:27:53
39.9282816,116.4722566,0,164,39596.4777199074,2008-05-28,11:27:55
39.9282549,116.4722549,0,164,39596.4777430556,2008-05-28,11:27:57
39.9282266,116.4722499,0,164,39596.4777662037,2008-05-28,11:27:59
39.9282066,116.4722366,0,164,39596.4777893518,2008-05-28,11:28:01
39.92818,116.47221,0,167.3,39596.4778125,2008-05-28,11:28:03
39.9281566,116.4721999,0,167.3,39596.4778356481,2008-05-28,11:28:05
39.9281383,116.4721983,0,167.3,39596.4778587963,2008-05-28,11:28:07
39.928125,116.4722266,0,167.3,39596.4778819444,2008-05-28,11:28:09
39.9281083,116.4722549,0,167.3,39596.4779050926,2008-05-28,11:28:11
39.9280849,116.472245,0,167.3,39596.4779282407,2008-05-28,11:28:13
39.9280716,116.4722533,0,170.6,39596.4779513889,2008-05-28,11:28:15
39.9280683,116.4722849,0,170.6,39596.477974537,2008-05-28,11:28:17
39.9280633,116.4723199,0,170.6,39596.4779976852,2008-05-28,11:28:19
39.9280583,116.4723449,0,170.6,39596.4780208333,2008-05-28,11:28:21
39.9280449,116.47237,0,170.6,39596.4780439815,2008-05-28,11:28:23
39.928035,116.4723949,0,170.6,39596.4780671296,2008-05-28,11:28:25
39.9280183,116.4724133,0,170.6,39596.4780902778,2008-05-28,11:28:27
39.9279983,116.4724266,0,170.6,39596.4781134259,2008-05-28,11:28:29
39.9279766,116.4724283,0,170.6,39596.4781365741,2008-05-28,11:28:31
39.927955,116.4724366,0,170.6,39596.4781597222,2008-05-28,11:28:33
39.9279366,116.472435,0,170.6,39596.4781828704,2008-05-28,11:28:35
39.9279116,116.4724166,0,170.6,39596.4782060185,2008-05-28,11:28:37
39.9278916,116.4723933,0,170.6,39596.4782291667,2008-05-28,11:28:39
39.9278616,116.4723683,0,170.6,39596.4782523148,2008-05-28,11:28:41
39.9278183,116.4723116,0,173.9,39596.478275463,2008-05-28,11:28:43
39.9277816,116.4722733,0,173.9,39596.4782986111,2008-05-28,11:28:45
39.9277616,116.4722749,0,173.9,39596.4783217593,2008-05-28,11:28:47
39.9277366,116.4722466,0,173.9,39596.4783449074,2008-05-28,11:28:49
39.9277249,116.4722583,0,173.9,39596.4783680556,2008-05-28,11:28:51
39.9277049,116.4722633,0,177.2,39596.4783912037,2008-05-28,11:28:53
39.9276916,116.4722633,0,177.2,39596.4784143518,2008-05-28,11:28:55
39.9276816,116.4722716,0,177.2,39596.4784375,2008-05-28,11:28:57
39.9276666,116.4722866,0,177.2,39596.4784606481,2008-05-28,11:28:59
39.9276533,116.4723016,0,177.2,39596.4784837963,2008-05-28,11:29:01
39.9276349,116.4723066,0,177.2,39596.4785069444,2008-05-28,11:29:03
39.9276183,116.4723,0,177.2,39596.4785300926,2008-05-28,11:29:05
39.9275949,116.4723016,0,177.2,39596.4785532407,2008-05-28,11:29:07
39.9275866,116.4723166,0,177.2,39596.4785763889,2008-05-28,11:29:09
39.9275733,116.472335,0,177.2,39596.478599537,2008-05-28,11:29:11
39.92756,116.4723549,0,177.2,39596.4786226852,2008-05-28,11:29:13
39.92756,116.4723899,0,180.4,39596.4786458333,2008-05-28,11:29:15
39.9275333,116.4723916,0,180.4,39596.4786689815,2008-05-28,11:29:17
39.9275133,116.4724033,0,180.4,39596.4786921296,2008-05-28,11:29:19
39.9275083,116.4724,0,180.4,39596.4787152778,2008-05-28,11:29:21
39.9275016,116.4724033,0,180.4,39596.4787384259,2008-05-28,11:29:23
39.9274866,116.4723866,0,180.4,39596.4787615741,2008-05-28,11:29:25
39.92748,116.4723633,0,183.7,39596.4787847222,2008-05-28,11:29:27
39.9274533,116.4723066,0,183.7,39596.4788078704,2008-05-28,11:29:29
39.9274433,116.4722733,0,183.7,39596.4788310185,2008-05-28,11:29:31
39.9274333,116.4722516,0,183.7,39596.4788541667,2008-05-28,11:29:33
39.9274216,116.4722916,0,187,39596.4788773148,2008-05-28,11:29:35
39.9273983,116.4723116,0,187,39596.478900463,2008-05-28,11:29:37
39.9273699,116.4723433,0,187,39596.4789236111,2008-05-28,11:29:39
39.9273433,116.4723483,0,187,39596.4789467593,2008-05-28,11:29:41
39.9273216,116.4723383,0,187,39596.4789699074,2008-05-28,11:29:43
39.927295,116.4723333,0,187,39596.4789930556,2008-05-28,11:29:45
39.9272816,116.4723333,0,187,39596.4790162037,2008-05-28,11:29:47
39.9272616,116.4723233,0,187,39596.4790393518,2008-05-28,11:29:49
39.9272416,116.4723166,0,190.3,39596.4790625,2008-05-28,11:29:51
39.9272283,116.4723249,0,190.3,39596.4790856481,2008-05-28,11:29:53
39.9272049,116.472335,0,190.3,39596.4791087963,2008-05-28,11:29:55
39.9272,116.4723333,0,190.3,39596.4791319444,2008-05-28,11:29:57
39.9271716,116.4723083,0,190.3,39596.4791550926,2008-05-28,11:29:59
39.9271183,116.4722699,0,193.6,39596.4791782407,2008-05-28,11:30:01
39.9270766,116.472225,0,193.6,39596.4792013889,2008-05-28,11:30:03
39.9270516,116.4721883,0,196.9,39596.479224537,2008-05-28,11:30:05
39.9270166,116.4721733,0,196.9,39596.4792476852,2008-05-28,11:30:07
39.9269883,116.4721616,0,196.9,39596.4792708333,2008-05-28,11:30:09
39.9269783,116.4721616,0,196.9,39596.4792939815,2008-05-28,11:30:11
39.9269616,116.4721533,0,200.1,39596.4793171296,2008-05-28,11:30:13
39.9269583,116.4721533,0,200.1,39596.4793402778,2008-05-28,11:30:15
39.9269533,116.472155,0,200.1,39596.4793634259,2008-05-28,11:30:17
39.9269383,116.4721533,0,200.1,39596.4793865741,2008-05-28,11:30:19
39.9269366,116.47216,0,200.1,39596.4794097222,2008-05-28,11:30:21
39.9269416,116.4721383,0,203.4,39596.4794328704,2008-05-28,11:30:23
39.9269099,116.4721266,0,203.4,39596.4794560185,2008-05-28,11:30:25
39.9268866,116.4721066,0,203.4,39596.4794791667,2008-05-28,11:30:27
39.9268833,116.4720683,0,203.4,39596.4795023148,2008-05-28,11:30:29
39.9269016,116.472085,0,203.4,39596.479525463,2008-05-28,11:30:31
39.9269116,116.4720799,0,203.4,39596.4795486111,2008-05-28,11:30:33
39.9269133,116.4720616,0,203.4,39596.4795717593,2008-05-28,11:30:35
39.9269233,116.4720316,0,203.4,39596.4795949074,2008-05-28,11:30:37
39.9269249,116.4720083,0,203.4,39596.4796180556,2008-05-28,11:30:39
39.9269383,116.472005,0,203.4,39596.4796412037,2008-05-28,11:30:41
39.9269549,116.47202,0,206.7,39596.4798032407,2008-05-28,11:30:55
39.9269549,116.47202,0,206.7,39596.4798148148,2008-05-28,11:30:56
39.9269516,116.472015,0,206.7,39596.479837963,2008-05-28,11:30:58
39.9269516,116.4719983,0,206.7,39596.4798611111,2008-05-28,11:31:00
39.9269633,116.4719733,0,206.7,39596.4798842593,2008-05-28,11:31:02
39.9269683,116.471945,0,206.7,39596.4799074074,2008-05-28,11:31:04
39.926975,116.4719083,0,206.7,39596.4799305556,2008-05-28,11:31:06
39.9269766,116.4718783,0,206.7,39596.4799537037,2008-05-28,11:31:08
39.9269783,116.4718633,0,206.7,39596.4799768519,2008-05-28,11:31:10
39.9269516,116.4718266,0,206.7,39596.48,2008-05-28,11:31:12
39.9269399,116.4718166,0,206.7,39596.4800231481,2008-05-28,11:31:14
39.9269783,116.4718133,0,206.7,39596.4800462963,2008-05-28,11:31:16
39.927,116.4718083,0,206.7,39596.4800694444,2008-05-28,11:31:18
39.927,116.4717833,0,206.7,39596.4800925926,2008-05-28,11:31:20
39.92697,116.47181,0,206.7,39596.4802314815,2008-05-28,11:31:32
39.92697,116.4717966,0,206.7,39596.4802546296,2008-05-28,11:31:34
39.9269649,116.4717866,0,206.7,39596.4802777778,2008-05-28,11:31:36
39.9269533,116.4717466,0,206.7,39596.4803009259,2008-05-28,11:31:38
39.9269432,116.4716966,0,206.7,39596.4803240741,2008-05-28,11:31:40
39.9269366,116.4716416,0,206.7,39596.4803472222,2008-05-28,11:31:42
39.9269566,116.4715899,0,206.7,39596.4803703704,2008-05-28,11:31:44
39.9269949,116.4715349,0,206.7,39596.4803935185,2008-05-28,11:31:46
39.9270366,116.4714933,0,206.7,39596.4804166667,2008-05-28,11:31:48
39.9270416,116.47146,0,206.7,39596.4804398148,2008-05-28,11:31:50
39.9270416,116.4714299,0,206.7,39596.480462963,2008-05-28,11:31:52
39.9270383,116.4713933,0,206.7,39596.4804861111,2008-05-28,11:31:54
39.9270433,116.4713583,0,206.7,39596.4805092593,2008-05-28,11:31:56
39.9270533,116.4713266,0,206.7,39596.4805324074,2008-05-28,11:31:58
39.92704,116.471285,0,206.7,39596.4805555556,2008-05-28,11:32:00
39.9270283,116.47125,0,206.7,39596.4805787037,2008-05-28,11:32:02
39.9270066,116.4712266,0,206.7,39596.4806018519,2008-05-28,11:32:04
39.9270033,116.4711899,0,206.7,39596.480625,2008-05-28,11:32:06
39.927,116.4711516,0,206.7,39596.4806481482,2008-05-28,11:32:08
39.9269916,116.471125,0,206.7,39596.4806712963,2008-05-28,11:32:10
39.9269816,116.4711199,0,206.7,39596.4806944444,2008-05-28,11:32:12
39.9269816,116.4710999,0,206.7,39596.4807175926,2008-05-28,11:32:14
39.926985,116.4710649,0,206.7,39596.4807407407,2008-05-28,11:32:16
39.9269883,116.4710416,0,206.7,39596.4807638889,2008-05-28,11:32:18
39.9270283,116.4710666,0,206.7,39596.480787037,2008-05-28,11:32:20
39.9270499,116.471075,0,206.7,39596.4808101852,2008-05-28,11:32:22
39.9270733,116.47109,0,206.7,39596.4808333333,2008-05-28,11:32:24
39.927085,116.4710999,0,206.7,39596.4808564815,2008-05-28,11:32:26
39.92711,116.4710999,0,206.7,39596.4808796296,2008-05-28,11:32:28
39.9271016,116.4710833,0,206.7,39596.4809027778,2008-05-28,11:32:30
39.9271233,116.4710849,0,206.7,39596.4809259259,2008-05-28,11:32:32
39.9271383,116.4711066,0,206.7,39596.4809490741,2008-05-28,11:32:34
39.9271466,116.4711183,0,206.7,39596.4809722222,2008-05-28,11:32:36
39.9271716,116.4711466,0,206.7,39596.4809953704,2008-05-28,11:32:38
39.9271916,116.471165,0,206.7,39596.4810185185,2008-05-28,11:32:40
39.9272066,116.4711783,0,206.7,39596.4810416667,2008-05-28,11:32:42
39.927225,116.4711766,0,206.7,39596.4810648148,2008-05-28,11:32:44
39.9272449,116.4711766,0,206.7,39596.481087963,2008-05-28,11:32:46
39.9272616,116.4711116,0,206.7,39596.4811111111,2008-05-28,11:32:48
39.92727,116.47106,0,206.7,39596.4811342593,2008-05-28,11:32:50
39.9272766,116.4710083,0,206.7,39596.4811574074,2008-05-28,11:32:52
39.9272866,116.4709633,0,206.7,39596.4811805556,2008-05-28,11:32:54
39.9272899,116.4709249,0,206.7,39596.4812037037,2008-05-28,11:32:56
39.9273049,116.4708883,0,206.7,39596.4812268519,2008-05-28,11:32:58
39.9273316,116.4708583,0,206.7,39596.48125,2008-05-28,11:33:00
