# Supplementary material for: Research on differential privacy protection method based on user tendency
Source: PLoS One. 2023 Oct 26;18(10):e0288823. doi: 10.1371/journal.pone.0288823 (PMC10602288; doi:10.1371/journal.pone.0288823)
Supplement: S5 Data — (ZIP) [file pone.0288823.s005.zip › Data 5-5/153/Trajectory/20080529130116.plt]

Geolife trajectory
WGS 84
Altitude is in Feet
Reserved 3
0,2,255,My Track,0,0,2,8421376
0
39.9071866,116.4710833,0,206.7,39597.5425462963,2008-05-29,13:01:16
39.9071866,116.4710833,0,206.7,39597.5425694444,2008-05-29,13:01:18
39.9071866,116.4710849,0,206.7,39597.5425925926,2008-05-29,13:01:20
39.9071799,116.4710983,0,206.7,39597.5426157407,2008-05-29,13:01:22
39.9072,116.4710916,0,206.7,39597.5426388889,2008-05-29,13:01:24
39.9071899,116.47113,0,206.7,39597.542662037,2008-05-29,13:01:26
39.9072,116.4711983,0,206.7,39597.5426851852,2008-05-29,13:01:28
39.9072116,116.4712583,0,206.7,39597.5427083333,2008-05-29,13:01:30
39.9072166,116.4712833,0,206.7,39597.5427314815,2008-05-29,13:01:32
39.9072349,116.4713299,0,206.7,39597.5427546296,2008-05-29,13:01:34
39.9072516,116.4713799,0,206.7,39597.5427777778,2008-05-29,13:01:36
39.9072682,116.4714516,0,206.7,39597.5428009259,2008-05-29,13:01:38
39.9072716,116.4714933,0,206.7,39597.5428240741,2008-05-29,13:01:40
39.9072749,116.4715283,0,206.7,39597.5428472222,2008-05-29,13:01:42
39.9072783,116.4715683,0,206.7,39597.5428703704,2008-05-29,13:01:44
39.907285,116.4716033,0,206.7,39597.5428935185,2008-05-29,13:01:46
39.907295,116.4716383,0,206.7,39597.5429166667,2008-05-29,13:01:48
39.9073016,116.4716516,0,206.7,39597.5429398148,2008-05-29,13:01:50
39.907295,116.47165,0,206.7,39597.542962963,2008-05-29,13:01:52
39.9073,116.4716616,0,206.7,39597.5429861111,2008-05-29,13:01:54
39.9073116,116.4716816,0,206.7,39597.5430092593,2008-05-29,13:01:56
39.9073349,116.4717533,0,206.7,39597.5430324074,2008-05-29,13:01:58
39.9073349,116.4717799,0,206.7,39597.5430555556,2008-05-29,13:02:00
39.9073316,116.471795,0,206.7,39597.5430787037,2008-05-29,13:02:02
39.9073366,116.4718366,0,206.7,39597.5431018519,2008-05-29,13:02:04
39.9073349,116.4718533,0,206.7,39597.543125,2008-05-29,13:02:06
39.9073349,116.4718866,0,206.7,39597.5431481482,2008-05-29,13:02:08
39.90734,116.4719083,0,206.7,39597.5431712963,2008-05-29,13:02:10
39.9073466,116.4719216,0,206.7,39597.5431944444,2008-05-29,13:02:12
39.9073533,116.4719316,0,206.7,39597.5432175926,2008-05-29,13:02:14
39.907355,116.4719283,0,206.7,39597.5432407407,2008-05-29,13:02:16
39.9073533,116.4719233,0,206.7,39597.5432638889,2008-05-29,13:02:18
39.9073633,116.4719133,0,206.7,39597.543287037,2008-05-29,13:02:20
39.9073733,116.4718983,0,206.7,39597.5433101852,2008-05-29,13:02:22
39.90744,116.4718866,0,206.7,39597.5433912037,2008-05-29,13:02:29
39.9074699,116.4719,0,206.7,39597.5434143519,2008-05-29,13:02:31
39.9074966,116.4719016,0,206.7,39597.5434375,2008-05-29,13:02:33
39.9075299,116.4719016,0,206.7,39597.5434606481,2008-05-29,13:02:35
39.9075633,116.4719,0,206.7,39597.5434837963,2008-05-29,13:02:37
39.9075916,116.4719016,0,206.7,39597.5435069444,2008-05-29,13:02:39
39.9076149,116.4718933,0,206.7,39597.5435300926,2008-05-29,13:02:41
39.907635,116.4718849,0,206.7,39597.5435532407,2008-05-29,13:02:43
39.90765,116.4718833,0,206.7,39597.5435763889,2008-05-29,13:02:45
39.9076633,116.4718883,0,206.7,39597.543599537,2008-05-29,13:02:47
39.9076766,116.4718916,0,206.7,39597.5436226852,2008-05-29,13:02:49
39.9076949,116.4718983,0,206.7,39597.5436458333,2008-05-29,13:02:51
39.9077099,116.4719133,0,206.7,39597.5436689815,2008-05-29,13:02:53
39.9077266,116.4719266,0,206.7,39597.5436921296,2008-05-29,13:02:55
39.9077399,116.4719366,0,206.7,39597.5437152778,2008-05-29,13:02:57
39.9077583,116.4719433,0,206.7,39597.5437384259,2008-05-29,13:02:59
39.9077733,116.4719549,0,203.4,39597.5437615741,2008-05-29,13:03:01
39.9077916,116.4719716,0,203.4,39597.5437847222,2008-05-29,13:03:03
39.9078166,116.47198,0,203.4,39597.5438078704,2008-05-29,13:03:05
39.9078416,116.4719766,0,203.4,39597.5438310185,2008-05-29,13:03:07
39.9078649,116.4719833,0,200.1,39597.5438541667,2008-05-29,13:03:09
39.9078883,116.4719866,0,200.1,39597.5438773148,2008-05-29,13:03:11
39.9079116,116.4719833,0,200.1,39597.543900463,2008-05-29,13:03:13
39.9079316,116.4719749,0,196.9,39597.5439236111,2008-05-29,13:03:15
39.9079516,116.4719733,0,196.9,39597.5439467593,2008-05-29,13:03:17
39.9079733,116.4719783,0,196.9,39597.5439699074,2008-05-29,13:03:19
39.9079949,116.4719816,0,196.9,39597.5439930556,2008-05-29,13:03:21
39.9080183,116.4719816,0,196.9,39597.5440162037,2008-05-29,13:03:23
39.9080416,116.471985,0,193.6,39597.5440393519,2008-05-29,13:03:25
39.9080633,116.4719883,0,193.6,39597.5440625,2008-05-29,13:03:27
39.908085,116.4719933,0,190.3,39597.5440856481,2008-05-29,13:03:29
39.9081083,116.4719933,0,187,39597.5441087963,2008-05-29,13:03:31
39.9081316,116.4719949,0,187,39597.5441319444,2008-05-29,13:03:33
39.908155,116.4719916,0,187,39597.5441550926,2008-05-29,13:03:35
39.9081766,116.471985,0,187,39597.5441782407,2008-05-29,13:03:37
39.9081983,116.4719816,0,187,39597.5442013889,2008-05-29,13:03:39
39.9082216,116.47198,0,187,39597.544224537,2008-05-29,13:03:41
39.9082433,116.47198,0,183.7,39597.5442476852,2008-05-29,13:03:43
39.9082666,116.47198,0,183.7,39597.5442708333,2008-05-29,13:03:45
39.9082883,116.4719783,0,183.7,39597.5442939815,2008-05-29,13:03:47
39.9083083,116.4719783,0,180.4,39597.5443171296,2008-05-29,13:03:49
39.9083283,116.4719749,0,180.4,39597.5443402778,2008-05-29,13:03:51
39.90835,116.47197,0,180.4,39597.5443634259,2008-05-29,13:03:53
39.9083716,116.4719633,0,180.4,39597.5443865741,2008-05-29,13:03:55
39.9083933,116.4719616,0,177.2,39597.5444097222,2008-05-29,13:03:57
39.9084166,116.4719633,0,177.2,39597.5444328704,2008-05-29,13:03:59
39.9084383,116.471965,0,177.2,39597.5444560185,2008-05-29,13:04:01
39.90846,116.4719683,0,177.2,39597.5444791667,2008-05-29,13:04:03
39.9084799,116.4719783,0,173.9,39597.5445023148,2008-05-29,13:04:05
39.9085016,116.4719833,0,173.9,39597.544525463,2008-05-29,13:04:07
39.9085233,116.4719866,0,170.6,39597.5445486111,2008-05-29,13:04:09
39.9085466,116.4719866,0,167.3,39597.5445717593,2008-05-29,13:04:11
39.9085683,116.4719899,0,167.3,39597.5445949074,2008-05-29,13:04:13
39.9085916,116.4719916,0,164,39597.5446180556,2008-05-29,13:04:15
39.9086099,116.4719933,0,164,39597.5446412037,2008-05-29,13:04:17
39.9086283,116.4719866,0,160.8,39597.5446643519,2008-05-29,13:04:19
39.9086499,116.4719866,0,157.5,39597.5446875,2008-05-29,13:04:21
39.9086716,116.4719899,0,157.5,39597.5447106481,2008-05-29,13:04:23
39.9086949,116.4719949,0,154.2,39597.5447337963,2008-05-29,13:04:25
39.9087183,116.4719983,0,154.2,39597.5447569444,2008-05-29,13:04:27
39.9087383,116.4719966,0,150.9,39597.5447800926,2008-05-29,13:04:29
39.9087616,116.4719933,0,150.9,39597.5448032407,2008-05-29,13:04:31
39.9087816,116.4719866,0,150.9,39597.5448263889,2008-05-29,13:04:33
39.9088016,116.4719783,0,150.9,39597.544849537,2008-05-29,13:04:35
39.9088199,116.4719766,0,150.9,39597.5448726852,2008-05-29,13:04:37
39.90884,116.4719783,0,150.9,39597.5448958333,2008-05-29,13:04:39
39.9088599,116.47198,0,147.6,39597.5449189815,2008-05-29,13:04:41
39.90888,116.4719783,0,147.6,39597.5449421296,2008-05-29,13:04:43
39.9088983,116.4719733,0,147.6,39597.5449652778,2008-05-29,13:04:45
39.9089166,116.4719716,0,147.6,39597.5449884259,2008-05-29,13:04:47
39.9089366,116.4719716,0,150.9,39597.5450115741,2008-05-29,13:04:49
39.9089516,116.47197,0,150.9,39597.5450347222,2008-05-29,13:04:51
39.9089633,116.4719633,0,154.2,39597.5450578704,2008-05-29,13:04:53
39.9089816,116.4719566,0,154.2,39597.5450810185,2008-05-29,13:04:55
39.9089966,116.4719533,0,154.2,39597.5451041667,2008-05-29,13:04:57
39.9090116,116.4719516,0,157.5,39597.5451273148,2008-05-29,13:04:59
39.9090266,116.4719533,0,154.2,39597.545150463,2008-05-29,13:05:01
39.9090466,116.4719466,0,154.2,39597.5451736111,2008-05-29,13:05:03
39.9090666,116.47195,0,157.5,39597.5451967593,2008-05-29,13:05:05
39.9090866,116.4719466,0,157.5,39597.5452199074,2008-05-29,13:05:07
39.909105,116.4719383,0,157.5,39597.5452430556,2008-05-29,13:05:09
39.9091166,116.4719266,0,160.8,39597.5452662037,2008-05-29,13:05:11
39.9091316,116.4719249,0,164,39597.5452893519,2008-05-29,13:05:13
39.9091433,116.4719199,0,167.3,39597.5453125,2008-05-29,13:05:15
39.9091549,116.4719183,0,167.3,39597.5453356481,2008-05-29,13:05:17
39.9091666,116.471915,0,167.3,39597.5453587963,2008-05-29,13:05:19
39.9091799,116.4719166,0,164,39597.5453819444,2008-05-29,13:05:21
39.9091966,116.4719166,0,164,39597.5454050926,2008-05-29,13:05:23
39.909215,116.4719083,0,167.3,39597.5454282407,2008-05-29,13:05:25
39.9092249,116.4718816,0,167.3,39597.5454513889,2008-05-29,13:05:27
39.9092483,116.4719016,0,164,39597.545474537,2008-05-29,13:05:29
39.909275,116.471915,0,164,39597.5454976852,2008-05-29,13:05:31
39.9092916,116.4719249,0,164,39597.5455208333,2008-05-29,13:05:33
39.9092866,116.471935,0,167.3,39597.5455439815,2008-05-29,13:05:35
39.909285,116.4719483,0,167.3,39597.5455671296,2008-05-29,13:05:37
39.9092733,116.4719483,0,167.3,39597.5457060185,2008-05-29,13:05:49
39.9092833,116.4719416,0,167.3,39597.5457291667,2008-05-29,13:05:51
39.90929,116.4719366,0,167.3,39597.5457523148,2008-05-29,13:05:53
39.9092883,116.4719366,0,167.3,39597.5465046296,2008-05-29,13:06:58
39.9092883,116.4719366,0,167.3,39597.5469560185,2008-05-29,13:07:37
39.909285,116.4719366,0,167.3,39597.5469791667,2008-05-29,13:07:39
39.9092733,116.4719266,0,167.3,39597.5470023148,2008-05-29,13:07:41
39.9092633,116.4719199,0,167.3,39597.547025463,2008-05-29,13:07:43
39.9092666,116.4719183,0,167.3,39597.5470486111,2008-05-29,13:07:45
39.9092783,116.4719216,0,167.3,39597.5472569444,2008-05-29,13:08:03
39.9092733,116.4719166,0,167.3,39597.5472800926,2008-05-29,13:08:05
39.9092733,116.4719166,0,167.3,39597.5473842593,2008-05-29,13:08:14
39.909275,116.4719199,0,167.3,39597.5474074074,2008-05-29,13:08:16
39.9092783,116.4719049,0,167.3,39597.5474421296,2008-05-29,13:08:19
39.9092766,116.4719216,0,167.3,39597.5475810185,2008-05-29,13:08:31
39.9092949,116.4719216,0,167.3,39597.5476041667,2008-05-29,13:08:33
39.9093333,116.4719116,0,167.3,39597.5476273148,2008-05-29,13:08:35
39.9093783,116.4719166,0,167.3,39597.547650463,2008-05-29,13:08:37
39.9094366,116.4719,0,167.3,39597.5476736111,2008-05-29,13:08:39
39.909495,116.4718849,0,167.3,39597.5476967593,2008-05-29,13:08:41
39.90958,116.4718716,0,167.3,39597.5477199074,2008-05-29,13:08:43
39.9097416,116.4719116,0,167.3,39597.5477430556,2008-05-29,13:08:45
39.9098816,116.4719216,0,167.3,39597.5477662037,2008-05-29,13:08:47
39.9102566,116.4720633,0,167.3,39597.5478240741,2008-05-29,13:08:52
39.9108866,116.4720799,0,167.3,39597.5479513889,2008-05-29,13:09:03
39.9109883,116.4720416,0,167.3,39597.547974537,2008-05-29,13:09:05
39.9111033,116.4720183,0,167.3,39597.5479976852,2008-05-29,13:09:07
39.9112083,116.472015,0,167.3,39597.5480208333,2008-05-29,13:09:09
39.9113083,116.4720299,0,167.3,39597.5480439815,2008-05-29,13:09:11
39.9113683,116.4720916,0,167.3,39597.5480671296,2008-05-29,13:09:13
39.9114499,116.4720933,0,167.3,39597.5480902778,2008-05-29,13:09:15
39.9115366,116.4720999,0,167.3,39597.5481134259,2008-05-29,13:09:17
39.9116116,116.4720983,0,167.3,39597.5481365741,2008-05-29,13:09:19
39.9116783,116.4720799,0,167.3,39597.5481597222,2008-05-29,13:09:21
39.91174,116.47207,0,167.3,39597.5481828704,2008-05-29,13:09:23
39.911785,116.4720649,0,167.3,39597.5482060185,2008-05-29,13:09:25
39.9118166,116.4720466,0,167.3,39597.5482291667,2008-05-29,13:09:27
39.9118583,116.4720249,0,167.3,39597.5482523148,2008-05-29,13:09:29
39.9118849,116.4720083,0,167.3,39597.548275463,2008-05-29,13:09:31
39.9119066,116.4719883,0,167.3,39597.5482986111,2008-05-29,13:09:33
39.9119366,116.4719716,0,167.3,39597.5483217593,2008-05-29,13:09:35
39.911995,116.4719333,0,167.3,39597.5483449074,2008-05-29,13:09:37
39.9120616,116.4719183,0,167.3,39597.5483680556,2008-05-29,13:09:39
39.9121399,116.4719016,0,167.3,39597.5483912037,2008-05-29,13:09:41
39.91226,116.471895,0,167.3,39597.5484143518,2008-05-29,13:09:43
39.9124,116.4718516,0,167.3,39597.5484375,2008-05-29,13:09:45
39.9125266,116.4718483,0,167.3,39597.5484606481,2008-05-29,13:09:47
39.9126433,116.4718333,0,167.3,39597.5484837963,2008-05-29,13:09:49
39.912775,116.4718433,0,167.3,39597.5485069444,2008-05-29,13:09:51
39.9129166,116.4718483,0,167.3,39597.5485300926,2008-05-29,13:09:53
39.9130749,116.4718333,0,167.3,39597.5485532407,2008-05-29,13:09:55
39.913225,116.4718183,0,167.3,39597.5485763889,2008-05-29,13:09:57
39.9133782,116.47181,0,167.3,39597.548599537,2008-05-29,13:09:59
39.9135149,116.4718066,0,167.3,39597.5486226852,2008-05-29,13:10:01
39.91363,116.4718116,0,167.3,39597.5486458333,2008-05-29,13:10:03
39.9137349,116.4718133,0,167.3,39597.5486689815,2008-05-29,13:10:05
39.9138199,116.4718283,0,167.3,39597.5486921296,2008-05-29,13:10:07
39.9139033,116.4718483,0,167.3,39597.5487152778,2008-05-29,13:10:09
39.9139533,116.47186,0,167.3,39597.5487384259,2008-05-29,13:10:11
39.91398,116.4719049,0,167.3,39597.5487615741,2008-05-29,13:10:13
39.9139716,116.4719433,0,167.3,39597.5487847222,2008-05-29,13:10:15
39.9139616,116.4719533,0,167.3,39597.5488078704,2008-05-29,13:10:17
39.9139383,116.4719716,0,167.3,39597.5488310185,2008-05-29,13:10:19
39.9139566,116.4719866,0,167.3,39597.5488541667,2008-05-29,13:10:21
39.9139416,116.4719683,0,167.3,39597.5488773148,2008-05-29,13:10:23
39.9139766,116.4719716,0,167.3,39597.548912037,2008-05-29,13:10:26
39.9140149,116.4719833,0,167.3,39597.5489351852,2008-05-29,13:10:28
39.9140333,116.4719983,0,167.3,39597.5489583333,2008-05-29,13:10:30
39.9140333,116.4720033,0,167.3,39597.5489699074,2008-05-29,13:10:31
39.9140199,116.472005,0,167.3,39597.5489930556,2008-05-29,13:10:33
39.9140616,116.4720433,0,167.3,39597.5490277778,2008-05-29,13:10:36
39.9140999,116.4720533,0,167.3,39597.5490625,2008-05-29,13:10:39
39.9141233,116.4720716,0,167.3,39597.5490856481,2008-05-29,13:10:41
39.9140899,116.4720516,0,167.3,39597.5491087963,2008-05-29,13:10:43
39.9140466,116.4719949,0,167.3,39597.5491319444,2008-05-29,13:10:45
39.9140216,116.47198,0,167.3,39597.5491550926,2008-05-29,13:10:47
39.9139833,116.4719599,0,167.3,39597.5491666667,2008-05-29,13:10:48
39.9139616,116.47195,0,167.3,39597.5491898148,2008-05-29,13:10:50
39.913995,116.4719416,0,167.3,39597.549224537,2008-05-29,13:10:53
39.9140066,116.471965,0,167.3,39597.5492476852,2008-05-29,13:10:55
39.9140349,116.47197,0,167.3,39597.5492592593,2008-05-29,13:10:56
39.9141449,116.4720483,0,167.3,39597.5492939815,2008-05-29,13:10:59
39.9142549,116.4720766,0,167.3,39597.5493171296,2008-05-29,13:11:01
39.9145749,116.47202,0,167.3,39597.5493518518,2008-05-29,13:11:04
39.9147366,116.47205,0,167.3,39597.549375,2008-05-29,13:11:06
39.9149149,116.4720249,0,167.3,39597.5493981481,2008-05-29,13:11:08
39.9150933,116.4720483,0,167.3,39597.5494328704,2008-05-29,13:11:11
39.9152483,116.4720383,0,167.3,39597.5494560185,2008-05-29,13:11:13
39.9154516,116.4720016,0,167.3,39597.5494791667,2008-05-29,13:11:15
39.9156149,116.47198,0,167.3,39597.5495023148,2008-05-29,13:11:17
39.9157916,116.47197,0,167.3,39597.549525463,2008-05-29,13:11:19
39.9159566,116.4719616,0,164,39597.5495486111,2008-05-29,13:11:21
39.9161233,116.4720016,0,164,39597.5495717593,2008-05-29,13:11:23
39.9162599,116.4720316,0,164,39597.5495949074,2008-05-29,13:11:25
39.9163599,116.4720783,0,164,39597.5496180556,2008-05-29,13:11:27
39.9164766,116.4721016,0,164,39597.5496412037,2008-05-29,13:11:29
39.9165366,116.47209,0,164,39597.5496643518,2008-05-29,13:11:31
39.9165549,116.472105,0,164,39597.5496875,2008-05-29,13:11:33
39.91659,116.472125,0,164,39597.5497106481,2008-05-29,13:11:35
39.9166099,116.472125,0,164,39597.5497337963,2008-05-29,13:11:37
39.9166316,116.472105,0,164,39597.5497569444,2008-05-29,13:11:39
39.91663,116.47209,0,164,39597.5497800926,2008-05-29,13:11:41
39.9166233,116.4720666,0,164,39597.5498032407,2008-05-29,13:11:43
39.9166249,116.4720649,0,164,39597.5498263889,2008-05-29,13:11:45
39.9166432,116.4720633,0,164,39597.549849537,2008-05-29,13:11:47
39.9166799,116.4720616,0,164,39597.5498726852,2008-05-29,13:11:49
39.9167433,116.47207,0,164,39597.5498958333,2008-05-29,13:11:51
39.9168233,116.4720616,0,164,39597.5499189815,2008-05-29,13:11:53
39.91688,116.47207,0,164,39597.5499421296,2008-05-29,13:11:55
39.9169449,116.4720533,0,164,39597.5499652778,2008-05-29,13:11:57
39.9169883,116.4720316,0,164,39597.5499884259,2008-05-29,13:11:59
39.9170216,116.4720183,0,164,39597.5500115741,2008-05-29,13:12:01
39.9170483,116.4720133,0,164,39597.5500347222,2008-05-29,13:12:03
39.9170683,116.472,0,164,39597.5500578704,2008-05-29,13:12:05
39.9170833,116.4719899,0,164,39597.5500810185,2008-05-29,13:12:07
39.9170999,116.4719883,0,164,39597.5501041667,2008-05-29,13:12:09
39.9171433,116.4719783,0,164,39597.5501273148,2008-05-29,13:12:11
39.9172099,116.4719749,0,164,39597.550150463,2008-05-29,13:12:13
39.9172949,116.47195,0,164,39597.5501736111,2008-05-29,13:12:15
39.9174033,116.4719366,0,164,39597.5501967593,2008-05-29,13:12:17
39.9175049,116.4719283,0,164,39597.5502199074,2008-05-29,13:12:19
39.9176049,116.4719366,0,164,39597.5502430556,2008-05-29,13:12:21
39.9176833,116.4719549,0,164,39597.5502662037,2008-05-29,13:12:23
39.9177466,116.4719666,0,164,39597.5502893519,2008-05-29,13:12:25
39.9177716,116.4719733,0,164,39597.5503125,2008-05-29,13:12:27
39.9177733,116.4719533,0,164,39597.5503356481,2008-05-29,13:12:29
39.9177783,116.4719233,0,164,39597.5503587963,2008-05-29,13:12:31
39.9177833,116.4719,0,164,39597.5503819444,2008-05-29,13:12:33
39.9177849,116.471865,0,164,39597.5504050926,2008-05-29,13:12:35
39.9177999,116.4718399,0,164,39597.5504282407,2008-05-29,13:12:37
39.9178216,116.47183,0,164,39597.5504513889,2008-05-29,13:12:39
39.91785,116.47183,0,164,39597.550474537,2008-05-29,13:12:41
39.9178783,116.47183,0,164,39597.5504976852,2008-05-29,13:12:43
39.9179083,116.47183,0,164,39597.5505208333,2008-05-29,13:12:45
39.917945,116.471845,0,160.8,39597.5505439815,2008-05-29,13:12:47
39.9179983,116.4718699,0,160.8,39597.5505671296,2008-05-29,13:12:49
39.9180499,116.4718899,0,160.8,39597.5505902778,2008-05-29,13:12:51
39.918115,116.4719016,0,160.8,39597.5506134259,2008-05-29,13:12:53
39.9181899,116.4719199,0,160.8,39597.5506365741,2008-05-29,13:12:55
39.9182799,116.4719366,0,160.8,39597.5506597222,2008-05-29,13:12:57
39.91841,116.4719516,0,160.8,39597.5506828704,2008-05-29,13:12:59
39.9185516,116.4719783,0,160.8,39597.5507060185,2008-05-29,13:13:01
39.9186799,116.4720116,0,160.8,39597.5507291667,2008-05-29,13:13:03
39.9188099,116.4720466,0,160.8,39597.5507523148,2008-05-29,13:13:05
39.91897,116.4720633,0,160.8,39597.550775463,2008-05-29,13:13:07
39.9191216,116.4720766,0,160.8,39597.5507986111,2008-05-29,13:13:09
39.919265,116.4720949,0,160.8,39597.5508217593,2008-05-29,13:13:11
39.9194016,116.4721033,0,160.8,39597.5508449074,2008-05-29,13:13:13
39.9195266,116.4721133,0,160.8,39597.5508680556,2008-05-29,13:13:15
39.9196566,116.4721116,0,160.8,39597.5508912037,2008-05-29,13:13:17
39.919795,116.4721133,0,160.8,39597.5509143519,2008-05-29,13:13:19
39.9198666,116.47207,0,160.8,39597.5509375,2008-05-29,13:13:21
39.9199333,116.4720466,0,160.8,39597.5509606482,2008-05-29,13:13:23
39.9199766,116.47204,0,160.8,39597.5509837963,2008-05-29,13:13:25
39.92001,116.4720533,0,160.8,39597.5510069444,2008-05-29,13:13:27
39.9200233,116.4720466,0,160.8,39597.5510300926,2008-05-29,13:13:29
39.9200316,116.4720216,0,160.8,39597.5510532407,2008-05-29,13:13:31
39.9200283,116.4720066,0,160.8,39597.5510763889,2008-05-29,13:13:33
39.9200266,116.4720283,0,160.8,39597.551099537,2008-05-29,13:13:35
39.9200316,116.4720283,0,160.8,39597.5511226852,2008-05-29,13:13:37
39.9200333,116.472035,0,160.8,39597.5511458333,2008-05-29,13:13:39
39.9200449,116.4720333,0,160.8,39597.5511689815,2008-05-29,13:13:41
39.9200916,116.47204,0,160.8,39597.5511921296,2008-05-29,13:13:43
39.9201716,116.4720449,0,160.8,39597.5512152778,2008-05-29,13:13:45
39.9202916,116.47204,0,160.8,39597.5512384259,2008-05-29,13:13:47
39.9204066,116.4720483,0,160.8,39597.5512615741,2008-05-29,13:13:49
39.9205216,116.472055,0,160.8,39597.5512847222,2008-05-29,13:13:51
39.9206349,116.4720616,0,160.8,39597.5513078704,2008-05-29,13:13:53
39.9207383,116.4720766,0,160.8,39597.5513310185,2008-05-29,13:13:55
39.9208283,116.4720866,0,160.8,39597.5513541667,2008-05-29,13:13:57
39.9209249,116.4721266,0,160.8,39597.5513773148,2008-05-29,13:13:59
39.9210066,116.4721333,0,160.8,39597.551400463,2008-05-29,13:14:01
39.9210816,116.4721433,0,160.8,39597.5514236111,2008-05-29,13:14:03
39.921155,116.4721533,0,160.8,39597.5514467593,2008-05-29,13:14:05
39.9212083,116.4721649,0,160.8,39597.5514699074,2008-05-29,13:14:07
39.92124,116.4721783,0,157.5,39597.5514930556,2008-05-29,13:14:09
39.9212466,116.4721566,0,157.5,39597.5515277778,2008-05-29,13:14:12
39.9212349,116.4721283,0,157.5,39597.5515509259,2008-05-29,13:14:14
39.921215,116.4721133,0,157.5,39597.5515740741,2008-05-29,13:14:16
39.9212016,116.4721033,0,157.5,39597.5515972222,2008-05-29,13:14:18
39.9211916,116.4720866,0,157.5,39597.5516203704,2008-05-29,13:14:20
39.921185,116.4720583,0,160.8,39597.5516435185,2008-05-29,13:14:22
39.9211866,116.4720299,0,160.8,39597.5523148148,2008-05-29,13:15:20
39.9211866,116.4720299,0,160.8,39597.5524074074,2008-05-29,13:15:28
39.921185,116.4720233,0,160.8,39597.5524305556,2008-05-29,13:15:30
39.9212083,116.472015,0,160.8,39597.5524537037,2008-05-29,13:15:32
39.92124,116.4720099,0,160.8,39597.5524768519,2008-05-29,13:15:34
39.9212899,116.4720033,0,160.8,39597.5525,2008-05-29,13:15:36
39.9213583,116.4720016,0,160.8,39597.5525231481,2008-05-29,13:15:38
39.9214549,116.4719933,0,160.8,39597.5525462963,2008-05-29,13:15:40
39.9216133,116.4720099,0,160.8,39597.5525694444,2008-05-29,13:15:42
39.9218383,116.4720216,0,160.8,39597.5525925926,2008-05-29,13:15:44
39.92204,116.4720283,0,160.8,39597.5526157407,2008-05-29,13:15:46
39.9222733,116.472035,0,160.8,39597.5526388889,2008-05-29,13:15:48
39.9224949,116.4720266,0,160.8,39597.552662037,2008-05-29,13:15:50
39.9227216,116.4720183,0,160.8,39597.5526851852,2008-05-29,13:15:52
39.9230033,116.4720216,0,160.8,39597.5527083333,2008-05-29,13:15:54
39.9232783,116.4720366,0,160.8,39597.5527314815,2008-05-29,13:15:56
39.9235216,116.4720866,0,160.8,39597.5527546296,2008-05-29,13:15:58
39.92378,116.4721216,0,160.8,39597.5527777778,2008-05-29,13:16:00
39.9240099,116.4721366,0,160.8,39597.5528009259,2008-05-29,13:16:02
39.924215,116.4721383,0,160.8,39597.5528240741,2008-05-29,13:16:04
39.92441,116.47214,0,160.8,39597.5528472222,2008-05-29,13:16:06
39.9245849,116.47214,0,160.8,39597.5528703704,2008-05-29,13:16:08
39.9247316,116.4721533,0,160.8,39597.5528935185,2008-05-29,13:16:10
39.9248583,116.4721466,0,160.8,39597.5529166667,2008-05-29,13:16:12
39.9249366,116.4721333,0,160.8,39597.5529398148,2008-05-29,13:16:14
39.9249766,116.47211,0,160.8,39597.552962963,2008-05-29,13:16:16
39.9249733,116.4720266,0,160.8,39597.5529861111,2008-05-29,13:16:18
39.9249199,116.4719,0,160.8,39597.5530092593,2008-05-29,13:16:20
39.9249133,116.4718516,0,160.8,39597.5530324074,2008-05-29,13:16:22
39.9249199,116.4718416,0,160.8,39597.5530555556,2008-05-29,13:16:24
39.9249283,116.4718483,0,160.8,39597.5530787037,2008-05-29,13:16:26
39.9249583,116.4718566,0,160.8,39597.5531018519,2008-05-29,13:16:28
39.92505,116.4718149,0,160.8,39597.553125,2008-05-29,13:16:30
39.925125,116.4718199,0,160.8,39597.5531481481,2008-05-29,13:16:32
39.9252233,116.4718516,0,160.8,39597.5531712963,2008-05-29,13:16:34
39.9253383,116.4718733,0,160.8,39597.5531944444,2008-05-29,13:16:36
39.9254583,116.4719083,0,160.8,39597.5532175926,2008-05-29,13:16:38
39.9255766,116.47193,0,160.8,39597.5532407407,2008-05-29,13:16:40
39.9257199,116.4719583,0,160.8,39597.5532638889,2008-05-29,13:16:42
39.9258966,116.4719916,0,160.8,39597.553287037,2008-05-29,13:16:44
39.9260733,116.4720249,0,160.8,39597.5533101852,2008-05-29,13:16:46
39.9262283,116.4720433,0,160.8,39597.5533333333,2008-05-29,13:16:48
39.9263749,116.472055,0,160.8,39597.5533564815,2008-05-29,13:16:50
39.9265316,116.47207,0,160.8,39597.5533796296,2008-05-29,13:16:52
39.9268916,116.4732533,0,157.5,39597.553900463,2008-05-29,13:17:37
39.9268833,116.473205,0,157.5,39597.5539236111,2008-05-29,13:17:39
39.9268766,116.4731933,0,157.5,39597.5539467593,2008-05-29,13:17:41
39.9268949,116.4732299,0,157.5,39597.5539699074,2008-05-29,13:17:43
39.9268866,116.47322,0,157.5,39597.5539930556,2008-05-29,13:17:45
39.9268849,116.4731833,0,157.5,39597.5540162037,2008-05-29,13:17:47
39.9268933,116.4731516,0,157.5,39597.5540393519,2008-05-29,13:17:49
39.9268783,116.4731266,0,157.5,39597.5540625,2008-05-29,13:17:51
39.926875,116.4731099,0,157.5,39597.5540856481,2008-05-29,13:17:53
39.9268783,116.4730866,0,157.5,39597.5541087963,2008-05-29,13:17:55
39.9268983,116.4730599,0,157.5,39597.5541319444,2008-05-29,13:17:57
39.926905,116.4730233,0,157.5,39597.5541550926,2008-05-29,13:17:59
39.9269316,116.4729716,0,157.5,39597.5541782407,2008-05-29,13:18:01
39.9269432,116.47293,0,157.5,39597.5542013889,2008-05-29,13:18:03
39.9269349,116.4728933,0,157.5,39597.554224537,2008-05-29,13:18:05
39.9269349,116.4728616,0,157.5,39597.5542476852,2008-05-29,13:18:07
39.9269416,116.4728166,0,157.5,39597.5542708333,2008-05-29,13:18:09
39.9269383,116.4727833,0,157.5,39597.5542939815,2008-05-29,13:18:11
39.92693,116.4727616,0,157.5,39597.5543171296,2008-05-29,13:18:13
39.926915,116.4727399,0,157.5,39597.5543402778,2008-05-29,13:18:15
39.9269099,116.4727116,0,157.5,39597.5543634259,2008-05-29,13:18:17
39.9269099,116.4726716,0,157.5,39597.5543865741,2008-05-29,13:18:19
39.9269133,116.4726383,0,154.2,39597.5544097222,2008-05-29,13:18:21
39.9269183,116.4726116,0,154.2,39597.5544328704,2008-05-29,13:18:23
39.9269233,116.4725816,0,154.2,39597.5544560185,2008-05-29,13:18:25
39.9269199,116.4725433,0,154.2,39597.5544791667,2008-05-29,13:18:27
39.9269166,116.4725133,0,154.2,39597.5545023148,2008-05-29,13:18:29
39.9269099,116.4724849,0,154.2,39597.554525463,2008-05-29,13:18:31
39.9268949,116.4724533,0,154.2,39597.5545486111,2008-05-29,13:18:33
39.9268866,116.4724266,0,154.2,39597.5545717593,2008-05-29,13:18:35
39.926875,116.4724,0,154.2,39597.5545949074,2008-05-29,13:18:37
39.9268699,116.4723583,0,154.2,39597.5546180556,2008-05-29,13:18:39
39.9268649,116.4723183,0,154.2,39597.5546412037,2008-05-29,13:18:41
39.9268716,116.4722749,0,154.2,39597.5546643519,2008-05-29,13:18:43
39.9268816,116.4722349,0,154.2,39597.5546875,2008-05-29,13:18:45
39.9268783,116.4722016,0,154.2,39597.5547106481,2008-05-29,13:18:47
39.926875,116.4721633,0,154.2,39597.5547337963,2008-05-29,13:18:49
39.9268649,116.4721283,0,154.2,39597.5547569444,2008-05-29,13:18:51
39.9268649,116.4720883,0,154.2,39597.5547800926,2008-05-29,13:18:53
39.926875,116.4720483,0,150.9,39597.5548032407,2008-05-29,13:18:55
39.9268799,116.4720249,0,150.9,39597.5548263889,2008-05-29,13:18:57
39.9268933,116.472005,0,150.9,39597.554849537,2008-05-29,13:18:59
39.9269099,116.4719916,0,150.9,39597.5548726852,2008-05-29,13:19:01
39.9269366,116.47197,0,150.9,39597.5548958333,2008-05-29,13:19:03
39.92696,116.4719483,0,150.9,39597.5549189815,2008-05-29,13:19:05
39.9269833,116.4719466,0,150.9,39597.5549421296,2008-05-29,13:19:07
39.9269916,116.4719316,0,150.9,39597.5549652778,2008-05-29,13:19:09
39.9269949,116.471935,0,150.9,39597.5549884259,2008-05-29,13:19:11
39.9269983,116.4719333,0,150.9,39597.5550115741,2008-05-29,13:19:13
39.9270099,116.4719233,0,150.9,39597.5550347222,2008-05-29,13:19:15
39.9268399,116.4716283,0,150.9,39597.5552083333,2008-05-29,13:19:30
39.9268149,116.4715599,0,150.9,39597.5552314815,2008-05-29,13:19:32
39.926875,116.4714633,0,150.9,39597.5552546296,2008-05-29,13:19:34
39.9269266,116.4714016,0,150.9,39597.5552777778,2008-05-29,13:19:36
39.9269266,116.4713799,0,150.9,39597.5553009259,2008-05-29,13:19:38
39.9269283,116.4713483,0,150.9,39597.5553240741,2008-05-29,13:19:40
39.9269199,116.47132,0,150.9,39597.5553472222,2008-05-29,13:19:42
39.9269083,116.4712883,0,150.9,39597.5553703704,2008-05-29,13:19:44
39.9269066,116.4712599,0,150.9,39597.5553935185,2008-05-29,13:19:46
39.9269116,116.4712249,0,150.9,39597.5554166667,2008-05-29,13:19:48
39.926915,116.4712033,0,150.9,39597.5554398148,2008-05-29,13:19:50
39.9269116,116.4711783,0,150.9,39597.555462963,2008-05-29,13:19:52
39.9268966,116.4711516,0,147.6,39597.5554861111,2008-05-29,13:19:54
39.9268983,116.4711316,0,147.6,39597.5555092593,2008-05-29,13:19:56
39.9269,116.4711066,0,147.6,39597.5555324074,2008-05-29,13:19:58
39.9269099,116.4710849,0,147.6,39597.5555555556,2008-05-29,13:20:00
39.9269283,116.4710649,0,147.6,39597.5555787037,2008-05-29,13:20:02
39.9269499,116.4710416,0,147.6,39597.5556018518,2008-05-29,13:20:04
39.9269766,116.4710266,0,147.6,39597.555625,2008-05-29,13:20:06
39.9270033,116.4710283,0,147.6,39597.5556481481,2008-05-29,13:20:08
39.9270216,116.4710333,0,147.6,39597.5556712963,2008-05-29,13:20:10
39.9270166,116.4710349,0,147.6,39597.5556944444,2008-05-29,13:20:12
39.9270066,116.4710416,0,147.6,39597.5557175926,2008-05-29,13:20:14
39.9270083,116.47104,0,147.6,39597.5557407407,2008-05-29,13:20:16
39.9269949,116.4710583,0,147.6,39597.5558564815,2008-05-29,13:20:26
39.9270099,116.47104,0,147.6,39597.5558796296,2008-05-29,13:20:28
