# Supplementary material for: Research on differential privacy protection method based on user tendency
Source: PLoS One. 2023 Oct 26;18(10):e0288823. doi: 10.1371/journal.pone.0288823 (PMC10602288; doi:10.1371/journal.pone.0288823)
Supplement: S5 Data — (ZIP) [file pone.0288823.s005.zip › Data 5-5/153/Trajectory/20080530023607.plt]

Geolife trajectory
WGS 84
Altitude is in Feet
Reserved 3
0,2,255,My Track,0,0,2,8421376
0
39.9280716,116.4723483,0,213.3,39598.1084143519,2008-05-30,02:36:07
39.92808,116.472365,0,219.8,39598.1084259259,2008-05-30,02:36:08
39.9280866,116.4724083,0,229.7,39598.1084490741,2008-05-30,02:36:10
39.9281016,116.4724149,0,232.9,39598.1084722222,2008-05-30,02:36:12
39.9281133,116.4724216,0,236.2,39598.1084953704,2008-05-30,02:36:14
39.9281166,116.4724333,0,239.5,39598.1085185185,2008-05-30,02:36:16
39.92812,116.4724466,0,242.8,39598.1085532407,2008-05-30,02:36:19
39.928125,116.4724616,0,249.3,39598.1089930556,2008-05-30,02:36:57
39.9281416,116.4724583,0,249.3,39598.1090162037,2008-05-30,02:36:59
39.9281599,116.4724583,0,249.3,39598.1090393519,2008-05-30,02:37:01
39.9272616,116.4718816,0,249.3,39598.1096412037,2008-05-30,02:37:53
39.927255,116.47186,0,249.3,39598.1096643518,2008-05-30,02:37:55
39.9272,116.4718716,0,249.3,39598.1096875,2008-05-30,02:37:57
39.9269349,116.4719366,0,249.3,39598.1097800926,2008-05-30,02:38:05
39.9267849,116.4718833,0,249.3,39598.1098032407,2008-05-30,02:38:07
39.9266483,116.4718616,0,249.3,39598.1098263889,2008-05-30,02:38:09
39.9264966,116.4718583,0,249.3,39598.109849537,2008-05-30,02:38:11
39.9263199,116.471845,0,249.3,39598.1098726852,2008-05-30,02:38:13
39.9261333,116.4718183,0,249.3,39598.1098958333,2008-05-30,02:38:15
39.9259699,116.4718316,0,249.3,39598.1099189815,2008-05-30,02:38:17
39.9258166,116.4718349,0,249.3,39598.1099421296,2008-05-30,02:38:19
39.925655,116.4718633,0,249.3,39598.1099652778,2008-05-30,02:38:21
39.9254733,116.47186,0,249.3,39598.1099884259,2008-05-30,02:38:23
39.9252816,116.4718566,0,249.3,39598.1100115741,2008-05-30,02:38:25
39.9250783,116.4718583,0,249.3,39598.1100347222,2008-05-30,02:38:27
39.9230633,116.4718833,0,249.3,39598.1102314815,2008-05-30,02:38:44
39.922755,116.4718783,0,249.3,39598.1102662037,2008-05-30,02:38:47
39.9225816,116.471875,0,249.3,39598.1102893518,2008-05-30,02:38:49
39.9224316,116.4718516,0,249.3,39598.1103125,2008-05-30,02:38:51
39.9221699,116.4718499,0,249.3,39598.1104050926,2008-05-30,02:38:59
39.9221599,116.4718433,0,249.3,39598.1104398148,2008-05-30,02:39:02
39.9221049,116.47179,0,249.3,39598.1105555556,2008-05-30,02:39:12
39.9221449,116.4718516,0,249.3,39598.1105902778,2008-05-30,02:39:15
39.9221016,116.4717216,0,249.3,39598.1106712963,2008-05-30,02:39:22
39.9221149,116.4717083,0,249.3,39598.1107523148,2008-05-30,02:39:29
39.92211,116.471705,0,249.3,39598.110775463,2008-05-30,02:39:31
39.9221283,116.4717566,0,249.3,39598.1109606481,2008-05-30,02:39:47
39.9220866,116.4717416,0,249.3,39598.111412037,2008-05-30,02:40:26
39.9221966,116.4716516,0,249.3,39598.1115509259,2008-05-30,02:40:38
39.9221983,116.4716383,0,249.3,39598.1116898148,2008-05-30,02:40:50
39.9221566,116.4716399,0,249.3,39598.111712963,2008-05-30,02:40:52
39.9220833,116.4716383,0,249.3,39598.1117361111,2008-05-30,02:40:54
39.9219833,116.4716366,0,249.3,39598.1117592593,2008-05-30,02:40:56
39.9211316,116.4717583,0,249.3,39598.1118981481,2008-05-30,02:41:08
39.9210099,116.4717883,0,249.3,39598.1119212963,2008-05-30,02:41:10
39.9208716,116.4718116,0,249.3,39598.1119444444,2008-05-30,02:41:12
39.9207183,116.4718183,0,249.3,39598.1119675926,2008-05-30,02:41:14
39.92054,116.4718349,0,249.3,39598.1119907407,2008-05-30,02:41:16
39.9204016,116.4718549,0,249.3,39598.1120138889,2008-05-30,02:41:18
39.9202533,116.4718499,0,249.3,39598.112037037,2008-05-30,02:41:20
39.9201449,116.471865,0,249.3,39598.1120601852,2008-05-30,02:41:22
39.9200833,116.4718083,0,249.3,39598.1123032407,2008-05-30,02:41:43
39.9089299,116.4728283,0,252.6,39598.1163888889,2008-05-30,02:47:36
39.9090866,116.4718583,0,249.3,39598.1164467593,2008-05-30,02:47:41
39.9090683,116.47186,0,249.3,39598.1164699074,2008-05-30,02:47:43
39.909035,116.47181,0,249.3,39598.1164930556,2008-05-30,02:47:45
39.9089999,116.4717216,0,249.3,39598.1165162037,2008-05-30,02:47:47
39.9089616,116.4716933,0,249.3,39598.1165393519,2008-05-30,02:47:49
39.9089333,116.4716883,0,249.3,39598.1165625,2008-05-30,02:47:51
39.9089066,116.47169,0,249.3,39598.1165856481,2008-05-30,02:47:53
39.9088833,116.47169,0,249.3,39598.1166087963,2008-05-30,02:47:55
39.9088666,116.47169,0,249.3,39598.1166319444,2008-05-30,02:47:57
39.9088483,116.471685,0,252.6,39598.1166550926,2008-05-30,02:47:59
39.908825,116.4716866,0,252.6,39598.1166782407,2008-05-30,02:48:01
39.9088049,116.4716949,0,252.6,39598.1167013889,2008-05-30,02:48:03
39.9087733,116.4717166,0,252.6,39598.116724537,2008-05-30,02:48:05
39.90874,116.4717583,0,252.6,39598.1167476852,2008-05-30,02:48:07
39.9087049,116.4717966,0,252.6,39598.1167708333,2008-05-30,02:48:09
39.9086566,116.4718116,0,255.9,39598.1168055556,2008-05-30,02:48:12
39.9086316,116.4718133,0,255.9,39598.1168287037,2008-05-30,02:48:14
39.9086016,116.4718016,0,255.9,39598.1168518519,2008-05-30,02:48:16
39.9085666,116.4718049,0,255.9,39598.116875,2008-05-30,02:48:18
39.9085366,116.4717816,0,255.9,39598.1168981481,2008-05-30,02:48:20
39.9085283,116.4717666,0,255.9,39598.1169212963,2008-05-30,02:48:22
39.9085133,116.4717533,0,255.9,39598.1169444444,2008-05-30,02:48:24
39.9084866,116.4717383,0,255.9,39598.1169675926,2008-05-30,02:48:26
39.90846,116.471725,0,255.9,39598.1169907407,2008-05-30,02:48:28
39.9084283,116.4717233,0,255.9,39598.1170138889,2008-05-30,02:48:30
39.9083983,116.47172,0,255.9,39598.117037037,2008-05-30,02:48:32
39.908375,116.4717166,0,259.2,39598.1170601852,2008-05-30,02:48:34
39.9083483,116.4717149,0,259.2,39598.1170833333,2008-05-30,02:48:36
39.9083166,116.4717133,0,259.2,39598.1171064815,2008-05-30,02:48:38
39.90829,116.471705,0,259.2,39598.1171296296,2008-05-30,02:48:40
39.9082683,116.4716933,0,259.2,39598.1171527778,2008-05-30,02:48:42
39.9082483,116.4716733,0,259.2,39598.1171759259,2008-05-30,02:48:44
39.9082299,116.471655,0,259.2,39598.1171990741,2008-05-30,02:48:46
39.9081999,116.4716249,0,259.2,39598.1172222222,2008-05-30,02:48:48
39.9081749,116.4716066,0,255.9,39598.1172453704,2008-05-30,02:48:50
39.9081433,116.471585,0,255.9,39598.1172685185,2008-05-30,02:48:52
39.908125,116.4715766,0,255.9,39598.1172916667,2008-05-30,02:48:54
39.9081033,116.4715666,0,255.9,39598.1173148148,2008-05-30,02:48:56
39.9080766,116.4715516,0,255.9,39598.117337963,2008-05-30,02:48:58
39.9080499,116.4715516,0,255.9,39598.1173611111,2008-05-30,02:49:00
39.9080333,116.4715533,0,255.9,39598.1173842593,2008-05-30,02:49:02
39.908015,116.4715666,0,252.6,39598.1174074074,2008-05-30,02:49:04
39.9079899,116.4715949,0,252.6,39598.1174305556,2008-05-30,02:49:06
39.9079566,116.4716283,0,252.6,39598.1174537037,2008-05-30,02:49:08
39.9079199,116.4716449,0,252.6,39598.1174768518,2008-05-30,02:49:10
39.9078816,116.4716633,0,252.6,39598.1175,2008-05-30,02:49:12
39.9078466,116.4716633,0,255.9,39598.1175231481,2008-05-30,02:49:14
39.907815,116.4716649,0,255.9,39598.1175462963,2008-05-30,02:49:16
39.9077833,116.4716633,0,255.9,39598.1175694444,2008-05-30,02:49:18
39.9077549,116.4716666,0,255.9,39598.1175925926,2008-05-30,02:49:20
39.9077283,116.4716666,0,259.2,39598.1176157407,2008-05-30,02:49:22
39.9077016,116.4716633,0,259.2,39598.1176388889,2008-05-30,02:49:24
39.907675,116.4716799,0,259.2,39598.117662037,2008-05-30,02:49:26
39.9076483,116.4716916,0,259.2,39598.1176851852,2008-05-30,02:49:28
39.9076066,116.4717116,0,259.2,39598.1177083333,2008-05-30,02:49:30
39.9075683,116.4717133,0,259.2,39598.1177314815,2008-05-30,02:49:32
39.9075333,116.4717216,0,259.2,39598.1177546296,2008-05-30,02:49:34
39.9074816,116.471705,0,259.2,39598.1177777778,2008-05-30,02:49:36
39.90744,116.4717116,0,259.2,39598.1178009259,2008-05-30,02:49:38
39.9074016,116.4717099,0,259.2,39598.1178240741,2008-05-30,02:49:40
39.9073666,116.4716933,0,259.2,39598.1178472222,2008-05-30,02:49:42
39.9073183,116.47165,0,259.2,39598.1178703704,2008-05-30,02:49:44
39.9072866,116.4716383,0,259.2,39598.1178935185,2008-05-30,02:49:46
39.9072716,116.4715949,0,259.2,39598.1179166667,2008-05-30,02:49:48
39.9072749,116.471585,0,259.2,39598.1179398148,2008-05-30,02:49:50
39.9072899,116.4715699,0,262.5,39598.117962963,2008-05-30,02:49:52
39.9073033,116.4715533,0,262.5,39598.1179861111,2008-05-30,02:49:54
39.9073083,116.4715199,0,262.5,39598.1180092593,2008-05-30,02:49:56
39.9073266,116.4714883,0,262.5,39598.1180324074,2008-05-30,02:49:58
39.9073383,116.4714533,0,262.5,39598.1180555556,2008-05-30,02:50:00
39.9073533,116.4714199,0,262.5,39598.1180787037,2008-05-30,02:50:02
39.90737,116.4713849,0,262.5,39598.1181018518,2008-05-30,02:50:04
39.9073933,116.4713249,0,262.5,39598.118125,2008-05-30,02:50:06
39.9074083,116.4712533,0,262.5,39598.1181481481,2008-05-30,02:50:08
39.9074116,116.4711966,0,262.5,39598.1181712963,2008-05-30,02:50:10
39.9074066,116.4711533,0,262.5,39598.1181944444,2008-05-30,02:50:12
39.907395,116.4711149,0,262.5,39598.1182175926,2008-05-30,02:50:14
39.9073766,116.4710833,0,262.5,39598.1182407407,2008-05-30,02:50:16
