# Supplementary material for: Research on differential privacy protection method based on user tendency
Source: PLoS One. 2023 Oct 26;18(10):e0288823. doi: 10.1371/journal.pone.0288823 (PMC10602288; doi:10.1371/journal.pone.0288823)
Supplement: S5 Data — (ZIP) [file pone.0288823.s005.zip › Data 5-5/153/Trajectory/20080530063801.plt]

Geolife trajectory
WGS 84
Altitude is in Feet
Reserved 3
0,2,255,My Track,0,0,2,8421376
0
39.9754983,116.3305999,0,187,39598.276400463,2008-05-30,06:38:01
39.9754983,116.3306016,0,187,39598.2767824074,2008-05-30,06:38:34
39.9752716,116.3304283,0,193.6,39598.2878009259,2008-05-30,06:54:26
39.97526,116.3304049,0,193.6,39598.2878240741,2008-05-30,06:54:28
39.9752466,116.3303716,0,193.6,39598.2878472222,2008-05-30,06:54:30
39.9752366,116.3303399,0,193.6,39598.2878703704,2008-05-30,06:54:32
39.9752233,116.330295,0,193.6,39598.2878935185,2008-05-30,06:54:34
39.97522,116.3302533,0,193.6,39598.2879166667,2008-05-30,06:54:36
39.9752149,116.330205,0,193.6,39598.2879398148,2008-05-30,06:54:38
39.9751999,116.3301516,0,193.6,39598.287962963,2008-05-30,06:54:40
39.9752116,116.3301366,0,193.6,39598.2879861111,2008-05-30,06:54:42
39.9751966,116.3301249,0,193.6,39598.2884606481,2008-05-30,06:55:23
39.975205,116.330085,0,193.6,39598.2884837963,2008-05-30,06:55:25
39.9752116,116.3300116,0,193.6,39598.2885069444,2008-05-30,06:55:27
39.97521,116.3298566,0,193.6,39598.2885300926,2008-05-30,06:55:29
39.9752166,116.3297266,0,193.6,39598.2885532407,2008-05-30,06:55:31
39.9752149,116.3296116,0,193.6,39598.2885763889,2008-05-30,06:55:33
39.9752216,116.3295116,0,193.6,39598.288599537,2008-05-30,06:55:35
39.9752216,116.3294016,0,193.6,39598.2886226852,2008-05-30,06:55:37
39.9752166,116.3292933,0,193.6,39598.2886458333,2008-05-30,06:55:39
39.9752133,116.3291833,0,190.3,39598.2886689815,2008-05-30,06:55:41
39.9752116,116.3290866,0,190.3,39598.2886921296,2008-05-30,06:55:43
39.9752116,116.3290216,0,190.3,39598.2887152778,2008-05-30,06:55:45
39.97521,116.3289333,0,190.3,39598.2887384259,2008-05-30,06:55:47
39.9752066,116.3288066,0,190.3,39598.2887615741,2008-05-30,06:55:49
39.9752166,116.3286716,0,190.3,39598.2887847222,2008-05-30,06:55:51
39.9752233,116.3285716,0,190.3,39598.2888078704,2008-05-30,06:55:53
39.9752283,116.3285199,0,193.6,39598.2888310185,2008-05-30,06:55:55
39.9752299,116.3285066,0,193.6,39598.2888541667,2008-05-30,06:55:57
39.9752333,116.3284966,0,190.3,39598.2888773148,2008-05-30,06:55:59
39.9752316,116.3284799,0,193.6,39598.288900463,2008-05-30,06:56:01
39.975235,116.3284549,0,193.6,39598.2889236111,2008-05-30,06:56:03
39.9752399,116.3284199,0,193.6,39598.2889467593,2008-05-30,06:56:05
39.9752416,116.32839,0,193.6,39598.2889699074,2008-05-30,06:56:07
39.9752416,116.328355,0,193.6,39598.2889930556,2008-05-30,06:56:09
39.9752416,116.3282983,0,193.6,39598.2890162037,2008-05-30,06:56:11
39.9752433,116.3282199,0,193.6,39598.2890393519,2008-05-30,06:56:13
39.9752466,116.3281283,0,193.6,39598.2890625,2008-05-30,06:56:15
39.9752516,116.3280483,0,193.6,39598.2890856481,2008-05-30,06:56:17
39.9752549,116.3279733,0,193.6,39598.2891087963,2008-05-30,06:56:19
39.9752583,116.3278966,0,193.6,39598.2891319444,2008-05-30,06:56:21
39.9752866,116.3278099,0,193.6,39598.2891550926,2008-05-30,06:56:23
39.9753266,116.3277183,0,196.9,39598.2891782407,2008-05-30,06:56:25
39.975405,116.3276449,0,196.9,39598.2892013889,2008-05-30,06:56:27
39.9755416,116.3275999,0,200.1,39598.289224537,2008-05-30,06:56:29
39.9756683,116.3275549,0,206.7,39598.2892476852,2008-05-30,06:56:31
39.9758116,116.3275433,0,210,39598.2892708333,2008-05-30,06:56:33
39.9759449,116.327515,0,216.5,39598.2892939815,2008-05-30,06:56:35
39.9760633,116.3274899,0,223.1,39598.2893171296,2008-05-30,06:56:37
39.9761549,116.3274549,0,232.9,39598.2893402778,2008-05-30,06:56:39
39.9762099,116.3274199,0,242.8,39598.2893634259,2008-05-30,06:56:41
39.9762333,116.3273966,0,252.6,39598.2893865741,2008-05-30,06:56:43
39.9762433,116.3273833,0,255.9,39598.2894097222,2008-05-30,06:56:45
39.9762399,116.3273733,0,252.6,39598.2894907407,2008-05-30,06:56:52
39.9762916,116.3273683,0,252.6,39598.2895138889,2008-05-30,06:56:54
39.9763716,116.3273649,0,252.6,39598.289537037,2008-05-30,06:56:56
39.9764616,116.3273616,0,252.6,39598.2895601852,2008-05-30,06:56:58
39.9765683,116.3273533,0,255.9,39598.2895833333,2008-05-30,06:57:00
39.9767016,116.3273466,0,255.9,39598.2896064815,2008-05-30,06:57:02
39.9768616,116.3273416,0,255.9,39598.2896296296,2008-05-30,06:57:04
39.9770333,116.3273333,0,255.9,39598.2896527778,2008-05-30,06:57:06
39.9772199,116.3273216,0,255.9,39598.2896759259,2008-05-30,06:57:08
39.9774183,116.3273133,0,259.2,39598.2896990741,2008-05-30,06:57:10
39.9776099,116.3272983,0,259.2,39598.2897222222,2008-05-30,06:57:12
39.9777883,116.3272799,0,259.2,39598.2897453704,2008-05-30,06:57:14
39.9779499,116.3272566,0,262.5,39598.2897685185,2008-05-30,06:57:16
39.978095,116.3272316,0,269,39598.2897916667,2008-05-30,06:57:18
39.9782316,116.3272166,0,269,39598.2898148148,2008-05-30,06:57:20
39.9783616,116.327205,0,269,39598.289837963,2008-05-30,06:57:22
39.9784783,116.3271966,0,272.3,39598.2898611111,2008-05-30,06:57:24
39.9785866,116.3271949,0,272.3,39598.2898842593,2008-05-30,06:57:26
39.978685,116.327205,0,272.3,39598.2899074074,2008-05-30,06:57:28
39.9787766,116.3272133,0,275.6,39598.2899305556,2008-05-30,06:57:30
39.9788516,116.3272083,0,278.9,39598.2899537037,2008-05-30,06:57:32
39.97889,116.3272,0,282.2,39598.2899768518,2008-05-30,06:57:34
39.9789133,116.3271916,0,282.2,39598.29,2008-05-30,06:57:36
39.9789616,116.3271799,0,282.2,39598.2900231481,2008-05-30,06:57:38
39.9790383,116.327165,0,285.4,39598.2900462963,2008-05-30,06:57:40
39.979145,116.3271483,0,288.7,39598.2900694444,2008-05-30,06:57:42
39.9792649,116.3271316,0,292,39598.2900925926,2008-05-30,06:57:44
39.97941,116.3271133,0,295.3,39598.2901157407,2008-05-30,06:57:46
39.9795783,116.3270983,0,298.6,39598.2901388889,2008-05-30,06:57:48
39.9797583,116.3270849,0,298.6,39598.290162037,2008-05-30,06:57:50
39.9799566,116.3270783,0,298.6,39598.2901851852,2008-05-30,06:57:52
39.9802816,116.3270616,0,298.6,39598.2902199074,2008-05-30,06:57:55
39.9806266,116.3270599,0,292,39598.2902546296,2008-05-30,06:57:58
39.9809766,116.3270566,0,288.7,39598.2902893518,2008-05-30,06:58:01
39.9813116,116.3270466,0,288.7,39598.2903240741,2008-05-30,06:58:04
39.9816483,116.3270199,0,292,39598.2903587963,2008-05-30,06:58:07
39.981975,116.3269899,0,295.3,39598.2903935185,2008-05-30,06:58:10
39.9822816,116.3269699,0,295.3,39598.2904282407,2008-05-30,06:58:13
39.9824599,116.3269666,0,295.3,39598.2904513889,2008-05-30,06:58:15
39.9826183,116.3269649,0,292,39598.290474537,2008-05-30,06:58:17
39.9827766,116.3269633,0,288.7,39598.2904976852,2008-05-30,06:58:19
39.9829366,116.3269616,0,288.7,39598.2905208333,2008-05-30,06:58:21
39.9830983,116.32696,0,285.4,39598.2905439815,2008-05-30,06:58:23
39.9832633,116.3269616,0,285.4,39598.2905671296,2008-05-30,06:58:25
39.9834383,116.3269733,0,285.4,39598.2905902778,2008-05-30,06:58:27
39.9836266,116.326975,0,282.2,39598.2906134259,2008-05-30,06:58:29
39.9838083,116.3269683,0,282.2,39598.2906365741,2008-05-30,06:58:31
39.9839683,116.3269583,0,282.2,39598.2906597222,2008-05-30,06:58:33
39.9840966,116.3269483,0,282.2,39598.2906828704,2008-05-30,06:58:35
39.9841799,116.3269433,0,282.2,39598.2907060185,2008-05-30,06:58:37
39.9842233,116.3269466,0,285.4,39598.2907291667,2008-05-30,06:58:39
39.9842583,116.3269549,0,285.4,39598.2907523148,2008-05-30,06:58:41
39.9843,116.326975,0,285.4,39598.290775463,2008-05-30,06:58:43
39.9843433,116.3270149,0,285.4,39598.2907986111,2008-05-30,06:58:45
39.9843783,116.3271133,0,269,39598.2908217593,2008-05-30,06:58:47
39.9844099,116.3272299,0,259.2,39598.2908449074,2008-05-30,06:58:49
39.9844349,116.327375,0,249.3,39598.2908680556,2008-05-30,06:58:51
39.9844533,116.3275449,0,242.8,39598.2908912037,2008-05-30,06:58:53
39.9844649,116.3277566,0,236.2,39598.2909143518,2008-05-30,06:58:55
39.9844749,116.3279816,0,229.7,39598.2909375,2008-05-30,06:58:57
39.9844883,116.3282266,0,226.4,39598.2909606481,2008-05-30,06:58:59
39.9845066,116.3284966,0,223.1,39598.2909837963,2008-05-30,06:59:01
39.9845283,116.3289383,0,216.5,39598.2910185185,2008-05-30,06:59:04
39.9845449,116.32942,0,203.4,39598.2910532407,2008-05-30,06:59:07
39.9845566,116.3299399,0,183.7,39598.291087963,2008-05-30,06:59:10
39.9845866,116.3304733,0,170.6,39598.2911226852,2008-05-30,06:59:13
39.984625,116.3310233,0,160.8,39598.2911574074,2008-05-30,06:59:16
39.9846716,116.3316083,0,157.5,39598.2911921296,2008-05-30,06:59:19
39.9847183,116.3322066,0,154.2,39598.2912268518,2008-05-30,06:59:22
39.9847716,116.3332516,0,147.6,39598.2912847222,2008-05-30,06:59:27
39.9847783,116.3343416,0,147.6,39598.2913425926,2008-05-30,06:59:32
39.9848183,116.3353583,0,144.4,39598.291400463,2008-05-30,06:59:37
39.9848433,116.33593,0,144.4,39598.2914351852,2008-05-30,06:59:40
39.9848766,116.3364766,0,150.9,39598.2914699074,2008-05-30,06:59:43
39.9848983,116.3369283,0,150.9,39598.2915046296,2008-05-30,06:59:46
39.9849083,116.33712,0,154.2,39598.2915277778,2008-05-30,06:59:48
39.9849133,116.3372483,0,154.2,39598.2915509259,2008-05-30,06:59:50
39.9849166,116.337345,0,157.5,39598.2915740741,2008-05-30,06:59:52
39.98492,116.3374416,0,157.5,39598.2915972222,2008-05-30,06:59:54
39.9849283,116.3375516,0,157.5,39598.2916203704,2008-05-30,06:59:56
39.984945,116.3376783,0,160.8,39598.2916435185,2008-05-30,06:59:58
39.9849799,116.3378249,0,160.8,39598.2916666667,2008-05-30,07:00:00
39.9850099,116.3379716,0,160.8,39598.2916898148,2008-05-30,07:00:02
39.9850499,116.3381183,0,164,39598.291712963,2008-05-30,07:00:04
39.985075,116.3382649,0,164,39598.2917361111,2008-05-30,07:00:06
39.9850933,116.3384149,0,164,39598.2917592593,2008-05-30,07:00:08
39.9851033,116.3385683,0,164,39598.2917824074,2008-05-30,07:00:10
39.9851116,116.3387183,0,164,39598.2918055556,2008-05-30,07:00:12
39.9851199,116.3388633,0,164,39598.2918287037,2008-05-30,07:00:14
39.9851349,116.3390233,0,164,39598.2918518518,2008-05-30,07:00:16
39.985145,116.3391899,0,167.3,39598.291875,2008-05-30,07:00:18
39.9851533,116.3393599,0,164,39598.2918981481,2008-05-30,07:00:20
39.9851649,116.3395249,0,164,39598.2919212963,2008-05-30,07:00:22
39.9851749,116.3396866,0,164,39598.2919444444,2008-05-30,07:00:24
39.9851799,116.3398349,0,164,39598.2919675926,2008-05-30,07:00:26
39.9851866,116.3399749,0,164,39598.2919907407,2008-05-30,07:00:28
39.9851933,116.3401233,0,160.8,39598.2920138889,2008-05-30,07:00:30
39.9852,116.34028,0,160.8,39598.292037037,2008-05-30,07:00:32
39.9852083,116.3404483,0,160.8,39598.2920601852,2008-05-30,07:00:34
39.9852233,116.3406233,0,164,39598.2920833333,2008-05-30,07:00:36
39.9852283,116.3408,0,164,39598.2921064815,2008-05-30,07:00:38
39.9852316,116.340975,0,164,39598.2921296296,2008-05-30,07:00:40
39.9852383,116.3411466,0,160.8,39598.2921527778,2008-05-30,07:00:42
39.9852483,116.3413133,0,160.8,39598.2921759259,2008-05-30,07:00:44
39.9852566,116.3414766,0,160.8,39598.2921990741,2008-05-30,07:00:46
39.9852633,116.3416299,0,160.8,39598.2922222222,2008-05-30,07:00:48
39.9852733,116.3417683,0,160.8,39598.2922453704,2008-05-30,07:00:50
39.9852783,116.3419016,0,160.8,39598.2922685185,2008-05-30,07:00:52
39.9852999,116.342025,0,160.8,39598.2922916667,2008-05-30,07:00:54
39.9853066,116.342145,0,160.8,39598.2923148148,2008-05-30,07:00:56
39.9853066,116.3422766,0,160.8,39598.292337963,2008-05-30,07:00:58
39.9853033,116.3424283,0,160.8,39598.2923611111,2008-05-30,07:01:00
39.9853083,116.3425816,0,160.8,39598.2923842593,2008-05-30,07:01:02
39.9853149,116.3427466,0,160.8,39598.2924074074,2008-05-30,07:01:04
39.9853216,116.3429249,0,160.8,39598.2924305556,2008-05-30,07:01:06
39.9853266,116.3431149,0,160.8,39598.2924537037,2008-05-30,07:01:08
39.9853316,116.3432983,0,160.8,39598.2924768519,2008-05-30,07:01:10
39.9853333,116.3434733,0,160.8,39598.2925,2008-05-30,07:01:12
39.9853366,116.3436483,0,160.8,39598.2925231481,2008-05-30,07:01:14
39.9853416,116.3438216,0,164,39598.2925462963,2008-05-30,07:01:16
39.9853466,116.3440033,0,164,39598.2925694444,2008-05-30,07:01:18
39.98535,116.3441966,0,167.3,39598.2925925926,2008-05-30,07:01:20
39.9853516,116.3444016,0,167.3,39598.2926157407,2008-05-30,07:01:22
39.9853533,116.3446066,0,170.6,39598.2926388889,2008-05-30,07:01:24
39.985355,116.3448116,0,173.9,39598.292662037,2008-05-30,07:01:26
39.9853566,116.34503,0,177.2,39598.2926851852,2008-05-30,07:01:28
39.9853599,116.3452633,0,177.2,39598.2927083333,2008-05-30,07:01:30
39.9853666,116.3455116,0,180.4,39598.2927314815,2008-05-30,07:01:32
39.9853766,116.34578,0,180.4,39598.2927546296,2008-05-30,07:01:34
39.9853933,116.3462199,0,183.7,39598.2927893519,2008-05-30,07:01:37
39.9854083,116.3466833,0,183.7,39598.2928240741,2008-05-30,07:01:40
39.9854216,116.3471699,0,183.7,39598.2928587963,2008-05-30,07:01:43
39.9854299,116.3476633,0,183.7,39598.2928935185,2008-05-30,07:01:46
39.98545,116.3481283,0,183.7,39598.2929282407,2008-05-30,07:01:49
39.9854599,116.3485166,0,180.4,39598.292962963,2008-05-30,07:01:52
39.985465,116.3487433,0,180.4,39598.2929861111,2008-05-30,07:01:54
39.9854683,116.3489616,0,177.2,39598.2930092593,2008-05-30,07:01:56
39.9854716,116.3491716,0,177.2,39598.2930324074,2008-05-30,07:01:58
39.9854766,116.3493566,0,177.2,39598.2930555556,2008-05-30,07:02:00
39.98548,116.3495199,0,173.9,39598.2930787037,2008-05-30,07:02:02
39.9854916,116.3496716,0,173.9,39598.2931018519,2008-05-30,07:02:04
39.9854983,116.3498166,0,173.9,39598.293125,2008-05-30,07:02:06
39.985505,116.3499616,0,173.9,39598.2931481482,2008-05-30,07:02:08
39.98551,116.3501116,0,170.6,39598.2931712963,2008-05-30,07:02:10
39.9855183,116.3502633,0,170.6,39598.2931944444,2008-05-30,07:02:12
39.9855233,116.3504099,0,170.6,39598.2932175926,2008-05-30,07:02:14
39.9855266,116.3505466,0,170.6,39598.2932407407,2008-05-30,07:02:16
39.9855299,116.3506783,0,170.6,39598.2932638889,2008-05-30,07:02:18
39.9855366,116.3508116,0,167.3,39598.293287037,2008-05-30,07:02:20
39.9855399,116.3509599,0,167.3,39598.2933101852,2008-05-30,07:02:22
39.9855433,116.3511166,0,167.3,39598.2933333333,2008-05-30,07:02:24
39.98555,116.3512616,0,164,39598.2933564815,2008-05-30,07:02:26
39.9855516,116.3513766,0,164,39598.2933796296,2008-05-30,07:02:28
39.9855533,116.3514799,0,164,39598.2934027778,2008-05-30,07:02:30
39.9855549,116.3515816,0,164,39598.2934259259,2008-05-30,07:02:32
39.9855566,116.3516833,0,160.8,39598.2934490741,2008-05-30,07:02:34
39.9855633,116.3517866,0,160.8,39598.2934722222,2008-05-30,07:02:36
39.9855666,116.3518966,0,160.8,39598.2934953704,2008-05-30,07:02:38
39.9855733,116.3520183,0,160.8,39598.2935185185,2008-05-30,07:02:40
39.985575,116.3521616,0,157.5,39598.2935416667,2008-05-30,07:02:42
39.9855849,116.35231,0,157.5,39598.2935648148,2008-05-30,07:02:44
39.9855933,116.3524533,0,157.5,39598.293587963,2008-05-30,07:02:46
39.9856016,116.3525866,0,157.5,39598.2936111111,2008-05-30,07:02:48
39.985605,116.3527049,0,154.2,39598.2936342593,2008-05-30,07:02:50
39.9856066,116.35283,0,154.2,39598.2936574074,2008-05-30,07:02:52
39.9856116,116.3529616,0,154.2,39598.2936805556,2008-05-30,07:02:54
39.9856166,116.3531066,0,154.2,39598.2937037037,2008-05-30,07:02:56
39.9856233,116.3532716,0,154.2,39598.2937268519,2008-05-30,07:02:58
39.98563,116.3534549,0,154.2,39598.29375,2008-05-30,07:03:00
39.9856383,116.3536566,0,150.9,39598.2937731481,2008-05-30,07:03:02
39.9856433,116.3538783,0,154.2,39598.2937962963,2008-05-30,07:03:04
39.9856483,116.3541183,0,154.2,39598.2938194444,2008-05-30,07:03:06
39.9856549,116.354365,0,154.2,39598.2938425926,2008-05-30,07:03:08
39.9856649,116.3546249,0,154.2,39598.2938657407,2008-05-30,07:03:10
39.9856716,116.3548799,0,154.2,39598.2938888889,2008-05-30,07:03:12
39.985675,116.3551216,0,154.2,39598.293912037,2008-05-30,07:03:14
39.9856783,116.3553483,0,154.2,39598.2939351852,2008-05-30,07:03:16
39.9856816,116.3555616,0,150.9,39598.2939583333,2008-05-30,07:03:18
39.9856849,116.3557749,0,150.9,39598.2939814815,2008-05-30,07:03:20
39.9856916,116.35599,0,150.9,39598.2940046296,2008-05-30,07:03:22
39.9856933,116.3562083,0,150.9,39598.2940277778,2008-05-30,07:03:24
39.9857016,116.35643,0,150.9,39598.2940509259,2008-05-30,07:03:26
39.9857083,116.3566533,0,147.6,39598.2940740741,2008-05-30,07:03:28
39.9857116,116.3568716,0,147.6,39598.2940972222,2008-05-30,07:03:30
39.9857183,116.3570866,0,144.4,39598.2941203704,2008-05-30,07:03:32
39.9857266,116.3573,0,144.4,39598.2941435185,2008-05-30,07:03:34
39.9857333,116.3575049,0,144.4,39598.2941666667,2008-05-30,07:03:36
39.9857349,116.3577033,0,144.4,39598.2941898148,2008-05-30,07:03:38
39.9857366,116.3578983,0,141.1,39598.294212963,2008-05-30,07:03:40
39.9857399,116.358105,0,141.1,39598.2942361111,2008-05-30,07:03:42
39.9857433,116.3583166,0,141.1,39598.2942592593,2008-05-30,07:03:44
39.985745,116.3585016,0,137.8,39598.2942824074,2008-05-30,07:03:46
39.9857499,116.3586516,0,137.8,39598.2943055556,2008-05-30,07:03:48
39.9857516,116.3587933,0,137.8,39598.2943287037,2008-05-30,07:03:50
39.9857549,116.35894,0,137.8,39598.2943518519,2008-05-30,07:03:52
39.9857583,116.3591016,0,137.8,39598.294375,2008-05-30,07:03:54
39.9857616,116.3592816,0,137.8,39598.2943981481,2008-05-30,07:03:56
39.9857649,116.3594549,0,137.8,39598.2944212963,2008-05-30,07:03:58
39.985775,116.359625,0,137.8,39598.2944444444,2008-05-30,07:04:00
39.9857816,116.3598066,0,137.8,39598.2944675926,2008-05-30,07:04:02
39.98579,116.3599766,0,137.8,39598.2944907407,2008-05-30,07:04:04
39.9857949,116.3601149,0,137.8,39598.2945138889,2008-05-30,07:04:06
39.9858,116.3602316,0,137.8,39598.294537037,2008-05-30,07:04:08
39.9858033,116.3603483,0,141.1,39598.2945601852,2008-05-30,07:04:10
39.9858083,116.3604816,0,141.1,39598.2945833333,2008-05-30,07:04:12
39.9858166,116.3606299,0,141.1,39598.2946064815,2008-05-30,07:04:14
39.9858249,116.360795,0,144.4,39598.2946296296,2008-05-30,07:04:16
39.9858316,116.3609666,0,144.4,39598.2946527778,2008-05-30,07:04:18
39.9858383,116.3611349,0,147.6,39598.2946759259,2008-05-30,07:04:20
39.9858433,116.3612899,0,147.6,39598.2946990741,2008-05-30,07:04:22
39.9858483,116.3614416,0,150.9,39598.2947222222,2008-05-30,07:04:24
39.9858533,116.361595,0,150.9,39598.2947453704,2008-05-30,07:04:26
39.9858583,116.361735,0,150.9,39598.2947685185,2008-05-30,07:04:28
39.9858616,116.3618583,0,150.9,39598.2947916667,2008-05-30,07:04:30
39.9858616,116.3619683,0,150.9,39598.2948148148,2008-05-30,07:04:32
39.9858633,116.362065,0,154.2,39598.294837963,2008-05-30,07:04:34
39.9858649,116.3621599,0,154.2,39598.2948611111,2008-05-30,07:04:36
39.9858649,116.3622466,0,154.2,39598.2948842593,2008-05-30,07:04:38
39.98587,116.3623483,0,154.2,39598.2949074074,2008-05-30,07:04:40
39.98587,116.36247,0,157.5,39598.2949305556,2008-05-30,07:04:42
39.9858683,116.3626233,0,157.5,39598.2949537037,2008-05-30,07:04:44
39.98587,116.3628099,0,157.5,39598.2949768519,2008-05-30,07:04:46
39.9858783,116.3630033,0,157.5,39598.295,2008-05-30,07:04:48
39.9858883,116.363185,0,157.5,39598.2950231481,2008-05-30,07:04:50
39.9859016,116.3633533,0,157.5,39598.2950462963,2008-05-30,07:04:52
39.9859116,116.3635049,0,157.5,39598.2950694444,2008-05-30,07:04:54
39.9859216,116.3636383,0,157.5,39598.2950925926,2008-05-30,07:04:56
39.9859316,116.3637649,0,157.5,39598.2951157407,2008-05-30,07:04:58
39.9859449,116.3639016,0,157.5,39598.2951388889,2008-05-30,07:05:00
39.9859616,116.3640416,0,157.5,39598.295162037,2008-05-30,07:05:02
39.9859783,116.3641866,0,154.2,39598.2951851852,2008-05-30,07:05:04
39.9859883,116.3643466,0,154.2,39598.2952083333,2008-05-30,07:05:06
39.986,116.3645166,0,154.2,39598.2952314815,2008-05-30,07:05:08
39.9860066,116.3646866,0,150.9,39598.2952546296,2008-05-30,07:05:10
39.98601,116.3648533,0,150.9,39598.2952777778,2008-05-30,07:05:12
39.98601,116.3650216,0,150.9,39598.2953009259,2008-05-30,07:05:14
39.98601,116.36519,0,147.6,39598.2953240741,2008-05-30,07:05:16
39.9860116,116.3653683,0,147.6,39598.2953472222,2008-05-30,07:05:18
39.9860149,116.3655549,0,144.4,39598.2953703704,2008-05-30,07:05:20
39.9860183,116.3657416,0,144.4,39598.2953935185,2008-05-30,07:05:22
39.9860183,116.36594,0,141.1,39598.2954166667,2008-05-30,07:05:24
39.9860216,116.3661566,0,141.1,39598.2954398148,2008-05-30,07:05:26
39.9860266,116.3664016,0,137.8,39598.295462963,2008-05-30,07:05:28
39.9860316,116.366675,0,137.8,39598.2954861111,2008-05-30,07:05:30
39.98604,116.3671116,0,134.5,39598.2955208333,2008-05-30,07:05:33
39.9860516,116.3675783,0,134.5,39598.2955555556,2008-05-30,07:05:36
39.986065,116.3680666,0,134.5,39598.2955902778,2008-05-30,07:05:39
39.9860783,116.3685683,0,137.8,39598.295625,2008-05-30,07:05:42
39.986095,116.3690866,0,137.8,39598.2956597222,2008-05-30,07:05:45
39.9861133,116.3696316,0,141.1,39598.2956944444,2008-05-30,07:05:48
39.986125,116.370185,0,144.4,39598.2957291667,2008-05-30,07:05:51
39.986135,116.3707483,0,144.4,39598.2957638889,2008-05-30,07:05:54
39.9861583,116.3713299,0,147.6,39598.2957986111,2008-05-30,07:05:57
39.9861733,116.3719249,0,150.9,39598.2958333333,2008-05-30,07:06:00
39.986205,116.3727899,0,150.9,39598.2958912037,2008-05-30,07:06:05
39.98622,116.3732116,0,150.9,39598.2959259259,2008-05-30,07:06:08
39.9862366,116.3735766,0,144.4,39598.2959606481,2008-05-30,07:06:11
39.9862383,116.3737833,0,141.1,39598.2959837963,2008-05-30,07:06:13
39.9862449,116.3739533,0,137.8,39598.2960069444,2008-05-30,07:06:15
39.9862483,116.3740899,0,137.8,39598.2960300926,2008-05-30,07:06:17
39.9862549,116.3742233,0,137.8,39598.2960532407,2008-05-30,07:06:19
39.9862533,116.3743616,0,137.8,39598.2960763889,2008-05-30,07:06:21
39.9862583,116.3745083,0,137.8,39598.296099537,2008-05-30,07:06:23
39.9862583,116.37467,0,137.8,39598.2961226852,2008-05-30,07:06:25
39.9862599,116.3748416,0,137.8,39598.2961458333,2008-05-30,07:06:27
39.9862599,116.37502,0,141.1,39598.2961689815,2008-05-30,07:06:29
39.986265,116.3752066,0,141.1,39598.2961921296,2008-05-30,07:06:31
39.9862683,116.3753883,0,141.1,39598.2962152778,2008-05-30,07:06:33
39.9862699,116.3755416,0,141.1,39598.2962384259,2008-05-30,07:06:35
39.9862716,116.3756699,0,144.4,39598.2962615741,2008-05-30,07:06:37
39.9862716,116.37579,0,144.4,39598.2962847222,2008-05-30,07:06:39
39.9862716,116.3758983,0,144.4,39598.2963078704,2008-05-30,07:06:41
39.9862716,116.3759599,0,144.4,39598.2963310185,2008-05-30,07:06:43
39.9862716,116.3759599,0,144.4,39598.2964236111,2008-05-30,07:06:51
39.9862716,116.3759683,0,144.4,39598.2964467593,2008-05-30,07:06:53
39.9862733,116.3760216,0,144.4,39598.2964699074,2008-05-30,07:06:55
39.9862766,116.3760899,0,144.4,39598.2964930556,2008-05-30,07:06:57
39.98628,116.3761633,0,144.4,39598.2965162037,2008-05-30,07:06:59
39.9862833,116.3762416,0,144.4,39598.2965393519,2008-05-30,07:07:01
39.9862866,116.3763316,0,147.6,39598.2965625,2008-05-30,07:07:03
39.9862883,116.3764316,0,147.6,39598.2965856481,2008-05-30,07:07:05
39.98629,116.3765416,0,147.6,39598.2966087963,2008-05-30,07:07:07
39.9862916,116.3766549,0,147.6,39598.2966319444,2008-05-30,07:07:09
39.9862933,116.376765,0,147.6,39598.2966550926,2008-05-30,07:07:11
39.9862949,116.3768749,0,147.6,39598.2966782407,2008-05-30,07:07:13
39.9862983,116.3769899,0,147.6,39598.2967013889,2008-05-30,07:07:15
39.9862999,116.3771116,0,147.6,39598.296724537,2008-05-30,07:07:17
39.986305,116.37724,0,147.6,39598.2967476852,2008-05-30,07:07:19
39.9863083,116.3773633,0,147.6,39598.2967708333,2008-05-30,07:07:21
39.9863083,116.3774716,0,147.6,39598.2967939815,2008-05-30,07:07:23
39.9863099,116.3775566,0,147.6,39598.2968171296,2008-05-30,07:07:25
39.9863133,116.3776233,0,144.4,39598.2968402778,2008-05-30,07:07:27
39.9863166,116.3776766,0,144.4,39598.2968634259,2008-05-30,07:07:29
39.98632,116.3777499,0,144.4,39598.2968865741,2008-05-30,07:07:31
39.98632,116.3778483,0,144.4,39598.2969097222,2008-05-30,07:07:33
39.9863216,116.3779616,0,144.4,39598.2969328704,2008-05-30,07:07:35
39.9863249,116.3780866,0,144.4,39598.2969560185,2008-05-30,07:07:37
39.9863299,116.3782166,0,144.4,39598.2969791667,2008-05-30,07:07:39
39.9863383,116.3783533,0,144.4,39598.2970023148,2008-05-30,07:07:41
39.9863416,116.3784683,0,144.4,39598.297025463,2008-05-30,07:07:43
39.9863416,116.3785733,0,144.4,39598.2970486111,2008-05-30,07:07:45
39.9863466,116.3786866,0,144.4,39598.2970717593,2008-05-30,07:07:47
39.9863466,116.3788066,0,144.4,39598.2970949074,2008-05-30,07:07:49
39.9863483,116.3789416,0,144.4,39598.2971180556,2008-05-30,07:07:51
39.9863516,116.3790766,0,144.4,39598.2971412037,2008-05-30,07:07:53
39.9863533,116.3792116,0,144.4,39598.2971643518,2008-05-30,07:07:55
39.9863549,116.37937,0,144.4,39598.2971875,2008-05-30,07:07:57
39.9863566,116.3795499,0,141.1,39598.2972106481,2008-05-30,07:07:59
39.98636,116.3797416,0,141.1,39598.2972337963,2008-05-30,07:08:01
39.9863666,116.3799383,0,141.1,39598.2972569444,2008-05-30,07:08:03
39.9863816,116.3801399,0,141.1,39598.2972800926,2008-05-30,07:08:05
39.9863999,116.3803483,0,141.1,39598.2973032407,2008-05-30,07:08:07
39.986405,116.3805633,0,141.1,39598.2973263889,2008-05-30,07:08:09
39.9864099,116.38078,0,141.1,39598.297349537,2008-05-30,07:08:11
39.9864133,116.3809999,0,141.1,39598.2973726852,2008-05-30,07:08:13
39.9864166,116.3812283,0,141.1,39598.2973958333,2008-05-30,07:08:15
39.9864216,116.3814466,0,137.8,39598.2974189815,2008-05-30,07:08:17
39.9864266,116.3816766,0,134.5,39598.2974421296,2008-05-30,07:08:19
39.9864333,116.3819166,0,134.5,39598.2974652778,2008-05-30,07:08:21
39.9864399,116.3821566,0,134.5,39598.2974884259,2008-05-30,07:08:23
39.986445,116.38239,0,134.5,39598.2975115741,2008-05-30,07:08:25
39.9864416,116.3826249,0,131.2,39598.2975347222,2008-05-30,07:08:27
39.9864399,116.3828499,0,131.2,39598.2975578704,2008-05-30,07:08:29
39.9864483,116.3830683,0,134.5,39598.2975810185,2008-05-30,07:08:31
39.9864516,116.3832816,0,134.5,39598.2976041667,2008-05-30,07:08:33
39.986445,116.38349,0,134.5,39598.2976273148,2008-05-30,07:08:35
39.986445,116.3837033,0,137.8,39598.297650463,2008-05-30,07:08:37
39.9864499,116.3839216,0,137.8,39598.2976736111,2008-05-30,07:08:39
39.9864549,116.3841433,0,137.8,39598.2976967593,2008-05-30,07:08:41
39.9864616,116.3843616,0,137.8,39598.2977199074,2008-05-30,07:08:43
39.9864699,116.3845833,0,137.8,39598.2977430556,2008-05-30,07:08:45
39.9864766,116.3848266,0,137.8,39598.2977662037,2008-05-30,07:08:47
39.986485,116.3850849,0,134.5,39598.2977893518,2008-05-30,07:08:49
39.9864916,116.3853583,0,134.5,39598.2978125,2008-05-30,07:08:51
39.9865016,116.3857983,0,131.2,39598.2978472222,2008-05-30,07:08:54
39.986515,116.3862849,0,128,39598.2978819444,2008-05-30,07:08:57
39.9865283,116.3867949,0,124.7,39598.2979166667,2008-05-30,07:09:00
39.9865583,116.38731,0,124.7,39598.2979513889,2008-05-30,07:09:03
39.9867016,116.3876866,0,124.7,39598.2979861111,2008-05-30,07:09:06
39.9866883,116.38822,0,118.1,39598.2980208333,2008-05-30,07:09:09
39.986685,116.3886949,0,118.1,39598.2980555556,2008-05-30,07:09:12
39.9866966,116.3891049,0,121.4,39598.2980902778,2008-05-30,07:09:15
39.9866866,116.3893849,0,124.7,39598.2981134259,2008-05-30,07:09:17
39.9866833,116.3896516,0,131.2,39598.2981365741,2008-05-30,07:09:19
39.9866799,116.3899166,0,137.8,39598.2981597222,2008-05-30,07:09:21
39.9866833,116.390175,0,141.1,39598.2981828704,2008-05-30,07:09:23
39.9866899,116.3904233,0,144.4,39598.2982060185,2008-05-30,07:09:25
39.9866899,116.3906766,0,144.4,39598.2982291667,2008-05-30,07:09:27
39.986695,116.3909266,0,147.6,39598.2982523148,2008-05-30,07:09:29
39.9866933,116.3911716,0,147.6,39598.298275463,2008-05-30,07:09:31
39.9866899,116.391415,0,147.6,39598.2982986111,2008-05-30,07:09:33
39.9866866,116.3916666,0,147.6,39598.2983217593,2008-05-30,07:09:35
39.9866816,116.3919216,0,147.6,39598.2983449074,2008-05-30,07:09:37
39.9866816,116.3921733,0,144.4,39598.2983680556,2008-05-30,07:09:39
39.986685,116.3924399,0,144.4,39598.2983912037,2008-05-30,07:09:41
39.9866933,116.3928516,0,144.4,39598.2984259259,2008-05-30,07:09:44
39.9867049,116.3932283,0,144.4,39598.2984606481,2008-05-30,07:09:47
39.98671,116.3934583,0,144.4,39598.2984837963,2008-05-30,07:09:49
39.9867133,116.3936866,0,141.1,39598.2985069444,2008-05-30,07:09:51
39.9867199,116.3939083,0,141.1,39598.2985300926,2008-05-30,07:09:53
39.986725,116.3941266,0,141.1,39598.2985532407,2008-05-30,07:09:55
39.9867316,116.3943433,0,141.1,39598.2985763889,2008-05-30,07:09:57
39.98674,116.3945566,0,141.1,39598.298599537,2008-05-30,07:09:59
39.9867499,116.3947616,0,137.8,39598.2986226852,2008-05-30,07:10:01
39.9867566,116.3949649,0,137.8,39598.2986458333,2008-05-30,07:10:03
39.9867633,116.3951683,0,137.8,39598.2986689815,2008-05-30,07:10:05
39.9867683,116.3953649,0,137.8,39598.2986921296,2008-05-30,07:10:07
39.9867716,116.3955449,0,137.8,39598.2987152778,2008-05-30,07:10:09
39.9867766,116.3957199,0,141.1,39598.2987384259,2008-05-30,07:10:11
39.9867816,116.3959133,0,141.1,39598.2987615741,2008-05-30,07:10:13
39.986785,116.3961283,0,141.1,39598.2987847222,2008-05-30,07:10:15
39.9867899,116.3963499,0,141.1,39598.2988078704,2008-05-30,07:10:17
39.986795,116.3965683,0,144.4,39598.2988310185,2008-05-30,07:10:19
39.9868083,116.3967849,0,144.4,39598.2988541667,2008-05-30,07:10:21
39.9868166,116.3969983,0,144.4,39598.2988773148,2008-05-30,07:10:23
39.9868216,116.3972016,0,144.4,39598.298900463,2008-05-30,07:10:25
39.9868266,116.3973933,0,147.6,39598.2989236111,2008-05-30,07:10:27
39.9868316,116.3975649,0,147.6,39598.2989467593,2008-05-30,07:10:29
39.9868316,116.3977199,0,147.6,39598.2989699074,2008-05-30,07:10:31
39.9868299,116.3978633,0,147.6,39598.2989930556,2008-05-30,07:10:33
39.9868333,116.3980316,0,144.4,39598.2990162037,2008-05-30,07:10:35
39.9868433,116.3982033,0,144.4,39598.2990393518,2008-05-30,07:10:37
39.9868599,116.398395,0,147.6,39598.2990625,2008-05-30,07:10:39
39.9868783,116.39861,0,147.6,39598.2990856481,2008-05-30,07:10:41
39.9868966,116.3988399,0,147.6,39598.2991087963,2008-05-30,07:10:43
39.9869116,116.3990849,0,150.9,39598.2991319444,2008-05-30,07:10:45
39.98692,116.3993449,0,150.9,39598.2991550926,2008-05-30,07:10:47
39.986925,116.3996083,0,150.9,39598.2991782407,2008-05-30,07:10:49
39.9869333,116.3998716,0,150.9,39598.2992013889,2008-05-30,07:10:51
39.9869399,116.4001333,0,147.6,39598.299224537,2008-05-30,07:10:53
39.9869449,116.4004066,0,147.6,39598.2992476852,2008-05-30,07:10:55
39.9869549,116.4008699,0,144.4,39598.2992824074,2008-05-30,07:10:58
39.9869599,116.4013666,0,144.4,39598.2993171296,2008-05-30,07:11:01
39.9869699,116.4018566,0,141.1,39598.2993518518,2008-05-30,07:11:04
39.9869816,116.4023183,0,144.4,39598.2993865741,2008-05-30,07:11:07
39.987045,116.4027366,0,147.6,39598.2994212963,2008-05-30,07:11:10
39.9870516,116.403165,0,144.4,39598.2994560185,2008-05-30,07:11:13
39.9870616,116.4036116,0,147.6,39598.2994907407,2008-05-30,07:11:16
39.9870699,116.4041016,0,144.4,39598.299525463,2008-05-30,07:11:19
39.9870799,116.4046233,0,141.1,39598.2995601852,2008-05-30,07:11:22
39.98709,116.4051483,0,137.8,39598.2995949074,2008-05-30,07:11:25
39.9871033,116.4056616,0,137.8,39598.2996296296,2008-05-30,07:11:28
39.9871166,116.40615,0,137.8,39598.2996643518,2008-05-30,07:11:31
39.9871333,116.4066449,0,134.5,39598.2996990741,2008-05-30,07:11:34
39.9871633,116.4071749,0,134.5,39598.2997337963,2008-05-30,07:11:37
39.9871833,116.4077299,0,134.5,39598.2997685185,2008-05-30,07:11:40
39.9872,116.4083033,0,134.5,39598.2998032407,2008-05-30,07:11:43
39.9872166,116.40887,0,134.5,39598.299837963,2008-05-30,07:11:46
39.98723,116.4094166,0,134.5,39598.2998726852,2008-05-30,07:11:49
39.987245,116.4099499,0,134.5,39598.2999074074,2008-05-30,07:11:52
39.9872583,116.4104716,0,134.5,39598.2999421296,2008-05-30,07:11:55
39.9872766,116.4109866,0,134.5,39598.2999768518,2008-05-30,07:11:58
39.987285,116.4115116,0,131.2,39598.3000115741,2008-05-30,07:12:01
39.9872983,116.4120333,0,131.2,39598.3000462963,2008-05-30,07:12:04
39.9873116,116.4125116,0,131.2,39598.3000810185,2008-05-30,07:12:07
39.9873233,116.4129466,0,131.2,39598.3001157407,2008-05-30,07:12:10
39.9873283,116.4133649,0,131.2,39598.300150463,2008-05-30,07:12:13
39.9873316,116.4138116,0,131.2,39598.3001851852,2008-05-30,07:12:16
39.9873266,116.4143166,0,131.2,39598.3002199074,2008-05-30,07:12:19
39.9873283,116.4148783,0,131.2,39598.3002546296,2008-05-30,07:12:22
39.9873383,116.4154416,0,134.5,39598.3002893519,2008-05-30,07:12:25
39.9873499,116.41598,0,137.8,39598.3003240741,2008-05-30,07:12:28
39.9873633,116.4164866,0,141.1,39598.3003587963,2008-05-30,07:12:31
39.9873833,116.4169983,0,144.4,39598.3003935185,2008-05-30,07:12:34
39.9873983,116.41753,0,147.6,39598.3004282407,2008-05-30,07:12:37
39.9874183,116.4180949,0,150.9,39598.300462963,2008-05-30,07:12:40
39.9874349,116.4186733,0,147.6,39598.3004976852,2008-05-30,07:12:43
39.9874516,116.4192666,0,144.4,39598.3005324074,2008-05-30,07:12:46
39.9874733,116.4202983,0,134.5,39598.3005902778,2008-05-30,07:12:51
39.9874966,116.4214166,0,121.4,39598.3006481482,2008-05-30,07:12:56
39.9875216,116.4225783,0,111.5,39598.3007060185,2008-05-30,07:13:01
39.9875516,116.4236783,0,108.3,39598.3007638889,2008-05-30,07:13:06
39.9875733,116.4245983,0,105,39598.3008217593,2008-05-30,07:13:11
39.9875849,116.4250366,0,105,39598.3008564815,2008-05-30,07:13:14
39.9875849,116.4252683,0,101.7,39598.3008796296,2008-05-30,07:13:16
39.98758,116.4254816,0,101.7,39598.3009027778,2008-05-30,07:13:18
39.9875783,116.4256866,0,101.7,39598.3009259259,2008-05-30,07:13:20
39.98758,116.4258783,0,101.7,39598.3009490741,2008-05-30,07:13:22
39.9875833,116.4260383,0,101.7,39598.3009722222,2008-05-30,07:13:24
39.9875883,116.4261683,0,101.7,39598.3009953704,2008-05-30,07:13:26
39.9875933,116.4262899,0,101.7,39598.3010185185,2008-05-30,07:13:28
39.9875966,116.4264066,0,101.7,39598.3010416667,2008-05-30,07:13:30
39.9876033,116.4265216,0,101.7,39598.3010648148,2008-05-30,07:13:32
39.9876183,116.4266283,0,105,39598.301087963,2008-05-30,07:13:34
39.98762,116.4267333,0,105,39598.3011111111,2008-05-30,07:13:36
39.9876216,116.4268383,0,105,39598.3011342593,2008-05-30,07:13:38
39.9876216,116.4269349,0,105,39598.3011574074,2008-05-30,07:13:40
39.9876216,116.426995,0,105,39598.3011805556,2008-05-30,07:13:42
39.98762,116.4270316,0,105,39598.3012037037,2008-05-30,07:13:44
39.9876266,116.4270883,0,108.3,39598.3012384259,2008-05-30,07:13:47
39.987625,116.4271449,0,108.3,39598.3012615741,2008-05-30,07:13:49
39.9876383,116.4272149,0,111.5,39598.3012847222,2008-05-30,07:13:51
39.9876383,116.42729,0,111.5,39598.3013078704,2008-05-30,07:13:53
39.9876366,116.4273933,0,108.3,39598.3013425926,2008-05-30,07:13:56
39.9876366,116.4274583,0,108.3,39598.3013657407,2008-05-30,07:13:58
39.9876366,116.42752,0,108.3,39598.3013888889,2008-05-30,07:14:00
39.9876366,116.4275716,0,108.3,39598.301412037,2008-05-30,07:14:02
39.9876383,116.4276133,0,108.3,39598.3014351852,2008-05-30,07:14:04
39.9876383,116.4276616,0,108.3,39598.3014583333,2008-05-30,07:14:06
39.98764,116.4277316,0,108.3,39598.3014814815,2008-05-30,07:14:08
39.9876416,116.4278033,0,108.3,39598.3015046296,2008-05-30,07:14:10
39.9876749,116.4278583,0,118.1,39598.3015277778,2008-05-30,07:14:12
39.9876749,116.4279066,0,118.1,39598.3015509259,2008-05-30,07:14:14
39.9876866,116.4279449,0,118.1,39598.3015740741,2008-05-30,07:14:16
39.9876866,116.428005,0,121.4,39598.3015972222,2008-05-30,07:14:18
39.9876999,116.4280966,0,121.4,39598.3016203704,2008-05-30,07:14:20
39.9877133,116.4281933,0,128,39598.3016435185,2008-05-30,07:14:22
39.9877166,116.4282783,0,128,39598.3016666667,2008-05-30,07:14:24
39.98772,116.428375,0,128,39598.3016898148,2008-05-30,07:14:26
39.9877216,116.4284566,0,124.7,39598.301712963,2008-05-30,07:14:28
39.98772,116.4285183,0,124.7,39598.3017361111,2008-05-30,07:14:30
39.9877183,116.4285683,0,124.7,39598.3017592593,2008-05-30,07:14:32
39.9877166,116.4286249,0,121.4,39598.3017824074,2008-05-30,07:14:34
39.9877166,116.4286833,0,124.7,39598.3018055556,2008-05-30,07:14:36
39.9877149,116.4287266,0,121.4,39598.3018287037,2008-05-30,07:14:38
39.9877133,116.4287633,0,121.4,39598.3018518519,2008-05-30,07:14:40
39.9877133,116.4288183,0,121.4,39598.301875,2008-05-30,07:14:42
39.9877133,116.4288883,0,121.4,39598.3018981481,2008-05-30,07:14:44
39.9877166,116.4289749,0,121.4,39598.3019212963,2008-05-30,07:14:46
39.9877216,116.4290666,0,121.4,39598.3019444444,2008-05-30,07:14:48
39.9877233,116.4291683,0,118.1,39598.3019675926,2008-05-30,07:14:50
39.9877266,116.4292783,0,114.8,39598.3019907407,2008-05-30,07:14:52
39.9877333,116.4293949,0,114.8,39598.3020138889,2008-05-30,07:14:54
39.9877433,116.4295183,0,114.8,39598.302037037,2008-05-30,07:14:56
39.9877449,116.4296666,0,114.8,39598.3020601852,2008-05-30,07:14:58
39.9877416,116.4297933,0,114.8,39598.3020833333,2008-05-30,07:15:00
39.9877383,116.4298633,0,111.5,39598.3021064815,2008-05-30,07:15:02
39.9877366,116.4299116,0,111.5,39598.3021296296,2008-05-30,07:15:04
39.987735,116.42996,0,111.5,39598.3021527778,2008-05-30,07:15:06
39.9877316,116.4300283,0,111.5,39598.3021759259,2008-05-30,07:15:08
39.9877299,116.4301216,0,111.5,39598.3021990741,2008-05-30,07:15:10
39.9877283,116.4302383,0,111.5,39598.3022222222,2008-05-30,07:15:12
39.9877216,116.4303833,0,111.5,39598.3022453704,2008-05-30,07:15:14
39.9877116,116.4305649,0,111.5,39598.3022685185,2008-05-30,07:15:16
39.987695,116.4307783,0,111.5,39598.3022916667,2008-05-30,07:15:18
39.9876749,116.4310133,0,114.8,39598.3023148148,2008-05-30,07:15:20
39.9876483,116.4312716,0,114.8,39598.302337963,2008-05-30,07:15:22
39.9875883,116.4317116,0,114.8,39598.3023726852,2008-05-30,07:15:25
39.9875,116.4322049,0,111.5,39598.3024074074,2008-05-30,07:15:28
39.9873833,116.4327216,0,111.5,39598.3024421296,2008-05-30,07:15:31
39.9872349,116.43326,0,111.5,39598.3024768519,2008-05-30,07:15:34
39.9870549,116.43384,0,111.5,39598.3025115741,2008-05-30,07:15:37
39.9867,116.4348816,0,111.5,39598.3025694444,2008-05-30,07:15:42
39.9862699,116.4359916,0,108.3,39598.3026273148,2008-05-30,07:15:47
39.98576,116.4371249,0,108.3,39598.3026851852,2008-05-30,07:15:52
39.9853583,116.4381816,0,105,39598.3027430556,2008-05-30,07:15:57
39.98503,116.4390983,0,111.5,39598.3028009259,2008-05-30,07:16:02
39.984865,116.4395766,0,114.8,39598.3028356481,2008-05-30,07:16:05
39.9847449,116.4400483,0,124.7,39598.3028703704,2008-05-30,07:16:08
39.9845633,116.4405299,0,124.7,39598.3029050926,2008-05-30,07:16:11
39.9843499,116.4410416,0,124.7,39598.3029398148,2008-05-30,07:16:14
39.9841016,116.4415483,0,124.7,39598.302974537,2008-05-30,07:16:17
39.9838383,116.4420266,0,124.7,39598.3030092593,2008-05-30,07:16:20
39.9835566,116.4424933,0,124.7,39598.3030439815,2008-05-30,07:16:23
39.983085,116.4432666,0,134.5,39598.3031018519,2008-05-30,07:16:28
39.98258,116.4440366,0,134.5,39598.3031597222,2008-05-30,07:16:33
39.9820566,116.4448166,0,134.5,39598.3032175926,2008-05-30,07:16:38
39.9815383,116.4455683,0,134.5,39598.303275463,2008-05-30,07:16:43
39.9812766,116.445955,0,134.5,39598.3033101852,2008-05-30,07:16:46
39.98105,116.4463116,0,141.1,39598.3033449074,2008-05-30,07:16:49
39.9808716,116.4466049,0,150.9,39598.3033796296,2008-05-30,07:16:52
39.9807783,116.4467483,0,154.2,39598.3034027778,2008-05-30,07:16:54
39.9807116,116.4468583,0,160.8,39598.3034259259,2008-05-30,07:16:56
39.9806633,116.4469366,0,167.3,39598.3034490741,2008-05-30,07:16:58
39.9806199,116.4469966,0,167.3,39598.3034722222,2008-05-30,07:17:00
39.9805883,116.4470433,0,167.3,39598.3034953704,2008-05-30,07:17:02
39.98056,116.44709,0,167.3,39598.3035185185,2008-05-30,07:17:04
39.9805249,116.4471533,0,170.6,39598.3035416667,2008-05-30,07:17:06
39.9804799,116.4472283,0,173.9,39598.3035648148,2008-05-30,07:17:08
39.9804233,116.4473183,0,173.9,39598.303587963,2008-05-30,07:17:10
39.9803566,116.4474249,0,173.9,39598.3036111111,2008-05-30,07:17:12
39.9802883,116.4475233,0,173.9,39598.3036342593,2008-05-30,07:17:14
39.980225,116.447615,0,173.9,39598.3036574074,2008-05-30,07:17:16
39.9801666,116.4477,0,173.9,39598.3036805556,2008-05-30,07:17:18
39.9801183,116.44777,0,173.9,39598.3037037037,2008-05-30,07:17:20
39.9800733,116.4478383,0,177.2,39598.3037268519,2008-05-30,07:17:22
39.9800316,116.4479016,0,177.2,39598.30375,2008-05-30,07:17:24
39.98,116.4479516,0,177.2,39598.3037731481,2008-05-30,07:17:26
39.9799766,116.4480016,0,180.4,39598.3037962963,2008-05-30,07:17:28
39.9799383,116.4480583,0,180.4,39598.3038194444,2008-05-30,07:17:30
39.9798916,116.4481249,0,180.4,39598.3038425926,2008-05-30,07:17:32
39.97983,116.4482066,0,180.4,39598.3038657407,2008-05-30,07:17:34
39.9797633,116.4483049,0,180.4,39598.3038888889,2008-05-30,07:17:36
39.9796933,116.448415,0,180.4,39598.303912037,2008-05-30,07:17:38
39.9796249,116.4485249,0,183.7,39598.3039351852,2008-05-30,07:17:40
39.9795466,116.4486433,0,183.7,39598.3039583333,2008-05-30,07:17:42
39.9794733,116.448765,0,183.7,39598.3039814815,2008-05-30,07:17:44
39.9794,116.4488733,0,183.7,39598.3040046296,2008-05-30,07:17:46
39.9793233,116.4489816,0,180.4,39598.3040277778,2008-05-30,07:17:48
39.97924,116.4490916,0,173.9,39598.3040509259,2008-05-30,07:17:50
39.9791533,116.4492099,0,170.6,39598.3040740741,2008-05-30,07:17:52
39.9790633,116.4493366,0,170.6,39598.3040972222,2008-05-30,07:17:54
39.9789766,116.4494666,0,167.3,39598.3041203704,2008-05-30,07:17:56
39.9788849,116.4496,0,164,39598.3041435185,2008-05-30,07:17:58
39.978795,116.4497383,0,164,39598.3041666667,2008-05-30,07:18:00
39.9786999,116.4498833,0,160.8,39598.3041898148,2008-05-30,07:18:02
39.9786,116.4500316,0,160.8,39598.304212963,2008-05-30,07:18:04
39.9784966,116.4501866,0,157.5,39598.3042361111,2008-05-30,07:18:06
39.9783883,116.4503483,0,154.2,39598.3042592593,2008-05-30,07:18:08
39.9782783,116.4505149,0,150.9,39598.3042824074,2008-05-30,07:18:10
39.9781699,116.4506799,0,147.6,39598.3043055556,2008-05-30,07:18:12
39.9780616,116.4508433,0,147.6,39598.3043287037,2008-05-30,07:18:14
39.9779599,116.4510099,0,144.4,39598.3043518519,2008-05-30,07:18:16
39.9778466,116.4511833,0,144.4,39598.304375,2008-05-30,07:18:18
39.9777316,116.45135,0,141.1,39598.3043981481,2008-05-30,07:18:20
39.9776249,116.4515083,0,137.8,39598.3044212963,2008-05-30,07:18:22
39.9775283,116.4516483,0,134.5,39598.3044444444,2008-05-30,07:18:24
39.9774383,116.4517749,0,134.5,39598.3044675926,2008-05-30,07:18:26
39.9773533,116.4518983,0,131.2,39598.3044907407,2008-05-30,07:18:28
39.9772683,116.4520199,0,128,39598.3045138889,2008-05-30,07:18:30
39.97718,116.4521516,0,128,39598.304537037,2008-05-30,07:18:32
39.9770866,116.45229,0,124.7,39598.3045601852,2008-05-30,07:18:34
39.9769883,116.4524366,0,124.7,39598.3045833333,2008-05-30,07:18:36
39.9768883,116.452585,0,124.7,39598.3046064815,2008-05-30,07:18:38
39.9767916,116.4527266,0,121.4,39598.3046296296,2008-05-30,07:18:40
39.9767033,116.4528616,0,121.4,39598.3046527778,2008-05-30,07:18:42
39.976625,116.4529849,0,121.4,39598.3046759259,2008-05-30,07:18:44
39.9765683,116.453075,0,121.4,39598.3046990741,2008-05-30,07:18:46
39.9765383,116.4531216,0,121.4,39598.3047222222,2008-05-30,07:18:48
39.9765183,116.4531566,0,121.4,39598.3047453704,2008-05-30,07:18:50
39.976495,116.4531916,0,121.4,39598.3047685185,2008-05-30,07:18:52
39.9764599,116.4532466,0,121.4,39598.3047916667,2008-05-30,07:18:54
39.9764183,116.4533166,0,121.4,39598.3048148148,2008-05-30,07:18:56
39.9763833,116.4533733,0,124.7,39598.304837963,2008-05-30,07:18:58
39.976315,116.4534466,0,124.7,39598.3048611111,2008-05-30,07:19:00
39.976255,116.4535349,0,124.7,39598.3048842593,2008-05-30,07:19:02
39.97619,116.4536466,0,128,39598.3049074074,2008-05-30,07:19:04
39.97612,116.45376,0,128,39598.3049305556,2008-05-30,07:19:06
39.9760633,116.4538583,0,131.2,39598.3049537037,2008-05-30,07:19:08
39.9760166,116.4539683,0,137.8,39598.3049768518,2008-05-30,07:19:10
39.9759716,116.4540766,0,144.4,39598.305,2008-05-30,07:19:12
39.9759249,116.45416,0,147.6,39598.3050231481,2008-05-30,07:19:14
39.9758749,116.4542316,0,147.6,39598.3050462963,2008-05-30,07:19:16
39.9758299,116.4542966,0,147.6,39598.3050694444,2008-05-30,07:19:18
39.9757816,116.45437,0,144.4,39598.3050925926,2008-05-30,07:19:20
39.9757199,116.4544566,0,147.6,39598.3051157407,2008-05-30,07:19:22
39.9756416,116.4545566,0,147.6,39598.3051388889,2008-05-30,07:19:24
39.9755749,116.4546516,0,147.6,39598.305162037,2008-05-30,07:19:26
39.9755183,116.4547383,0,147.6,39598.3051851852,2008-05-30,07:19:28
39.9754583,116.4548299,0,147.6,39598.3052083333,2008-05-30,07:19:30
39.9753866,116.4549366,0,147.6,39598.3052314815,2008-05-30,07:19:32
39.9753033,116.4550549,0,147.6,39598.3052546296,2008-05-30,07:19:34
39.9752133,116.4551849,0,147.6,39598.3052777778,2008-05-30,07:19:36
39.97512,116.455325,0,144.4,39598.3053009259,2008-05-30,07:19:38
39.9750233,116.45547,0,144.4,39598.3053240741,2008-05-30,07:19:40
39.9749266,116.4556149,0,144.4,39598.3053472222,2008-05-30,07:19:42
39.9748333,116.4557549,0,144.4,39598.3053703704,2008-05-30,07:19:44
39.9747433,116.45589,0,144.4,39598.3053935185,2008-05-30,07:19:46
39.9746683,116.4560049,0,144.4,39598.3054166667,2008-05-30,07:19:48
39.9746016,116.4561033,0,144.4,39598.3054398148,2008-05-30,07:19:50
39.9745466,116.4561899,0,144.4,39598.305462963,2008-05-30,07:19:52
39.974495,116.4562733,0,144.4,39598.3054861111,2008-05-30,07:19:54
39.9744433,116.4563533,0,141.1,39598.3055092593,2008-05-30,07:19:56
39.9743899,116.4564433,0,141.1,39598.3055324074,2008-05-30,07:19:58
39.974335,116.4565383,0,141.1,39598.3055555556,2008-05-30,07:20:00
39.9742683,116.4566483,0,144.4,39598.3055787037,2008-05-30,07:20:02
39.9742,116.4567683,0,144.4,39598.3056018518,2008-05-30,07:20:04
39.974125,116.4568899,0,144.4,39598.305625,2008-05-30,07:20:06
39.974055,116.4570266,0,144.4,39598.3056481481,2008-05-30,07:20:08
39.9740199,116.4571183,0,144.4,39598.3056712963,2008-05-30,07:20:10
39.973975,116.4571683,0,147.6,39598.3056944444,2008-05-30,07:20:12
39.973875,116.4572799,0,147.6,39598.3057175926,2008-05-30,07:20:14
39.9737983,116.4573883,0,147.6,39598.3057407407,2008-05-30,07:20:16
39.9737133,116.4575133,0,144.4,39598.3057638889,2008-05-30,07:20:18
39.97362,116.4576516,0,144.4,39598.305787037,2008-05-30,07:20:20
39.9735216,116.4577999,0,144.4,39598.3058101852,2008-05-30,07:20:22
39.9734183,116.4579616,0,144.4,39598.3058333333,2008-05-30,07:20:24
39.9733049,116.4581383,0,144.4,39598.3058564815,2008-05-30,07:20:26
39.9731833,116.4583249,0,144.4,39598.3058796296,2008-05-30,07:20:28
39.9730583,116.4585133,0,144.4,39598.3059027778,2008-05-30,07:20:30
39.9729416,116.4586899,0,144.4,39598.3059259259,2008-05-30,07:20:32
39.9728416,116.4588466,0,144.4,39598.3059490741,2008-05-30,07:20:34
39.9727516,116.4589849,0,144.4,39598.3059722222,2008-05-30,07:20:36
39.9726633,116.4591216,0,144.4,39598.3059953704,2008-05-30,07:20:38
39.972575,116.4592566,0,141.1,39598.3060185185,2008-05-30,07:20:40
39.97249,116.4593883,0,141.1,39598.3060416667,2008-05-30,07:20:42
39.9724133,116.4595133,0,144.4,39598.3060648148,2008-05-30,07:20:44
39.9723299,116.4596383,0,144.4,39598.306087963,2008-05-30,07:20:46
39.9722533,116.4597616,0,144.4,39598.3061111111,2008-05-30,07:20:48
39.9721783,116.4598733,0,144.4,39598.3061342593,2008-05-30,07:20:50
39.97211,116.4599849,0,144.4,39598.3061574074,2008-05-30,07:20:52
39.9720349,116.4601049,0,147.6,39598.3061805556,2008-05-30,07:20:54
39.971955,116.4602299,0,147.6,39598.3062037037,2008-05-30,07:20:56
39.971875,116.460355,0,150.9,39598.3062268518,2008-05-30,07:20:58
39.9718083,116.4604549,0,150.9,39598.30625,2008-05-30,07:21:00
39.9717533,116.4605366,0,150.9,39598.3062731481,2008-05-30,07:21:02
39.971705,116.4606116,0,154.2,39598.3062962963,2008-05-30,07:21:04
39.9716549,116.46069,0,154.2,39598.3063194444,2008-05-30,07:21:06
39.9716099,116.4607616,0,154.2,39598.3063425926,2008-05-30,07:21:08
39.971575,116.4608183,0,157.5,39598.3063657407,2008-05-30,07:21:10
39.97155,116.4608683,0,160.8,39598.3063888889,2008-05-30,07:21:12
39.9715166,116.4609216,0,160.8,39598.306412037,2008-05-30,07:21:14
39.9714766,116.4609866,0,164,39598.3064351852,2008-05-30,07:21:16
39.9714516,116.4610366,0,167.3,39598.3064583333,2008-05-30,07:21:18
39.9714433,116.4610649,0,173.9,39598.3064814815,2008-05-30,07:21:20
39.971435,116.4610883,0,177.2,39598.3065046296,2008-05-30,07:21:22
39.9714133,116.4611216,0,180.4,39598.3065277778,2008-05-30,07:21:24
39.9713899,116.4611649,0,180.4,39598.3065509259,2008-05-30,07:21:26
39.9713583,116.4612133,0,180.4,39598.3065740741,2008-05-30,07:21:28
39.9713233,116.4612699,0,183.7,39598.3065972222,2008-05-30,07:21:30
39.971285,116.4613383,0,187,39598.3066203704,2008-05-30,07:21:32
39.9712366,116.4614133,0,187,39598.3066435185,2008-05-30,07:21:34
39.9711816,116.46149,0,190.3,39598.3066666667,2008-05-30,07:21:36
39.97113,116.4615616,0,187,39598.3066898148,2008-05-30,07:21:38
39.9710799,116.4616216,0,187,39598.306712963,2008-05-30,07:21:40
39.9710583,116.4616616,0,190.3,39598.3067361111,2008-05-30,07:21:42
39.9710249,116.4616883,0,187,39598.3067592593,2008-05-30,07:21:44
39.9709566,116.4617749,0,187,39598.3067824074,2008-05-30,07:21:46
39.97092,116.4618299,0,190.3,39598.3068055556,2008-05-30,07:21:48
39.9708816,116.461895,0,190.3,39598.3068287037,2008-05-30,07:21:50
39.97085,116.4619716,0,196.9,39598.3068518518,2008-05-30,07:21:52
39.9708149,116.4620433,0,196.9,39598.306875,2008-05-30,07:21:54
39.9707916,116.4621,0,203.4,39598.3068981481,2008-05-30,07:21:56
39.9707549,116.4621649,0,206.7,39598.3069212963,2008-05-30,07:21:58
39.9707049,116.4622466,0,206.7,39598.3069444444,2008-05-30,07:22:00
39.9706433,116.4623416,0,210,39598.3069675926,2008-05-30,07:22:02
39.9705733,116.4624466,0,210,39598.3069907407,2008-05-30,07:22:04
39.9704966,116.4625583,0,210,39598.3070138889,2008-05-30,07:22:06
39.9704183,116.4626683,0,210,39598.307037037,2008-05-30,07:22:08
39.9703366,116.4627833,0,210,39598.3070601852,2008-05-30,07:22:10
39.9702533,116.46292,0,213.3,39598.3070833333,2008-05-30,07:22:12
39.9701683,116.4630499,0,213.3,39598.3071064815,2008-05-30,07:22:14
39.9700383,116.4631733,0,213.3,39598.3071296296,2008-05-30,07:22:16
39.9699416,116.4633066,0,216.5,39598.3071527778,2008-05-30,07:22:18
39.9698416,116.46345,0,213.3,39598.3071759259,2008-05-30,07:22:20
39.96974,116.4635966,0,213.3,39598.3071990741,2008-05-30,07:22:22
39.9696333,116.463745,0,210,39598.3072222222,2008-05-30,07:22:24
39.9695283,116.4638966,0,206.7,39598.3072453704,2008-05-30,07:22:26
39.9694116,116.46404,0,206.7,39598.3072685185,2008-05-30,07:22:28
39.9692683,116.4641499,0,203.4,39598.3072916667,2008-05-30,07:22:30
39.9691,116.4642049,0,200.1,39598.3073148148,2008-05-30,07:22:32
39.9688916,116.4641766,0,190.3,39598.307337963,2008-05-30,07:22:34
39.9687033,116.4640699,0,180.4,39598.3073611111,2008-05-30,07:22:36
39.9685549,116.4638916,0,177.2,39598.3073842593,2008-05-30,07:22:38
39.9684583,116.463655,0,170.6,39598.3074074074,2008-05-30,07:22:40
39.96844,116.46338,0,164,39598.3074305556,2008-05-30,07:22:42
39.9684933,116.4631266,0,160.8,39598.3074537037,2008-05-30,07:22:44
39.9686116,116.4629183,0,157.5,39598.3074768518,2008-05-30,07:22:46
39.9687683,116.46278,0,150.9,39598.3075,2008-05-30,07:22:48
39.96893,116.4627166,0,147.6,39598.3075231481,2008-05-30,07:22:50
39.9690766,116.462715,0,144.4,39598.3075462963,2008-05-30,07:22:52
39.9692033,116.4627666,0,144.4,39598.3075694444,2008-05-30,07:22:54
39.9693383,116.4628599,0,141.1,39598.3075925926,2008-05-30,07:22:56
39.9694583,116.4629616,0,137.8,39598.3076157407,2008-05-30,07:22:58
39.9695633,116.4630566,0,137.8,39598.3076388889,2008-05-30,07:23:00
39.9696799,116.4631583,0,141.1,39598.307662037,2008-05-30,07:23:02
39.9697799,116.4632616,0,144.4,39598.3076851852,2008-05-30,07:23:04
39.9701616,116.4636099,0,154.2,39598.3077430556,2008-05-30,07:23:09
39.9704616,116.4639099,0,150.9,39598.3077777778,2008-05-30,07:23:12
39.9707549,116.4642633,0,144.4,39598.3078125,2008-05-30,07:23:15
39.9710733,116.4646216,0,137.8,39598.3078472222,2008-05-30,07:23:18
39.9714083,116.4649816,0,147.6,39598.3078819444,2008-05-30,07:23:21
39.9717783,116.4653583,0,157.5,39598.3079166667,2008-05-30,07:23:24
39.9724266,116.4660766,0,157.5,39598.307974537,2008-05-30,07:23:29
39.9731383,116.4668466,0,157.5,39598.3080324074,2008-05-30,07:23:34
39.9739183,116.4676933,0,164,39598.3080902778,2008-05-30,07:23:39
39.9747333,116.4685733,0,167.3,39598.3081481481,2008-05-30,07:23:44
39.9755233,116.4694383,0,170.6,39598.3082060185,2008-05-30,07:23:49
39.9762566,116.4702516,0,177.2,39598.3082638889,2008-05-30,07:23:54
39.9769933,116.471075,0,177.2,39598.3083217593,2008-05-30,07:23:59
39.9777183,116.4718699,0,187,39598.3083796296,2008-05-30,07:24:04
39.9784233,116.4726666,0,193.6,39598.3084375,2008-05-30,07:24:09
39.9791216,116.4734233,0,213.3,39598.3084953704,2008-05-30,07:24:14
39.97982,116.4741833,0,219.8,39598.3085532407,2008-05-30,07:24:19
39.980515,116.4749633,0,213.3,39598.3086111111,2008-05-30,07:24:24
39.9812016,116.4757299,0,216.5,39598.3086689815,2008-05-30,07:24:29
39.9818816,116.4764966,0,213.3,39598.3087268519,2008-05-30,07:24:34
39.9825483,116.4772416,0,210,39598.3087847222,2008-05-30,07:24:39
39.9831849,116.477955,0,210,39598.3088425926,2008-05-30,07:24:44
39.9838,116.4786566,0,206.7,39598.308900463,2008-05-30,07:24:49
39.9844616,116.479385,0,203.4,39598.3089583333,2008-05-30,07:24:54
39.9851599,116.4801583,0,203.4,39598.3090162037,2008-05-30,07:24:59
39.9858766,116.4809466,0,206.7,39598.3090740741,2008-05-30,07:25:04
39.9865933,116.4817366,0,210,39598.3091319444,2008-05-30,07:25:09
39.9872983,116.4825283,0,206.7,39598.3091898148,2008-05-30,07:25:14
39.9879783,116.4832883,0,203.4,39598.3092476852,2008-05-30,07:25:19
39.9886499,116.48403,0,200.1,39598.3093055556,2008-05-30,07:25:24
39.9893383,116.4847983,0,190.3,39598.3093634259,2008-05-30,07:25:29
39.9900483,116.4856066,0,180.4,39598.3094212963,2008-05-30,07:25:34
39.9907799,116.4864066,0,183.7,39598.3094791667,2008-05-30,07:25:39
39.9914799,116.48719,0,180.4,39598.309537037,2008-05-30,07:25:44
39.99216,116.4879449,0,183.7,39598.3095949074,2008-05-30,07:25:49
39.9928549,116.4887016,0,187,39598.3096527778,2008-05-30,07:25:54
39.993595,116.4895249,0,187,39598.3097106481,2008-05-30,07:25:59
39.99436,116.4904,0,190.3,39598.3097685185,2008-05-30,07:26:04
39.9951399,116.4912499,0,196.9,39598.3098263889,2008-05-30,07:26:09
39.995905,116.49208,0,193.6,39598.3098842593,2008-05-30,07:26:14
39.9966333,116.4928883,0,187,39598.3099421296,2008-05-30,07:26:19
39.9972816,116.4936049,0,180.4,39598.31,2008-05-30,07:26:24
39.9979433,116.4942999,0,183.7,39598.3100578704,2008-05-30,07:26:29
39.9986466,116.4951066,0,180.4,39598.3101157407,2008-05-30,07:26:34
39.9993749,116.4959116,0,170.6,39598.3101736111,2008-05-30,07:26:39
40.0000933,116.4966883,0,157.5,39598.3102314815,2008-05-30,07:26:44
40.0005716,116.4972616,0,160.8,39598.3102893519,2008-05-30,07:26:49
40.0007533,116.4974833,0,157.5,39598.3103240741,2008-05-30,07:26:52
40.0008383,116.497575,0,157.5,39598.3103472222,2008-05-30,07:26:54
40.0008916,116.49763,0,160.8,39598.3103703704,2008-05-30,07:26:56
40.0009449,116.4976833,0,160.8,39598.3103935185,2008-05-30,07:26:58
40.0009999,116.4977399,0,157.5,39598.3104166667,2008-05-30,07:27:00
40.0010483,116.4977866,0,154.2,39598.3104398148,2008-05-30,07:27:02
40.0010716,116.4978099,0,154.2,39598.310462963,2008-05-30,07:27:04
40.0010933,116.4978283,0,154.2,39598.3104861111,2008-05-30,07:27:06
40.0011199,116.4978449,0,160.8,39598.3105092593,2008-05-30,07:27:08
40.0011583,116.4978783,0,167.3,39598.3105324074,2008-05-30,07:27:10
40.0012116,116.4979333,0,167.3,39598.3105555556,2008-05-30,07:27:12
40.0012683,116.497995,0,170.6,39598.3105787037,2008-05-30,07:27:14
40.0013349,116.4980766,0,164,39598.3106018519,2008-05-30,07:27:16
40.0014016,116.498155,0,160.8,39598.310625,2008-05-30,07:27:18
40.0014599,116.4982183,0,164,39598.3106481481,2008-05-30,07:27:20
40.0015133,116.4982633,0,170.6,39598.3106712963,2008-05-30,07:27:22
40.0015666,116.4983183,0,173.9,39598.3106944444,2008-05-30,07:27:24
40.0016316,116.4983966,0,170.6,39598.3107175926,2008-05-30,07:27:26
40.0017166,116.4984949,0,167.3,39598.3107407407,2008-05-30,07:27:28
40.0018249,116.4986233,0,164,39598.3107638889,2008-05-30,07:27:30
40.0019433,116.49875,0,164,39598.310787037,2008-05-30,07:27:32
40.0020799,116.498925,0,157.5,39598.3108101852,2008-05-30,07:27:34
40.0022383,116.4991066,0,147.6,39598.3108333333,2008-05-30,07:27:36
40.0024816,116.4994049,0,144.4,39598.3108680556,2008-05-30,07:27:39
40.0027649,116.4997266,0,144.4,39598.3109027778,2008-05-30,07:27:42
40.0030833,116.50007,0,144.4,39598.3109375,2008-05-30,07:27:45
40.0034249,116.5004366,0,141.1,39598.3109722222,2008-05-30,07:27:48
40.0037783,116.5008216,0,144.4,39598.3110069444,2008-05-30,07:27:51
40.0043983,116.5015183,0,144.4,39598.3110648148,2008-05-30,07:27:56
40.0050499,116.5022499,0,141.1,39598.3111226852,2008-05-30,07:28:01
40.0056183,116.5028933,0,137.8,39598.3111805556,2008-05-30,07:28:06
40.0059299,116.50325,0,134.5,39598.3112152778,2008-05-30,07:28:09
40.0062316,116.5035866,0,134.5,39598.31125,2008-05-30,07:28:12
40.0065316,116.503915,0,131.2,39598.3112847222,2008-05-30,07:28:15
40.0068333,116.5042366,0,131.2,39598.3113194444,2008-05-30,07:28:18
40.0071116,116.50454,0,131.2,39598.3113541667,2008-05-30,07:28:21
40.0073316,116.5047749,0,134.5,39598.3113888889,2008-05-30,07:28:24
40.0074466,116.5048999,0,134.5,39598.311412037,2008-05-30,07:28:26
40.0075383,116.5050066,0,134.5,39598.3114351852,2008-05-30,07:28:28
40.0076266,116.5051033,0,134.5,39598.3114583333,2008-05-30,07:28:30
40.0076983,116.5051949,0,134.5,39598.3114814815,2008-05-30,07:28:32
40.0077633,116.5052699,0,134.5,39598.3115046296,2008-05-30,07:28:34
40.00783,116.5053216,0,137.8,39598.3115277778,2008-05-30,07:28:36
40.0078949,116.5053883,0,141.1,39598.3115509259,2008-05-30,07:28:38
40.0079683,116.5054733,0,144.4,39598.3115740741,2008-05-30,07:28:40
40.0080533,116.50557,0,144.4,39598.3115972222,2008-05-30,07:28:42
40.0081566,116.5056849,0,147.6,39598.3116203704,2008-05-30,07:28:44
40.0082699,116.5058183,0,144.4,39598.3116435185,2008-05-30,07:28:46
40.0083933,116.50596,0,144.4,39598.3116666667,2008-05-30,07:28:48
40.0085249,116.506115,0,144.4,39598.3116898148,2008-05-30,07:28:50
40.0086633,116.50627,0,144.4,39598.311712963,2008-05-30,07:28:52
40.0088149,116.5064383,0,147.6,39598.3117361111,2008-05-30,07:28:54
40.0089716,116.5066066,0,154.2,39598.3117592593,2008-05-30,07:28:56
40.0091283,116.5067833,0,157.5,39598.3117824074,2008-05-30,07:28:58
40.0093716,116.5070633,0,157.5,39598.3118171296,2008-05-30,07:29:01
40.0096266,116.5073483,0,164,39598.3118518519,2008-05-30,07:29:04
40.0099049,116.507665,0,164,39598.3118865741,2008-05-30,07:29:07
40.0102016,116.5079966,0,164,39598.3119212963,2008-05-30,07:29:10
40.0105116,116.5083549,0,164,39598.3119560185,2008-05-30,07:29:13
40.0108333,116.50872,0,160.8,39598.3119907407,2008-05-30,07:29:16
40.011175,116.5090983,0,160.8,39598.312025463,2008-05-30,07:29:19
40.01154,116.5094966,0,160.8,39598.3120601852,2008-05-30,07:29:22
40.0121749,116.5102049,0,160.8,39598.3121180556,2008-05-30,07:29:27
40.0128066,116.5109516,0,157.5,39598.3121759259,2008-05-30,07:29:32
40.0133783,116.5116816,0,154.2,39598.3122337963,2008-05-30,07:29:37
40.0138999,116.5124133,0,157.5,39598.3122916667,2008-05-30,07:29:42
40.0142049,116.5128583,0,167.3,39598.3123263889,2008-05-30,07:29:45
40.0144766,116.5133166,0,173.9,39598.3123611111,2008-05-30,07:29:48
40.0147766,116.5138049,0,164,39598.3123958333,2008-05-30,07:29:51
40.0152599,116.5146366,0,154.2,39598.3124537037,2008-05-30,07:29:56
40.0156883,116.5154633,0,154.2,39598.3125115741,2008-05-30,07:30:01
40.0161149,116.5163766,0,150.9,39598.3125694444,2008-05-30,07:30:06
40.0165233,116.5173316,0,154.2,39598.3126273148,2008-05-30,07:30:11
40.0168833,116.51828,0,154.2,39598.3126851852,2008-05-30,07:30:16
40.017215,116.5192266,0,154.2,39598.3127430556,2008-05-30,07:30:21
40.0175333,116.5201216,0,154.2,39598.3128009259,2008-05-30,07:30:26
40.0177216,116.5206499,0,154.2,39598.3128356481,2008-05-30,07:30:29
40.0179083,116.5211833,0,154.2,39598.3128703704,2008-05-30,07:30:32
40.0180983,116.52172,0,154.2,39598.3129050926,2008-05-30,07:30:35
40.0182716,116.5222116,0,150.9,39598.3129398148,2008-05-30,07:30:38
40.0184416,116.522685,0,150.9,39598.312974537,2008-05-30,07:30:41
40.0186166,116.5231866,0,147.6,39598.3130092593,2008-05-30,07:30:44
40.018795,116.5236699,0,144.4,39598.3130439815,2008-05-30,07:30:47
40.0189849,116.5241816,0,141.1,39598.3130787037,2008-05-30,07:30:50
40.0191833,116.5247366,0,134.5,39598.3131134259,2008-05-30,07:30:53
40.0195416,116.5257449,0,128,39598.3131712963,2008-05-30,07:30:58
40.0199316,116.5268533,0,121.4,39598.3132291667,2008-05-30,07:31:03
40.0203466,116.5280383,0,118.1,39598.313287037,2008-05-30,07:31:08
40.0207733,116.52926,0,114.8,39598.3133449074,2008-05-30,07:31:13
40.0211966,116.5304816,0,114.8,39598.3134027778,2008-05-30,07:31:18
40.0215816,116.5316483,0,111.5,39598.3134606481,2008-05-30,07:31:23
40.0219616,116.5327433,0,111.5,39598.3135185185,2008-05-30,07:31:28
40.0223266,116.5337766,0,108.3,39598.3135763889,2008-05-30,07:31:33
40.0226783,116.5347766,0,105,39598.3136342593,2008-05-30,07:31:38
40.0230466,116.5358199,0,101.7,39598.3136921296,2008-05-30,07:31:43
40.0234366,116.5369232,0,95.1,39598.31375,2008-05-30,07:31:48
40.0238499,116.5380949,0,91.9,39598.3138078704,2008-05-30,07:31:53
40.0242499,116.5393216,0,88.6,39598.3138657407,2008-05-30,07:31:58
40.0246449,116.5405116,0,82,39598.3139236111,2008-05-30,07:32:03
40.0249716,116.5414632,0,78.7,39598.3139814815,2008-05-30,07:32:08
40.0251066,116.5418766,0,78.7,39598.3140162037,2008-05-30,07:32:11
40.0251716,116.5420816,0,75.5,39598.3140393518,2008-05-30,07:32:13
40.0252133,116.5422182,0,75.5,39598.3140625,2008-05-30,07:32:15
40.0252333,116.5422833,0,75.5,39598.3140856481,2008-05-30,07:32:17
40.0252383,116.542305,0,72.2,39598.3141087963,2008-05-30,07:32:19
40.0252416,116.5423182,0,72.2,39598.3141319444,2008-05-30,07:32:21
40.0252449,116.5423399,0,68.9,39598.3141550926,2008-05-30,07:32:23
40.0252499,116.5423566,0,68.9,39598.3141782407,2008-05-30,07:32:25
40.0252516,116.5423582,0,68.9,39598.3142013889,2008-05-30,07:32:27
40.0252583,116.5423799,0,68.9,39598.314224537,2008-05-30,07:32:29
40.0252666,116.5424066,0,68.9,39598.3142476852,2008-05-30,07:32:31
40.0252699,116.5424133,0,68.9,39598.3142708333,2008-05-30,07:32:33
40.0252966,116.5424166,0,78.7,39598.3142939815,2008-05-30,07:32:35
40.0252999,116.5424349,0,78.7,39598.3143171296,2008-05-30,07:32:37
40.0253066,116.5424616,0,78.7,39598.3143402778,2008-05-30,07:32:39
40.0253066,116.5424616,0,78.7,39598.3143634259,2008-05-30,07:32:41
40.0253066,116.5424699,0,78.7,39598.3143865741,2008-05-30,07:32:43
40.0253133,116.5424933,0,78.7,39598.3144097222,2008-05-30,07:32:45
40.0253233,116.5425183,0,78.7,39598.3144328704,2008-05-30,07:32:47
40.0253299,116.54253,0,78.7,39598.3144560185,2008-05-30,07:32:49
40.0253283,116.5425383,0,78.7,39598.3144791667,2008-05-30,07:32:51
40.0253333,116.5425583,0,78.7,39598.3145023148,2008-05-30,07:32:53
40.0253199,116.5425583,0,78.7,39598.3147106481,2008-05-30,07:33:11
40.0253533,116.5426049,0,78.7,39598.3147337963,2008-05-30,07:33:13
40.025415,116.5426783,0,75.5,39598.3147569444,2008-05-30,07:33:15
40.0254599,116.5428149,0,75.5,39598.3147800926,2008-05-30,07:33:17
40.0255166,116.5429533,0,78.7,39598.3148032407,2008-05-30,07:33:19
40.0255866,116.5431133,0,78.7,39598.3148263889,2008-05-30,07:33:21
40.0256416,116.5432866,0,78.7,39598.314849537,2008-05-30,07:33:23
40.0256783,116.5434483,0,78.7,39598.3148726852,2008-05-30,07:33:25
40.0256916,116.54358,0,78.7,39598.3148958333,2008-05-30,07:33:27
40.0256833,116.5436683,0,78.7,39598.3149189815,2008-05-30,07:33:29
40.0256733,116.5437099,0,78.7,39598.3149421296,2008-05-30,07:33:31
40.0256666,116.5437233,0,78.7,39598.3154050926,2008-05-30,07:34:11
40.0256616,116.5437449,0,78.7,39598.3154282407,2008-05-30,07:34:13
40.0256499,116.5437766,0,78.7,39598.3154513889,2008-05-30,07:34:15
40.0256349,116.543805,0,78.7,39598.315474537,2008-05-30,07:34:17
40.0256299,116.5438149,0,78.7,39598.3155439815,2008-05-30,07:34:23
40.02562,116.5438299,0,78.7,39598.3155671296,2008-05-30,07:34:25
40.0256116,116.5438499,0,78.7,39598.3155902778,2008-05-30,07:34:27
40.0255983,116.5438732,0,78.7,39598.3156134259,2008-05-30,07:34:29
40.0255949,116.5439016,0,78.7,39598.3156365741,2008-05-30,07:34:31
40.02555,116.5439266,0,78.7,39598.3156597222,2008-05-30,07:34:33
40.0255133,116.5439499,0,78.7,39598.3156828704,2008-05-30,07:34:35
40.0254899,116.5439716,0,78.7,39598.3157060185,2008-05-30,07:34:37
40.025475,116.5440016,0,78.7,39598.3157291667,2008-05-30,07:34:39
40.0254466,116.5440333,0,78.7,39598.3157523148,2008-05-30,07:34:41
40.0253916,116.5440682,0,78.7,39598.315775463,2008-05-30,07:34:43
40.0253849,116.5441382,0,78.7,39598.3157986111,2008-05-30,07:34:45
40.0253699,116.5441849,0,78.7,39598.3158217593,2008-05-30,07:34:47
40.0253616,116.544195,0,82,39598.3158449074,2008-05-30,07:34:49
40.0253216,116.54421,0,85.3,39598.3158680556,2008-05-30,07:34:51
40.0252933,116.5442216,0,85.3,39598.3158912037,2008-05-30,07:34:53
40.0252933,116.5442216,0,85.3,39598.3168055556,2008-05-30,07:36:12
40.0252916,116.544225,0,88.6,39598.3168287037,2008-05-30,07:36:14
40.025275,116.5442333,0,85.3,39598.3168518519,2008-05-30,07:36:16
40.0252633,116.5442416,0,85.3,39598.316875,2008-05-30,07:36:18
40.0252533,116.5442483,0,88.6,39598.3168981481,2008-05-30,07:36:20
40.0252533,116.5442483,0,88.6,39598.317037037,2008-05-30,07:36:32
40.0252466,116.5442533,0,88.6,39598.3170601852,2008-05-30,07:36:34
40.0252299,116.5442633,0,88.6,39598.3170833333,2008-05-30,07:36:36
40.0252033,116.5442816,0,88.6,39598.3171064815,2008-05-30,07:36:38
40.025165,116.5443082,0,88.6,39598.3171296296,2008-05-30,07:36:40
40.0251249,116.544335,0,88.6,39598.3171527778,2008-05-30,07:36:42
40.0250833,116.5443383,0,88.6,39598.3171759259,2008-05-30,07:36:44
40.0250283,116.5443482,0,88.6,39598.3171990741,2008-05-30,07:36:46
40.0249549,116.5443616,0,88.6,39598.3172222222,2008-05-30,07:36:48
40.0248899,116.5443883,0,88.6,39598.3172453704,2008-05-30,07:36:50
40.0248499,116.54442,0,88.6,39598.3172685185,2008-05-30,07:36:52
40.0248083,116.5444633,0,91.9,39598.3172916667,2008-05-30,07:36:54
40.0247216,116.5445299,0,91.9,39598.3173148148,2008-05-30,07:36:56
40.0246799,116.5445882,0,91.9,39598.317337963,2008-05-30,07:36:58
40.0245966,116.5446149,0,91.9,39598.3173611111,2008-05-30,07:37:00
40.0244866,116.5446333,0,91.9,39598.3173842593,2008-05-30,07:37:02
40.0243816,116.5447049,0,91.9,39598.3174074074,2008-05-30,07:37:04
40.0242433,116.5448066,0,91.9,39598.3174305556,2008-05-30,07:37:06
40.0241066,116.5449133,0,95.1,39598.3174537037,2008-05-30,07:37:08
40.0239199,116.5450399,0,95.1,39598.3174768519,2008-05-30,07:37:10
40.0236816,116.5451749,0,98.4,39598.3175,2008-05-30,07:37:12
40.0233566,116.5453883,0,101.7,39598.3175347222,2008-05-30,07:37:15
40.0230033,116.5456033,0,105,39598.3175694444,2008-05-30,07:37:18
40.0226483,116.5457999,0,108.3,39598.3176041667,2008-05-30,07:37:21
40.0223133,116.546005,0,108.3,39598.3176388889,2008-05-30,07:37:24
40.0219633,116.5462066,0,111.5,39598.3176736111,2008-05-30,07:37:27
40.0216116,116.5464449,0,118.1,39598.3177083333,2008-05-30,07:37:30
40.0212783,116.5466216,0,121.4,39598.3177430556,2008-05-30,07:37:33
40.0209699,116.5468099,0,128,39598.3177777778,2008-05-30,07:37:36
40.0207649,116.5469132,0,131.2,39598.3178009259,2008-05-30,07:37:38
40.0205933,116.5470083,0,137.8,39598.3178240741,2008-05-30,07:37:40
40.0204066,116.5471283,0,141.1,39598.3178472222,2008-05-30,07:37:42
40.0201033,116.5472999,0,147.6,39598.3178819444,2008-05-30,07:37:45
40.0197833,116.5474766,0,157.5,39598.3179166667,2008-05-30,07:37:48
40.0194749,116.5476683,0,167.3,39598.3179513889,2008-05-30,07:37:51
40.0192299,116.5479299,0,173.9,39598.3179861111,2008-05-30,07:37:54
40.0190749,116.5481066,0,173.9,39598.3180092593,2008-05-30,07:37:56
40.0189216,116.5482999,0,177.2,39598.3180324074,2008-05-30,07:37:58
40.0187766,116.5485183,0,180.4,39598.3180555556,2008-05-30,07:38:00
40.0186699,116.5487383,0,180.4,39598.3180787037,2008-05-30,07:38:02
40.0185783,116.5489616,0,180.4,39598.3181018519,2008-05-30,07:38:04
40.0184966,116.5491799,0,177.2,39598.318125,2008-05-30,07:38:06
40.0184316,116.5493766,0,170.6,39598.3181481481,2008-05-30,07:38:08
40.0183766,116.5495933,0,167.3,39598.3181712963,2008-05-30,07:38:10
40.0183316,116.5498183,0,164,39598.3181944444,2008-05-30,07:38:12
40.01827,116.5500532,0,164,39598.3182175926,2008-05-30,07:38:14
40.018245,116.5502833,0,160.8,39598.3182407407,2008-05-30,07:38:16
40.0182366,116.5505199,0,160.8,39598.3182638889,2008-05-30,07:38:18
40.0182399,116.5507733,0,157.5,39598.318287037,2008-05-30,07:38:20
40.0182149,116.5511849,0,154.2,39598.3183217593,2008-05-30,07:38:23
40.0181683,116.5514532,0,154.2,39598.3183449074,2008-05-30,07:38:25
40.0181266,116.55175,0,147.6,39598.3183680556,2008-05-30,07:38:27
40.0181216,116.5521599,0,147.6,39598.3184027778,2008-05-30,07:38:30
40.0181399,116.5525716,0,150.9,39598.3184375,2008-05-30,07:38:33
40.0181316,116.5528282,0,147.6,39598.3184606481,2008-05-30,07:38:35
40.0181466,116.553095,0,147.6,39598.3184837963,2008-05-30,07:38:37
40.0181516,116.5533566,0,144.4,39598.3185069444,2008-05-30,07:38:39
40.0181566,116.5536049,0,141.1,39598.3185300926,2008-05-30,07:38:41
40.0181616,116.5538232,0,141.1,39598.3185532407,2008-05-30,07:38:43
40.0181666,116.5540182,0,137.8,39598.3185763889,2008-05-30,07:38:45
40.0181783,116.5541799,0,137.8,39598.318599537,2008-05-30,07:38:47
40.0181799,116.5543282,0,137.8,39598.3186226852,2008-05-30,07:38:49
40.0181549,116.5544766,0,137.8,39598.3186458333,2008-05-30,07:38:51
40.0180933,116.5546249,0,134.5,39598.3186689815,2008-05-30,07:38:53
40.0179933,116.5547616,0,134.5,39598.3186921296,2008-05-30,07:38:55
40.0178683,116.5548999,0,131.2,39598.3187152778,2008-05-30,07:38:57
40.0176983,116.5550499,0,131.2,39598.3187384259,2008-05-30,07:38:59
40.0175216,116.5552133,0,128,39598.3187615741,2008-05-30,07:39:01
40.0172816,116.55545,0,144.4,39598.3187962963,2008-05-30,07:39:04
40.0169166,116.5556766,0,147.6,39598.3188310185,2008-05-30,07:39:07
40.0165066,116.5558682,0,147.6,39598.3188657407,2008-05-30,07:39:10
40.0162033,116.5559716,0,144.4,39598.318900463,2008-05-30,07:39:13
40.0160466,116.5560049,0,147.6,39598.3189236111,2008-05-30,07:39:15
40.0159016,116.5560349,0,150.9,39598.3189467593,2008-05-30,07:39:17
40.0157516,116.5560716,0,150.9,39598.3189699074,2008-05-30,07:39:19
40.0156266,116.5561049,0,150.9,39598.3189930556,2008-05-30,07:39:21
40.0155199,116.5561383,0,147.6,39598.3190162037,2008-05-30,07:39:23
40.0154249,116.5561716,0,147.6,39598.3190393519,2008-05-30,07:39:25
40.0153616,116.5561883,0,150.9,39598.3190625,2008-05-30,07:39:27
40.0152999,116.5561716,0,150.9,39598.3190856481,2008-05-30,07:39:29
40.0152549,116.5561133,0,150.9,39598.3191087963,2008-05-30,07:39:31
40.0152349,116.5560049,0,150.9,39598.3191319444,2008-05-30,07:39:33
40.0152266,116.5558716,0,150.9,39598.3191550926,2008-05-30,07:39:35
40.0152083,116.5557333,0,150.9,39598.3191782407,2008-05-30,07:39:37
40.0151883,116.5555633,0,147.6,39598.3192013889,2008-05-30,07:39:39
40.0151633,116.5553683,0,147.6,39598.319224537,2008-05-30,07:39:41
40.0151649,116.55514,0,150.9,39598.3192476852,2008-05-30,07:39:43
40.0151549,116.5548966,0,150.9,39598.3192708333,2008-05-30,07:39:45
40.0151483,116.5546299,0,150.9,39598.3192939815,2008-05-30,07:39:47
40.0151566,116.5542033,0,150.9,39598.3193287037,2008-05-30,07:39:50
40.0151499,116.5537599,0,150.9,39598.3193634259,2008-05-30,07:39:53
40.0151516,116.5533116,0,150.9,39598.3193981481,2008-05-30,07:39:56
40.0151199,116.5528783,0,154.2,39598.3194328704,2008-05-30,07:39:59
40.0150999,116.5524516,0,160.8,39598.3194675926,2008-05-30,07:40:02
40.0150933,116.5519766,0,160.8,39598.3195023148,2008-05-30,07:40:05
40.0150816,116.5514599,0,160.8,39598.319537037,2008-05-30,07:40:08
40.0150649,116.5509299,0,164,39598.3195717593,2008-05-30,07:40:11
40.0150499,116.5503849,0,160.8,39598.3196064815,2008-05-30,07:40:14
40.0150283,116.5498516,0,160.8,39598.3196412037,2008-05-30,07:40:17
40.0150166,116.5493316,0,157.5,39598.3196759259,2008-05-30,07:40:20
40.0149783,116.5488399,0,157.5,39598.3197106481,2008-05-30,07:40:23
40.0149599,116.54833,0,154.2,39598.3197453704,2008-05-30,07:40:26
40.0149133,116.5478833,0,154.2,39598.3197800926,2008-05-30,07:40:29
40.0148699,116.5474332,0,150.9,39598.3198148148,2008-05-30,07:40:32
40.0148233,116.547,0,150.9,39598.319849537,2008-05-30,07:40:35
40.0147933,116.5466332,0,147.6,39598.3198842593,2008-05-30,07:40:38
40.0147766,116.5464149,0,147.6,39598.3199074074,2008-05-30,07:40:40
40.0147316,116.5462349,0,144.4,39598.3199305556,2008-05-30,07:40:42
40.0147133,116.54602,0,144.4,39598.3199537037,2008-05-30,07:40:44
40.0147049,116.5457833,0,144.4,39598.3199768519,2008-05-30,07:40:46
40.0146866,116.5455716,0,144.4,39598.32,2008-05-30,07:40:48
40.0146416,116.5453949,0,144.4,39598.3200231481,2008-05-30,07:40:50
40.014595,116.5452216,0,144.4,39598.3200462963,2008-05-30,07:40:52
40.0145233,116.5448499,0,141.1,39598.3201157407,2008-05-30,07:40:58
40.0145283,116.5447616,0,141.1,39598.3201388889,2008-05-30,07:41:00
40.0145316,116.5446499,0,141.1,39598.320162037,2008-05-30,07:41:02
40.0145499,116.5445416,0,141.1,39598.3201851852,2008-05-30,07:41:04
40.0145299,116.5444733,0,141.1,39598.3202083333,2008-05-30,07:41:06
