# Supplementary material for: Research on differential privacy protection method based on user tendency
Source: PLoS One. 2023 Oct 26;18(10):e0288823. doi: 10.1371/journal.pone.0288823 (PMC10602288; doi:10.1371/journal.pone.0288823)
Supplement: S5 Data — (ZIP) [file pone.0288823.s005.zip › Data 5-5/153/Trajectory/20080530120255.plt]

Geolife trajectory
WGS 84
Altitude is in Feet
Reserved 3
0,2,255,My Track,0,0,2,8421376
0
40.0176366,116.5393066,0,137.8,39598.502025463,2008-05-30,12:02:55
40.0176366,116.5393066,0,137.8,39598.5020486111,2008-05-30,12:02:57
40.0176383,116.5392949,0,137.8,39598.5020717593,2008-05-30,12:02:59
40.0176249,116.5393083,0,137.8,39598.5020949074,2008-05-30,12:03:01
40.0175966,116.5393016,0,137.8,39598.5021180556,2008-05-30,12:03:03
40.0175833,116.5393283,0,137.8,39598.5021412037,2008-05-30,12:03:05
40.0175699,116.5393633,0,137.8,39598.5021759259,2008-05-30,12:03:08
40.0175666,116.5393566,0,137.8,39598.5021990741,2008-05-30,12:03:10
40.0175483,116.5393499,0,137.8,39598.5022222222,2008-05-30,12:03:12
40.0175449,116.5393699,0,137.8,39598.5022453704,2008-05-30,12:03:14
40.0175249,116.5393882,0,137.8,39598.5022916667,2008-05-30,12:03:18
40.017515,116.5393849,0,137.8,39598.5023148148,2008-05-30,12:03:20
40.0175066,116.5393833,0,137.8,39598.502337963,2008-05-30,12:03:22
40.0175066,116.5393833,0,137.8,39598.5023611111,2008-05-30,12:03:24
40.0175066,116.5393833,0,137.8,39598.5023842593,2008-05-30,12:03:26
40.0174683,116.5393716,0,137.8,39598.5024074074,2008-05-30,12:03:28
40.0174416,116.5393433,0,137.8,39598.5024305556,2008-05-30,12:03:30
40.0174333,116.5393366,0,137.8,39598.5024537037,2008-05-30,12:03:32
40.0174349,116.5393433,0,137.8,39598.5024768518,2008-05-30,12:03:34
40.0174233,116.5393383,0,137.8,39598.5025347222,2008-05-30,12:03:39
40.0174283,116.5393366,0,137.8,39598.5026041667,2008-05-30,12:03:45
40.0174283,116.5393366,0,137.8,39598.5032638889,2008-05-30,12:04:42
40.01743,116.5393366,0,137.8,39598.503287037,2008-05-30,12:04:44
40.0174333,116.5393566,0,137.8,39598.5033101852,2008-05-30,12:04:46
40.0174349,116.5393699,0,137.8,39598.5033333333,2008-05-30,12:04:48
40.0174349,116.5393699,0,137.8,39598.5033680556,2008-05-30,12:04:51
40.0174366,116.5393783,0,137.8,39598.5033912037,2008-05-30,12:04:53
40.0174399,116.5393999,0,137.8,39598.5034143519,2008-05-30,12:04:55
40.0174433,116.5394199,0,137.8,39598.5034375,2008-05-30,12:04:57
40.0174466,116.5394416,0,137.8,39598.5034606481,2008-05-30,12:04:59
40.0174499,116.5394616,0,137.8,39598.5034837963,2008-05-30,12:05:01
40.0174533,116.5394816,0,137.8,39598.5035069444,2008-05-30,12:05:03
40.017455,116.5394999,0,137.8,39598.5035300926,2008-05-30,12:05:05
40.017455,116.5394999,0,137.8,39598.5053009259,2008-05-30,12:07:38
40.0174566,116.5395049,0,137.8,39598.5053240741,2008-05-30,12:07:40
40.0174633,116.5394699,0,141.1,39598.5053472222,2008-05-30,12:07:42
40.0174749,116.5394266,0,141.1,39598.5053703704,2008-05-30,12:07:44
40.0174883,116.5393566,0,141.1,39598.5053935185,2008-05-30,12:07:46
40.01749,116.539265,0,141.1,39598.5054166667,2008-05-30,12:07:48
40.0174849,116.5391516,0,141.1,39598.5054398148,2008-05-30,12:07:50
40.0174816,116.53901,0,141.1,39598.505462963,2008-05-30,12:07:52
40.01748,116.5388766,0,141.1,39598.5054861111,2008-05-30,12:07:54
40.0174666,116.5387366,0,141.1,39598.5055092593,2008-05-30,12:07:56
40.0174466,116.5385633,0,141.1,39598.5055324074,2008-05-30,12:07:58
40.0174249,116.5383782,0,141.1,39598.5055555556,2008-05-30,12:08:00
40.0174049,116.5382033,0,141.1,39598.5055787037,2008-05-30,12:08:02
40.0173966,116.5380683,0,141.1,39598.5056018519,2008-05-30,12:08:04
40.0174016,116.5379799,0,144.4,39598.505625,2008-05-30,12:08:06
40.0174216,116.5379216,0,144.4,39598.5056481481,2008-05-30,12:08:08
40.0174499,116.5378866,0,144.4,39598.5056712963,2008-05-30,12:08:10
40.0174733,116.5378799,0,144.4,39598.5056944444,2008-05-30,12:08:12
40.01749,116.5379066,0,147.6,39598.5057175926,2008-05-30,12:08:14
40.0175849,116.5379249,0,147.6,39598.5057407407,2008-05-30,12:08:16
40.0176599,116.5378966,0,147.6,39598.5057638889,2008-05-30,12:08:18
40.0177566,116.5378549,0,150.9,39598.505787037,2008-05-30,12:08:20
40.0178566,116.5378266,0,150.9,39598.5058101852,2008-05-30,12:08:22
40.0179499,116.5377899,0,150.9,39598.5058333333,2008-05-30,12:08:24
40.0180733,116.53771,0,150.9,39598.5058564815,2008-05-30,12:08:26
40.0182099,116.5376299,0,150.9,39598.5058796296,2008-05-30,12:08:28
40.01834,116.5375099,0,147.6,39598.5059027778,2008-05-30,12:08:30
40.018485,116.5374016,0,150.9,39598.5059259259,2008-05-30,12:08:32
40.0186366,116.5372849,0,150.9,39598.5059490741,2008-05-30,12:08:34
40.0187816,116.5371699,0,150.9,39598.5059722222,2008-05-30,12:08:36
40.0189449,116.5370533,0,157.5,39598.5059953704,2008-05-30,12:08:38
40.0191099,116.5369299,0,164,39598.5060185185,2008-05-30,12:08:40
40.0192633,116.5367983,0,167.3,39598.5060416667,2008-05-30,12:08:42
40.0194266,116.5366549,0,170.6,39598.5060648148,2008-05-30,12:08:44
40.0196016,116.5365099,0,173.9,39598.506087963,2008-05-30,12:08:46
40.0197816,116.5363616,0,180.4,39598.5061111111,2008-05-30,12:08:48
40.0200133,116.5361666,0,187,39598.5061458333,2008-05-30,12:08:51
40.020125,116.5360682,0,187,39598.5061689815,2008-05-30,12:08:53
40.0202299,116.5359783,0,190.3,39598.5061921296,2008-05-30,12:08:55
40.0203449,116.5358799,0,193.6,39598.5062152778,2008-05-30,12:08:57
40.0204833,116.5357633,0,200.1,39598.5062384259,2008-05-30,12:08:59
40.0206366,116.5356366,0,206.7,39598.5062615741,2008-05-30,12:09:01
40.0207966,116.5355216,0,216.5,39598.5062847222,2008-05-30,12:09:03
40.0209466,116.5354116,0,226.4,39598.5063078704,2008-05-30,12:09:05
40.0210733,116.5352766,0,229.7,39598.5063310185,2008-05-30,12:09:07
40.0212149,116.5351866,0,229.7,39598.5063541667,2008-05-30,12:09:09
40.0213383,116.5351116,0,229.7,39598.5063773148,2008-05-30,12:09:11
40.0214233,116.5350499,0,232.9,39598.506400463,2008-05-30,12:09:13
40.0214849,116.5350499,0,236.2,39598.5064236111,2008-05-30,12:09:15
40.0215383,116.5350716,0,232.9,39598.5064467593,2008-05-30,12:09:17
40.02162,116.5351832,0,223.1,39598.5064699074,2008-05-30,12:09:19
40.0216749,116.5353566,0,216.5,39598.5064930556,2008-05-30,12:09:21
40.0217316,116.5354932,0,210,39598.5065162037,2008-05-30,12:09:23
40.0217983,116.535675,0,206.7,39598.5065393519,2008-05-30,12:09:25
40.0218716,116.5358883,0,203.4,39598.5065625,2008-05-30,12:09:27
40.0219666,116.5361199,0,200.1,39598.5065856481,2008-05-30,12:09:29
40.0220566,116.5363549,0,200.1,39598.5066087963,2008-05-30,12:09:31
40.0221399,116.5366132,0,196.9,39598.5066319444,2008-05-30,12:09:33
40.0222433,116.5368466,0,193.6,39598.5066550926,2008-05-30,12:09:35
40.0223516,116.5371966,0,190.3,39598.5066898148,2008-05-30,12:09:38
40.0224866,116.5376266,0,187,39598.506724537,2008-05-30,12:09:41
40.0226283,116.5380466,0,183.7,39598.5067592593,2008-05-30,12:09:44
40.0227583,116.5384482,0,180.4,39598.5067939815,2008-05-30,12:09:47
40.0229099,116.5388349,0,173.9,39598.5068287037,2008-05-30,12:09:50
40.0230149,116.5390766,0,173.9,39598.5068518519,2008-05-30,12:09:52
40.0230966,116.5392533,0,173.9,39598.506875,2008-05-30,12:09:54
40.0231499,116.5394216,0,170.6,39598.5068981481,2008-05-30,12:09:56
40.0232049,116.5396016,0,167.3,39598.5069212963,2008-05-30,12:09:58
40.0232716,116.5397849,0,164,39598.5069444444,2008-05-30,12:10:00
40.0233316,116.5400116,0,160.8,39598.5069675926,2008-05-30,12:10:02
40.0234366,116.5403216,0,157.5,39598.5069907407,2008-05-30,12:10:04
40.0235883,116.5407716,0,150.9,39598.507025463,2008-05-30,12:10:07
40.0237683,116.5412266,0,150.9,39598.5070601852,2008-05-30,12:10:10
40.0239049,116.5416799,0,147.6,39598.5070949074,2008-05-30,12:10:13
40.0240433,116.5420616,0,144.4,39598.5071296296,2008-05-30,12:10:16
40.0241849,116.5424399,0,141.1,39598.5071643519,2008-05-30,12:10:19
40.0242599,116.5426532,0,141.1,39598.5071875,2008-05-30,12:10:21
40.0243416,116.542825,0,137.8,39598.5072106481,2008-05-30,12:10:23
40.02441,116.5430433,0,134.5,39598.5072337963,2008-05-30,12:10:25
40.0244866,116.5432733,0,131.2,39598.5072569444,2008-05-30,12:10:27
40.0245533,116.5434999,0,124.7,39598.5072800926,2008-05-30,12:10:29
40.0246066,116.5437099,0,121.4,39598.5073032407,2008-05-30,12:10:31
40.0246533,116.5438833,0,118.1,39598.5073263889,2008-05-30,12:10:33
40.0246899,116.544015,0,114.8,39598.507349537,2008-05-30,12:10:35
40.0247099,116.5441116,0,108.3,39598.5073726852,2008-05-30,12:10:37
40.0247183,116.5441649,0,101.7,39598.5073958333,2008-05-30,12:10:39
40.0247366,116.5441716,0,111.5,39598.5074189815,2008-05-30,12:10:41
40.0247366,116.5441716,0,111.5,39598.5076157407,2008-05-30,12:10:58
40.0247283,116.5441649,0,111.5,39598.5076388889,2008-05-30,12:11:00
40.0247366,116.5441916,0,111.5,39598.507662037,2008-05-30,12:11:02
40.0247499,116.5442199,0,111.5,39598.5076851852,2008-05-30,12:11:04
40.02476,116.5442449,0,111.5,39598.5077083333,2008-05-30,12:11:06
40.0247733,116.5442782,0,111.5,39598.5077314815,2008-05-30,12:11:08
40.0247849,116.54431,0,111.5,39598.5077546296,2008-05-30,12:11:10
40.0247883,116.5443199,0,108.3,39598.5078587963,2008-05-30,12:11:19
40.0248016,116.5443533,0,108.3,39598.5078819444,2008-05-30,12:11:21
40.0248183,116.5443916,0,108.3,39598.5079050926,2008-05-30,12:11:23
40.0248366,116.5444332,0,108.3,39598.5079282407,2008-05-30,12:11:25
40.0248616,116.5444882,0,108.3,39598.5079513889,2008-05-30,12:11:27
40.0248849,116.5445549,0,108.3,39598.507974537,2008-05-30,12:11:29
40.0249049,116.5446183,0,108.3,39598.5079976852,2008-05-30,12:11:31
40.0249166,116.5446699,0,108.3,39598.5080208333,2008-05-30,12:11:33
40.0249499,116.5446916,0,108.3,39598.5080439815,2008-05-30,12:11:35
40.0249733,116.5447499,0,108.3,39598.5080671296,2008-05-30,12:11:37
40.0249749,116.5448049,0,108.3,39598.5080902778,2008-05-30,12:11:39
40.0249783,116.5448616,0,108.3,39598.5081134259,2008-05-30,12:11:41
40.0250166,116.5449183,0,108.3,39598.5081365741,2008-05-30,12:11:43
40.0250483,116.544995,0,108.3,39598.5081597222,2008-05-30,12:11:45
40.0251133,116.5450999,0,108.3,39598.5081828704,2008-05-30,12:11:47
40.0251216,116.5451699,0,108.3,39598.5082060185,2008-05-30,12:11:49
40.0251433,116.5452416,0,108.3,39598.5082291667,2008-05-30,12:11:51
40.0251699,116.5453116,0,108.3,39598.5082523148,2008-05-30,12:11:53
40.0251883,116.5453933,0,105,39598.508275463,2008-05-30,12:11:55
40.0252466,116.5454783,0,108.3,39598.5082986111,2008-05-30,12:11:57
40.0252833,116.5455316,0,108.3,39598.5083217593,2008-05-30,12:11:59
40.0252999,116.5456083,0,108.3,39598.5083449074,2008-05-30,12:12:01
40.0253066,116.5456683,0,108.3,39598.5083680556,2008-05-30,12:12:03
40.0253216,116.54571,0,108.3,39598.5083912037,2008-05-30,12:12:05
40.0253333,116.5457499,0,108.3,39598.5084143518,2008-05-30,12:12:07
40.0253566,116.5458049,0,108.3,39598.5084375,2008-05-30,12:12:09
40.0253366,116.5458333,0,105,39598.5084606481,2008-05-30,12:12:11
40.0253516,116.5458416,0,105,39598.5084837963,2008-05-30,12:12:13
40.0253949,116.5458949,0,105,39598.5085069444,2008-05-30,12:12:15
40.02544,116.5459332,0,108.3,39598.5085300926,2008-05-30,12:12:17
40.0254499,116.5459683,0,108.3,39598.5085532407,2008-05-30,12:12:19
40.0254516,116.5459866,0,108.3,39598.5090162037,2008-05-30,12:12:59
40.0254733,116.5460333,0,108.3,39598.5090393518,2008-05-30,12:13:01
40.0254999,116.546115,0,108.3,39598.5090625,2008-05-30,12:13:03
40.0255049,116.5462399,0,105,39598.5090856481,2008-05-30,12:13:05
40.0255633,116.5463849,0,105,39598.5091087963,2008-05-30,12:13:07
40.0256216,116.5465183,0,105,39598.5091319444,2008-05-30,12:13:09
40.02569,116.546635,0,105,39598.5091550926,2008-05-30,12:13:11
40.0257266,116.5467649,0,105,39598.5091782407,2008-05-30,12:13:13
40.0257749,116.5469233,0,105,39598.5092013889,2008-05-30,12:13:15
40.0258399,116.5471266,0,105,39598.509224537,2008-05-30,12:13:17
40.0259466,116.5473383,0,101.7,39598.5092476852,2008-05-30,12:13:19
40.0260233,116.5475399,0,101.7,39598.5092708333,2008-05-30,12:13:21
40.0261116,116.5477083,0,101.7,39598.5092939815,2008-05-30,12:13:23
40.0261633,116.5478216,0,101.7,39598.5093171296,2008-05-30,12:13:25
40.0261649,116.5478683,0,98.4,39598.5093402778,2008-05-30,12:13:27
40.0261716,116.5478999,0,98.4,39598.5093634259,2008-05-30,12:13:29
40.0262016,116.5479366,0,98.4,39598.5093865741,2008-05-30,12:13:31
40.0262583,116.5479549,0,98.4,39598.5094097222,2008-05-30,12:13:33
40.0263466,116.5479333,0,101.7,39598.5094328704,2008-05-30,12:13:35
40.0264383,116.5478783,0,101.7,39598.5094560185,2008-05-30,12:13:37
40.02654,116.5477799,0,101.7,39598.5094791667,2008-05-30,12:13:39
40.0266399,116.5476799,0,101.7,39598.5095023148,2008-05-30,12:13:41
40.0267399,116.5475783,0,105,39598.509525463,2008-05-30,12:13:43
40.0268399,116.5474882,0,108.3,39598.5095486111,2008-05-30,12:13:45
40.0269466,116.5473999,0,111.5,39598.5095717593,2008-05-30,12:13:47
40.0270333,116.5473466,0,111.5,39598.5095949074,2008-05-30,12:13:49
40.0271116,116.5472433,0,111.5,39598.5096180556,2008-05-30,12:13:51
40.0273466,116.5471083,0,111.5,39598.5096412037,2008-05-30,12:13:53
40.0275083,116.5470183,0,114.8,39598.5096643518,2008-05-30,12:13:55
40.027645,116.5469316,0,118.1,39598.5096875,2008-05-30,12:13:57
40.0277649,116.546875,0,118.1,39598.5097106481,2008-05-30,12:13:59
40.0278633,116.5468349,0,118.1,39598.5097337963,2008-05-30,12:14:01
40.0279383,116.5468033,0,121.4,39598.5097569444,2008-05-30,12:14:03
40.0280233,116.5467816,0,124.7,39598.5097800926,2008-05-30,12:14:05
40.0281149,116.54679,0,124.7,39598.5098032407,2008-05-30,12:14:07
40.0282116,116.5468233,0,124.7,39598.5098263889,2008-05-30,12:14:09
40.0283183,116.5468582,0,121.4,39598.509849537,2008-05-30,12:14:11
40.0284116,116.5468549,0,118.1,39598.5098726852,2008-05-30,12:14:13
40.0284966,116.5468016,0,121.4,39598.5098958333,2008-05-30,12:14:15
40.028575,116.5467182,0,121.4,39598.5099189815,2008-05-30,12:14:17
40.0286216,116.5465883,0,124.7,39598.5099421296,2008-05-30,12:14:19
40.0286266,116.5464683,0,124.7,39598.5099652778,2008-05-30,12:14:21
40.0285916,116.5463666,0,124.7,39598.5099884259,2008-05-30,12:14:23
40.0285166,116.5462933,0,121.4,39598.5100115741,2008-05-30,12:14:25
40.0284066,116.546285,0,121.4,39598.5100347222,2008-05-30,12:14:27
40.0282883,116.5463449,0,118.1,39598.5100578704,2008-05-30,12:14:29
40.0281883,116.5464533,0,114.8,39598.5100810185,2008-05-30,12:14:31
40.0281049,116.5465549,0,114.8,39598.5101041667,2008-05-30,12:14:33
40.0280083,116.5466666,0,108.3,39598.5101273148,2008-05-30,12:14:35
40.0278716,116.5467833,0,105,39598.510150463,2008-05-30,12:14:37
40.0277416,116.5468216,0,105,39598.5101736111,2008-05-30,12:14:39
40.0276366,116.5468049,0,108.3,39598.5101967593,2008-05-30,12:14:41
40.0275816,116.5467949,0,108.3,39598.5102199074,2008-05-30,12:14:43
40.0275616,116.5467933,0,108.3,39598.5102430556,2008-05-30,12:14:45
40.0275433,116.5467999,0,108.3,39598.5102662037,2008-05-30,12:14:47
40.0275366,116.5468033,0,108.3,39598.5102893518,2008-05-30,12:14:49
40.0275366,116.5467949,0,108.3,39598.5103125,2008-05-30,12:14:51
40.0275333,116.5468133,0,111.5,39598.5103356481,2008-05-30,12:14:53
40.0275416,116.5468349,0,111.5,39598.5103935185,2008-05-30,12:14:58
40.0275166,116.5468432,0,111.5,39598.5104166667,2008-05-30,12:15:00
40.0274549,116.5468432,0,111.5,39598.5104398148,2008-05-30,12:15:02
40.0273099,116.5468033,0,111.5,39598.510462963,2008-05-30,12:15:04
40.0271849,116.5467433,0,111.5,39598.5104861111,2008-05-30,12:15:06
40.0270683,116.5466649,0,114.8,39598.5105092593,2008-05-30,12:15:08
40.0269833,116.5465033,0,114.8,39598.5105324074,2008-05-30,12:15:10
40.0268883,116.5463083,0,111.5,39598.5105555556,2008-05-30,12:15:12
40.0268133,116.5460566,0,111.5,39598.5105787037,2008-05-30,12:15:14
40.0267466,116.5457849,0,111.5,39598.5106018518,2008-05-30,12:15:16
40.0266683,116.5455033,0,111.5,39598.510625,2008-05-30,12:15:18
40.0265299,116.5450299,0,108.3,39598.5106597222,2008-05-30,12:15:21
40.0263649,116.5445083,0,108.3,39598.5106944444,2008-05-30,12:15:24
40.0261949,116.5439666,0,108.3,39598.5107291667,2008-05-30,12:15:27
40.0260083,116.5434166,0,108.3,39598.5107638889,2008-05-30,12:15:30
40.0258116,116.5428483,0,108.3,39598.5107986111,2008-05-30,12:15:33
40.0254866,116.5418916,0,111.5,39598.5108564815,2008-05-30,12:15:38
40.025165,116.5409533,0,111.5,39598.5109143518,2008-05-30,12:15:43
40.0248416,116.5400083,0,118.1,39598.5109722222,2008-05-30,12:15:48
40.0245233,116.5390849,0,118.1,39598.5110300926,2008-05-30,12:15:53
40.0243349,116.5385449,0,121.4,39598.5110648148,2008-05-30,12:15:56
40.0240066,116.5376082,0,121.4,39598.5111226852,2008-05-30,12:16:01
40.0236599,116.5366416,0,128,39598.5111805556,2008-05-30,12:16:06
40.0233149,116.5356616,0,128,39598.5112384259,2008-05-30,12:16:11
40.0229699,116.5346816,0,131.2,39598.5112962963,2008-05-30,12:16:16
40.0226199,116.5336916,0,131.2,39598.5113541667,2008-05-30,12:16:21
40.0222599,116.532685,0,134.5,39598.511412037,2008-05-30,12:16:26
40.0219083,116.5316866,0,134.5,39598.5114699074,2008-05-30,12:16:31
40.0215616,116.5307066,0,134.5,39598.5115277778,2008-05-30,12:16:36
40.0212166,116.5297299,0,131.2,39598.5115856482,2008-05-30,12:16:41
40.0208566,116.5287149,0,131.2,39598.5116435185,2008-05-30,12:16:46
40.0204899,116.527675,0,131.2,39598.5117013889,2008-05-30,12:16:51
40.0201133,116.526615,0,134.5,39598.5117592593,2008-05-30,12:16:56
40.0197383,116.52556,0,137.8,39598.5118171296,2008-05-30,12:17:01
40.0193816,116.5245416,0,137.8,39598.511875,2008-05-30,12:17:06
40.0190533,116.5235933,0,141.1,39598.5119328704,2008-05-30,12:17:11
40.0187083,116.5226383,0,144.4,39598.5119907407,2008-05-30,12:17:16
40.0183466,116.5216266,0,147.6,39598.5120486111,2008-05-30,12:17:21
40.0179783,116.5205983,0,147.6,39598.5121064815,2008-05-30,12:17:26
40.0176049,116.519575,0,147.6,39598.5121643519,2008-05-30,12:17:31
40.0172283,116.5185399,0,147.6,39598.5122222222,2008-05-30,12:17:36
40.0168549,116.5175249,0,144.4,39598.5122800926,2008-05-30,12:17:41
40.0164766,116.5165533,0,144.4,39598.512337963,2008-05-30,12:17:46
40.0160733,116.5156383,0,147.6,39598.5123958333,2008-05-30,12:17:51
40.0156649,116.5147916,0,150.9,39598.5124537037,2008-05-30,12:17:56
40.0154283,116.5143516,0,150.9,39598.5124884259,2008-05-30,12:17:59
40.0152066,116.5139583,0,150.9,39598.5125231481,2008-05-30,12:18:02
40.0149833,116.5136083,0,154.2,39598.5125578704,2008-05-30,12:18:05
40.0147616,116.5132733,0,154.2,39598.5125925926,2008-05-30,12:18:08
40.0145449,116.5129649,0,157.5,39598.5126273148,2008-05-30,12:18:11
40.0143366,116.512665,0,157.5,39598.512662037,2008-05-30,12:18:14
40.014115,116.5123749,0,157.5,39598.5126967593,2008-05-30,12:18:17
40.0139916,116.51219,0,157.5,39598.5127199074,2008-05-30,12:18:19
40.0138799,116.5120249,0,157.5,39598.5127430556,2008-05-30,12:18:21
40.0137699,116.5118633,0,157.5,39598.5127662037,2008-05-30,12:18:23
40.0136649,116.5117033,0,157.5,39598.5127893519,2008-05-30,12:18:25
40.0135733,116.5115716,0,160.8,39598.5128125,2008-05-30,12:18:27
40.0134883,116.5114716,0,160.8,39598.5128356481,2008-05-30,12:18:29
40.0134183,116.5113749,0,160.8,39598.5128587963,2008-05-30,12:18:31
40.0133399,116.5112733,0,160.8,39598.5128819444,2008-05-30,12:18:33
40.0132599,116.5111633,0,164,39598.5129050926,2008-05-30,12:18:35
40.0131749,116.5110516,0,164,39598.5129282407,2008-05-30,12:18:37
40.0130783,116.51093,0,164,39598.5129513889,2008-05-30,12:18:39
40.0129749,116.5108116,0,160.8,39598.512974537,2008-05-30,12:18:41
40.0128666,116.5106816,0,164,39598.5129976852,2008-05-30,12:18:43
40.0127483,116.5105383,0,160.8,39598.5130208333,2008-05-30,12:18:45
40.0126183,116.5103816,0,160.8,39598.5130439815,2008-05-30,12:18:47
40.01248,116.5102166,0,160.8,39598.5130671296,2008-05-30,12:18:49
40.0123466,116.5100633,0,157.5,39598.5130902778,2008-05-30,12:18:51
40.0122166,116.5099249,0,157.5,39598.5131134259,2008-05-30,12:18:53
40.0121016,116.5098016,0,154.2,39598.5131365741,2008-05-30,12:18:55
40.0119999,116.50969,0,154.2,39598.5131597222,2008-05-30,12:18:57
40.0118966,116.5095783,0,150.9,39598.5131828704,2008-05-30,12:18:59
40.0117933,116.5094633,0,147.6,39598.5132060185,2008-05-30,12:19:01
40.0116733,116.5093399,0,147.6,39598.5132291667,2008-05-30,12:19:03
40.0115383,116.5091983,0,147.6,39598.5132523148,2008-05-30,12:19:05
40.0113849,116.5090316,0,144.4,39598.513275463,2008-05-30,12:19:07
40.0111399,116.5087599,0,144.4,39598.5133101852,2008-05-30,12:19:10
40.0108783,116.5084733,0,144.4,39598.5133449074,2008-05-30,12:19:13
40.0106116,116.5081799,0,141.1,39598.5133796296,2008-05-30,12:19:16
40.0103466,116.5078866,0,137.8,39598.5134143519,2008-05-30,12:19:19
40.0100699,116.507585,0,137.8,39598.5134490741,2008-05-30,12:19:22
40.0097849,116.507265,0,137.8,39598.5134837963,2008-05-30,12:19:25
40.0094783,116.50692,0,137.8,39598.5135185185,2008-05-30,12:19:28
40.0091633,116.5065766,0,134.5,39598.5135532407,2008-05-30,12:19:31
40.00886,116.5062416,0,134.5,39598.513587963,2008-05-30,12:19:34
40.0085866,116.5059449,0,134.5,39598.5136226852,2008-05-30,12:19:37
40.0083399,116.5056783,0,134.5,39598.5136574074,2008-05-30,12:19:40
40.0081866,116.5055066,0,134.5,39598.5136805556,2008-05-30,12:19:42
40.0080316,116.5053316,0,131.2,39598.5137037037,2008-05-30,12:19:44
40.0077983,116.5050683,0,131.2,39598.5137384259,2008-05-30,12:19:47
40.0076449,116.5048983,0,131.2,39598.5137615741,2008-05-30,12:19:49
40.0074949,116.5047333,0,131.2,39598.5137847222,2008-05-30,12:19:51
40.0073483,116.5045683,0,131.2,39598.5138078704,2008-05-30,12:19:53
40.0072049,116.5044083,0,131.2,39598.5138310185,2008-05-30,12:19:55
40.0070666,116.5042516,0,128,39598.5138541667,2008-05-30,12:19:57
40.0069399,116.5041116,0,128,39598.5138773148,2008-05-30,12:19:59
40.0067733,116.5039216,0,128,39598.513912037,2008-05-30,12:20:02
40.0066783,116.5038166,0,128,39598.5139351852,2008-05-30,12:20:04
40.0065949,116.5037216,0,128,39598.5139583333,2008-05-30,12:20:06
40.0065083,116.5036233,0,128,39598.5139814815,2008-05-30,12:20:08
40.0064099,116.5035133,0,128,39598.5140046296,2008-05-30,12:20:10
40.0062983,116.50339,0,124.7,39598.5140277778,2008-05-30,12:20:12
40.0061733,116.5032483,0,124.7,39598.5140509259,2008-05-30,12:20:14
40.0060366,116.5030933,0,124.7,39598.5140740741,2008-05-30,12:20:16
40.0058816,116.5029266,0,124.7,39598.5140972222,2008-05-30,12:20:18
40.0056333,116.5026516,0,124.7,39598.5141319444,2008-05-30,12:20:21
40.0053733,116.5023699,0,124.7,39598.5141666667,2008-05-30,12:20:24
40.0051316,116.5021016,0,124.7,39598.5142013889,2008-05-30,12:20:27
40.0050033,116.5019549,0,124.7,39598.514224537,2008-05-30,12:20:29
40.0048966,116.5018316,0,124.7,39598.5142476852,2008-05-30,12:20:31
40.0047599,116.5016749,0,121.4,39598.5142824074,2008-05-30,12:20:34
40.0046466,116.5015433,0,121.4,39598.5143171296,2008-05-30,12:20:37
40.0045716,116.501455,0,121.4,39598.5143402778,2008-05-30,12:20:39
40.0044816,116.501365,0,121.4,39598.5143634259,2008-05-30,12:20:41
40.0043883,116.5012616,0,121.4,39598.5143865741,2008-05-30,12:20:43
40.0042933,116.5011649,0,124.7,39598.5144097222,2008-05-30,12:20:45
40.0041633,116.501015,0,121.4,39598.5144444444,2008-05-30,12:20:48
40.0040766,116.500915,0,121.4,39598.5144675926,2008-05-30,12:20:50
40.0039883,116.5008166,0,121.4,39598.5144907407,2008-05-30,12:20:52
40.0038866,116.5007083,0,121.4,39598.5145138889,2008-05-30,12:20:54
40.0037799,116.5005933,0,121.4,39598.514537037,2008-05-30,12:20:56
40.0036683,116.5004666,0,121.4,39598.5145601852,2008-05-30,12:20:58
40.0035466,116.5003283,0,121.4,39598.5145833333,2008-05-30,12:21:00
40.0034249,116.5001883,0,121.4,39598.5146064815,2008-05-30,12:21:02
40.0033033,116.5000483,0,121.4,39598.5146296296,2008-05-30,12:21:04
40.0031783,116.4999116,0,121.4,39598.5146527778,2008-05-30,12:21:06
40.0030549,116.499775,0,118.1,39598.5146759259,2008-05-30,12:21:08
40.0029349,116.4996416,0,118.1,39598.5146990741,2008-05-30,12:21:10
40.0028716,116.4995816,0,118.1,39598.5147106481,2008-05-30,12:21:11
40.0026799,116.4993666,0,118.1,39598.5147453704,2008-05-30,12:21:14
40.0025333,116.4992033,0,118.1,39598.5147685185,2008-05-30,12:21:16
40.0023716,116.4990233,0,118.1,39598.5147916667,2008-05-30,12:21:18
40.0021133,116.4987399,0,118.1,39598.5148263889,2008-05-30,12:21:21
40.0018499,116.4984416,0,118.1,39598.5148611111,2008-05-30,12:21:24
40.0015633,116.4981316,0,121.4,39598.5148958333,2008-05-30,12:21:27
40.0012533,116.4977949,0,121.4,39598.5149305556,2008-05-30,12:21:30
40.0009216,116.4974416,0,124.7,39598.5149652778,2008-05-30,12:21:33
40.0005649,116.4970666,0,124.7,39598.515,2008-05-30,12:21:36
39.9999749,116.4963999,0,128,39598.5150578704,2008-05-30,12:21:41
39.9993516,116.4957166,0,128,39598.5151157407,2008-05-30,12:21:46
39.9987366,116.4950383,0,128,39598.5151736111,2008-05-30,12:21:51
39.99813,116.4943716,0,128,39598.5152314815,2008-05-30,12:21:56
39.9975433,116.49374,0,128,39598.5152893519,2008-05-30,12:22:01
39.99718,116.4933483,0,128,39598.5153240741,2008-05-30,12:22:04
39.9965616,116.4926466,0,124.7,39598.5153819444,2008-05-30,12:22:09
39.9959116,116.4919566,0,124.7,39598.5154398148,2008-05-30,12:22:14
39.99526,116.49124,0,124.7,39598.5154976852,2008-05-30,12:22:19
39.9946066,116.4905199,0,124.7,39598.5155555556,2008-05-30,12:22:24
39.9939383,116.489775,0,124.7,39598.5156134259,2008-05-30,12:22:29
39.9932599,116.4890133,0,124.7,39598.5156712963,2008-05-30,12:22:34
39.9925833,116.4882583,0,124.7,39598.5157291667,2008-05-30,12:22:39
39.9918783,116.48747,0,124.7,39598.515787037,2008-05-30,12:22:44
39.9911516,116.486665,0,124.7,39598.5158449074,2008-05-30,12:22:49
39.99041,116.4858466,0,128,39598.5159027778,2008-05-30,12:22:54
39.9896983,116.4850633,0,134.5,39598.5159606481,2008-05-30,12:22:59
39.9889933,116.4842816,0,141.1,39598.5160185185,2008-05-30,12:23:04
39.988295,116.4834983,0,144.4,39598.5160763889,2008-05-30,12:23:09
39.9876016,116.482735,0,150.9,39598.5161342593,2008-05-30,12:23:14
39.98691,116.4819766,0,154.2,39598.5161921296,2008-05-30,12:23:19
39.9862216,116.4812216,0,157.5,39598.51625,2008-05-30,12:23:24
39.9855316,116.4804599,0,157.5,39598.5163078704,2008-05-30,12:23:29
39.9848283,116.4796783,0,157.5,39598.5163657407,2008-05-30,12:23:34
39.9841266,116.4788666,0,157.5,39598.5164236111,2008-05-30,12:23:39
39.98345,116.4780883,0,157.5,39598.5164814815,2008-05-30,12:23:44
39.982775,116.4773349,0,157.5,39598.5165393518,2008-05-30,12:23:49
39.9820799,116.4765616,0,157.5,39598.5165972222,2008-05-30,12:23:54
39.981375,116.4757733,0,160.8,39598.5166550926,2008-05-30,12:23:59
39.9806783,116.4749933,0,160.8,39598.516712963,2008-05-30,12:24:04
39.9800049,116.4742416,0,160.8,39598.5167708333,2008-05-30,12:24:09
39.979355,116.4735166,0,160.8,39598.5168287037,2008-05-30,12:24:14
39.9787033,116.47279,0,160.8,39598.5168865741,2008-05-30,12:24:19
39.9780516,116.4720599,0,157.5,39598.5169444444,2008-05-30,12:24:24
39.9774016,116.471335,0,154.2,39598.5170023148,2008-05-30,12:24:29
39.9767466,116.4706016,0,150.9,39598.5170601852,2008-05-30,12:24:34
39.9761016,116.4698799,0,144.4,39598.5171180556,2008-05-30,12:24:39
39.9754866,116.4691833,0,141.1,39598.5171759259,2008-05-30,12:24:44
39.9749083,116.46849,0,141.1,39598.5172337963,2008-05-30,12:24:49
39.9743583,116.4678283,0,141.1,39598.5172916667,2008-05-30,12:24:54
39.9740466,116.467445,0,141.1,39598.5173263889,2008-05-30,12:24:57
39.9737433,116.4670783,0,144.4,39598.5173611111,2008-05-30,12:25:00
39.9734466,116.4667333,0,150.9,39598.5173958333,2008-05-30,12:25:03
39.9731549,116.4663849,0,157.5,39598.5174305556,2008-05-30,12:25:06
39.9728716,116.4660399,0,164,39598.5174652778,2008-05-30,12:25:09
39.9726016,116.4656816,0,170.6,39598.5175,2008-05-30,12:25:12
39.9723683,116.4652783,0,173.9,39598.5175347222,2008-05-30,12:25:15
39.9721566,116.4648616,0,180.4,39598.5175694444,2008-05-30,12:25:18
39.9719933,116.4644083,0,183.7,39598.5176041667,2008-05-30,12:25:21
39.9718633,116.4639133,0,187,39598.5176388889,2008-05-30,12:25:24
39.971775,116.4633866,0,190.3,39598.5176736111,2008-05-30,12:25:27
39.9717266,116.4628416,0,193.6,39598.5177083333,2008-05-30,12:25:30
39.9717283,116.4622783,0,193.6,39598.5177430556,2008-05-30,12:25:33
39.9717766,116.4617283,0,193.6,39598.5177777778,2008-05-30,12:25:36
39.9718833,116.4611883,0,190.3,39598.5178125,2008-05-30,12:25:39
39.97204,116.4606816,0,183.7,39598.5178472222,2008-05-30,12:25:42
39.9722216,116.4602249,0,183.7,39598.5178819444,2008-05-30,12:25:45
39.9724266,116.459815,0,183.7,39598.5179166667,2008-05-30,12:25:48
39.9726616,116.4594266,0,177.2,39598.5179513889,2008-05-30,12:25:51
39.972925,116.458995,0,173.9,39598.5179861111,2008-05-30,12:25:54
39.9731949,116.4585483,0,170.6,39598.5180208333,2008-05-30,12:25:57
39.9734366,116.4581233,0,170.6,39598.5180555556,2008-05-30,12:26:00
39.9736733,116.4577016,0,170.6,39598.5180902778,2008-05-30,12:26:03
39.9739249,116.4572883,0,167.3,39598.518125,2008-05-30,12:26:06
39.97417,116.4568866,0,167.3,39598.5181597222,2008-05-30,12:26:09
39.9743899,116.4565399,0,167.3,39598.5181944444,2008-05-30,12:26:12
39.9745966,116.4562033,0,164,39598.5182291667,2008-05-30,12:26:15
39.9748233,116.4558366,0,160.8,39598.5182638889,2008-05-30,12:26:18
39.9750766,116.4554449,0,160.8,39598.5182986111,2008-05-30,12:26:21
39.9753583,116.4550266,0,154.2,39598.5183333333,2008-05-30,12:26:24
39.975655,116.4545899,0,147.6,39598.5183680556,2008-05-30,12:26:27
39.9759566,116.4541333,0,147.6,39598.5184027778,2008-05-30,12:26:30
39.9764883,116.4533316,0,144.4,39598.5184606481,2008-05-30,12:26:35
39.977055,116.4524916,0,131.2,39598.5185185185,2008-05-30,12:26:40
39.977605,116.4516733,0,131.2,39598.5185763889,2008-05-30,12:26:45
39.978135,116.45088,0,137.8,39598.5186342593,2008-05-30,12:26:50
39.9786433,116.4501116,0,147.6,39598.5186921296,2008-05-30,12:26:55
39.978935,116.4496683,0,154.2,39598.5187268518,2008-05-30,12:26:58
39.9792199,116.4492249,0,157.5,39598.5187615741,2008-05-30,12:27:01
39.9795066,116.4487733,0,160.8,39598.5187962963,2008-05-30,12:27:04
39.9797933,116.4483266,0,160.8,39598.5188310185,2008-05-30,12:27:07
39.9800816,116.4478933,0,157.5,39598.5188657407,2008-05-30,12:27:10
39.9803866,116.4474333,0,150.9,39598.518900463,2008-05-30,12:27:13
39.9809333,116.4466116,0,137.8,39598.5189583333,2008-05-30,12:27:18
39.9814866,116.4457683,0,128,39598.5190162037,2008-05-30,12:27:23
39.98203,116.4449533,0,124.7,39598.5190740741,2008-05-30,12:27:28
39.9825599,116.4441433,0,124.7,39598.5191319444,2008-05-30,12:27:33
39.9830866,116.4433466,0,124.7,39598.5191898148,2008-05-30,12:27:38
39.9835883,116.442585,0,124.7,39598.5192476852,2008-05-30,12:27:43
39.9838066,116.4422449,0,128,39598.5192824074,2008-05-30,12:27:46
39.98391,116.4420766,0,128,39598.5193055556,2008-05-30,12:27:48
39.9839883,116.4419449,0,128,39598.5193287037,2008-05-30,12:27:50
39.9840533,116.4418266,0,128,39598.5193518519,2008-05-30,12:27:52
39.9841166,116.4417083,0,128,39598.519375,2008-05-30,12:27:54
39.984175,116.4415933,0,131.2,39598.5193981482,2008-05-30,12:27:56
39.9842283,116.4414866,0,131.2,39598.5194212963,2008-05-30,12:27:58
39.9842783,116.4413866,0,131.2,39598.5194444444,2008-05-30,12:28:00
39.9843199,116.44129,0,131.2,39598.5194675926,2008-05-30,12:28:02
39.9843566,116.4412016,0,131.2,39598.5194907407,2008-05-30,12:28:04
39.9843916,116.4411249,0,128,39598.5195138889,2008-05-30,12:28:06
39.9844233,116.4410516,0,128,39598.519537037,2008-05-30,12:28:08
39.984455,116.44098,0,128,39598.5195601852,2008-05-30,12:28:10
39.9844799,116.4409166,0,131.2,39598.5195833333,2008-05-30,12:28:12
39.9845066,116.4408516,0,131.2,39598.5196064815,2008-05-30,12:28:14
39.9845283,116.4407816,0,131.2,39598.5196296296,2008-05-30,12:28:16
39.9845516,116.4407216,0,134.5,39598.5196527778,2008-05-30,12:28:18
39.9845766,116.4406566,0,141.1,39598.5196759259,2008-05-30,12:28:20
39.9846049,116.4405583,0,154.2,39598.5196990741,2008-05-30,12:28:22
39.9846449,116.4404533,0,154.2,39598.5197222222,2008-05-30,12:28:24
39.9846916,116.4403233,0,164,39598.5197453704,2008-05-30,12:28:26
39.9847383,116.4402133,0,157.5,39598.5197685185,2008-05-30,12:28:28
39.9847833,116.4401116,0,160.8,39598.5197916667,2008-05-30,12:28:30
39.98482,116.4400133,0,157.5,39598.5198148148,2008-05-30,12:28:32
39.98485,116.4399416,0,157.5,39598.519837963,2008-05-30,12:28:34
39.9848733,116.4398916,0,154.2,39598.5198611111,2008-05-30,12:28:36
39.9848866,116.4398633,0,154.2,39598.5198842593,2008-05-30,12:28:38
39.9848949,116.439845,0,157.5,39598.5199074074,2008-05-30,12:28:40
39.9848999,116.4398316,0,157.5,39598.5199305556,2008-05-30,12:28:42
39.9848999,116.4398316,0,157.5,39598.5199884259,2008-05-30,12:28:47
39.9849016,116.4398283,0,157.5,39598.5200115741,2008-05-30,12:28:49
39.984915,116.4397933,0,157.5,39598.5200347222,2008-05-30,12:28:51
39.9849316,116.4397449,0,157.5,39598.5200578704,2008-05-30,12:28:53
39.9849549,116.439685,0,160.8,39598.5200810185,2008-05-30,12:28:55
39.984985,116.4396083,0,160.8,39598.5201041667,2008-05-30,12:28:57
39.985015,116.4395316,0,160.8,39598.5201273148,2008-05-30,12:28:59
39.9850433,116.4394566,0,160.8,39598.520150463,2008-05-30,12:29:01
39.9850716,116.4393816,0,160.8,39598.5201736111,2008-05-30,12:29:03
39.9851016,116.4393083,0,160.8,39598.5201967593,2008-05-30,12:29:05
39.98513,116.4392316,0,160.8,39598.5202199074,2008-05-30,12:29:07
39.9851583,116.4391616,0,160.8,39598.5202430556,2008-05-30,12:29:09
39.9851799,116.4390999,0,160.8,39598.5202662037,2008-05-30,12:29:11
39.9852016,116.43904,0,164,39598.5202893519,2008-05-30,12:29:13
39.9852233,116.4389783,0,164,39598.5203125,2008-05-30,12:29:15
39.9852449,116.4389133,0,164,39598.5203356481,2008-05-30,12:29:17
39.98527,116.4388466,0,164,39598.5203587963,2008-05-30,12:29:19
39.985295,116.43878,0,164,39598.5203819444,2008-05-30,12:29:21
39.9853233,116.43871,0,164,39598.5204050926,2008-05-30,12:29:23
39.9853533,116.4386366,0,164,39598.5204282407,2008-05-30,12:29:25
39.98538,116.4385633,0,164,39598.5204513889,2008-05-30,12:29:27
39.9854049,116.4384983,0,164,39598.520474537,2008-05-30,12:29:29
39.9854299,116.4384316,0,164,39598.5204976852,2008-05-30,12:29:31
39.9854533,116.4383666,0,167.3,39598.5205208333,2008-05-30,12:29:33
39.9854733,116.4383183,0,167.3,39598.5205439815,2008-05-30,12:29:35
39.9854816,116.4382949,0,167.3,39598.5205671296,2008-05-30,12:29:37
39.9854849,116.4382849,0,167.3,39598.5205902778,2008-05-30,12:29:39
39.9854916,116.4382766,0,170.6,39598.5206134259,2008-05-30,12:29:41
39.9854983,116.4382616,0,167.3,39598.5206365741,2008-05-30,12:29:43
39.9855066,116.43824,0,164,39598.5206597222,2008-05-30,12:29:45
39.9855233,116.4382,0,164,39598.5206828704,2008-05-30,12:29:47
39.9855466,116.4381383,0,164,39598.5207060185,2008-05-30,12:29:49
39.9855666,116.4380833,0,164,39598.5207291667,2008-05-30,12:29:51
39.9855849,116.4380333,0,164,39598.5207523148,2008-05-30,12:29:53
39.9856116,116.4379583,0,167.3,39598.520775463,2008-05-30,12:29:55
39.98565,116.4378616,0,167.3,39598.5207986111,2008-05-30,12:29:57
39.9856933,116.437745,0,170.6,39598.5208217593,2008-05-30,12:29:59
39.9857416,116.4376183,0,173.9,39598.5208449074,2008-05-30,12:30:01
39.98579,116.4374733,0,180.4,39598.5208680556,2008-05-30,12:30:03
39.9858433,116.4373316,0,183.7,39598.5208912037,2008-05-30,12:30:05
39.9858966,116.4371916,0,180.4,39598.5209143519,2008-05-30,12:30:07
39.9859433,116.4370749,0,183.7,39598.5209375,2008-05-30,12:30:09
39.9859749,116.4369783,0,187,39598.5209606481,2008-05-30,12:30:11
39.9860016,116.4369066,0,187,39598.5209837963,2008-05-30,12:30:13
39.9860316,116.4368499,0,187,39598.5210069444,2008-05-30,12:30:15
39.9860599,116.436785,0,187,39598.5210300926,2008-05-30,12:30:17
39.9860766,116.4367233,0,187,39598.5210532407,2008-05-30,12:30:19
39.9861033,116.4366549,0,190.3,39598.5210763889,2008-05-30,12:30:21
39.9859933,116.4366016,0,183.7,39598.5211574074,2008-05-30,12:30:28
39.98614,116.4364116,0,206.7,39598.5211805556,2008-05-30,12:30:30
39.9861816,116.4363249,0,193.6,39598.5212037037,2008-05-30,12:30:32
39.9862949,116.4361683,0,150.9,39598.52125,2008-05-30,12:30:36
39.9862816,116.4361549,0,160.8,39598.5212731481,2008-05-30,12:30:38
39.9862533,116.4361566,0,150.9,39598.5212962963,2008-05-30,12:30:40
39.9864266,116.4358116,0,147.6,39598.5213541667,2008-05-30,12:30:45
39.9864333,116.43572,0,154.2,39598.5213773148,2008-05-30,12:30:47
39.9864649,116.4356433,0,157.5,39598.521400463,2008-05-30,12:30:49
39.9865083,116.4355549,0,160.8,39598.5214236111,2008-05-30,12:30:51
39.9865516,116.43546,0,164,39598.5214467593,2008-05-30,12:30:53
39.9865933,116.4353666,0,167.3,39598.5214699074,2008-05-30,12:30:55
39.9866366,116.4352733,0,170.6,39598.5214930556,2008-05-30,12:30:57
39.9866766,116.4352033,0,173.9,39598.5215162037,2008-05-30,12:30:59
39.9867049,116.4351183,0,173.9,39598.5215393519,2008-05-30,12:31:01
39.9867299,116.4350466,0,173.9,39598.5215625,2008-05-30,12:31:03
39.9867483,116.4349949,0,177.2,39598.5215856481,2008-05-30,12:31:05
39.9867683,116.4349249,0,177.2,39598.5216087963,2008-05-30,12:31:07
39.986785,116.4348716,0,180.4,39598.5216319444,2008-05-30,12:31:09
39.9868033,116.4348333,0,180.4,39598.5216550926,2008-05-30,12:31:11
39.986825,116.4347966,0,183.7,39598.5216782407,2008-05-30,12:31:13
39.9868483,116.4347266,0,183.7,39598.5217013889,2008-05-30,12:31:15
39.9868749,116.43466,0,180.4,39598.521724537,2008-05-30,12:31:17
39.9869016,116.4346066,0,177.2,39598.5217476852,2008-05-30,12:31:19
39.9869183,116.4345733,0,170.6,39598.5217708333,2008-05-30,12:31:21
39.9869283,116.4345449,0,170.6,39598.5217939815,2008-05-30,12:31:23
39.9869399,116.4345283,0,167.3,39598.5218171296,2008-05-30,12:31:25
39.9869449,116.4345216,0,164,39598.5218402778,2008-05-30,12:31:27
39.9869516,116.4345083,0,164,39598.5218634259,2008-05-30,12:31:29
39.9869633,116.4344683,0,160.8,39598.5218865741,2008-05-30,12:31:31
39.9869766,116.43443,0,157.5,39598.5219097222,2008-05-30,12:31:33
39.9869866,116.4343916,0,157.5,39598.5219328704,2008-05-30,12:31:35
39.9869966,116.4343516,0,157.5,39598.5219560185,2008-05-30,12:31:37
39.9870116,116.4343033,0,154.2,39598.5219791667,2008-05-30,12:31:39
39.9870216,116.4342533,0,154.2,39598.5220023148,2008-05-30,12:31:41
39.9870399,116.4341999,0,154.2,39598.522025463,2008-05-30,12:31:43
39.9870633,116.4341383,0,157.5,39598.5220486111,2008-05-30,12:31:45
39.9870866,116.4340816,0,154.2,39598.5220717593,2008-05-30,12:31:47
39.987115,116.4340183,0,150.9,39598.5220949074,2008-05-30,12:31:49
39.987145,116.4339383,0,154.2,39598.5221180556,2008-05-30,12:31:51
39.9871716,116.4338633,0,157.5,39598.5221412037,2008-05-30,12:31:53
39.987205,116.4337783,0,160.8,39598.5221643519,2008-05-30,12:31:55
39.9872399,116.4336733,0,160.8,39598.5221875,2008-05-30,12:31:57
39.9872783,116.4335566,0,164,39598.5222106481,2008-05-30,12:31:59
39.9873133,116.4334466,0,164,39598.5222337963,2008-05-30,12:32:01
39.9873349,116.4333599,0,164,39598.5222569444,2008-05-30,12:32:03
39.9873599,116.4332749,0,167.3,39598.5222800926,2008-05-30,12:32:05
39.987385,116.433195,0,167.3,39598.5223032407,2008-05-30,12:32:07
39.98741,116.4331099,0,170.6,39598.5223263889,2008-05-30,12:32:09
39.9874316,116.4330333,0,170.6,39598.522349537,2008-05-30,12:32:11
39.9874499,116.432965,0,170.6,39598.5223726852,2008-05-30,12:32:13
39.9874616,116.432895,0,173.9,39598.5223958333,2008-05-30,12:32:15
39.9874766,116.4328316,0,173.9,39598.5224189815,2008-05-30,12:32:17
39.9874916,116.4327583,0,177.2,39598.5224421296,2008-05-30,12:32:19
39.9875083,116.4326833,0,177.2,39598.5224652778,2008-05-30,12:32:21
39.9875266,116.4326099,0,173.9,39598.5224884259,2008-05-30,12:32:23
39.9875466,116.4325349,0,173.9,39598.5225115741,2008-05-30,12:32:25
39.987565,116.4324483,0,173.9,39598.5225347222,2008-05-30,12:32:27
39.9875833,116.4323716,0,173.9,39598.5225578704,2008-05-30,12:32:29
39.9875933,116.4323166,0,170.6,39598.5225810185,2008-05-30,12:32:31
39.9876049,116.4322733,0,170.6,39598.5226041667,2008-05-30,12:32:33
39.9876133,116.4322333,0,173.9,39598.5226273148,2008-05-30,12:32:35
39.9876216,116.432195,0,170.6,39598.522650463,2008-05-30,12:32:37
39.9876299,116.4321483,0,173.9,39598.5226736111,2008-05-30,12:32:39
39.9876416,116.4320883,0,173.9,39598.5226967593,2008-05-30,12:32:41
39.9876549,116.4320216,0,177.2,39598.5227199074,2008-05-30,12:32:43
39.987665,116.4319516,0,177.2,39598.5227430556,2008-05-30,12:32:45
39.9876766,116.4318749,0,180.4,39598.5227662037,2008-05-30,12:32:47
39.9876783,116.4317983,0,183.7,39598.5227893519,2008-05-30,12:32:49
39.9876766,116.4317433,0,183.7,39598.5228125,2008-05-30,12:32:51
39.9876849,116.4316516,0,187,39598.5228356481,2008-05-30,12:32:53
39.9876933,116.431565,0,190.3,39598.5228587963,2008-05-30,12:32:55
39.987705,116.4314766,0,190.3,39598.5228819444,2008-05-30,12:32:57
39.9877166,116.4313983,0,190.3,39598.5229050926,2008-05-30,12:32:59
39.9877266,116.4313183,0,190.3,39598.5229282407,2008-05-30,12:33:01
39.9877383,116.4312183,0,190.3,39598.5229513889,2008-05-30,12:33:03
39.9877516,116.4311183,0,190.3,39598.522974537,2008-05-30,12:33:05
39.98776,116.4310216,0,193.6,39598.5229976852,2008-05-30,12:33:07
39.9877733,116.4309183,0,193.6,39598.5230208333,2008-05-30,12:33:09
39.9877866,116.4308116,0,196.9,39598.5230439815,2008-05-30,12:33:11
39.9877949,116.4306999,0,196.9,39598.5230671296,2008-05-30,12:33:13
39.9877883,116.4306016,0,210,39598.5230902778,2008-05-30,12:33:15
39.9877833,116.4305316,0,219.8,39598.5231134259,2008-05-30,12:33:17
39.9877783,116.4304799,0,226.4,39598.5231365741,2008-05-30,12:33:19
39.9877766,116.4304366,0,232.9,39598.5231597222,2008-05-30,12:33:21
39.9877783,116.4303899,0,236.2,39598.5231828704,2008-05-30,12:33:23
39.9877783,116.4303199,0,242.8,39598.5232060185,2008-05-30,12:33:25
39.9877816,116.4302616,0,242.8,39598.5232291667,2008-05-30,12:33:27
39.9877883,116.4302016,0,242.8,39598.5232523148,2008-05-30,12:33:29
39.9877933,116.4301216,0,242.8,39598.523275463,2008-05-30,12:33:31
39.9877983,116.4300183,0,246.1,39598.5232986111,2008-05-30,12:33:33
39.9877933,116.4299183,0,249.3,39598.5233217593,2008-05-30,12:33:35
39.98779,116.429805,0,252.6,39598.5233449074,2008-05-30,12:33:37
39.9877716,116.4296699,0,265.7,39598.5233680556,2008-05-30,12:33:39
39.9877733,116.42951,0,265.7,39598.5233912037,2008-05-30,12:33:41
39.987775,116.4293383,0,265.7,39598.5234143519,2008-05-30,12:33:43
39.9877733,116.4291466,0,269,39598.5234375,2008-05-30,12:33:45
39.9877716,116.42893,0,269,39598.5234606481,2008-05-30,12:33:47
39.9877666,116.4286933,0,269,39598.5234837963,2008-05-30,12:33:49
39.9877633,116.4284349,0,269,39598.5235069444,2008-05-30,12:33:51
39.9877583,116.4279966,0,262.5,39598.5235416667,2008-05-30,12:33:54
39.9877516,116.4275116,0,259.2,39598.5235763889,2008-05-30,12:33:57
39.9877466,116.4270033,0,259.2,39598.5236111111,2008-05-30,12:34:00
39.9877333,116.4264799,0,265.7,39598.5236458333,2008-05-30,12:34:03
39.9877149,116.42593,0,275.6,39598.5236805556,2008-05-30,12:34:06
39.987705,116.4253366,0,275.6,39598.5237152778,2008-05-30,12:34:09
39.98768,116.4242816,0,275.6,39598.5237731481,2008-05-30,12:34:14
39.98765,116.4231483,0,275.6,39598.5238310185,2008-05-30,12:34:19
39.98762,116.4219899,0,272.3,39598.5238888889,2008-05-30,12:34:24
39.9875916,116.4208516,0,275.6,39598.5239467593,2008-05-30,12:34:29
39.987565,116.4197333,0,275.6,39598.5240046296,2008-05-30,12:34:34
39.9875416,116.4186716,0,272.3,39598.5240625,2008-05-30,12:34:39
39.9875166,116.4176783,0,269,39598.5241203704,2008-05-30,12:34:44
39.9874983,116.4170983,0,265.7,39598.5241550926,2008-05-30,12:34:47
39.9874816,116.4165066,0,265.7,39598.5241898148,2008-05-30,12:34:50
39.9874633,116.4159183,0,259.2,39598.524224537,2008-05-30,12:34:53
39.9874449,116.4153549,0,255.9,39598.5242592593,2008-05-30,12:34:56
39.9874299,116.4147849,0,252.6,39598.5242939815,2008-05-30,12:34:59
39.9874166,116.4142233,0,249.3,39598.5243287037,2008-05-30,12:35:02
39.9874033,116.4136933,0,249.3,39598.5243634259,2008-05-30,12:35:05
39.9873883,116.4131683,0,252.6,39598.5243981481,2008-05-30,12:35:08
39.9873716,116.4126216,0,252.6,39598.5244328704,2008-05-30,12:35:11
39.9873533,116.4120599,0,262.5,39598.5244675926,2008-05-30,12:35:14
39.98734,116.4114916,0,262.5,39598.5245023148,2008-05-30,12:35:17
39.9873249,116.4109216,0,262.5,39598.524537037,2008-05-30,12:35:20
39.9873083,116.4103533,0,262.5,39598.5245717593,2008-05-30,12:35:23
39.987285,116.40978,0,265.7,39598.5246064815,2008-05-30,12:35:26
39.987255,116.4092166,0,275.6,39598.5246412037,2008-05-30,12:35:29
39.9872366,116.4086383,0,272.3,39598.5246759259,2008-05-30,12:35:32
39.9872183,116.4080449,0,272.3,39598.5247106481,2008-05-30,12:35:35
39.987185,116.4069883,0,272.3,39598.5247685185,2008-05-30,12:35:40
39.9871566,116.4058949,0,278.9,39598.5248263889,2008-05-30,12:35:45
39.9871333,116.4047766,0,285.4,39598.5248842593,2008-05-30,12:35:50
39.9870949,116.4036883,0,278.9,39598.5249421296,2008-05-30,12:35:55
39.987065,116.4026533,0,278.9,39598.525,2008-05-30,12:36:00
39.9870399,116.4016083,0,255.9,39598.5250578704,2008-05-30,12:36:05
39.9870116,116.4006216,0,252.6,39598.5251157407,2008-05-30,12:36:10
39.9869966,116.4000649,0,249.3,39598.525150463,2008-05-30,12:36:13
39.9869833,116.3995816,0,236.2,39598.5251851852,2008-05-30,12:36:16
39.986975,116.3991699,0,223.1,39598.5252199074,2008-05-30,12:36:19
39.9869699,116.3987199,0,226.4,39598.5252546296,2008-05-30,12:36:22
39.986965,116.3982366,0,236.2,39598.5252893518,2008-05-30,12:36:25
39.9869566,116.3977533,0,236.2,39598.5253240741,2008-05-30,12:36:28
39.98695,116.3972533,0,236.2,39598.5253587963,2008-05-30,12:36:31
39.9869416,116.3967383,0,236.2,39598.5253935185,2008-05-30,12:36:34
39.986935,116.3962316,0,236.2,39598.5254282407,2008-05-30,12:36:37
39.9869266,116.3957183,0,236.2,39598.525462963,2008-05-30,12:36:40
39.9869116,116.3952249,0,232.9,39598.5254976852,2008-05-30,12:36:43
39.9868966,116.3947883,0,232.9,39598.5255324074,2008-05-30,12:36:46
39.9868833,116.3943683,0,229.7,39598.5255671296,2008-05-30,12:36:49
39.9868633,116.393965,0,229.7,39598.5256018518,2008-05-30,12:36:52
39.9868483,116.3935399,0,226.4,39598.5256365741,2008-05-30,12:36:55
39.98684,116.3930983,0,229.7,39598.5256712963,2008-05-30,12:36:58
39.9868333,116.3926483,0,232.9,39598.5257060185,2008-05-30,12:37:01
39.986825,116.392215,0,239.5,39598.5257407407,2008-05-30,12:37:04
39.9868133,116.3917683,0,246.1,39598.525775463,2008-05-30,12:37:07
39.9867983,116.391295,0,252.6,39598.5258101852,2008-05-30,12:37:10
39.9867899,116.390785,0,259.2,39598.5258449074,2008-05-30,12:37:13
39.9867716,116.3902283,0,265.7,39598.5258796296,2008-05-30,12:37:16
39.9867433,116.3896283,0,265.7,39598.5259143518,2008-05-30,12:37:19
39.9867216,116.3885583,0,242.8,39598.5259722222,2008-05-30,12:37:24
39.9866516,116.3861433,0,219.8,39598.526099537,2008-05-30,12:37:35
39.9866166,116.38513,0,200.1,39598.5261574074,2008-05-30,12:37:40
39.9865949,116.3841216,0,210,39598.5262152778,2008-05-30,12:37:45
39.9865783,116.3835483,0,216.5,39598.52625,2008-05-30,12:37:48
39.9865499,116.3829566,0,229.7,39598.5262847222,2008-05-30,12:37:51
39.9865466,116.3819283,0,249.3,39598.5263425926,2008-05-30,12:37:56
39.9865483,116.3812966,0,239.5,39598.5263773148,2008-05-30,12:37:59
39.9864583,116.3802649,0,226.4,39598.5264351852,2008-05-30,12:38:04
39.9864499,116.3792549,0,236.2,39598.5264930556,2008-05-30,12:38:09
39.9864283,116.3787433,0,229.7,39598.5265277778,2008-05-30,12:38:12
39.9863999,116.3782449,0,265.7,39598.5265625,2008-05-30,12:38:15
39.9863683,116.3777549,0,278.9,39598.5265972222,2008-05-30,12:38:18
39.9863316,116.3772466,0,305.1,39598.5266319444,2008-05-30,12:38:21
39.9863166,116.3766683,0,341.2,39598.5266666667,2008-05-30,12:38:24
39.9863016,116.3761116,0,318.2,39598.5267013889,2008-05-30,12:38:27
39.9862783,116.3751133,0,298.6,39598.5267592593,2008-05-30,12:38:32
39.9862333,116.3740816,0,288.7,39598.5268171296,2008-05-30,12:38:37
39.9861816,116.3729816,0,282.2,39598.526875,2008-05-30,12:38:42
39.9861816,116.3718966,0,242.8,39598.5269328704,2008-05-30,12:38:47
39.9861749,116.3707766,0,239.5,39598.5269907407,2008-05-30,12:38:52
39.9861566,116.3696516,0,226.4,39598.5270486111,2008-05-30,12:38:57
39.9861316,116.3685299,0,223.1,39598.5271064815,2008-05-30,12:39:02
39.9861066,116.3673916,0,216.5,39598.5271643519,2008-05-30,12:39:07
39.9860916,116.366255,0,229.7,39598.5272222222,2008-05-30,12:39:12
39.9860849,116.3651783,0,242.8,39598.5272800926,2008-05-30,12:39:17
39.9860616,116.3640833,0,249.3,39598.527337963,2008-05-30,12:39:22
39.9860349,116.3629533,0,249.3,39598.5273958333,2008-05-30,12:39:27
39.9859966,116.3618183,0,242.8,39598.5274537037,2008-05-30,12:39:32
39.9859733,116.36069,0,232.9,39598.5275115741,2008-05-30,12:39:37
39.9859416,116.3595433,0,232.9,39598.5275694444,2008-05-30,12:39:42
39.9859049,116.3584216,0,239.5,39598.5276273148,2008-05-30,12:39:47
39.9858816,116.35732,0,236.2,39598.5276851852,2008-05-30,12:39:52
39.9858733,116.3562099,0,239.5,39598.5277430556,2008-05-30,12:39:57
39.985845,116.3551749,0,242.8,39598.5278009259,2008-05-30,12:40:02
39.9858349,116.3546016,0,246.1,39598.5278356481,2008-05-30,12:40:05
39.9858366,116.3540566,0,246.1,39598.5278703704,2008-05-30,12:40:08
39.9858366,116.3535833,0,246.1,39598.5279050926,2008-05-30,12:40:11
39.9858333,116.3531866,0,246.1,39598.5279398148,2008-05-30,12:40:14
39.9858266,116.352955,0,249.3,39598.527962963,2008-05-30,12:40:16
39.9858216,116.3527516,0,249.3,39598.5279861111,2008-05-30,12:40:18
39.9858183,116.3525583,0,252.6,39598.5280092593,2008-05-30,12:40:20
39.9858166,116.3523816,0,252.6,39598.5280324074,2008-05-30,12:40:22
39.9858183,116.3522166,0,252.6,39598.5280555556,2008-05-30,12:40:24
39.9858283,116.3520399,0,255.9,39598.5280787037,2008-05-30,12:40:26
39.9858333,116.3518499,0,259.2,39598.5281018519,2008-05-30,12:40:28
39.9858366,116.3516383,0,262.5,39598.528125,2008-05-30,12:40:30
39.985845,116.3514,0,259.2,39598.5281481481,2008-05-30,12:40:32
39.98584,116.3511166,0,262.5,39598.5281712963,2008-05-30,12:40:34
39.9858233,116.3506616,0,259.2,39598.5282060185,2008-05-30,12:40:37
39.9858066,116.3501716,0,255.9,39598.5282407407,2008-05-30,12:40:40
39.9858,116.3496449,0,255.9,39598.528275463,2008-05-30,12:40:43
39.9857949,116.3491249,0,252.6,39598.5283101852,2008-05-30,12:40:46
39.9857883,116.3486499,0,249.3,39598.5283449074,2008-05-30,12:40:49
39.9857799,116.3482483,0,249.3,39598.5283796296,2008-05-30,12:40:52
39.9857766,116.34805,0,249.3,39598.5284027778,2008-05-30,12:40:54
39.985775,116.3479066,0,249.3,39598.5284259259,2008-05-30,12:40:56
39.9857716,116.3477999,0,249.3,39598.5284490741,2008-05-30,12:40:58
39.98577,116.3477199,0,249.3,39598.5284722222,2008-05-30,12:41:00
39.9857683,116.3476783,0,249.3,39598.5284953704,2008-05-30,12:41:02
39.9857633,116.3476683,0,249.3,39598.5285185185,2008-05-30,12:41:04
39.9857633,116.3476683,0,249.3,39598.5300115741,2008-05-30,12:43:13
39.9857633,116.3476699,0,249.3,39598.5300347222,2008-05-30,12:43:15
39.9857633,116.3476249,0,249.3,39598.5300578704,2008-05-30,12:43:17
39.98576,116.3475383,0,249.3,39598.5300810185,2008-05-30,12:43:19
39.9857499,116.3474249,0,249.3,39598.5301041667,2008-05-30,12:43:21
39.9857283,116.3473183,0,249.3,39598.5301273148,2008-05-30,12:43:23
39.9856933,116.3472383,0,249.3,39598.530150463,2008-05-30,12:43:25
39.9856366,116.3471816,0,249.3,39598.5301736111,2008-05-30,12:43:27
39.985505,116.3470749,0,249.3,39598.5302083333,2008-05-30,12:43:30
39.985295,116.34705,0,249.3,39598.5302314815,2008-05-30,12:43:32
39.9850799,116.3471183,0,249.3,39598.5302546296,2008-05-30,12:43:34
39.9848783,116.3471466,0,249.3,39598.5302777778,2008-05-30,12:43:36
39.98465,116.3471916,0,246.1,39598.5303009259,2008-05-30,12:43:38
39.9842983,116.3472366,0,242.8,39598.5303356481,2008-05-30,12:43:41
39.9839333,116.3472699,0,239.5,39598.5303703704,2008-05-30,12:43:44
39.9835499,116.3473116,0,236.2,39598.5304050926,2008-05-30,12:43:47
39.9831616,116.3473449,0,232.9,39598.5304398148,2008-05-30,12:43:50
39.9827683,116.3473833,0,232.9,39598.530474537,2008-05-30,12:43:53
39.982365,116.3474233,0,229.7,39598.5305092593,2008-05-30,12:43:56
39.9819483,116.3474599,0,229.7,39598.5305439815,2008-05-30,12:43:59
39.9815233,116.3475016,0,229.7,39598.5305787037,2008-05-30,12:44:02
39.9810999,116.3475549,0,226.4,39598.5306134259,2008-05-30,12:44:05
39.9806666,116.3476083,0,226.4,39598.5306481481,2008-05-30,12:44:08
39.9802283,116.347665,0,226.4,39598.5306828704,2008-05-30,12:44:11
39.9797983,116.3477066,0,226.4,39598.5307175926,2008-05-30,12:44:14
39.9793833,116.3477333,0,226.4,39598.5307523148,2008-05-30,12:44:17
39.9790099,116.3477433,0,226.4,39598.530787037,2008-05-30,12:44:20
39.97867,116.3477733,0,226.4,39598.5308217593,2008-05-30,12:44:23
39.9784649,116.347785,0,226.4,39598.5308449074,2008-05-30,12:44:25
39.9782549,116.3477916,0,229.7,39598.5308680556,2008-05-30,12:44:27
39.977925,116.3477833,0,229.7,39598.5309027778,2008-05-30,12:44:30
39.9775683,116.3477733,0,229.7,39598.5309375,2008-05-30,12:44:33
39.9772016,116.3477783,0,229.7,39598.5309722222,2008-05-30,12:44:36
39.9768116,116.3477999,0,229.7,39598.5310069444,2008-05-30,12:44:39
39.9764299,116.3477916,0,226.4,39598.5310416667,2008-05-30,12:44:42
39.9760983,116.3477649,0,229.7,39598.5310763889,2008-05-30,12:44:45
39.9757999,116.3476933,0,229.7,39598.5311111111,2008-05-30,12:44:48
39.975615,116.3476366,0,229.7,39598.5311342593,2008-05-30,12:44:50
39.9754499,116.347575,0,229.7,39598.5311574074,2008-05-30,12:44:52
39.9752999,116.347525,0,229.7,39598.5311805556,2008-05-30,12:44:54
39.975195,116.3474516,0,226.4,39598.5312037037,2008-05-30,12:44:56
39.97514,116.3473449,0,223.1,39598.5312268519,2008-05-30,12:44:58
39.9750999,116.3472549,0,219.8,39598.53125,2008-05-30,12:45:00
39.9751133,116.34709,0,213.3,39598.5312731481,2008-05-30,12:45:02
39.97512,116.3469216,0,210,39598.5312962963,2008-05-30,12:45:04
39.9751299,116.3467066,0,206.7,39598.5313194444,2008-05-30,12:45:06
39.975125,116.3464333,0,203.4,39598.5313425926,2008-05-30,12:45:08
39.9751166,116.3459966,0,196.9,39598.5313773148,2008-05-30,12:45:11
39.9750849,116.3455249,0,190.3,39598.531412037,2008-05-30,12:45:14
39.9750849,116.344975,0,190.3,39598.5314467593,2008-05-30,12:45:17
39.9750933,116.3444183,0,193.6,39598.5314814815,2008-05-30,12:45:20
39.97508,116.3438999,0,200.1,39598.5315162037,2008-05-30,12:45:23
39.9750666,116.3434149,0,203.4,39598.5315509259,2008-05-30,12:45:26
39.9750483,116.3430166,0,203.4,39598.5315856481,2008-05-30,12:45:29
39.9750083,116.3427999,0,203.4,39598.5316087963,2008-05-30,12:45:31
39.97494,116.3425799,0,239.5,39598.5316319444,2008-05-30,12:45:33
39.97494,116.3423816,0,252.6,39598.5316550926,2008-05-30,12:45:35
39.9749333,116.3421866,0,252.6,39598.5316782407,2008-05-30,12:45:37
39.9749333,116.3419999,0,249.3,39598.5317013889,2008-05-30,12:45:39
39.974955,116.3418399,0,249.3,39598.531724537,2008-05-30,12:45:41
39.9750199,116.34173,0,255.9,39598.5317476852,2008-05-30,12:45:43
39.9750916,116.3416533,0,259.2,39598.5317708333,2008-05-30,12:45:45
39.9751549,116.3416149,0,262.5,39598.5317939815,2008-05-30,12:45:47
39.975125,116.3416033,0,275.6,39598.5318981481,2008-05-30,12:45:56
39.9751283,116.3415616,0,275.6,39598.5319212963,2008-05-30,12:45:58
39.9751233,116.3414583,0,275.6,39598.5319444444,2008-05-30,12:46:00
39.97511,116.34131,0,275.6,39598.5319675926,2008-05-30,12:46:02
39.9751066,116.3411483,0,275.6,39598.5319907407,2008-05-30,12:46:04
39.9751066,116.3409499,0,278.9,39598.5320138889,2008-05-30,12:46:06
39.9751116,116.3407416,0,278.9,39598.532037037,2008-05-30,12:46:08
39.9751133,116.3405383,0,278.9,39598.5320601852,2008-05-30,12:46:10
39.9750999,116.3403266,0,278.9,39598.5320833333,2008-05-30,12:46:12
39.975095,116.3401499,0,282.2,39598.5321064815,2008-05-30,12:46:14
39.9750883,116.3400266,0,282.2,39598.5321296296,2008-05-30,12:46:16
39.97508,116.3399349,0,282.2,39598.5321527778,2008-05-30,12:46:18
39.9750616,116.3398566,0,285.4,39598.5321759259,2008-05-30,12:46:20
39.9750483,116.3397966,0,285.4,39598.5321990741,2008-05-30,12:46:22
39.9750466,116.3397766,0,288.7,39598.5322222222,2008-05-30,12:46:24
39.9750333,116.3397633,0,288.7,39598.5322453704,2008-05-30,12:46:26
39.9750333,116.3397633,0,288.7,39598.5325810185,2008-05-30,12:46:55
39.9750266,116.3397633,0,288.7,39598.5326041667,2008-05-30,12:46:57
39.9750266,116.3397266,0,288.7,39598.5326273148,2008-05-30,12:46:59
39.9750266,116.3396733,0,288.7,39598.532650463,2008-05-30,12:47:01
39.975025,116.3396216,0,288.7,39598.5326736111,2008-05-30,12:47:03
39.9750283,116.3395499,0,288.7,39598.5326967593,2008-05-30,12:47:05
39.9750266,116.3394549,0,288.7,39598.5327199074,2008-05-30,12:47:07
39.9750266,116.3393583,0,288.7,39598.5327430556,2008-05-30,12:47:09
39.975025,116.3392583,0,288.7,39598.5327662037,2008-05-30,12:47:11
39.975025,116.3391433,0,285.4,39598.5327893518,2008-05-30,12:47:13
39.9750199,116.3390066,0,285.4,39598.5328125,2008-05-30,12:47:15
39.9750166,116.3388166,0,285.4,39598.5328356481,2008-05-30,12:47:17
39.9750149,116.3386,0,285.4,39598.5328587963,2008-05-30,12:47:19
39.9750116,116.338375,0,285.4,39598.5328819444,2008-05-30,12:47:21
39.97501,116.3381533,0,285.4,39598.5329050926,2008-05-30,12:47:23
39.9750066,116.33794,0,285.4,39598.5329282407,2008-05-30,12:47:25
39.974995,116.3377416,0,285.4,39598.5329513889,2008-05-30,12:47:27
39.9749916,116.3375649,0,282.2,39598.532974537,2008-05-30,12:47:29
39.9749899,116.3373833,0,282.2,39598.5329976852,2008-05-30,12:47:31
39.9749883,116.3371849,0,282.2,39598.5330208333,2008-05-30,12:47:33
39.9749883,116.3369566,0,282.2,39598.5330439815,2008-05-30,12:47:35
39.9749899,116.336715,0,278.9,39598.5330671296,2008-05-30,12:47:37
39.9749733,116.33644,0,275.6,39598.5330902778,2008-05-30,12:47:39
39.9749566,116.3359533,0,272.3,39598.533125,2008-05-30,12:47:42
39.974955,116.3353949,0,269,39598.5331597222,2008-05-30,12:47:45
39.9749599,116.3348033,0,262.5,39598.5331944444,2008-05-30,12:47:48
39.9749833,116.3338099,0,255.9,39598.5332523148,2008-05-30,12:47:53
39.9749933,116.3332583,0,252.6,39598.533287037,2008-05-30,12:47:56
39.9750116,116.3327299,0,252.6,39598.5333217593,2008-05-30,12:47:59
39.975025,116.3322716,0,249.3,39598.5333564815,2008-05-30,12:48:02
39.9750366,116.33204,0,249.3,39598.5333796296,2008-05-30,12:48:04
39.975055,116.3318666,0,249.3,39598.5334027778,2008-05-30,12:48:06
39.9750766,116.3317216,0,246.1,39598.5334259259,2008-05-30,12:48:08
39.9751083,116.3316049,0,249.3,39598.5334490741,2008-05-30,12:48:10
39.9751266,116.3315,0,252.6,39598.5334722222,2008-05-30,12:48:12
39.9751299,116.3314083,0,252.6,39598.5334953704,2008-05-30,12:48:14
39.9751149,116.3313133,0,252.6,39598.5335185185,2008-05-30,12:48:16
39.9751149,116.3312,0,249.3,39598.5335416667,2008-05-30,12:48:18
39.9751183,116.3311049,0,246.1,39598.5335648148,2008-05-30,12:48:20
39.9751183,116.3310233,0,242.8,39598.533587963,2008-05-30,12:48:22
39.9751183,116.3309466,0,242.8,39598.5336111111,2008-05-30,12:48:24
39.97511,116.3309116,0,246.1,39598.5336342593,2008-05-30,12:48:26
39.9751149,116.3308733,0,246.1,39598.5336574074,2008-05-30,12:48:28
39.9751066,116.3308549,0,249.3,39598.5336805556,2008-05-30,12:48:30
39.9750933,116.3308483,0,249.3,39598.5337037037,2008-05-30,12:48:32
39.97508,116.3308399,0,249.3,39598.5337268518,2008-05-30,12:48:34
39.9750666,116.3308333,0,249.3,39598.53375,2008-05-30,12:48:36
39.9750566,116.3308383,0,249.3,39598.5337731481,2008-05-30,12:48:38
39.975055,116.3308399,0,249.3,39598.5337962963,2008-05-30,12:48:40
39.975055,116.3308399,0,249.3,39598.5340972222,2008-05-30,12:49:06
39.9750516,116.3308483,0,249.3,39598.5341203704,2008-05-30,12:49:08
39.9750633,116.3308616,0,249.3,39598.5341435185,2008-05-30,12:49:10
39.9750916,116.3308683,0,249.3,39598.5341666667,2008-05-30,12:49:12
39.9751366,116.3308649,0,249.3,39598.5341898148,2008-05-30,12:49:14
39.9751916,116.3308466,0,249.3,39598.534212963,2008-05-30,12:49:16
39.975265,116.3308249,0,249.3,39598.5342361111,2008-05-30,12:49:18
39.9753366,116.3307933,0,249.3,39598.5342592593,2008-05-30,12:49:20
39.9753866,116.3307633,0,249.3,39598.5342824074,2008-05-30,12:49:22
39.9754316,116.3307283,0,249.3,39598.5343055556,2008-05-30,12:49:24
39.9754583,116.3307283,0,249.3,39598.5343287037,2008-05-30,12:49:26
39.9755016,116.33073,0,249.3,39598.5343518518,2008-05-30,12:49:28
39.9755216,116.33073,0,249.3,39598.534375,2008-05-30,12:49:30
39.9755516,116.3307283,0,249.3,39598.5343981481,2008-05-30,12:49:32
39.9755749,116.3307266,0,249.3,39598.5344212963,2008-05-30,12:49:34
39.9755683,116.3307316,0,249.3,39598.5344444444,2008-05-30,12:49:36
39.9755649,116.3307316,0,249.3,39598.5344675926,2008-05-30,12:49:38
39.9755433,116.3307483,0,249.3,39598.5344907407,2008-05-30,12:49:40
39.9755416,116.3307666,0,249.3,39598.5345138889,2008-05-30,12:49:42
39.9755416,116.3307816,0,249.3,39598.534537037,2008-05-30,12:49:44
39.975545,116.3308,0,249.3,39598.5345601852,2008-05-30,12:49:46
39.9755316,116.3307966,0,249.3,39598.5345833333,2008-05-30,12:49:48
39.9755166,116.3308,0,249.3,39598.5346064815,2008-05-30,12:49:50
