# Supplementary material for: Research on differential privacy protection method based on user tendency
Source: PLoS One. 2023 Oct 26;18(10):e0288823. doi: 10.1371/journal.pone.0288823 (PMC10602288; doi:10.1371/journal.pone.0288823)
Supplement: S5 Data — (ZIP) [file pone.0288823.s005.zip › Data 5-5/153/Trajectory/20080530144605.plt]

Geolife trajectory
WGS 84
Altitude is in Feet
Reserved 3
0,2,255,My Track,0,0,2,8421376
0
39.975555,116.3309083,0,295.3,39598.6153356481,2008-05-30,14:46:05
39.9755516,116.3309099,0,295.3,39598.6153472222,2008-05-30,14:46:06
39.9755583,116.3309483,0,295.3,39598.6153703704,2008-05-30,14:46:08
39.9755566,116.3310499,0,295.3,39598.6153935185,2008-05-30,14:46:10
39.975555,116.3311416,0,292,39598.6154166667,2008-05-30,14:46:12
39.9755433,116.3311899,0,292,39598.6154398148,2008-05-30,14:46:14
39.9755466,116.3311933,0,292,39598.615462963,2008-05-30,14:46:16
39.9755466,116.3311899,0,292,39598.6154861111,2008-05-30,14:46:18
39.9755816,116.3311599,0,292,39598.6155092593,2008-05-30,14:46:20
39.9755866,116.3311866,0,292,39598.6155324074,2008-05-30,14:46:22
39.975585,116.3311833,0,292,39598.6155555556,2008-05-30,14:46:24
39.9755349,116.331235,0,292,39598.6155787037,2008-05-30,14:46:26
39.9755099,116.33127,0,292,39598.6156018519,2008-05-30,14:46:28
39.975485,116.331325,0,292,39598.615625,2008-05-30,14:46:30
39.9755416,116.3312566,0,292,39598.6156597222,2008-05-30,14:46:33
39.9755283,116.3311399,0,288.7,39598.6156944444,2008-05-30,14:46:36
39.9755283,116.3310633,0,288.7,39598.6157175926,2008-05-30,14:46:38
39.9755766,116.3309966,0,288.7,39598.6157407407,2008-05-30,14:46:40
39.9756049,116.3309299,0,288.7,39598.6157638889,2008-05-30,14:46:42
39.9756216,116.3308466,0,288.7,39598.615787037,2008-05-30,14:46:44
39.9755899,116.3306666,0,288.7,39598.6158333333,2008-05-30,14:46:48
39.9755783,116.3305883,0,288.7,39598.6158564815,2008-05-30,14:46:50
39.9755683,116.3305949,0,288.7,39598.6158796296,2008-05-30,14:46:52
39.97554,116.3306516,0,288.7,39598.6159027778,2008-05-30,14:46:54
39.9755333,116.3306283,0,288.7,39598.6159259259,2008-05-30,14:46:56
39.9755116,116.3306149,0,288.7,39598.6159490741,2008-05-30,14:46:58
39.975485,116.3305999,0,288.7,39598.6159722222,2008-05-30,14:47:00
39.9754383,116.3305933,0,292,39598.6159953704,2008-05-30,14:47:02
39.9753833,116.3305333,0,292,39598.6160185185,2008-05-30,14:47:04
39.9752949,116.3304266,0,292,39598.6160416667,2008-05-30,14:47:06
39.9752433,116.330255,0,292,39598.6160648148,2008-05-30,14:47:08
39.9751933,116.330085,0,292,39598.616087963,2008-05-30,14:47:10
39.9751983,116.3298583,0,292,39598.6161111111,2008-05-30,14:47:12
39.9751933,116.3296333,0,292,39598.6161342593,2008-05-30,14:47:14
39.9751633,116.3295149,0,292,39598.6161574074,2008-05-30,14:47:16
39.9751416,116.3294383,0,292,39598.6161805556,2008-05-30,14:47:18
39.9751549,116.3293949,0,292,39598.6162037037,2008-05-30,14:47:20
39.9751633,116.3293566,0,292,39598.6162268519,2008-05-30,14:47:22
39.9751766,116.329315,0,292,39598.61625,2008-05-30,14:47:24
39.9751866,116.3293049,0,292,39598.6162731481,2008-05-30,14:47:26
39.9751999,116.3292916,0,292,39598.6162962963,2008-05-30,14:47:28
39.9752133,116.3292816,0,292,39598.6163194444,2008-05-30,14:47:30
39.9752216,116.3292683,0,292,39598.6163425926,2008-05-30,14:47:32
39.9752333,116.3292583,0,292,39598.6163657407,2008-05-30,14:47:34
39.9752299,116.3292666,0,292,39598.6163888889,2008-05-30,14:47:36
39.9752216,116.3292816,0,292,39598.616412037,2008-05-30,14:47:38
39.9752483,116.3294666,0,295.3,39598.6164699074,2008-05-30,14:47:43
39.9752699,116.3296533,0,295.3,39598.6164930556,2008-05-30,14:47:45
39.9752699,116.3298783,0,295.3,39598.6165162037,2008-05-30,14:47:47
39.9752633,116.3301216,0,295.3,39598.6165393519,2008-05-30,14:47:49
39.9752149,116.3303933,0,295.3,39598.6165625,2008-05-30,14:47:51
39.9751983,116.3306583,0,295.3,39598.6165856481,2008-05-30,14:47:53
39.9751749,116.3309733,0,295.3,39598.6166087963,2008-05-30,14:47:55
39.9751749,116.3312266,0,295.3,39598.6166319444,2008-05-30,14:47:57
39.97518,116.3314499,0,295.3,39598.6166550926,2008-05-30,14:47:59
39.9751816,116.3316033,0,295.3,39598.6166782407,2008-05-30,14:48:01
39.9751449,116.3317266,0,295.3,39598.6167013889,2008-05-30,14:48:03
39.9750749,116.3318083,0,295.3,39598.616724537,2008-05-30,14:48:05
39.9749483,116.3318183,0,292,39598.6167476852,2008-05-30,14:48:07
39.9747983,116.3318433,0,292,39598.6167708333,2008-05-30,14:48:09
39.9746383,116.331865,0,292,39598.6167939815,2008-05-30,14:48:11
39.9744549,116.3319049,0,292,39598.6168171296,2008-05-30,14:48:13
39.9742783,116.3319266,0,292,39598.6168402778,2008-05-30,14:48:15
39.9740666,116.3319416,0,288.7,39598.6168634259,2008-05-30,14:48:17
39.9738299,116.3319866,0,288.7,39598.6168865741,2008-05-30,14:48:19
39.9735733,116.3321199,0,288.7,39598.6169097222,2008-05-30,14:48:21
39.9733066,116.3322083,0,292,39598.6169328704,2008-05-30,14:48:23
39.9729066,116.3322716,0,292,39598.6169675926,2008-05-30,14:48:26
39.9725166,116.3322983,0,288.7,39598.6170023148,2008-05-30,14:48:29
39.9721483,116.3323483,0,288.7,39598.617037037,2008-05-30,14:48:32
39.9718,116.3324033,0,288.7,39598.6170717593,2008-05-30,14:48:35
39.9714066,116.3324483,0,288.7,39598.6171064815,2008-05-30,14:48:38
39.9710549,116.3324649,0,288.7,39598.6171412037,2008-05-30,14:48:41
39.9707733,116.332475,0,285.4,39598.6171759259,2008-05-30,14:48:44
39.9704483,116.3325466,0,285.4,39598.6172106481,2008-05-30,14:48:47
39.9701216,116.3326333,0,288.7,39598.6172453704,2008-05-30,14:48:50
39.9697899,116.3327283,0,288.7,39598.6172800926,2008-05-30,14:48:53
39.9694983,116.3327816,0,288.7,39598.6173148148,2008-05-30,14:48:56
39.9692833,116.3328149,0,285.4,39598.617337963,2008-05-30,14:48:58
39.9689333,116.3328883,0,282.2,39598.6173726852,2008-05-30,14:49:01
39.9685716,116.3329583,0,278.9,39598.6174074074,2008-05-30,14:49:04
39.9681966,116.3330116,0,272.3,39598.6174421296,2008-05-30,14:49:07
39.9678333,116.3330516,0,262.5,39598.6174768518,2008-05-30,14:49:10
39.9675049,116.333085,0,255.9,39598.6175115741,2008-05-30,14:49:13
39.9672549,116.3331099,0,249.3,39598.6175462963,2008-05-30,14:49:16
39.9671266,116.3331316,0,246.1,39598.6175694444,2008-05-30,14:49:18
39.9670466,116.333155,0,242.8,39598.6175925926,2008-05-30,14:49:20
39.9670149,116.3331616,0,242.8,39598.6176157407,2008-05-30,14:49:22
39.9670149,116.3331483,0,239.5,39598.6176388889,2008-05-30,14:49:24
39.9670149,116.3331483,0,239.5,39598.6176967593,2008-05-30,14:49:29
39.9670166,116.3331416,0,236.2,39598.6177199074,2008-05-30,14:49:31
39.9669883,116.33314,0,236.2,39598.6177430556,2008-05-30,14:49:33
39.9669616,116.3331283,0,236.2,39598.6177662037,2008-05-30,14:49:35
39.9669016,116.3331249,0,236.2,39598.6177893518,2008-05-30,14:49:37
39.9668216,116.3331266,0,236.2,39598.6178125,2008-05-30,14:49:39
39.9667233,116.3331433,0,236.2,39598.6178356481,2008-05-30,14:49:41
39.9666183,116.333155,0,236.2,39598.6178587963,2008-05-30,14:49:43
39.9664983,116.333175,0,236.2,39598.6178819444,2008-05-30,14:49:45
39.9663733,116.3332016,0,236.2,39598.6179050926,2008-05-30,14:49:47
39.9662599,116.3332566,0,236.2,39598.6179282407,2008-05-30,14:49:49
39.966165,116.3334083,0,236.2,39598.6179513889,2008-05-30,14:49:51
39.9661216,116.3335716,0,236.2,39598.617974537,2008-05-30,14:49:53
39.9660899,116.3337599,0,236.2,39598.6179976852,2008-05-30,14:49:55
39.9661166,116.3339499,0,236.2,39598.6180208333,2008-05-30,14:49:57
39.9661383,116.3341933,0,236.2,39598.6180439815,2008-05-30,14:49:59
39.9661666,116.3345799,0,236.2,39598.6180787037,2008-05-30,14:50:02
39.96617,116.3350766,0,232.9,39598.6181134259,2008-05-30,14:50:05
39.9661383,116.335615,0,236.2,39598.6181481481,2008-05-30,14:50:08
39.9661333,116.3361516,0,236.2,39598.6181828704,2008-05-30,14:50:11
39.9661283,116.3366516,0,239.5,39598.6182175926,2008-05-30,14:50:14
39.9661233,116.3371249,0,242.8,39598.6182523148,2008-05-30,14:50:17
39.9661283,116.3376016,0,239.5,39598.618287037,2008-05-30,14:50:20
39.9661366,116.3380199,0,239.5,39598.6183217593,2008-05-30,14:50:23
39.9661366,116.3384416,0,239.5,39598.6183564815,2008-05-30,14:50:26
39.966125,116.3389099,0,239.5,39598.6183912037,2008-05-30,14:50:29
39.9661266,116.3394083,0,236.2,39598.6184259259,2008-05-30,14:50:32
39.9661233,116.3398866,0,236.2,39598.6184606481,2008-05-30,14:50:35
39.9661333,116.3403983,0,236.2,39598.6184953704,2008-05-30,14:50:38
39.9661299,116.3408949,0,239.5,39598.6185300926,2008-05-30,14:50:41
39.966155,116.3413816,0,246.1,39598.6185648148,2008-05-30,14:50:44
39.96621,116.341865,0,246.1,39598.618599537,2008-05-30,14:50:47
39.9662516,116.3423216,0,242.8,39598.6186342593,2008-05-30,14:50:50
39.9663133,116.3428116,0,242.8,39598.6186689815,2008-05-30,14:50:53
39.9663166,116.3433533,0,242.8,39598.6187037037,2008-05-30,14:50:56
39.966325,116.343965,0,242.8,39598.6187384259,2008-05-30,14:50:59
39.9663183,116.345095,0,242.8,39598.6187962963,2008-05-30,14:51:04
39.9663183,116.346285,0,252.6,39598.6188541667,2008-05-30,14:51:09
39.966325,116.3474833,0,269,39598.618912037,2008-05-30,14:51:14
39.9662999,116.3486499,0,232.9,39598.6189699074,2008-05-30,14:51:19
39.96632,116.3498183,0,239.5,39598.6190277778,2008-05-30,14:51:24
39.9663366,116.3509816,0,229.7,39598.6190856481,2008-05-30,14:51:29
39.9663299,116.3520749,0,206.7,39598.6191435185,2008-05-30,14:51:34
39.9663583,116.3532433,0,196.9,39598.6192013889,2008-05-30,14:51:39
39.9663699,116.3544449,0,200.1,39598.6192592593,2008-05-30,14:51:44
39.9663616,116.3555949,0,210,39598.6193171296,2008-05-30,14:51:49
39.96635,116.3567266,0,223.1,39598.619375,2008-05-30,14:51:54
39.9663383,116.3578299,0,232.9,39598.6194328704,2008-05-30,14:51:59
39.966365,116.35894,0,242.8,39598.6194907407,2008-05-30,14:52:04
39.9663833,116.3599983,0,239.5,39598.6195486111,2008-05-30,14:52:09
39.9664116,116.3610299,0,229.7,39598.6196064815,2008-05-30,14:52:14
39.9664533,116.3620716,0,229.7,39598.6196643518,2008-05-30,14:52:19
39.9664833,116.3630683,0,239.5,39598.6197222222,2008-05-30,14:52:24
39.9665383,116.3640499,0,246.1,39598.6197800926,2008-05-30,14:52:29
39.96659,116.3651116,0,242.8,39598.619837963,2008-05-30,14:52:34
39.9666483,116.3662649,0,239.5,39598.6198958333,2008-05-30,14:52:39
39.9666799,116.3674699,0,236.2,39598.6199537037,2008-05-30,14:52:44
39.9666966,116.3686033,0,226.4,39598.6200115741,2008-05-30,14:52:49
39.9667216,116.3697949,0,223.1,39598.6200694444,2008-05-30,14:52:54
39.9667783,116.3709799,0,236.2,39598.6201273148,2008-05-30,14:52:59
39.9668133,116.3721416,0,246.1,39598.6201851852,2008-05-30,14:53:04
39.9668416,116.3732933,0,232.9,39598.6202430556,2008-05-30,14:53:09
39.9668116,116.3746883,0,226.4,39598.6203125,2008-05-30,14:53:15
39.96691,116.3757316,0,249.3,39598.6203703704,2008-05-30,14:53:20
39.9669316,116.3767516,0,242.8,39598.6204282407,2008-05-30,14:53:25
39.9669633,116.3778433,0,229.7,39598.6204861111,2008-05-30,14:53:30
39.9669849,116.3789249,0,223.1,39598.6205439815,2008-05-30,14:53:35
39.96701,116.3800216,0,216.5,39598.6206018519,2008-05-30,14:53:40
39.9670599,116.3811283,0,223.1,39598.6206597222,2008-05-30,14:53:45
39.9670983,116.3822333,0,219.8,39598.6207175926,2008-05-30,14:53:50
39.9670999,116.3833033,0,226.4,39598.620775463,2008-05-30,14:53:55
39.9671366,116.3844166,0,229.7,39598.6208333333,2008-05-30,14:54:00
39.9671616,116.3855699,0,223.1,39598.6208912037,2008-05-30,14:54:05
39.9671683,116.386665,0,210,39598.6209490741,2008-05-30,14:54:10
39.9671633,116.387835,0,187,39598.6210069444,2008-05-30,14:54:15
39.967205,116.3890099,0,183.7,39598.6210648148,2008-05-30,14:54:20
39.96718,116.3901299,0,173.9,39598.6211226852,2008-05-30,14:54:25
39.9672149,116.3911916,0,183.7,39598.6211805556,2008-05-30,14:54:30
39.9672616,116.3922233,0,190.3,39598.6212384259,2008-05-30,14:54:35
39.9672983,116.3932549,0,183.7,39598.6212962963,2008-05-30,14:54:40
39.9673533,116.3943216,0,173.9,39598.6213541667,2008-05-30,14:54:45
39.9674099,116.3953966,0,160.8,39598.621412037,2008-05-30,14:54:50
39.9674566,116.3964516,0,154.2,39598.6214699074,2008-05-30,14:54:55
39.9674966,116.3975899,0,170.6,39598.6215277778,2008-05-30,14:55:00
39.9675233,116.3987199,0,177.2,39598.6215856481,2008-05-30,14:55:05
39.9675266,116.3998549,0,196.9,39598.6216435185,2008-05-30,14:55:10
39.9675499,116.4009766,0,213.3,39598.6217013889,2008-05-30,14:55:15
39.9675783,116.4021016,0,216.5,39598.6217592593,2008-05-30,14:55:20
39.9676383,116.4031533,0,200.1,39598.6218171296,2008-05-30,14:55:25
39.9676833,116.4042549,0,187,39598.621875,2008-05-30,14:55:30
39.9677116,116.4053549,0,180.4,39598.6219328704,2008-05-30,14:55:35
39.9677149,116.4065066,0,170.6,39598.6219907407,2008-05-30,14:55:40
39.9677383,116.4076733,0,170.6,39598.6220486111,2008-05-30,14:55:45
39.9677366,116.4088466,0,173.9,39598.6221064815,2008-05-30,14:55:50
39.9677466,116.4100016,0,167.3,39598.6221643519,2008-05-30,14:55:55
39.9677716,116.4111166,0,160.8,39598.6222222222,2008-05-30,14:56:00
39.9678133,116.4122199,0,160.8,39598.6222800926,2008-05-30,14:56:05
39.9678566,116.4133316,0,164,39598.622337963,2008-05-30,14:56:10
39.9678833,116.414495,0,160.8,39598.6223958333,2008-05-30,14:56:15
39.967895,116.4157016,0,164,39598.6224537037,2008-05-30,14:56:20
39.9679133,116.4169449,0,164,39598.6225115741,2008-05-30,14:56:25
39.9679483,116.4181649,0,167.3,39598.6225694444,2008-05-30,14:56:30
39.9679849,116.4194049,0,173.9,39598.6226273148,2008-05-30,14:56:35
39.9680416,116.4206466,0,167.3,39598.6226851852,2008-05-30,14:56:40
39.9680549,116.4218916,0,160.8,39598.6227430556,2008-05-30,14:56:45
39.9680883,116.4230549,0,157.5,39598.6228009259,2008-05-30,14:56:50
39.9681266,116.4241933,0,150.9,39598.6228587963,2008-05-30,14:56:55
39.96817,116.4255633,0,157.5,39598.6229282407,2008-05-30,14:57:01
39.9682,116.4266399,0,154.2,39598.6229861111,2008-05-30,14:57:06
39.968255,116.42776,0,154.2,39598.6230439815,2008-05-30,14:57:11
39.968245,116.4288616,0,147.6,39598.6231018519,2008-05-30,14:57:16
39.9680233,116.4299566,0,144.4,39598.6231597222,2008-05-30,14:57:21
39.9676449,116.4310333,0,141.1,39598.6232175926,2008-05-30,14:57:26
39.9671216,116.4320016,0,131.2,39598.623275463,2008-05-30,14:57:31
39.966535,116.4328733,0,141.1,39598.6233333333,2008-05-30,14:57:36
39.9659399,116.4337599,0,147.6,39598.6233912037,2008-05-30,14:57:41
39.9653533,116.4346633,0,154.2,39598.6234490741,2008-05-30,14:57:46
39.9647566,116.43558,0,154.2,39598.6235069444,2008-05-30,14:57:51
39.9641616,116.43651,0,157.5,39598.6235648148,2008-05-30,14:57:56
39.9636116,116.437385,0,164,39598.6236226852,2008-05-30,14:58:01
39.9630616,116.4382499,0,170.6,39598.6236805556,2008-05-30,14:58:06
39.9625,116.4391066,0,183.7,39598.6237384259,2008-05-30,14:58:11
39.96195,116.4399349,0,203.4,39598.6237962963,2008-05-30,14:58:16
39.9613816,116.4407533,0,203.4,39598.6238541667,2008-05-30,14:58:21
39.9608333,116.441605,0,210,39598.623912037,2008-05-30,14:58:26
39.9603183,116.4424166,0,213.3,39598.6239699074,2008-05-30,14:58:31
39.9598116,116.4431933,0,203.4,39598.6240277778,2008-05-30,14:58:36
39.9595599,116.4435816,0,203.4,39598.6240625,2008-05-30,14:58:39
39.9593183,116.4439699,0,200.1,39598.6240972222,2008-05-30,14:58:42
39.9590666,116.4443566,0,200.1,39598.6241319444,2008-05-30,14:58:45
39.9588066,116.4447533,0,200.1,39598.6241666667,2008-05-30,14:58:48
39.9585233,116.4451766,0,203.4,39598.6242013889,2008-05-30,14:58:51
39.9582266,116.4456133,0,206.7,39598.6242361111,2008-05-30,14:58:54
39.95793,116.4460316,0,216.5,39598.6242708333,2008-05-30,14:58:57
39.9574033,116.446755,0,219.8,39598.6243287037,2008-05-30,14:59:02
39.9571266,116.4471683,0,206.7,39598.6243634259,2008-05-30,14:59:05
39.9568616,116.4475699,0,196.9,39598.6243981481,2008-05-30,14:59:08
39.9566049,116.4479483,0,193.6,39598.6244328704,2008-05-30,14:59:11
39.9563533,116.4483233,0,190.3,39598.6244675926,2008-05-30,14:59:14
39.9561016,116.4487116,0,187,39598.6245023148,2008-05-30,14:59:17
39.9558416,116.44911,0,183.7,39598.624537037,2008-05-30,14:59:20
39.955575,116.44953,0,173.9,39598.6245717593,2008-05-30,14:59:23
39.9553216,116.44992,0,167.3,39598.6246064815,2008-05-30,14:59:26
39.9550933,116.4502566,0,164,39598.6246412037,2008-05-30,14:59:29
39.9548766,116.4505833,0,164,39598.6246759259,2008-05-30,14:59:32
39.9546466,116.4508849,0,160.8,39598.6247106481,2008-05-30,14:59:35
39.9544266,116.45121,0,160.8,39598.6247453704,2008-05-30,14:59:38
39.9541816,116.4515133,0,160.8,39598.6247800926,2008-05-30,14:59:41
39.9539416,116.4518299,0,160.8,39598.6248148148,2008-05-30,14:59:44
39.9536966,116.4521433,0,164,39598.624849537,2008-05-30,14:59:47
39.9534349,116.4524233,0,170.6,39598.6248842593,2008-05-30,14:59:50
39.9532099,116.4528466,0,187,39598.6249189815,2008-05-30,14:59:53
39.95298,116.4533633,0,210,39598.6249537037,2008-05-30,14:59:56
39.9526933,116.4538533,0,219.8,39598.6249884259,2008-05-30,14:59:59
39.9523683,116.4542933,0,229.7,39598.6250231481,2008-05-30,15:00:02
39.9520183,116.4546516,0,242.8,39598.6250578704,2008-05-30,15:00:05
39.95162,116.4549566,0,252.6,39598.6250925926,2008-05-30,15:00:08
39.9508616,116.4553683,0,255.9,39598.625150463,2008-05-30,15:00:13
39.9500816,116.4555816,0,265.7,39598.6252083333,2008-05-30,15:00:18
39.9493233,116.4556666,0,252.6,39598.6252662037,2008-05-30,15:00:23
39.948915,116.4556883,0,239.5,39598.6253009259,2008-05-30,15:00:26
39.9484983,116.4557116,0,232.9,39598.6253356481,2008-05-30,15:00:29
39.9480633,116.4557283,0,236.2,39598.6253703704,2008-05-30,15:00:32
39.9476183,116.4557183,0,229.7,39598.6254050926,2008-05-30,15:00:35
39.9471466,116.4557249,0,226.4,39598.6254398148,2008-05-30,15:00:38
39.9463749,116.4556649,0,206.7,39598.6254976852,2008-05-30,15:00:43
39.9455933,116.4556183,0,190.3,39598.6255555556,2008-05-30,15:00:48
39.9448183,116.4556016,0,177.2,39598.6256134259,2008-05-30,15:00:53
39.9440033,116.4556016,0,164,39598.6256712963,2008-05-30,15:00:58
39.9431316,116.4556066,0,167.3,39598.6257291667,2008-05-30,15:01:03
39.9422183,116.4556133,0,164,39598.625787037,2008-05-30,15:01:08
39.941325,116.4555916,0,157.5,39598.6258449074,2008-05-30,15:01:13
39.9404566,116.45557,0,147.6,39598.6259027778,2008-05-30,15:01:18
39.9392333,116.4555333,0,141.1,39598.6259837963,2008-05-30,15:01:25
39.9384083,116.4555416,0,150.9,39598.6260416667,2008-05-30,15:01:30
39.9380516,116.4555783,0,154.2,39598.6260763889,2008-05-30,15:01:33
39.9378983,116.4555916,0,157.5,39598.626099537,2008-05-30,15:01:35
39.9377666,116.4555799,0,154.2,39598.6261226852,2008-05-30,15:01:37
39.9376033,116.4555866,0,157.5,39598.6261458333,2008-05-30,15:01:39
39.9374033,116.4555916,0,157.5,39598.6261689815,2008-05-30,15:01:41
39.9370766,116.4555716,0,160.8,39598.6262037037,2008-05-30,15:01:44
39.9367449,116.455555,0,157.5,39598.6262384259,2008-05-30,15:01:47
39.9363933,116.4555283,0,157.5,39598.6262731481,2008-05-30,15:01:50
39.9360416,116.4555249,0,157.5,39598.6263078704,2008-05-30,15:01:53
39.9356866,116.455505,0,157.5,39598.6263425926,2008-05-30,15:01:56
39.9353116,116.4554866,0,160.8,39598.6263773148,2008-05-30,15:01:59
39.9349549,116.4554816,0,164,39598.626412037,2008-05-30,15:02:02
39.9346033,116.4554716,0,164,39598.6264467593,2008-05-30,15:02:05
39.93426,116.4554533,0,164,39598.6264814815,2008-05-30,15:02:08
39.9339233,116.4554366,0,157.5,39598.6265162037,2008-05-30,15:02:11
39.9336066,116.4554199,0,150.9,39598.6265509259,2008-05-30,15:02:14
39.9333433,116.4554116,0,147.6,39598.6265856481,2008-05-30,15:02:17
39.9331966,116.4554116,0,144.4,39598.6266087963,2008-05-30,15:02:19
39.9330599,116.4554099,0,141.1,39598.6266319444,2008-05-30,15:02:21
39.9329466,116.4554083,0,141.1,39598.6266550926,2008-05-30,15:02:23
39.932875,116.4554016,0,141.1,39598.6266782407,2008-05-30,15:02:25
39.9328349,116.4553899,0,137.8,39598.6267013889,2008-05-30,15:02:27
39.932815,116.4553816,0,137.8,39598.626724537,2008-05-30,15:02:29
39.9328099,116.4553683,0,134.5,39598.6269444444,2008-05-30,15:02:48
39.9327983,116.4553633,0,134.5,39598.6269675926,2008-05-30,15:02:50
39.932815,116.4553616,0,134.5,39598.6270023148,2008-05-30,15:02:53
39.9328399,116.4553383,0,134.5,39598.627037037,2008-05-30,15:02:56
39.9328566,116.4553116,0,134.5,39598.6270601852,2008-05-30,15:02:58
39.9328666,116.4552883,0,134.5,39598.6271296296,2008-05-30,15:03:04
39.9328616,116.4552783,0,134.5,39598.6271527778,2008-05-30,15:03:06
39.9328516,116.45528,0,134.5,39598.6271875,2008-05-30,15:03:09
39.9328433,116.4552966,0,134.5,39598.6272106481,2008-05-30,15:03:11
39.9328249,116.4552916,0,134.5,39598.6272453704,2008-05-30,15:03:14
39.9328083,116.455275,0,134.5,39598.6272685185,2008-05-30,15:03:16
39.9327933,116.4552833,0,134.5,39598.6272916667,2008-05-30,15:03:18
39.9327983,116.4552999,0,134.5,39598.6273726852,2008-05-30,15:03:25
39.9327966,116.45529,0,134.5,39598.6273958333,2008-05-30,15:03:27
39.9327916,116.4552966,0,134.5,39598.6274189815,2008-05-30,15:03:29
39.9327883,116.4553016,0,134.5,39598.6274884259,2008-05-30,15:03:35
39.9327883,116.4553016,0,134.5,39598.6275,2008-05-30,15:03:36
39.9327849,116.4553016,0,134.5,39598.6275231481,2008-05-30,15:03:38
39.9327766,116.4553133,0,134.5,39598.6275810185,2008-05-30,15:03:43
39.932775,116.4553183,0,134.5,39598.6276041667,2008-05-30,15:03:45
39.9327799,116.4553333,0,134.5,39598.627650463,2008-05-30,15:03:49
39.9327549,116.4553266,0,134.5,39598.6276736111,2008-05-30,15:03:51
39.9327033,116.4553399,0,134.5,39598.6276967593,2008-05-30,15:03:53
39.9326549,116.4553466,0,134.5,39598.6277199074,2008-05-30,15:03:55
39.9326099,116.4553616,0,134.5,39598.6277430556,2008-05-30,15:03:57
39.9325666,116.4553766,0,134.5,39598.6277662037,2008-05-30,15:03:59
39.9325416,116.4554166,0,134.5,39598.6277893518,2008-05-30,15:04:01
39.9325116,116.4554533,0,134.5,39598.6278125,2008-05-30,15:04:03
39.9322183,116.4566499,0,134.5,39598.6281481481,2008-05-30,15:04:32
39.9321116,116.4563516,0,137.8,39598.6281712963,2008-05-30,15:04:34
39.93217,116.4565183,0,137.8,39598.6281944444,2008-05-30,15:04:36
39.9322916,116.4564583,0,141.1,39598.6282175926,2008-05-30,15:04:38
39.9323216,116.4566333,0,144.4,39598.6282407407,2008-05-30,15:04:40
39.932315,116.4568483,0,144.4,39598.6282638889,2008-05-30,15:04:42
39.9323516,116.4570866,0,147.6,39598.628287037,2008-05-30,15:04:44
39.9323633,116.4573366,0,147.6,39598.6283101852,2008-05-30,15:04:46
39.9323833,116.4577299,0,150.9,39598.6283449074,2008-05-30,15:04:49
39.9323816,116.4581699,0,154.2,39598.6283796296,2008-05-30,15:04:52
39.932395,116.45859,0,154.2,39598.6284143519,2008-05-30,15:04:55
39.9323966,116.459015,0,157.5,39598.6284490741,2008-05-30,15:04:58
39.9323916,116.4594383,0,160.8,39598.6284837963,2008-05-30,15:05:01
39.93238,116.4598366,0,164,39598.6285185185,2008-05-30,15:05:04
39.9323666,116.4600066,0,164,39598.6285416667,2008-05-30,15:05:06
39.9323733,116.4601199,0,167.3,39598.6285648148,2008-05-30,15:05:08
39.9323933,116.4602,0,170.6,39598.628587963,2008-05-30,15:05:10
39.9325016,116.4602183,0,177.2,39598.6286111111,2008-05-30,15:05:12
39.932525,116.4602316,0,180.4,39598.6286342593,2008-05-30,15:05:14
39.9325433,116.4602283,0,183.7,39598.6286574074,2008-05-30,15:05:16
39.9325716,116.4602316,0,190.3,39598.6286805556,2008-05-30,15:05:18
39.9325816,116.4602366,0,196.9,39598.6287037037,2008-05-30,15:05:20
39.9325583,116.4602649,0,200.1,39598.6287384259,2008-05-30,15:05:23
39.9326066,116.4602933,0,206.7,39598.6287615741,2008-05-30,15:05:25
39.9326949,116.460355,0,210,39598.6287847222,2008-05-30,15:05:27
39.9327333,116.4604633,0,216.5,39598.6288078704,2008-05-30,15:05:29
39.93273,116.4606016,0,216.5,39598.6288310185,2008-05-30,15:05:31
39.93272,116.4607816,0,219.8,39598.6288541667,2008-05-30,15:05:33
39.9326883,116.4609883,0,219.8,39598.6288773148,2008-05-30,15:05:35
39.9326683,116.4612266,0,219.8,39598.628900463,2008-05-30,15:05:37
39.9326583,116.4614799,0,219.8,39598.6289236111,2008-05-30,15:05:39
39.9326399,116.4617533,0,219.8,39598.6289467593,2008-05-30,15:05:41
39.9326033,116.4621866,0,219.8,39598.6289814815,2008-05-30,15:05:44
39.9325699,116.4626499,0,219.8,39598.6290162037,2008-05-30,15:05:47
39.9325449,116.463135,0,219.8,39598.6290509259,2008-05-30,15:05:50
39.9325216,116.4636066,0,219.8,39598.6290856482,2008-05-30,15:05:53
39.9324883,116.4641116,0,219.8,39598.6291203704,2008-05-30,15:05:56
39.9324483,116.464585,0,219.8,39598.6291550926,2008-05-30,15:05:59
39.9324116,116.4651099,0,219.8,39598.6291898148,2008-05-30,15:06:02
39.9324066,116.465645,0,216.5,39598.629224537,2008-05-30,15:06:05
39.9323866,116.4661599,0,216.5,39598.6292592593,2008-05-30,15:06:08
39.9323866,116.4666816,0,213.3,39598.6292939815,2008-05-30,15:06:11
39.9323983,116.4672049,0,213.3,39598.6293287037,2008-05-30,15:06:14
39.9324033,116.4676949,0,213.3,39598.6293634259,2008-05-30,15:06:17
39.9324166,116.468145,0,213.3,39598.6293981481,2008-05-30,15:06:20
39.9324216,116.4685849,0,216.5,39598.6294328704,2008-05-30,15:06:23
39.932435,116.4690466,0,216.5,39598.6294675926,2008-05-30,15:06:26
39.9324316,116.4695149,0,223.1,39598.6295023148,2008-05-30,15:06:29
39.932435,116.4699766,0,226.4,39598.629537037,2008-05-30,15:06:32
39.9324183,116.4704166,0,219.8,39598.6295717593,2008-05-30,15:06:35
39.9323933,116.4708083,0,213.3,39598.6296064815,2008-05-30,15:06:38
39.932385,116.4710483,0,213.3,39598.6296296296,2008-05-30,15:06:40
39.932385,116.4712433,0,213.3,39598.6296527778,2008-05-30,15:06:42
39.9323883,116.4713933,0,213.3,39598.6296759259,2008-05-30,15:06:44
39.9323933,116.4715249,0,213.3,39598.6296990741,2008-05-30,15:06:46
39.9323916,116.4716583,0,210,39598.6297222222,2008-05-30,15:06:48
39.93238,116.4718083,0,210,39598.6297453704,2008-05-30,15:06:50
39.932355,116.4719283,0,206.7,39598.6297685185,2008-05-30,15:06:52
39.9323083,116.4720249,0,206.7,39598.6297916667,2008-05-30,15:06:54
39.9322233,116.4720533,0,206.7,39598.6298148148,2008-05-30,15:06:56
39.9321,116.4720633,0,210,39598.629837963,2008-05-30,15:06:58
39.9319299,116.4720666,0,210,39598.6298611111,2008-05-30,15:07:00
39.9317416,116.47207,0,210,39598.6298842593,2008-05-30,15:07:02
39.9315449,116.4720583,0,213.3,39598.6299074074,2008-05-30,15:07:04
39.9313266,116.4720649,0,213.3,39598.6299305556,2008-05-30,15:07:06
39.9310016,116.4720799,0,213.3,39598.6299652778,2008-05-30,15:07:09
39.9306983,116.4720766,0,213.3,39598.63,2008-05-30,15:07:12
39.9305433,116.4720733,0,213.3,39598.6300231481,2008-05-30,15:07:14
39.9304383,116.47207,0,213.3,39598.6300462963,2008-05-30,15:07:16
39.9303433,116.4720783,0,213.3,39598.6300694444,2008-05-30,15:07:18
39.9302433,116.4720866,0,213.3,39598.6300925926,2008-05-30,15:07:20
39.9301266,116.4720949,0,213.3,39598.6301157407,2008-05-30,15:07:22
39.9299916,116.4721016,0,213.3,39598.6301388889,2008-05-30,15:07:24
39.9298416,116.4721083,0,213.3,39598.630162037,2008-05-30,15:07:26
39.9296866,116.472105,0,213.3,39598.6301851852,2008-05-30,15:07:28
39.9295283,116.4720983,0,213.3,39598.6302083333,2008-05-30,15:07:30
39.9293716,116.4720916,0,213.3,39598.6302314815,2008-05-30,15:07:32
39.9292183,116.4720783,0,213.3,39598.6302546296,2008-05-30,15:07:34
39.9290516,116.472075,0,213.3,39598.6302777778,2008-05-30,15:07:36
39.9288866,116.4721066,0,213.3,39598.6303009259,2008-05-30,15:07:38
39.9286899,116.4721333,0,213.3,39598.6303240741,2008-05-30,15:07:40
39.928485,116.4721233,0,213.3,39598.6303472222,2008-05-30,15:07:42
39.9282716,116.4721366,0,213.3,39598.6303703704,2008-05-30,15:07:44
39.9280533,116.4721533,0,213.3,39598.6303935185,2008-05-30,15:07:46
39.9278633,116.472125,0,213.3,39598.6304166667,2008-05-30,15:07:48
39.927675,116.47214,0,213.3,39598.6304398148,2008-05-30,15:07:50
39.9275433,116.4721466,0,213.3,39598.630462963,2008-05-30,15:07:52
39.9274249,116.4721583,0,213.3,39598.6304861111,2008-05-30,15:07:54
39.9273083,116.4721683,0,213.3,39598.6305092593,2008-05-30,15:07:56
39.9272066,116.4721366,0,213.3,39598.6305324074,2008-05-30,15:07:58
39.9271016,116.4721366,0,213.3,39598.6305555556,2008-05-30,15:08:00
39.9270132,116.4721449,0,213.3,39598.6305787037,2008-05-30,15:08:02
39.9269916,116.47212,0,213.3,39598.6306018519,2008-05-30,15:08:04
39.92697,116.4721333,0,213.3,39598.630625,2008-05-30,15:08:06
39.92697,116.4721266,0,213.3,39598.6306481481,2008-05-30,15:08:08
39.9269583,116.4721216,0,213.3,39598.6306712963,2008-05-30,15:08:10
39.9269783,116.4720666,0,213.3,39598.6306944444,2008-05-30,15:08:12
39.926985,116.4720333,0,213.3,39598.6307175926,2008-05-30,15:08:14
39.9269916,116.4719983,0,213.3,39598.6307523148,2008-05-30,15:08:17
39.9269916,116.4719983,0,213.3,39598.6315740741,2008-05-30,15:09:28
39.9269916,116.4719966,0,213.3,39598.6315972222,2008-05-30,15:09:30
39.9270016,116.4719816,0,213.3,39598.6316203704,2008-05-30,15:09:32
39.9270099,116.4719583,0,213.3,39598.6316435185,2008-05-30,15:09:34
39.9270116,116.4719266,0,213.3,39598.6316666667,2008-05-30,15:09:36
39.9270199,116.4719033,0,213.3,39598.6316898148,2008-05-30,15:09:38
39.9270383,116.4718866,0,213.3,39598.631712963,2008-05-30,15:09:40
39.9270516,116.4718633,0,213.3,39598.6317361111,2008-05-30,15:09:42
39.9270233,116.4719016,0,213.3,39598.6317708333,2008-05-30,15:09:45
39.9270132,116.4719366,0,213.3,39598.6318518519,2008-05-30,15:09:52
39.9270233,116.4719366,0,213.3,39598.631875,2008-05-30,15:09:54
39.9270433,116.471915,0,213.3,39598.6318981481,2008-05-30,15:09:56
39.9270716,116.4718666,0,213.3,39598.6319212963,2008-05-30,15:09:58
39.9270966,116.4718016,0,213.3,39598.6319444444,2008-05-30,15:10:00
39.9271183,116.471725,0,213.3,39598.6319675926,2008-05-30,15:10:02
39.92714,116.4716599,0,213.3,39598.6319907407,2008-05-30,15:10:04
39.9271616,116.4715699,0,213.3,39598.6320138889,2008-05-30,15:10:06
39.9271649,116.4715083,0,213.3,39598.632037037,2008-05-30,15:10:08
39.9271916,116.4714383,0,213.3,39598.6320601852,2008-05-30,15:10:10
39.927195,116.4713833,0,213.3,39598.6320833333,2008-05-30,15:10:12
39.927195,116.4713449,0,213.3,39598.6321064815,2008-05-30,15:10:14
39.9271666,116.4712966,0,213.3,39598.6321296296,2008-05-30,15:10:16
39.9271416,116.4712599,0,213.3,39598.6321527778,2008-05-30,15:10:18
39.92713,116.4712033,0,213.3,39598.6321759259,2008-05-30,15:10:20
39.9270483,116.47118,0,213.3,39598.6321990741,2008-05-30,15:10:22
39.9270216,116.471165,0,213.3,39598.6322222222,2008-05-30,15:10:24
39.9269966,116.47113,0,213.3,39598.6322453704,2008-05-30,15:10:26
39.926975,116.471125,0,213.3,39598.6322685185,2008-05-30,15:10:28
39.9269683,116.4711033,0,213.3,39598.6322916667,2008-05-30,15:10:30
39.926985,116.4710766,0,213.3,39598.6323148148,2008-05-30,15:10:32
39.9269966,116.47106,0,213.3,39598.632337963,2008-05-30,15:10:34
39.9270049,116.4710616,0,213.3,39598.6323611111,2008-05-30,15:10:36
39.9270233,116.4710633,0,213.3,39598.6323842593,2008-05-30,15:10:38
39.92704,116.4710633,0,213.3,39598.6324074074,2008-05-30,15:10:40
39.9270499,116.4710649,0,213.3,39598.6324305556,2008-05-30,15:10:42
39.9270566,116.4710583,0,213.3,39598.6324537037,2008-05-30,15:10:44
39.9270666,116.4710533,0,213.3,39598.6324768519,2008-05-30,15:10:46
39.9271049,116.4710183,0,213.3,39598.6325,2008-05-30,15:10:48
39.9271416,116.470985,0,213.3,39598.6325231481,2008-05-30,15:10:50
39.9271716,116.4709783,0,213.3,39598.6325462963,2008-05-30,15:10:52
39.9272116,116.4709599,0,213.3,39598.6325694444,2008-05-30,15:10:54
39.9272366,116.47094,0,213.3,39598.6325925926,2008-05-30,15:10:56
39.9272449,116.4709433,0,213.3,39598.6326157407,2008-05-30,15:10:58
39.9272783,116.4709249,0,213.3,39598.6326388889,2008-05-30,15:11:00
39.92731,116.4709116,0,213.3,39598.632662037,2008-05-30,15:11:02
39.927405,116.4708883,0,213.3,39598.6327777778,2008-05-30,15:11:12
39.9276249,116.4708033,0,213.3,39598.6329050926,2008-05-30,15:11:23
39.9276583,116.4708083,0,213.3,39598.6329282407,2008-05-30,15:11:25
39.9276966,116.4708283,0,213.3,39598.6329513889,2008-05-30,15:11:27
39.9277566,116.4708166,0,213.3,39598.632974537,2008-05-30,15:11:29
39.9278266,116.4708133,0,213.3,39598.6330324074,2008-05-30,15:11:34
39.9278483,116.4708116,0,213.3,39598.6330555556,2008-05-30,15:11:36
39.927855,116.4708166,0,213.3,39598.6330787037,2008-05-30,15:11:38
39.9278416,116.47083,0,213.3,39598.6331018518,2008-05-30,15:11:40
39.9278083,116.4708333,0,213.3,39598.633125,2008-05-30,15:11:42
39.9278416,116.4708916,0,213.3,39598.6332175926,2008-05-30,15:11:50
39.9278433,116.4708766,0,213.3,39598.633287037,2008-05-30,15:11:56
39.9277483,116.4708916,0,213.3,39598.6333101852,2008-05-30,15:11:58
39.9277266,116.4708916,0,213.3,39598.6333333333,2008-05-30,15:12:00
39.9276983,116.4708683,0,213.3,39598.6333680556,2008-05-30,15:12:03
39.9276916,116.4708816,0,213.3,39598.6333912037,2008-05-30,15:12:05
39.9276483,116.4708666,0,213.3,39598.6334375,2008-05-30,15:12:09
39.9276566,116.4708816,0,213.3,39598.6334606481,2008-05-30,15:12:11
39.9276533,116.4708866,0,213.3,39598.6334837963,2008-05-30,15:12:13
39.927645,116.4708883,0,213.3,39598.6335069444,2008-05-30,15:12:15
39.9276666,116.4708883,0,213.3,39598.6335300926,2008-05-30,15:12:17
39.9276733,116.4708583,0,213.3,39598.6335532407,2008-05-30,15:12:19
39.9276533,116.4707916,0,213.3,39598.633587963,2008-05-30,15:12:22
