# Supplementary material for: Research on differential privacy protection method based on user tendency
Source: PLoS One. 2023 Oct 26;18(10):e0288823. doi: 10.1371/journal.pone.0288823 (PMC10602288; doi:10.1371/journal.pone.0288823)
Supplement: S5 Data — (ZIP) [file pone.0288823.s005.zip › Data 5-5/153/Trajectory/20080601043315.plt]

Geolife trajectory
WGS 84
Altitude is in Feet
Reserved 3
0,2,255,My Track,0,0,2,8421376
0
39.9278766,116.4715566,0,210,39600.1897569444,2008-06-01,04:33:15
39.9282299,116.4717366,0,210,39600.1899652778,2008-06-01,04:33:33
39.9282466,116.4717699,0,210,39600.1899884259,2008-06-01,04:33:35
39.9280983,116.4718716,0,210,39600.1902314815,2008-06-01,04:33:56
39.9280266,116.4719616,0,210,39600.1902546296,2008-06-01,04:33:58
39.9279599,116.4720449,0,210,39600.1902777778,2008-06-01,04:34:00
39.9277633,116.4722316,0,210,39600.1903125,2008-06-01,04:34:03
39.9280166,116.47197,0,210,39600.1903356481,2008-06-01,04:34:05
39.9280516,116.4719166,0,210,39600.190474537,2008-06-01,04:34:17
39.9280566,116.47193,0,210,39600.1904976852,2008-06-01,04:34:19
39.9280599,116.4719466,0,210,39600.1905208333,2008-06-01,04:34:21
39.9280599,116.4719549,0,210,39600.1905439815,2008-06-01,04:34:23
39.9280566,116.4719716,0,210,39600.1905671296,2008-06-01,04:34:25
39.9280433,116.4719883,0,210,39600.1905902778,2008-06-01,04:34:27
39.9280183,116.472,0,210,39600.1906134259,2008-06-01,04:34:29
39.9279833,116.4720116,0,210,39600.1906365741,2008-06-01,04:34:31
39.9279333,116.4720633,0,210,39600.1906712963,2008-06-01,04:34:34
39.9278899,116.4721033,0,210,39600.1907060185,2008-06-01,04:34:37
39.92784,116.4721033,0,210,39600.1907291667,2008-06-01,04:34:39
39.9278083,116.4720999,0,210,39600.1907523148,2008-06-01,04:34:41
39.9277433,116.4721166,0,210,39600.190787037,2008-06-01,04:34:44
39.9277083,116.4721366,0,210,39600.1908101852,2008-06-01,04:34:46
39.92773,116.4722749,0,210,39600.1908564815,2008-06-01,04:34:50
39.9277516,116.4723316,0,210,39600.1908796296,2008-06-01,04:34:52
39.927785,116.4723899,0,210,39600.1909027778,2008-06-01,04:34:54
39.9278183,116.4724383,0,210,39600.1909259259,2008-06-01,04:34:56
39.9278266,116.4724999,0,210,39600.1909490741,2008-06-01,04:34:58
39.9278233,116.4725333,0,210,39600.1909722222,2008-06-01,04:35:00
39.9278366,116.4725699,0,210,39600.1909953704,2008-06-01,04:35:02
39.9278466,116.4726266,0,210,39600.1910185185,2008-06-01,04:35:04
39.9278416,116.4726583,0,210,39600.1910416667,2008-06-01,04:35:06
39.9278183,116.4726983,0,210,39600.1910648148,2008-06-01,04:35:08
39.9278216,116.4727166,0,210,39600.191087963,2008-06-01,04:35:10
39.927825,116.472755,0,210,39600.1911111111,2008-06-01,04:35:12
39.9277983,116.4727766,0,210,39600.1911342593,2008-06-01,04:35:14
39.9278,116.472805,0,210,39600.1911574074,2008-06-01,04:35:16
39.9278133,116.4728149,0,210,39600.1911805556,2008-06-01,04:35:18
39.9278366,116.4728299,0,210,39600.1912037037,2008-06-01,04:35:20
39.9278499,116.4728333,0,210,39600.1912268519,2008-06-01,04:35:22
39.9278499,116.4728299,0,210,39600.19125,2008-06-01,04:35:24
39.927855,116.4728216,0,210,39600.1912731482,2008-06-01,04:35:26
39.9278783,116.4728099,0,210,39600.1912962963,2008-06-01,04:35:28
39.9278983,116.4728083,0,210,39600.1913194444,2008-06-01,04:35:30
39.9279216,116.4727866,0,210,39600.1913425926,2008-06-01,04:35:32
39.9279716,116.4727816,0,210,39600.1913657407,2008-06-01,04:35:34
39.9279866,116.4727833,0,210,39600.1913888889,2008-06-01,04:35:36
39.9280199,116.472785,0,210,39600.191412037,2008-06-01,04:35:38
39.9280366,116.4727783,0,210,39600.1914351852,2008-06-01,04:35:40
39.9280666,116.4727783,0,210,39600.1914583333,2008-06-01,04:35:42
39.9281083,116.4727799,0,210,39600.1914814815,2008-06-01,04:35:44
39.928125,116.4727766,0,210,39600.1915046296,2008-06-01,04:35:46
39.9281849,116.4727399,0,210,39600.1915277778,2008-06-01,04:35:48
39.92839,116.4726599,0,210,39600.1915509259,2008-06-01,04:35:50
39.9284983,116.4725999,0,210,39600.1915740741,2008-06-01,04:35:52
39.9285866,116.4726049,0,210,39600.1915972222,2008-06-01,04:35:54
39.9290016,116.4724333,0,210,39600.1916550926,2008-06-01,04:35:59
39.9289616,116.4723099,0,210,39600.1916782407,2008-06-01,04:36:01
39.9289149,116.4721366,0,210,39600.1917013889,2008-06-01,04:36:03
39.9288733,116.472035,0,210,39600.191724537,2008-06-01,04:36:05
39.9288883,116.4720166,0,210,39600.1917476852,2008-06-01,04:36:07
39.9288883,116.4719816,0,210,39600.1917708333,2008-06-01,04:36:09
39.9288216,116.4719416,0,210,39600.1917939815,2008-06-01,04:36:11
39.9287833,116.4719,0,210,39600.1918171296,2008-06-01,04:36:13
39.9288083,116.47191,0,210,39600.1918402778,2008-06-01,04:36:15
39.9288666,116.4719766,0,210,39600.1918634259,2008-06-01,04:36:17
39.9288599,116.4720183,0,210,39600.1918865741,2008-06-01,04:36:19
39.9288299,116.4720216,0,210,39600.1919097222,2008-06-01,04:36:21
39.9288299,116.4720216,0,210,39600.1920023148,2008-06-01,04:36:29
39.9288299,116.472015,0,210,39600.192025463,2008-06-01,04:36:31
39.9288416,116.4720233,0,210,39600.1920486111,2008-06-01,04:36:33
39.9288449,116.4720483,0,210,39600.1920717593,2008-06-01,04:36:35
39.9288433,116.4720933,0,210,39600.1920949074,2008-06-01,04:36:37
39.9288299,116.4721649,0,210,39600.1921180556,2008-06-01,04:36:39
39.9288049,116.4722333,0,210,39600.1921412037,2008-06-01,04:36:41
39.9287849,116.4723883,0,210,39600.1921759259,2008-06-01,04:36:44
39.9287699,116.47247,0,210,39600.1921990741,2008-06-01,04:36:46
39.9287166,116.47258,0,210,39600.1922222222,2008-06-01,04:36:48
39.92867,116.4726733,0,210,39600.1922453704,2008-06-01,04:36:50
39.9286316,116.4727649,0,210,39600.1922685185,2008-06-01,04:36:52
39.9286183,116.472825,0,210,39600.1922916667,2008-06-01,04:36:54
39.9287049,116.4728133,0,210,39600.1923148148,2008-06-01,04:36:56
39.9294366,116.4726533,0,210,39600.1923958333,2008-06-01,04:37:03
39.9297849,116.4725849,0,210,39600.1924537037,2008-06-01,04:37:08
39.9298816,116.4725616,0,210,39600.1924768519,2008-06-01,04:37:10
39.9299216,116.4725166,0,210,39600.1925,2008-06-01,04:37:12
39.9299083,116.4724816,0,210,39600.1925231481,2008-06-01,04:37:14
39.9299833,116.4724566,0,210,39600.1925462963,2008-06-01,04:37:16
39.9300433,116.4723933,0,210,39600.1925694444,2008-06-01,04:37:18
39.9299666,116.47237,0,210,39600.1925925926,2008-06-01,04:37:20
39.9300033,116.4723166,0,210,39600.1926157407,2008-06-01,04:37:22
39.9298949,116.4721533,0,210,39600.1926388889,2008-06-01,04:37:24
39.9298666,116.4721316,0,210,39600.192662037,2008-06-01,04:37:26
39.9298383,116.4720816,0,210,39600.1926851852,2008-06-01,04:37:28
39.9298083,116.472035,0,210,39600.1927083333,2008-06-01,04:37:30
39.9298066,116.4720216,0,210,39600.1927314815,2008-06-01,04:37:32
39.9297883,116.4719866,0,210,39600.1927546296,2008-06-01,04:37:34
39.9297799,116.4719749,0,210,39600.1927777778,2008-06-01,04:37:36
39.929775,116.4719599,0,210,39600.1928009259,2008-06-01,04:37:38
39.92976,116.4719549,0,210,39600.1929050926,2008-06-01,04:37:47
39.9297683,116.47195,0,210,39600.1929282407,2008-06-01,04:37:49
39.9297699,116.4719599,0,210,39600.1929513889,2008-06-01,04:37:51
39.9297616,116.4719749,0,210,39600.192974537,2008-06-01,04:37:53
39.9297566,116.4719599,0,210,39600.1930902778,2008-06-01,04:38:03
39.9297666,116.4719716,0,210,39600.1931134259,2008-06-01,04:38:05
39.9297833,116.4720133,0,210,39600.1931365741,2008-06-01,04:38:07
39.9298099,116.4720733,0,210,39600.1931597222,2008-06-01,04:38:09
39.92986,116.4721416,0,210,39600.1931828704,2008-06-01,04:38:11
39.9299266,116.4721999,0,210,39600.1932060185,2008-06-01,04:38:13
39.930015,116.47226,0,210,39600.1932291667,2008-06-01,04:38:15
39.9306733,116.4726583,0,210,39600.1933912037,2008-06-01,04:38:29
39.9307733,116.47263,0,213.3,39600.1934143519,2008-06-01,04:38:31
39.9308633,116.4726183,0,213.3,39600.1934375,2008-06-01,04:38:33
39.9308966,116.4726283,0,213.3,39600.1934606481,2008-06-01,04:38:35
39.93094,116.4725849,0,213.3,39600.1934837963,2008-06-01,04:38:37
39.9310416,116.4725216,0,213.3,39600.1935069444,2008-06-01,04:38:39
39.9310833,116.4724949,0,213.3,39600.1935300926,2008-06-01,04:38:41
39.9311399,116.4724499,0,213.3,39600.1935532407,2008-06-01,04:38:43
39.93115,116.472435,0,213.3,39600.1935763889,2008-06-01,04:38:45
39.9311483,116.4724666,0,213.3,39600.193599537,2008-06-01,04:38:47
39.93116,116.4724716,0,213.3,39600.1936226852,2008-06-01,04:38:49
39.9311833,116.4724949,0,213.3,39600.1936458333,2008-06-01,04:38:51
39.9312083,116.4724999,0,213.3,39600.1936689815,2008-06-01,04:38:53
39.9311566,116.4724866,0,213.3,39600.1936921296,2008-06-01,04:38:55
39.931095,116.4724916,0,213.3,39600.1937152778,2008-06-01,04:38:57
39.9311533,116.4724849,0,213.3,39600.1937384259,2008-06-01,04:38:59
39.931165,116.4724616,0,213.3,39600.1937615741,2008-06-01,04:39:01
39.9312083,116.4723816,0,213.3,39600.1937847222,2008-06-01,04:39:03
39.9312166,116.472315,0,213.3,39600.1938078704,2008-06-01,04:39:05
39.9311616,116.4722616,0,213.3,39600.1938310185,2008-06-01,04:39:07
39.9311549,116.4722283,0,213.3,39600.1938541667,2008-06-01,04:39:09
39.9311416,116.4722216,0,213.3,39600.1938773148,2008-06-01,04:39:11
39.9311516,116.472225,0,213.3,39600.193900463,2008-06-01,04:39:13
39.9311549,116.4722333,0,213.3,39600.1939236111,2008-06-01,04:39:15
39.9311516,116.4722583,0,213.3,39600.1945023148,2008-06-01,04:40:05
39.9311516,116.472265,0,213.3,39600.194525463,2008-06-01,04:40:07
39.9311516,116.472265,0,213.3,39600.1951967593,2008-06-01,04:41:05
39.93116,116.47226,0,213.3,39600.1952199074,2008-06-01,04:41:07
39.9311666,116.4722199,0,213.3,39600.1952430556,2008-06-01,04:41:09
39.9311883,116.4721183,0,213.3,39600.1952662037,2008-06-01,04:41:11
39.9312533,116.4719783,0,213.3,39600.1952893519,2008-06-01,04:41:13
39.9313316,116.4718399,0,213.3,39600.1953125,2008-06-01,04:41:15
39.9314,116.4717299,0,213.3,39600.1953356481,2008-06-01,04:41:17
39.9314716,116.4716649,0,213.3,39600.1953587963,2008-06-01,04:41:19
39.93157,116.4715949,0,213.3,39600.1953819444,2008-06-01,04:41:21
39.9317199,116.4715016,0,213.3,39600.1954050926,2008-06-01,04:41:23
39.9318466,116.4714416,0,213.3,39600.1954282407,2008-06-01,04:41:25
39.9319716,116.4713833,0,213.3,39600.1954513889,2008-06-01,04:41:27
39.9320349,116.4713533,0,213.3,39600.195474537,2008-06-01,04:41:29
39.9320983,116.471335,0,213.3,39600.1954976852,2008-06-01,04:41:31
39.932155,116.4712966,0,213.3,39600.1955208333,2008-06-01,04:41:33
39.9322016,116.4712716,0,213.3,39600.1955439815,2008-06-01,04:41:35
39.9322133,116.4712616,0,213.3,39600.1955671296,2008-06-01,04:41:37
39.9322449,116.4712683,0,213.3,39600.1955902778,2008-06-01,04:41:39
39.9322383,116.4712799,0,213.3,39600.1956134259,2008-06-01,04:41:41
39.9321933,116.4712866,0,213.3,39600.1956365741,2008-06-01,04:41:43
39.9322066,116.471285,0,213.3,39600.1956597222,2008-06-01,04:41:45
39.9322333,116.4712816,0,213.3,39600.1956828704,2008-06-01,04:41:47
