# Supplementary material for: Research on differential privacy protection method based on user tendency
Source: PLoS One. 2023 Oct 26;18(10):e0288823. doi: 10.1371/journal.pone.0288823 (PMC10602288; doi:10.1371/journal.pone.0288823)
Supplement: S5 Data — (ZIP) [file pone.0288823.s005.zip › Data 5-5/153/Trajectory/20080601052919.plt]

Geolife trajectory
WGS 84
Altitude is in Feet
Reserved 3
0,2,255,My Track,0,0,2,8421376
0
39.9321033,116.4711083,0,177.2,39600.2286921296,2008-06-01,05:29:19
39.9321033,116.47111,0,177.2,39600.2288194444,2008-06-01,05:29:30
39.9321016,116.4711083,0,177.2,39600.2288425926,2008-06-01,05:29:32
39.9320916,116.4711016,0,177.2,39600.2290162037,2008-06-01,05:29:47
39.93209,116.4710883,0,173.9,39600.2290509259,2008-06-01,05:29:50
39.9321033,116.4710866,0,173.9,39600.2290740741,2008-06-01,05:29:52
39.9321199,116.4710833,0,173.9,39600.2290972222,2008-06-01,05:29:54
39.9321416,116.4711083,0,173.9,39600.2291203704,2008-06-01,05:29:56
39.9321383,116.4711583,0,173.9,39600.2291435185,2008-06-01,05:29:58
39.9321416,116.4712083,0,173.9,39600.2291666667,2008-06-01,05:30:00
39.9321566,116.4712316,0,173.9,39600.2291898148,2008-06-01,05:30:02
39.9321683,116.4712533,0,173.9,39600.229212963,2008-06-01,05:30:04
39.9321716,116.4712716,0,173.9,39600.2292361111,2008-06-01,05:30:06
39.9321933,116.4712816,0,173.9,39600.2292592593,2008-06-01,05:30:08
39.9322083,116.4713033,0,173.9,39600.2292824074,2008-06-01,05:30:10
39.9322049,116.4713383,0,173.9,39600.2293055556,2008-06-01,05:30:12
39.9321866,116.4713433,0,173.9,39600.2293287037,2008-06-01,05:30:14
39.9321716,116.4713599,0,173.9,39600.2293518518,2008-06-01,05:30:16
39.93216,116.4713783,0,173.9,39600.229375,2008-06-01,05:30:18
39.9321633,116.471405,0,173.9,39600.2293981481,2008-06-01,05:30:20
39.9321716,116.4714299,0,173.9,39600.2294212963,2008-06-01,05:30:22
39.9321833,116.4714466,0,173.9,39600.2294444444,2008-06-01,05:30:24
39.9321883,116.4714733,0,173.9,39600.2294675926,2008-06-01,05:30:26
39.9321916,116.4714916,0,173.9,39600.2294907407,2008-06-01,05:30:28
39.9321899,116.4715183,0,173.9,39600.2295138889,2008-06-01,05:30:30
39.9321866,116.4715433,0,173.9,39600.229537037,2008-06-01,05:30:32
39.9321799,116.4715666,0,173.9,39600.2295601852,2008-06-01,05:30:34
39.9321716,116.4715916,0,173.9,39600.2295833333,2008-06-01,05:30:36
39.9321733,116.4716299,0,173.9,39600.2296064815,2008-06-01,05:30:38
39.9321566,116.47167,0,173.9,39600.2296296296,2008-06-01,05:30:40
39.9321466,116.4717016,0,173.9,39600.2296527778,2008-06-01,05:30:42
39.932145,116.4717333,0,173.9,39600.2296759259,2008-06-01,05:30:44
39.9321466,116.4717699,0,173.9,39600.2296990741,2008-06-01,05:30:46
39.9321616,116.471775,0,173.9,39600.2297222222,2008-06-01,05:30:48
39.9321666,116.4718016,0,173.9,39600.2297453704,2008-06-01,05:30:50
39.9321816,116.4718333,0,173.9,39600.2297685185,2008-06-01,05:30:52
39.9321883,116.4718866,0,173.9,39600.2297916667,2008-06-01,05:30:54
39.9321866,116.4719266,0,173.9,39600.2298148148,2008-06-01,05:30:56
39.93279,116.471515,0,173.9,39600.231087963,2008-06-01,05:32:46
39.9327483,116.4715466,0,173.9,39600.2311111111,2008-06-01,05:32:48
39.9327266,116.4715533,0,173.9,39600.2311342593,2008-06-01,05:32:50
39.9327233,116.4715116,0,173.9,39600.2311574074,2008-06-01,05:32:52
39.9327216,116.4714716,0,173.9,39600.2311805556,2008-06-01,05:32:54
39.9327066,116.4714549,0,173.9,39600.2312037037,2008-06-01,05:32:56
39.9326999,116.4714616,0,173.9,39600.2312268519,2008-06-01,05:32:58
39.93272,116.4714466,0,173.9,39600.23125,2008-06-01,05:33:00
39.9326949,116.4713949,0,173.9,39600.2312731481,2008-06-01,05:33:02
39.93269,116.4713816,0,173.9,39600.2312962963,2008-06-01,05:33:04
39.9326766,116.4713566,0,173.9,39600.2313194444,2008-06-01,05:33:06
39.9326716,116.4713599,0,173.9,39600.2313425926,2008-06-01,05:33:08
39.932665,116.471335,0,173.9,39600.2313657407,2008-06-01,05:33:10
39.9326516,116.4712899,0,173.9,39600.2313888889,2008-06-01,05:33:12
39.9326433,116.4712466,0,173.9,39600.231412037,2008-06-01,05:33:14
39.9326183,116.4712416,0,173.9,39600.2314351852,2008-06-01,05:33:16
39.9326166,116.4712199,0,173.9,39600.2314583333,2008-06-01,05:33:18
39.9326116,116.4711833,0,173.9,39600.2314814815,2008-06-01,05:33:20
39.9326116,116.47116,0,173.9,39600.2315046296,2008-06-01,05:33:22
39.9326099,116.4711199,0,173.9,39600.2315277778,2008-06-01,05:33:24
39.9326083,116.4710816,0,173.9,39600.2315509259,2008-06-01,05:33:26
39.9326033,116.471055,0,173.9,39600.2315740741,2008-06-01,05:33:28
39.9326116,116.4710499,0,173.9,39600.2315972222,2008-06-01,05:33:30
39.932645,116.4710533,0,173.9,39600.2316203704,2008-06-01,05:33:32
39.932665,116.4710483,0,173.9,39600.2316435185,2008-06-01,05:33:34
39.932675,116.4710533,0,173.9,39600.2316666667,2008-06-01,05:33:36
39.9326733,116.4710533,0,173.9,39600.2316898148,2008-06-01,05:33:38
39.9326766,116.47106,0,173.9,39600.231712963,2008-06-01,05:33:40
39.9326866,116.4710333,0,173.9,39600.2317361111,2008-06-01,05:33:42
39.9326933,116.4710016,0,173.9,39600.2317592593,2008-06-01,05:33:44
39.9327016,116.470985,0,173.9,39600.2317824074,2008-06-01,05:33:46
39.9326999,116.4709666,0,173.9,39600.2318171296,2008-06-01,05:33:49
39.9327183,116.4709583,0,173.9,39600.2322222222,2008-06-01,05:34:24
39.9327133,116.4709483,0,173.9,39600.2322453704,2008-06-01,05:34:26
39.9327133,116.4709383,0,173.9,39600.2322685185,2008-06-01,05:34:28
39.9327099,116.4709216,0,173.9,39600.2322916667,2008-06-01,05:34:30
39.9327266,116.4708716,0,173.9,39600.2323148148,2008-06-01,05:34:32
39.9327366,116.470845,0,173.9,39600.232337963,2008-06-01,05:34:34
39.9327249,116.4708199,0,173.9,39600.2323611111,2008-06-01,05:34:36
39.9327249,116.4707983,0,173.9,39600.2323842593,2008-06-01,05:34:38
39.9327233,116.470765,0,173.9,39600.2324074074,2008-06-01,05:34:40
39.9327333,116.4707033,0,173.9,39600.2324305556,2008-06-01,05:34:42
39.932745,116.4706333,0,173.9,39600.2324537037,2008-06-01,05:34:44
39.9327516,116.4705916,0,173.9,39600.2324768519,2008-06-01,05:34:46
39.9327416,116.4705649,0,173.9,39600.2325,2008-06-01,05:34:48
39.9327366,116.4705533,0,173.9,39600.2325231481,2008-06-01,05:34:50
39.9326966,116.4705099,0,173.9,39600.2325462963,2008-06-01,05:34:52
39.9326799,116.4705049,0,173.9,39600.2325694444,2008-06-01,05:34:54
39.9326666,116.4704816,0,173.9,39600.2325925926,2008-06-01,05:34:56
39.9326583,116.4704616,0,173.9,39600.2326157407,2008-06-01,05:34:58
39.9326583,116.470465,0,173.9,39600.2326388889,2008-06-01,05:35:00
39.9326616,116.4704516,0,173.9,39600.232662037,2008-06-01,05:35:02
39.9326683,116.4704349,0,173.9,39600.2326851852,2008-06-01,05:35:04
39.932665,116.4704416,0,173.9,39600.2327083333,2008-06-01,05:35:06
39.9326683,116.4704133,0,173.9,39600.2327314815,2008-06-01,05:35:08
39.93266,116.4703883,0,173.9,39600.2327546296,2008-06-01,05:35:10
39.9326566,116.47036,0,173.9,39600.2327777778,2008-06-01,05:35:12
39.93266,116.47031,0,173.9,39600.2328009259,2008-06-01,05:35:14
39.9326533,116.4702733,0,173.9,39600.2328240741,2008-06-01,05:35:16
39.9326566,116.4702499,0,173.9,39600.2328472222,2008-06-01,05:35:18
39.93266,116.4702333,0,173.9,39600.2328703704,2008-06-01,05:35:20
39.9326733,116.4702116,0,173.9,39600.2328935185,2008-06-01,05:35:22
39.9326799,116.4701816,0,173.9,39600.2329166667,2008-06-01,05:35:24
39.9326716,116.4701466,0,173.9,39600.2329398148,2008-06-01,05:35:26
39.9326616,116.4701199,0,173.9,39600.232962963,2008-06-01,05:35:28
39.9326549,116.4701116,0,173.9,39600.2329861111,2008-06-01,05:35:30
39.9326566,116.4700866,0,173.9,39600.2330092593,2008-06-01,05:35:32
39.9326549,116.4700833,0,173.9,39600.2330324074,2008-06-01,05:35:34
39.9326416,116.4700683,0,173.9,39600.2330555556,2008-06-01,05:35:36
39.9326283,116.4700683,0,173.9,39600.2331828704,2008-06-01,05:35:47
39.9326266,116.4700583,0,173.9,39600.2332060185,2008-06-01,05:35:49
39.9326249,116.4700366,0,173.9,39600.2332291667,2008-06-01,05:35:51
39.9326216,116.4700183,0,173.9,39600.2332523148,2008-06-01,05:35:53
39.9326316,116.4699716,0,173.9,39600.233275463,2008-06-01,05:35:55
39.9326366,116.46991,0,173.9,39600.2332986111,2008-06-01,05:35:57
39.9326483,116.4698183,0,173.9,39600.2333217593,2008-06-01,05:35:59
39.9326633,116.4697366,0,173.9,39600.2333449074,2008-06-01,05:36:01
39.9326883,116.4696549,0,173.9,39600.2333680556,2008-06-01,05:36:03
39.932705,116.4695966,0,173.9,39600.2333912037,2008-06-01,05:36:05
39.9327266,116.4695416,0,173.9,39600.2334143519,2008-06-01,05:36:07
39.932745,116.4694766,0,173.9,39600.2334375,2008-06-01,05:36:09
39.9327816,116.4694249,0,173.9,39600.2334606481,2008-06-01,05:36:11
39.9328116,116.4694016,0,173.9,39600.2334837963,2008-06-01,05:36:13
39.9328216,116.469385,0,173.9,39600.2335069444,2008-06-01,05:36:15
39.932805,116.4693416,0,173.9,39600.2335300926,2008-06-01,05:36:17
39.9327916,116.4693066,0,173.9,39600.2335532407,2008-06-01,05:36:19
39.9327783,116.4692766,0,173.9,39600.2335763889,2008-06-01,05:36:21
39.9328016,116.4692616,0,177.2,39600.233599537,2008-06-01,05:36:23
39.9328099,116.4692233,0,177.2,39600.2336226852,2008-06-01,05:36:25
39.9328199,116.4691983,0,177.2,39600.2336458333,2008-06-01,05:36:27
39.9328099,116.4691649,0,177.2,39600.2336689815,2008-06-01,05:36:29
39.9328099,116.4691249,0,177.2,39600.2336921296,2008-06-01,05:36:31
39.9327933,116.4690899,0,177.2,39600.2337152778,2008-06-01,05:36:33
39.9327849,116.4690516,0,177.2,39600.2337384259,2008-06-01,05:36:35
39.9327716,116.4690116,0,177.2,39600.2337615741,2008-06-01,05:36:37
39.9327683,116.46898,0,177.2,39600.2337847222,2008-06-01,05:36:39
39.9327699,116.46895,0,177.2,39600.2338078704,2008-06-01,05:36:41
39.9327816,116.4689333,0,177.2,39600.2338310185,2008-06-01,05:36:43
39.9327833,116.4689116,0,177.2,39600.2338541667,2008-06-01,05:36:45
39.9327816,116.4688916,0,177.2,39600.2338773148,2008-06-01,05:36:47
39.9327866,116.4688683,0,177.2,39600.233900463,2008-06-01,05:36:49
39.9327966,116.46884,0,177.2,39600.2339236111,2008-06-01,05:36:51
39.9328,116.468805,0,177.2,39600.2339467593,2008-06-01,05:36:53
39.9328016,116.468785,0,177.2,39600.2339699074,2008-06-01,05:36:55
39.9328066,116.4687599,0,177.2,39600.2339930556,2008-06-01,05:36:57
39.9328133,116.4687333,0,177.2,39600.2340162037,2008-06-01,05:36:59
39.93283,116.4687083,0,177.2,39600.2340393519,2008-06-01,05:37:01
39.9328283,116.4687,0,177.2,39600.2340625,2008-06-01,05:37:03
39.9328266,116.4686583,0,177.2,39600.2340856481,2008-06-01,05:37:05
39.9328233,116.4686216,0,177.2,39600.2341087963,2008-06-01,05:37:07
39.932815,116.4686,0,177.2,39600.2341319444,2008-06-01,05:37:09
39.9328,116.4685583,0,177.2,39600.2341550926,2008-06-01,05:37:11
39.9327983,116.4685166,0,177.2,39600.2341782407,2008-06-01,05:37:13
39.9328,116.4684833,0,177.2,39600.2342013889,2008-06-01,05:37:15
39.9328033,116.4684699,0,177.2,39600.234224537,2008-06-01,05:37:17
39.9328066,116.4684499,0,177.2,39600.2342476852,2008-06-01,05:37:19
39.932815,116.4684333,0,177.2,39600.2342708333,2008-06-01,05:37:21
39.9328316,116.468405,0,177.2,39600.2342939815,2008-06-01,05:37:23
39.9328199,116.468385,0,177.2,39600.2343171296,2008-06-01,05:37:25
39.9327783,116.468335,0,177.2,39600.234375,2008-06-01,05:37:30
39.9327799,116.4683216,0,177.2,39600.2343981481,2008-06-01,05:37:32
39.9327866,116.4682983,0,177.2,39600.2344212963,2008-06-01,05:37:34
39.9327883,116.468285,0,177.2,39600.2344444444,2008-06-01,05:37:36
39.9327833,116.468265,0,177.2,39600.2344675926,2008-06-01,05:37:38
39.9327766,116.4682383,0,177.2,39600.2344907407,2008-06-01,05:37:40
39.93276,116.4681999,0,177.2,39600.2345138889,2008-06-01,05:37:42
39.9327516,116.4681716,0,177.2,39600.234537037,2008-06-01,05:37:44
39.9327399,116.468105,0,177.2,39600.2345601852,2008-06-01,05:37:46
39.9327083,116.4680449,0,177.2,39600.2345833333,2008-06-01,05:37:48
39.9326833,116.4680116,0,177.2,39600.2346064815,2008-06-01,05:37:50
39.9326716,116.467985,0,177.2,39600.2346296296,2008-06-01,05:37:52
39.9326549,116.4679516,0,177.2,39600.2346527778,2008-06-01,05:37:54
39.932645,116.4679216,0,177.2,39600.2346759259,2008-06-01,05:37:56
39.932645,116.4678966,0,177.2,39600.2346990741,2008-06-01,05:37:58
39.9326616,116.4678633,0,177.2,39600.2347222222,2008-06-01,05:38:00
39.93266,116.4678266,0,177.2,39600.2347453704,2008-06-01,05:38:02
39.9326683,116.4678016,0,177.2,39600.2347685185,2008-06-01,05:38:04
39.9326883,116.4677716,0,177.2,39600.2347916667,2008-06-01,05:38:06
39.9327116,116.4677499,0,177.2,39600.2348148148,2008-06-01,05:38:08
39.9327466,116.4677383,0,177.2,39600.234837963,2008-06-01,05:38:10
39.9327799,116.4676999,0,177.2,39600.2348611111,2008-06-01,05:38:12
39.9327933,116.4676716,0,177.2,39600.2348842593,2008-06-01,05:38:14
39.932805,116.4676483,0,177.2,39600.2349074074,2008-06-01,05:38:16
39.932775,116.467565,0,177.2,39600.2349305556,2008-06-01,05:38:18
39.932735,116.4674866,0,177.2,39600.2349537037,2008-06-01,05:38:20
39.9327533,116.4674666,0,177.2,39600.2349768518,2008-06-01,05:38:22
39.93279,116.46746,0,177.2,39600.235,2008-06-01,05:38:24
39.932805,116.46746,0,177.2,39600.2350231481,2008-06-01,05:38:26
39.9328,116.4674516,0,177.2,39600.2350462963,2008-06-01,05:38:28
39.9327483,116.4673833,0,177.2,39600.2350810185,2008-06-01,05:38:31
39.9327166,116.4673333,0,177.2,39600.2351041667,2008-06-01,05:38:33
39.9327166,116.4673083,0,177.2,39600.2351273148,2008-06-01,05:38:35
39.93272,116.4672916,0,177.2,39600.235150463,2008-06-01,05:38:37
39.9327116,116.4672799,0,177.2,39600.2351736111,2008-06-01,05:38:39
39.9326966,116.4672516,0,177.2,39600.2351967593,2008-06-01,05:38:41
39.9326666,116.4671933,0,177.2,39600.2352199074,2008-06-01,05:38:43
39.93266,116.46715,0,177.2,39600.2352430556,2008-06-01,05:38:45
39.9326616,116.4671066,0,177.2,39600.2352662037,2008-06-01,05:38:47
39.9326583,116.4670866,0,177.2,39600.2352893518,2008-06-01,05:38:49
39.932535,116.466955,0,177.2,39600.2353125,2008-06-01,05:38:51
39.9324316,116.4668833,0,177.2,39600.2353356481,2008-06-01,05:38:53
39.9324466,116.4668449,0,177.2,39600.2353587963,2008-06-01,05:38:55
39.9325366,116.4668633,0,177.2,39600.2353819444,2008-06-01,05:38:57
39.9325933,116.4668666,0,177.2,39600.2354050926,2008-06-01,05:38:59
39.93262,116.4668616,0,177.2,39600.2354282407,2008-06-01,05:39:01
39.9325766,116.4668233,0,177.2,39600.2354513889,2008-06-01,05:39:03
39.9325516,116.4667699,0,177.2,39600.235474537,2008-06-01,05:39:05
39.93252,116.4667166,0,177.2,39600.2354976852,2008-06-01,05:39:07
39.9324883,116.4666733,0,177.2,39600.2355208333,2008-06-01,05:39:09
39.9325316,116.4666566,0,177.2,39600.2355439815,2008-06-01,05:39:11
39.9325133,116.4666033,0,177.2,39600.2355671296,2008-06-01,05:39:13
39.9325383,116.466605,0,177.2,39600.2355902778,2008-06-01,05:39:15
39.9325266,116.4665783,0,177.2,39600.2356134259,2008-06-01,05:39:17
39.9325266,116.4665433,0,177.2,39600.2356365741,2008-06-01,05:39:19
39.9325549,116.4665266,0,177.2,39600.2356597222,2008-06-01,05:39:21
39.932575,116.4665083,0,177.2,39600.2356828704,2008-06-01,05:39:23
39.932605,116.4665116,0,177.2,39600.2357060185,2008-06-01,05:39:25
39.9326333,116.4664933,0,177.2,39600.2357291667,2008-06-01,05:39:27
39.9326849,116.466485,0,177.2,39600.2357523148,2008-06-01,05:39:29
39.932645,116.4664949,0,177.2,39600.235775463,2008-06-01,05:39:31
39.93265,116.4664983,0,180.4,39600.2357986111,2008-06-01,05:39:33
39.9326683,116.4664799,0,180.4,39600.2358217593,2008-06-01,05:39:35
39.9326949,116.4664583,0,180.4,39600.2358449074,2008-06-01,05:39:37
39.9326966,116.4664566,0,180.4,39600.2358680556,2008-06-01,05:39:39
39.9327099,116.4664616,0,180.4,39600.2358912037,2008-06-01,05:39:41
39.9327316,116.4664766,0,180.4,39600.2359143518,2008-06-01,05:39:43
39.9327416,116.4664449,0,180.4,39600.2359375,2008-06-01,05:39:45
39.9327516,116.466415,0,180.4,39600.2359606481,2008-06-01,05:39:47
39.9327566,116.4663749,0,180.4,39600.2359837963,2008-06-01,05:39:49
39.932745,116.4663349,0,180.4,39600.2360069444,2008-06-01,05:39:51
39.9327416,116.4663033,0,180.4,39600.2360300926,2008-06-01,05:39:53
39.93273,116.4662533,0,180.4,39600.2360532407,2008-06-01,05:39:55
39.9327066,116.4662316,0,180.4,39600.2360763889,2008-06-01,05:39:57
39.9327016,116.4661833,0,180.4,39600.236099537,2008-06-01,05:39:59
39.9326983,116.4661483,0,180.4,39600.2361226852,2008-06-01,05:40:01
39.9327283,116.4661299,0,180.4,39600.2361458333,2008-06-01,05:40:03
39.9327566,116.4661266,0,180.4,39600.2361689815,2008-06-01,05:40:05
39.932775,116.4660883,0,180.4,39600.2361921296,2008-06-01,05:40:07
39.9327833,116.466045,0,180.4,39600.2362152778,2008-06-01,05:40:09
39.9327516,116.4659766,0,180.4,39600.2362384259,2008-06-01,05:40:11
39.9327633,116.4659666,0,180.4,39600.2362615741,2008-06-01,05:40:13
39.9327433,116.4659216,0,180.4,39600.2362847222,2008-06-01,05:40:15
39.932715,116.4658516,0,180.4,39600.2363078704,2008-06-01,05:40:17
39.9327216,116.465825,0,180.4,39600.2363310185,2008-06-01,05:40:19
39.9327116,116.4657616,0,180.4,39600.2363541667,2008-06-01,05:40:21
39.9326766,116.465735,0,180.4,39600.2363773148,2008-06-01,05:40:23
39.9326616,116.465715,0,180.4,39600.236400463,2008-06-01,05:40:25
39.9326416,116.4656866,0,180.4,39600.2364236111,2008-06-01,05:40:27
39.9326866,116.465685,0,180.4,39600.2364467593,2008-06-01,05:40:29
39.9327216,116.4656866,0,180.4,39600.2364699074,2008-06-01,05:40:31
39.9327266,116.4656616,0,180.4,39600.2364930556,2008-06-01,05:40:33
39.93273,116.4656349,0,180.4,39600.2365162037,2008-06-01,05:40:35
39.9327383,116.4656116,0,180.4,39600.2365393518,2008-06-01,05:40:37
39.9327466,116.4655616,0,180.4,39600.2365625,2008-06-01,05:40:39
39.9327499,116.4655066,0,180.4,39600.2365856481,2008-06-01,05:40:41
39.9327483,116.4654766,0,180.4,39600.2366087963,2008-06-01,05:40:43
39.9327583,116.4654483,0,180.4,39600.2366319444,2008-06-01,05:40:45
39.9327666,116.4654183,0,180.4,39600.2366550926,2008-06-01,05:40:47
39.9327516,116.4653816,0,180.4,39600.2366782407,2008-06-01,05:40:49
39.9327583,116.4653616,0,180.4,39600.2367013889,2008-06-01,05:40:51
39.9327399,116.4653449,0,180.4,39600.236724537,2008-06-01,05:40:53
39.9327316,116.4653216,0,180.4,39600.2367476852,2008-06-01,05:40:55
39.9327249,116.4653066,0,180.4,39600.2367708333,2008-06-01,05:40:57
39.9327033,116.4652849,0,180.4,39600.2367939815,2008-06-01,05:40:59
39.93269,116.4652683,0,180.4,39600.2368171296,2008-06-01,05:41:01
39.9326816,116.4652549,0,180.4,39600.2368402778,2008-06-01,05:41:03
39.9326766,116.4651999,0,180.4,39600.2368634259,2008-06-01,05:41:05
39.932665,116.4651566,0,180.4,39600.2368865741,2008-06-01,05:41:07
39.9326716,116.4651349,0,180.4,39600.2369097222,2008-06-01,05:41:09
39.9326783,116.4650916,0,180.4,39600.2369328704,2008-06-01,05:41:11
39.9326866,116.4650483,0,180.4,39600.2369560185,2008-06-01,05:41:13
39.9326733,116.464985,0,180.4,39600.2369791667,2008-06-01,05:41:15
39.9326616,116.4649399,0,180.4,39600.2370023148,2008-06-01,05:41:17
39.9326416,116.4648883,0,180.4,39600.237025463,2008-06-01,05:41:19
39.932635,116.4648366,0,180.4,39600.2370486111,2008-06-01,05:41:21
39.9326516,116.4648166,0,180.4,39600.2370717593,2008-06-01,05:41:23
39.9326483,116.4647883,0,180.4,39600.2370949074,2008-06-01,05:41:25
39.9326583,116.4647616,0,180.4,39600.2371180556,2008-06-01,05:41:27
39.9326583,116.46474,0,180.4,39600.2371412037,2008-06-01,05:41:29
39.9326716,116.4647083,0,180.4,39600.2371643518,2008-06-01,05:41:31
39.9326983,116.4646983,0,180.4,39600.2371875,2008-06-01,05:41:33
39.9327216,116.4646799,0,180.4,39600.2372106481,2008-06-01,05:41:35
39.9327066,116.4646283,0,183.7,39600.2372337963,2008-06-01,05:41:37
39.93273,116.4646083,0,183.7,39600.2372569444,2008-06-01,05:41:39
39.932735,116.46463,0,183.7,39600.2372916667,2008-06-01,05:41:42
39.9327283,116.4646316,0,183.7,39600.2373148148,2008-06-01,05:41:44
39.932715,116.4646283,0,183.7,39600.237337963,2008-06-01,05:41:46
39.9326949,116.4645833,0,183.7,39600.2373611111,2008-06-01,05:41:48
39.9327183,116.4645383,0,183.7,39600.2373842593,2008-06-01,05:41:50
39.9327399,116.4644899,0,183.7,39600.2374074074,2008-06-01,05:41:52
39.9327533,116.4644416,0,183.7,39600.2374305556,2008-06-01,05:41:54
39.9327466,116.4643999,0,183.7,39600.2374537037,2008-06-01,05:41:56
39.9327699,116.4643966,0,183.7,39600.2374768518,2008-06-01,05:41:58
39.9327499,116.4643283,0,183.7,39600.2375,2008-06-01,05:42:00
39.93273,116.4642733,0,183.7,39600.2375231481,2008-06-01,05:42:02
39.9326999,116.4642066,0,183.7,39600.2375462963,2008-06-01,05:42:04
39.9326966,116.4641749,0,183.7,39600.2375694444,2008-06-01,05:42:06
39.9327033,116.4641466,0,183.7,39600.2375925926,2008-06-01,05:42:08
39.9326916,116.4641149,0,183.7,39600.2376157407,2008-06-01,05:42:10
39.9326916,116.4641116,0,183.7,39600.2376388889,2008-06-01,05:42:12
39.932705,116.46411,0,183.7,39600.237662037,2008-06-01,05:42:14
39.9327166,116.4641083,0,183.7,39600.2376851852,2008-06-01,05:42:16
39.932715,116.4641016,0,183.7,39600.2377083333,2008-06-01,05:42:18
39.9327183,116.4640983,0,183.7,39600.2377314815,2008-06-01,05:42:20
39.9327316,116.4640916,0,183.7,39600.2377546296,2008-06-01,05:42:22
39.9327483,116.464055,0,183.7,39600.2377777778,2008-06-01,05:42:24
39.9327633,116.4640099,0,183.7,39600.2378009259,2008-06-01,05:42:26
39.9327499,116.46397,0,183.7,39600.2378240741,2008-06-01,05:42:28
39.932705,116.4639299,0,183.7,39600.2378472222,2008-06-01,05:42:30
39.9326533,116.4639033,0,183.7,39600.2378703704,2008-06-01,05:42:32
39.9326249,116.4638816,0,183.7,39600.2378935185,2008-06-01,05:42:34
39.932605,116.4638733,0,183.7,39600.2379166667,2008-06-01,05:42:36
39.93258,116.4638383,0,183.7,39600.2379398148,2008-06-01,05:42:38
39.932605,116.4638183,0,183.7,39600.237962963,2008-06-01,05:42:40
39.9326149,116.4637866,0,183.7,39600.2379861111,2008-06-01,05:42:42
39.9326266,116.4637783,0,187,39600.2380092593,2008-06-01,05:42:44
39.9326016,116.4637583,0,187,39600.2380324074,2008-06-01,05:42:46
39.9325633,116.46373,0,187,39600.2380555556,2008-06-01,05:42:48
39.9325016,116.4637066,0,187,39600.2380787037,2008-06-01,05:42:50
39.9324899,116.463745,0,187,39600.2381018519,2008-06-01,05:42:52
39.9324999,116.4637899,0,183.7,39600.238125,2008-06-01,05:42:54
39.9324866,116.4638249,0,183.7,39600.2381481482,2008-06-01,05:42:56
39.9324699,116.463845,0,183.7,39600.2384259259,2008-06-01,05:43:20
39.9324699,116.463845,0,183.7,39600.2386689815,2008-06-01,05:43:41
39.9324733,116.4638466,0,183.7,39600.2386921296,2008-06-01,05:43:43
39.9324833,116.4638266,0,183.7,39600.2387152778,2008-06-01,05:43:45
39.9324916,116.4638049,0,183.7,39600.2387384259,2008-06-01,05:43:47
39.9324866,116.4637783,0,183.7,39600.2387615741,2008-06-01,05:43:49
39.9324933,116.4637549,0,183.7,39600.2387847222,2008-06-01,05:43:51
39.9325016,116.46373,0,183.7,39600.2388078704,2008-06-01,05:43:53
39.9325133,116.4637083,0,183.7,39600.2388310185,2008-06-01,05:43:55
39.9325183,116.4636883,0,183.7,39600.2388541667,2008-06-01,05:43:57
39.9325299,116.4636633,0,183.7,39600.2388773148,2008-06-01,05:43:59
39.9325599,116.4636433,0,187,39600.238900463,2008-06-01,05:44:01
39.9325883,116.4636299,0,187,39600.2389236111,2008-06-01,05:44:03
39.9326066,116.4636083,0,187,39600.2389467593,2008-06-01,05:44:05
39.9326216,116.463585,0,183.7,39600.2389699074,2008-06-01,05:44:07
39.9326283,116.4635633,0,183.7,39600.2389930556,2008-06-01,05:44:09
39.9326333,116.4635366,0,183.7,39600.2390162037,2008-06-01,05:44:11
39.9326383,116.4635049,0,183.7,39600.2390393519,2008-06-01,05:44:13
39.93266,116.4634749,0,183.7,39600.2390625,2008-06-01,05:44:15
39.9326633,116.46345,0,183.7,39600.2390856481,2008-06-01,05:44:17
39.9326616,116.4634249,0,183.7,39600.2391087963,2008-06-01,05:44:19
39.9326549,116.4634049,0,183.7,39600.2391319444,2008-06-01,05:44:21
39.9326483,116.4633866,0,183.7,39600.2391550926,2008-06-01,05:44:23
39.9326433,116.4633583,0,183.7,39600.2391782407,2008-06-01,05:44:25
39.9326399,116.4633366,0,183.7,39600.2392013889,2008-06-01,05:44:27
39.9326333,116.4633216,0,183.7,39600.239224537,2008-06-01,05:44:29
39.9326299,116.463305,0,183.7,39600.2392476852,2008-06-01,05:44:31
39.9326316,116.4632966,0,183.7,39600.2392708333,2008-06-01,05:44:33
39.9326299,116.4633016,0,183.7,39600.2392939815,2008-06-01,05:44:35
39.932635,116.4632783,0,187,39600.2393171296,2008-06-01,05:44:37
39.9326316,116.4632633,0,187,39600.2393402778,2008-06-01,05:44:39
39.9326433,116.463235,0,187,39600.2393634259,2008-06-01,05:44:41
39.9326466,116.4632149,0,187,39600.2393865741,2008-06-01,05:44:43
39.9326466,116.4631916,0,187,39600.2394097222,2008-06-01,05:44:45
39.932645,116.463165,0,187,39600.2394328704,2008-06-01,05:44:47
39.9326466,116.46313,0,187,39600.2394560185,2008-06-01,05:44:49
39.9326566,116.4631,0,187,39600.2394791667,2008-06-01,05:44:51
39.9326583,116.4630683,0,187,39600.2395023148,2008-06-01,05:44:53
39.9326549,116.4630283,0,187,39600.239525463,2008-06-01,05:44:55
39.9326549,116.46299,0,187,39600.2395486111,2008-06-01,05:44:57
39.93265,116.4629516,0,187,39600.2395717593,2008-06-01,05:44:59
39.9326516,116.4629166,0,187,39600.2395949074,2008-06-01,05:45:01
39.9326549,116.4628816,0,187,39600.2396180556,2008-06-01,05:45:03
39.9326633,116.4628583,0,187,39600.2396412037,2008-06-01,05:45:05
39.9326666,116.4628566,0,187,39600.2396643519,2008-06-01,05:45:07
39.9326816,116.4628299,0,187,39600.2396875,2008-06-01,05:45:09
39.93269,116.4628033,0,187,39600.2397106481,2008-06-01,05:45:11
39.9327033,116.4627666,0,187,39600.2397337963,2008-06-01,05:45:13
39.9327133,116.4627249,0,187,39600.2397569444,2008-06-01,05:45:15
39.93272,116.4626866,0,187,39600.2397800926,2008-06-01,05:45:17
39.9327216,116.4626483,0,183.7,39600.2398032407,2008-06-01,05:45:19
39.93273,116.4626116,0,183.7,39600.2398263889,2008-06-01,05:45:21
39.932735,116.4625833,0,183.7,39600.239849537,2008-06-01,05:45:23
39.9327383,116.4625516,0,183.7,39600.2398726852,2008-06-01,05:45:25
39.9327366,116.4625149,0,183.7,39600.2398958333,2008-06-01,05:45:27
39.932735,116.4624833,0,183.7,39600.2399189815,2008-06-01,05:45:29
39.9327316,116.4624616,0,183.7,39600.2399421296,2008-06-01,05:45:31
39.9327333,116.4624383,0,183.7,39600.2399652778,2008-06-01,05:45:33
39.9327316,116.4624133,0,183.7,39600.2399884259,2008-06-01,05:45:35
39.9327316,116.4623699,0,183.7,39600.2400115741,2008-06-01,05:45:37
39.9327549,116.4622716,0,183.7,39600.2400347222,2008-06-01,05:45:39
39.9327649,116.4622299,0,187,39600.2400578704,2008-06-01,05:45:41
39.9327583,116.4621983,0,187,39600.2400810185,2008-06-01,05:45:43
39.9327499,116.462175,0,187,39600.2401041667,2008-06-01,05:45:45
39.9327383,116.4621633,0,180.4,39600.2401273148,2008-06-01,05:45:47
39.9327316,116.4621416,0,177.2,39600.240150463,2008-06-01,05:45:49
39.9327249,116.4621249,0,173.9,39600.2401736111,2008-06-01,05:45:51
39.93272,116.4621033,0,173.9,39600.2401967593,2008-06-01,05:45:53
39.932715,116.4620733,0,173.9,39600.2402199074,2008-06-01,05:45:55
39.932705,116.4620633,0,167.3,39600.2402430556,2008-06-01,05:45:57
39.9326983,116.4620216,0,164,39600.2402662037,2008-06-01,05:45:59
39.9326783,116.4620166,0,167.3,39600.2402893519,2008-06-01,05:46:01
39.9326616,116.462015,0,157.5,39600.2403125,2008-06-01,05:46:03
39.932665,116.4619633,0,150.9,39600.2403356481,2008-06-01,05:46:05
39.9326566,116.4619266,0,147.6,39600.2403587963,2008-06-01,05:46:07
39.9326549,116.4618999,0,150.9,39600.2403819444,2008-06-01,05:46:09
39.9326549,116.4618849,0,157.5,39600.2404050926,2008-06-01,05:46:11
39.9326483,116.4618716,0,164,39600.2404282407,2008-06-01,05:46:13
39.9326383,116.4618483,0,170.6,39600.240462963,2008-06-01,05:46:16
39.9326399,116.4618333,0,173.9,39600.2404861111,2008-06-01,05:46:18
39.9326216,116.4617983,0,177.2,39600.2405092593,2008-06-01,05:46:20
39.9326166,116.4617733,0,177.2,39600.2405324074,2008-06-01,05:46:22
39.9326066,116.4617533,0,177.2,39600.2405555556,2008-06-01,05:46:24
39.9326099,116.4617399,0,187,39600.2405787037,2008-06-01,05:46:26
39.9326066,116.4617133,0,190.3,39600.2406018519,2008-06-01,05:46:28
39.9326083,116.4617066,0,196.9,39600.240625,2008-06-01,05:46:30
39.9326066,116.4616949,0,203.4,39600.2406481481,2008-06-01,05:46:32
39.9326066,116.4616699,0,200.1,39600.2406712963,2008-06-01,05:46:34
39.9326066,116.46165,0,200.1,39600.2406944444,2008-06-01,05:46:36
39.9326166,116.4616316,0,206.7,39600.2407175926,2008-06-01,05:46:38
39.9326233,116.4616116,0,206.7,39600.2407407407,2008-06-01,05:46:40
39.93262,116.4615933,0,206.7,39600.2407638889,2008-06-01,05:46:42
39.9326166,116.4615766,0,203.4,39600.240787037,2008-06-01,05:46:44
39.9326099,116.4615616,0,200.1,39600.2408101852,2008-06-01,05:46:46
39.9325916,116.4615483,0,200.1,39600.24125,2008-06-01,05:47:24
39.9326116,116.4615466,0,200.1,39600.2412847222,2008-06-01,05:47:27
39.9325783,116.4615149,0,200.1,39600.241400463,2008-06-01,05:47:37
39.9325716,116.4615066,0,200.1,39600.2414930556,2008-06-01,05:47:45
39.9325716,116.4615066,0,200.1,39600.2416203704,2008-06-01,05:47:56
39.9325666,116.4615066,0,203.4,39600.2416435185,2008-06-01,05:47:58
39.9325599,116.4615183,0,200.1,39600.2416666667,2008-06-01,05:48:00
39.9325666,116.4615199,0,200.1,39600.2416898148,2008-06-01,05:48:02
39.9325966,116.46151,0,200.1,39600.241712963,2008-06-01,05:48:04
39.9325816,116.4615183,0,200.1,39600.2417361111,2008-06-01,05:48:06
39.9325766,116.4614983,0,200.1,39600.2417592593,2008-06-01,05:48:08
39.932565,116.4614716,0,196.9,39600.2417824074,2008-06-01,05:48:10
39.9325549,116.461405,0,196.9,39600.2418055556,2008-06-01,05:48:12
39.9325483,116.4613466,0,196.9,39600.2418287037,2008-06-01,05:48:14
39.9325266,116.4612766,0,196.9,39600.2418518519,2008-06-01,05:48:16
39.9325299,116.4612316,0,196.9,39600.241875,2008-06-01,05:48:18
39.9325483,116.4612249,0,196.9,39600.2418981481,2008-06-01,05:48:20
39.932565,116.4612249,0,196.9,39600.2419212963,2008-06-01,05:48:22
39.9325783,116.4612483,0,196.9,39600.2419444444,2008-06-01,05:48:24
39.9326016,116.4612699,0,196.9,39600.2419675926,2008-06-01,05:48:26
39.9326149,116.461285,0,196.9,39600.2419907407,2008-06-01,05:48:28
39.93262,116.4612883,0,196.9,39600.2421990741,2008-06-01,05:48:46
39.93262,116.4612883,0,196.9,39600.2422800926,2008-06-01,05:48:53
39.9326216,116.4612899,0,196.9,39600.2423032407,2008-06-01,05:48:55
39.93258,116.4605416,0,196.9,39600.2424074074,2008-06-01,05:49:04
39.932595,116.4602066,0,196.9,39600.2424305556,2008-06-01,05:49:06
39.9324883,116.4595299,0,200.1,39600.2424652778,2008-06-01,05:49:09
39.93244,116.4589499,0,203.4,39600.2425,2008-06-01,05:49:12
39.93245,116.4584033,0,203.4,39600.2425347222,2008-06-01,05:49:15
39.9324783,116.4579349,0,203.4,39600.2425694444,2008-06-01,05:49:18
39.9325083,116.4575983,0,200.1,39600.2426041667,2008-06-01,05:49:21
39.9325033,116.4574216,0,203.4,39600.2426273148,2008-06-01,05:49:23
39.9324783,116.4572283,0,203.4,39600.242650463,2008-06-01,05:49:25
39.932505,116.4568866,0,200.1,39600.2426736111,2008-06-01,05:49:27
39.93251,116.4564283,0,196.9,39600.2427083333,2008-06-01,05:49:30
39.932505,116.4561249,0,193.6,39600.2427430556,2008-06-01,05:49:33
39.9325849,116.4560416,0,193.6,39600.2427662037,2008-06-01,05:49:35
39.9326816,116.4559516,0,193.6,39600.2427893518,2008-06-01,05:49:37
39.9328116,116.4558633,0,193.6,39600.2428125,2008-06-01,05:49:39
39.9330433,116.4558083,0,193.6,39600.2428356481,2008-06-01,05:49:41
39.933295,116.4558066,0,193.6,39600.2428587963,2008-06-01,05:49:43
39.9336783,116.4557916,0,193.6,39600.2428935185,2008-06-01,05:49:46
39.93408,116.4557966,0,193.6,39600.2429282407,2008-06-01,05:49:49
39.93447,116.4558,0,193.6,39600.242962963,2008-06-01,05:49:52
39.9348733,116.4558299,0,193.6,39600.2429976852,2008-06-01,05:49:55
39.9352766,116.4558433,0,190.3,39600.2430324074,2008-06-01,05:49:58
39.9356666,116.4558566,0,190.3,39600.2430671296,2008-06-01,05:50:01
39.9360149,116.4558183,0,190.3,39600.2431018518,2008-06-01,05:50:04
39.93636,116.4557916,0,190.3,39600.2431365741,2008-06-01,05:50:07
39.936695,116.4557616,0,190.3,39600.2431712963,2008-06-01,05:50:10
39.9370533,116.4557333,0,190.3,39600.2432060185,2008-06-01,05:50:13
39.9374349,116.45573,0,187,39600.2432407407,2008-06-01,05:50:16
39.9378249,116.4557216,0,187,39600.243275463,2008-06-01,05:50:19
39.9382233,116.4557316,0,183.7,39600.2433101852,2008-06-01,05:50:22
39.938645,116.4557366,0,177.2,39600.2433449074,2008-06-01,05:50:25
39.9390599,116.45573,0,173.9,39600.2433796296,2008-06-01,05:50:28
39.9394833,116.45571,0,167.3,39600.2434143518,2008-06-01,05:50:31
39.9411233,116.45564,0,164,39600.2435532407,2008-06-01,05:50:43
39.9414799,116.4555833,0,164,39600.243587963,2008-06-01,05:50:46
39.9418883,116.4556283,0,164,39600.2436226852,2008-06-01,05:50:49
39.9422416,116.4556499,0,160.8,39600.2436574074,2008-06-01,05:50:52
39.9425499,116.4556633,0,157.5,39600.2436921296,2008-06-01,05:50:55
39.9427999,116.4556699,0,154.2,39600.2437268518,2008-06-01,05:50:58
39.9429333,116.455675,0,154.2,39600.24375,2008-06-01,05:51:00
39.9430249,116.4556783,0,154.2,39600.2437731481,2008-06-01,05:51:02
39.9431099,116.455675,0,154.2,39600.2437962963,2008-06-01,05:51:04
39.9431883,116.4556783,0,154.2,39600.2438194444,2008-06-01,05:51:06
39.9433,116.4556816,0,154.2,39600.2438425926,2008-06-01,05:51:08
39.9434183,116.4556699,0,154.2,39600.2438657407,2008-06-01,05:51:10
39.9435616,116.4556499,0,154.2,39600.2438888889,2008-06-01,05:51:12
39.9437433,116.4556366,0,154.2,39600.243912037,2008-06-01,05:51:14
39.9439483,116.4556183,0,150.9,39600.2439351852,2008-06-01,05:51:16
39.9441633,116.4556183,0,150.9,39600.2439583333,2008-06-01,05:51:18
39.94452,116.4556149,0,154.2,39600.2439930556,2008-06-01,05:51:21
39.9448749,116.4555949,0,160.8,39600.2440277778,2008-06-01,05:51:24
39.9452283,116.4555933,0,170.6,39600.2440625,2008-06-01,05:51:27
39.9456116,116.4556316,0,187,39600.2440972222,2008-06-01,05:51:30
39.9460033,116.4556483,0,193.6,39600.2441319444,2008-06-01,05:51:33
39.9463983,116.45566,0,196.9,39600.2441666667,2008-06-01,05:51:36
39.9467866,116.4556616,0,200.1,39600.2442013889,2008-06-01,05:51:39
39.9471816,116.4556583,0,203.4,39600.2442361111,2008-06-01,05:51:42
39.9475666,116.4556499,0,203.4,39600.2442708333,2008-06-01,05:51:45
39.9479549,116.4556433,0,200.1,39600.2443055556,2008-06-01,05:51:48
39.9483433,116.4556333,0,203.4,39600.2443402778,2008-06-01,05:51:51
39.9487183,116.4555916,0,203.4,39600.244375,2008-06-01,05:51:54
39.9491116,116.4555649,0,203.4,39600.2444097222,2008-06-01,05:51:57
39.9496066,116.4555433,0,196.9,39600.2444444444,2008-06-01,05:52:00
39.9504799,116.4554433,0,196.9,39600.2445023148,2008-06-01,05:52:05
39.9512666,116.4551833,0,206.7,39600.2445601852,2008-06-01,05:52:10
39.9519516,116.4547566,0,203.4,39600.2446180556,2008-06-01,05:52:15
39.9523083,116.4544666,0,210,39600.2446527778,2008-06-01,05:52:18
39.9526266,116.45414,0,210,39600.2446875,2008-06-01,05:52:21
39.9529033,116.4537666,0,210,39600.2447222222,2008-06-01,05:52:24
39.9531866,116.4533516,0,210,39600.2447569444,2008-06-01,05:52:27
39.9534783,116.45292,0,213.3,39600.2447916667,2008-06-01,05:52:30
39.9537883,116.4524866,0,216.5,39600.2448263889,2008-06-01,05:52:33
39.9540949,116.4520183,0,223.1,39600.2448611111,2008-06-01,05:52:36
39.9546633,116.4512566,0,249.3,39600.2449189815,2008-06-01,05:52:41
39.9551849,116.4504866,0,262.5,39600.2449768518,2008-06-01,05:52:46
39.9554666,116.4499966,0,255.9,39600.2450115741,2008-06-01,05:52:49
39.9557499,116.4495783,0,255.9,39600.2450462963,2008-06-01,05:52:52
39.9560233,116.4491049,0,229.7,39600.2450810185,2008-06-01,05:52:55
39.956305,116.4486883,0,226.4,39600.2451157407,2008-06-01,05:52:58
39.9565599,116.4482933,0,223.1,39600.245150463,2008-06-01,05:53:01
39.9567816,116.4479416,0,203.4,39600.2451851852,2008-06-01,05:53:04
39.9570066,116.447595,0,196.9,39600.2452199074,2008-06-01,05:53:07
39.9572333,116.4472316,0,196.9,39600.2452546296,2008-06-01,05:53:10
39.9575016,116.4467999,0,183.7,39600.2452893518,2008-06-01,05:53:13
39.957815,116.4463316,0,167.3,39600.2453240741,2008-06-01,05:53:16
39.9581416,116.4458633,0,164,39600.2453587963,2008-06-01,05:53:19
39.9587033,116.4450233,0,160.8,39600.2454166667,2008-06-01,05:53:24
39.959245,116.44419,0,160.8,39600.245474537,2008-06-01,05:53:29
39.9597366,116.4433649,0,164,39600.2455324074,2008-06-01,05:53:34
39.960225,116.4426166,0,167.3,39600.2455902778,2008-06-01,05:53:39
39.9605016,116.4422183,0,170.6,39600.245625,2008-06-01,05:53:42
39.96076,116.4418549,0,173.9,39600.2456597222,2008-06-01,05:53:45
39.9609983,116.4415033,0,180.4,39600.2456944444,2008-06-01,05:53:48
39.9612233,116.4411616,0,190.3,39600.2457291667,2008-06-01,05:53:51
39.9614333,116.4408416,0,196.9,39600.2457638889,2008-06-01,05:53:54
39.9616499,116.440525,0,200.1,39600.2457986111,2008-06-01,05:53:57
39.9618616,116.4402083,0,203.4,39600.2458333333,2008-06-01,05:54:00
39.9620916,116.4398533,0,206.7,39600.2458680556,2008-06-01,05:54:03
39.96234,116.4394999,0,206.7,39600.2459027778,2008-06-01,05:54:06
39.96257,116.4390883,0,177.2,39600.2459375,2008-06-01,05:54:09
39.9627816,116.4387366,0,167.3,39600.2459722222,2008-06-01,05:54:12
39.96299,116.4383916,0,160.8,39600.2460069444,2008-06-01,05:54:15
39.9632349,116.4379866,0,150.9,39600.2460416667,2008-06-01,05:54:18
39.9635166,116.4375299,0,134.5,39600.2460763889,2008-06-01,05:54:21
39.9638133,116.4371033,0,128,39600.2461111111,2008-06-01,05:54:24
39.9640916,116.4366716,0,124.7,39600.2461458333,2008-06-01,05:54:27
39.9643316,116.43625,0,124.7,39600.2461805556,2008-06-01,05:54:30
39.9645833,116.4358466,0,128,39600.2462152778,2008-06-01,05:54:33
39.96482,116.4354433,0,131.2,39600.24625,2008-06-01,05:54:36
39.9650583,116.4350566,0,134.5,39600.2462847222,2008-06-01,05:54:39
39.9653316,116.434655,0,131.2,39600.2463194444,2008-06-01,05:54:42
39.9656283,116.4342733,0,114.8,39600.2463541667,2008-06-01,05:54:45
39.9659349,116.4338533,0,101.7,39600.2463888889,2008-06-01,05:54:48
39.9664833,116.4330599,0,95.1,39600.2464467593,2008-06-01,05:54:53
39.9670316,116.4321899,0,105,39600.2465046296,2008-06-01,05:54:58
39.9675099,116.4313516,0,101.7,39600.2465625,2008-06-01,05:55:03
39.96775,116.4308383,0,111.5,39600.2465972222,2008-06-01,05:55:06
39.9679366,116.4303149,0,114.8,39600.2466319444,2008-06-01,05:55:09
39.9680783,116.4297933,0,114.8,39600.2466666667,2008-06-01,05:55:12
39.968185,116.4292766,0,114.8,39600.2467013889,2008-06-01,05:55:15
39.9682599,116.4287266,0,121.4,39600.2467361111,2008-06-01,05:55:18
39.968295,116.4281516,0,121.4,39600.2467708333,2008-06-01,05:55:21
39.968285,116.4275949,0,121.4,39600.2468055556,2008-06-01,05:55:24
39.9682716,116.4270216,0,114.8,39600.2468402778,2008-06-01,05:55:27
39.9682599,116.4263933,0,108.3,39600.246875,2008-06-01,05:55:30
39.968255,116.4251899,0,101.7,39600.2469328704,2008-06-01,05:55:35
39.9682,116.4239349,0,105,39600.2469907407,2008-06-01,05:55:40
39.9681183,116.422735,0,131.2,39600.2470486111,2008-06-01,05:55:45
39.9680649,116.4216533,0,141.1,39600.2471064815,2008-06-01,05:55:50
39.9680333,116.4206366,0,150.9,39600.2471643519,2008-06-01,05:55:55
39.9679883,116.4195083,0,157.5,39600.2472222222,2008-06-01,05:56:00
39.96795,116.4182899,0,157.5,39600.2472800926,2008-06-01,05:56:05
39.9679283,116.417145,0,157.5,39600.247337963,2008-06-01,05:56:10
39.9679083,116.41608,0,147.6,39600.2473958333,2008-06-01,05:56:15
39.9678766,116.4150266,0,147.6,39600.2474537037,2008-06-01,05:56:20
39.9678449,116.4139383,0,144.4,39600.2475115741,2008-06-01,05:56:25
39.9678166,116.4127749,0,147.6,39600.2475694444,2008-06-01,05:56:30
39.9677849,116.411685,0,141.1,39600.2476273148,2008-06-01,05:56:35
39.9677599,116.4106433,0,134.5,39600.2476851852,2008-06-01,05:56:40
39.9677433,116.4100299,0,134.5,39600.2477199074,2008-06-01,05:56:43
39.9677183,116.4090433,0,134.5,39600.2477777778,2008-06-01,05:56:48
39.9677066,116.4084966,0,131.2,39600.2478125,2008-06-01,05:56:51
39.9676999,116.4080083,0,134.5,39600.2478472222,2008-06-01,05:56:54
39.9676916,116.40753,0,134.5,39600.2478819444,2008-06-01,05:56:57
39.9676766,116.4070066,0,137.8,39600.2479166667,2008-06-01,05:57:00
39.96767,116.4064466,0,141.1,39600.2479513889,2008-06-01,05:57:03
39.9676716,116.4058999,0,147.6,39600.2479861111,2008-06-01,05:57:06
39.9676566,116.4053866,0,154.2,39600.2480208333,2008-06-01,05:57:09
39.9676499,116.4048633,0,154.2,39600.2480555556,2008-06-01,05:57:12
39.9676383,116.4043933,0,154.2,39600.2480902778,2008-06-01,05:57:15
39.9676333,116.4039683,0,154.2,39600.248125,2008-06-01,05:57:18
39.9676366,116.4035883,0,154.2,39600.2481597222,2008-06-01,05:57:21
39.9676366,116.4033416,0,160.8,39600.2481828704,2008-06-01,05:57:23
39.9676333,116.4031133,0,164,39600.2482060185,2008-06-01,05:57:25
39.9676283,116.4029116,0,164,39600.2482291667,2008-06-01,05:57:27
39.967625,116.4027216,0,164,39600.2482523148,2008-06-01,05:57:29
39.9676199,116.4025133,0,167.3,39600.248275463,2008-06-01,05:57:31
39.9676166,116.4022816,0,167.3,39600.2482986111,2008-06-01,05:57:33
39.96761,116.402045,0,167.3,39600.2483217593,2008-06-01,05:57:35
39.9676066,116.4018216,0,167.3,39600.2483449074,2008-06-01,05:57:37
39.9676,116.4016049,0,167.3,39600.2483680556,2008-06-01,05:57:39
39.967595,116.4014099,0,167.3,39600.2483912037,2008-06-01,05:57:41
39.9675883,116.4012483,0,164,39600.2484143519,2008-06-01,05:57:43
39.9675799,116.4010866,0,167.3,39600.2484375,2008-06-01,05:57:45
39.9675733,116.4009166,0,167.3,39600.2484606481,2008-06-01,05:57:47
39.9675666,116.4007266,0,167.3,39600.2484837963,2008-06-01,05:57:49
39.9675633,116.4005283,0,164,39600.2485069444,2008-06-01,05:57:51
39.9675583,116.4003299,0,164,39600.2485300926,2008-06-01,05:57:53
39.9675533,116.4000949,0,160.8,39600.2485532407,2008-06-01,05:57:55
39.9675466,116.3998483,0,160.8,39600.2485763889,2008-06-01,05:57:57
39.9675416,116.3995883,0,157.5,39600.248599537,2008-06-01,05:57:59
39.9675349,116.3993133,0,154.2,39600.2486226852,2008-06-01,05:58:01
39.9675266,116.3989216,0,150.9,39600.2486574074,2008-06-01,05:58:04
39.9675216,116.3986933,0,147.6,39600.2486805556,2008-06-01,05:58:06
39.9675166,116.3984866,0,147.6,39600.2487037037,2008-06-01,05:58:08
39.9675133,116.3982966,0,144.4,39600.2487268519,2008-06-01,05:58:10
39.9675099,116.3981016,0,144.4,39600.24875,2008-06-01,05:58:12
39.9675049,116.3979066,0,144.4,39600.2487731481,2008-06-01,05:58:14
39.9675,116.3976833,0,141.1,39600.2487962963,2008-06-01,05:58:16
39.9674949,116.3974333,0,141.1,39600.2488194444,2008-06-01,05:58:18
39.9674883,116.3971849,0,137.8,39600.2488425926,2008-06-01,05:58:20
39.967485,116.3969466,0,137.8,39600.2488657407,2008-06-01,05:58:22
39.9674799,116.3968016,0,137.8,39600.2488888889,2008-06-01,05:58:24
39.9674766,116.3967366,0,134.5,39600.248912037,2008-06-01,05:58:26
39.9674733,116.3967149,0,134.5,39600.2489814815,2008-06-01,05:58:32
39.9674716,116.3966533,0,131.2,39600.2490046296,2008-06-01,05:58:34
39.9674683,116.3965599,0,131.2,39600.2490277778,2008-06-01,05:58:36
39.9674649,116.3964316,0,128,39600.2490509259,2008-06-01,05:58:38
39.9674583,116.396265,0,128,39600.2490740741,2008-06-01,05:58:40
39.9674516,116.3960616,0,124.7,39600.2490972222,2008-06-01,05:58:42
39.9674483,116.39583,0,124.7,39600.2491203704,2008-06-01,05:58:44
39.9674399,116.3955716,0,124.7,39600.2491435185,2008-06-01,05:58:46
39.9674366,116.3953299,0,124.7,39600.2491666667,2008-06-01,05:58:48
39.9674316,116.39513,0,124.7,39600.2491898148,2008-06-01,05:58:50
39.9674266,116.3949783,0,124.7,39600.249212963,2008-06-01,05:58:52
39.9674216,116.3948399,0,124.7,39600.2492361111,2008-06-01,05:58:54
39.9674199,116.3947216,0,124.7,39600.2492592593,2008-06-01,05:58:56
39.9674166,116.3946083,0,128,39600.2492824074,2008-06-01,05:58:58
39.967415,116.3944783,0,128,39600.2493055556,2008-06-01,05:59:00
39.9674099,116.3943366,0,128,39600.2493287037,2008-06-01,05:59:02
39.9674033,116.3941916,0,124.7,39600.2493518519,2008-06-01,05:59:04
39.9673983,116.3940416,0,124.7,39600.249375,2008-06-01,05:59:06
39.9673916,116.3938783,0,124.7,39600.2493981481,2008-06-01,05:59:08
39.9673883,116.3936966,0,121.4,39600.2494212963,2008-06-01,05:59:10
39.9673766,116.3934683,0,118.1,39600.2494444444,2008-06-01,05:59:12
39.9673816,116.3932333,0,121.4,39600.2494675926,2008-06-01,05:59:14
39.9673733,116.3929866,0,124.7,39600.2494907407,2008-06-01,05:59:16
39.9673683,116.3927349,0,131.2,39600.2495138889,2008-06-01,05:59:18
39.9673699,116.392495,0,134.5,39600.249537037,2008-06-01,05:59:20
39.9673833,116.3922733,0,137.8,39600.2495601852,2008-06-01,05:59:22
39.967385,116.3920583,0,134.5,39600.2495833333,2008-06-01,05:59:24
39.96743,116.3918133,0,131.2,39600.2496064815,2008-06-01,05:59:26
39.9674466,116.3916233,0,131.2,39600.2496296296,2008-06-01,05:59:28
39.9674566,116.3914783,0,131.2,39600.2496527778,2008-06-01,05:59:30
39.9674583,116.3913399,0,131.2,39600.2496759259,2008-06-01,05:59:32
39.9674683,116.3911749,0,131.2,39600.2496990741,2008-06-01,05:59:34
39.9675,116.3909666,0,134.5,39600.2497222222,2008-06-01,05:59:36
39.9675866,116.3907033,0,131.2,39600.2497453704,2008-06-01,05:59:38
39.9677183,116.3902466,0,118.1,39600.2497800926,2008-06-01,05:59:41
39.9677683,116.389775,0,114.8,39600.2498148148,2008-06-01,05:59:44
39.967735,116.3893399,0,101.7,39600.249849537,2008-06-01,05:59:47
39.967725,116.3889183,0,108.3,39600.2498842593,2008-06-01,05:59:50
39.9677183,116.3887016,0,108.3,39600.2499074074,2008-06-01,05:59:52
39.9677733,116.388565,0,108.3,39600.2499305556,2008-06-01,05:59:54
39.9678599,116.3884666,0,114.8,39600.2499537037,2008-06-01,05:59:56
39.9679216,116.3884216,0,118.1,39600.2499768519,2008-06-01,05:59:58
39.9679916,116.3883933,0,121.4,39600.25,2008-06-01,06:00:00
39.9680949,116.3883716,0,128,39600.2500231481,2008-06-01,06:00:02
39.9682433,116.388375,0,128,39600.2500462963,2008-06-01,06:00:04
39.9684033,116.3883516,0,124.7,39600.2500694444,2008-06-01,06:00:06
39.9686083,116.3883299,0,128,39600.2500925926,2008-06-01,06:00:08
39.9688016,116.3883166,0,128,39600.2501157407,2008-06-01,06:00:10
39.969,116.3882916,0,131.2,39600.2501388889,2008-06-01,06:00:12
39.9692266,116.3882616,0,128,39600.250162037,2008-06-01,06:00:14
39.9696183,116.3882533,0,124.7,39600.2501967593,2008-06-01,06:00:17
39.9700383,116.3882216,0,128,39600.2502314815,2008-06-01,06:00:20
39.9704716,116.3881983,0,141.1,39600.2502662037,2008-06-01,06:00:23
39.9709266,116.3881799,0,141.1,39600.2503009259,2008-06-01,06:00:26
39.9717266,116.388115,0,141.1,39600.2503587963,2008-06-01,06:00:31
39.9725316,116.3880733,0,147.6,39600.2504166667,2008-06-01,06:00:36
39.9732733,116.3880316,0,154.2,39600.250474537,2008-06-01,06:00:41
39.9736433,116.3880066,0,144.4,39600.2505092593,2008-06-01,06:00:44
39.9738416,116.3879849,0,128,39600.2505324074,2008-06-01,06:00:46
39.9740016,116.3879799,0,128,39600.2505555556,2008-06-01,06:00:48
39.9741216,116.3879816,0,128,39600.2505787037,2008-06-01,06:00:50
39.9742116,116.3880049,0,134.5,39600.2506018518,2008-06-01,06:00:52
39.9743199,116.3880266,0,137.8,39600.250625,2008-06-01,06:00:54
39.9744449,116.3880366,0,134.5,39600.2506481481,2008-06-01,06:00:56
39.9745816,116.3880366,0,134.5,39600.2506712963,2008-06-01,06:00:58
39.9747066,116.3880316,0,131.2,39600.2506944444,2008-06-01,06:01:00
39.9748266,116.3880266,0,131.2,39600.2507175926,2008-06-01,06:01:02
39.9749483,116.3880233,0,128,39600.2507407407,2008-06-01,06:01:04
39.9750666,116.3880199,0,128,39600.2507638889,2008-06-01,06:01:06
39.97515,116.3880183,0,124.7,39600.250787037,2008-06-01,06:01:08
39.9751866,116.3880166,0,124.7,39600.2508101852,2008-06-01,06:01:10
39.9751866,116.3880166,0,124.7,39600.2511458333,2008-06-01,06:01:39
39.9751866,116.3880199,0,121.4,39600.2511689815,2008-06-01,06:01:41
39.9752266,116.3880083,0,121.4,39600.2511921296,2008-06-01,06:01:43
39.9752516,116.3879999,0,121.4,39600.2512268518,2008-06-01,06:01:46
39.9752699,116.3879733,0,121.4,39600.25125,2008-06-01,06:01:48
39.9752666,116.3879233,0,121.4,39600.2512731481,2008-06-01,06:01:50
39.97521,116.3878766,0,118.1,39600.2512962963,2008-06-01,06:01:52
39.9751116,116.3878683,0,118.1,39600.2513194444,2008-06-01,06:01:54
39.9749783,116.3878866,0,118.1,39600.2513425926,2008-06-01,06:01:56
39.9748133,116.387925,0,121.4,39600.2513657407,2008-06-01,06:01:58
39.9746066,116.38794,0,121.4,39600.2513888889,2008-06-01,06:02:00
39.9742683,116.3879666,0,124.7,39600.2514236111,2008-06-01,06:02:03
39.9738866,116.38799,0,128,39600.2514583333,2008-06-01,06:02:06
39.9734683,116.3879999,0,134.5,39600.2514930556,2008-06-01,06:02:09
39.9730133,116.3880116,0,137.8,39600.2515277778,2008-06-01,06:02:12
39.9722549,116.3880416,0,144.4,39600.2515856481,2008-06-01,06:02:17
39.9718366,116.3880733,0,150.9,39600.2516203704,2008-06-01,06:02:20
39.9714983,116.3880816,0,157.5,39600.2516550926,2008-06-01,06:02:23
39.9711966,116.3880866,0,157.5,39600.2516898148,2008-06-01,06:02:26
39.9710066,116.3881066,0,164,39600.251712963,2008-06-01,06:02:28
39.9708233,116.3881183,0,164,39600.2517361111,2008-06-01,06:02:30
39.97065,116.3881316,0,167.3,39600.2517592593,2008-06-01,06:02:32
39.970485,116.3881516,0,170.6,39600.2517824074,2008-06-01,06:02:34
39.9703666,116.3881583,0,167.3,39600.2518055556,2008-06-01,06:02:36
39.9702566,116.3881716,0,170.6,39600.2518287037,2008-06-01,06:02:38
39.9701549,116.3881766,0,173.9,39600.2518518518,2008-06-01,06:02:40
39.9700633,116.3881783,0,173.9,39600.251875,2008-06-01,06:02:42
39.9699666,116.3881766,0,170.6,39600.2518981481,2008-06-01,06:02:44
39.9698433,116.38817,0,170.6,39600.2519212963,2008-06-01,06:02:46
39.9697033,116.3881583,0,170.6,39600.2519444444,2008-06-01,06:02:48
39.9695866,116.3881533,0,167.3,39600.2519675926,2008-06-01,06:02:50
39.9694966,116.3881683,0,167.3,39600.2519907407,2008-06-01,06:02:52
39.9694149,116.3881816,0,170.6,39600.2520138889,2008-06-01,06:02:54
39.9693483,116.3881933,0,170.6,39600.252037037,2008-06-01,06:02:56
39.9692699,116.3882,0,173.9,39600.2520601852,2008-06-01,06:02:58
39.9691916,116.3881949,0,173.9,39600.2520833333,2008-06-01,06:03:00
39.96914,116.3881899,0,173.9,39600.2521064815,2008-06-01,06:03:02
39.9691033,116.3881983,0,177.2,39600.2521296296,2008-06-01,06:03:04
39.9690499,116.3882133,0,173.9,39600.2521527778,2008-06-01,06:03:06
39.9690033,116.3882099,0,173.9,39600.2521759259,2008-06-01,06:03:08
39.9689716,116.38822,0,173.9,39600.2521990741,2008-06-01,06:03:10
39.9689683,116.3882299,0,173.9,39600.2526388889,2008-06-01,06:03:48
39.9689683,116.3882299,0,173.9,39600.2526967593,2008-06-01,06:03:53
39.9689649,116.3882316,0,173.9,39600.2527199074,2008-06-01,06:03:55
39.9689583,116.3882016,0,173.9,39600.2527430556,2008-06-01,06:03:57
39.9689749,116.3881616,0,173.9,39600.2527662037,2008-06-01,06:03:59
39.9690283,116.3881233,0,173.9,39600.2527893518,2008-06-01,06:04:01
39.9691,116.38808,0,173.9,39600.2528125,2008-06-01,06:04:03
39.96914,116.3881016,0,173.9,39600.2528356481,2008-06-01,06:04:05
39.9691633,116.3881116,0,173.9,39600.2528587963,2008-06-01,06:04:07
39.9691916,116.388095,0,173.9,39600.2528819444,2008-06-01,06:04:09
39.969225,116.3880899,0,173.9,39600.2529050926,2008-06-01,06:04:11
39.969225,116.3880899,0,173.9,39600.2529166667,2008-06-01,06:04:12
39.9692166,116.3880866,0,173.9,39600.2529398148,2008-06-01,06:04:14
39.9691633,116.3880399,0,173.9,39600.2531481481,2008-06-01,06:04:32
39.9691683,116.3880383,0,173.9,39600.2531712963,2008-06-01,06:04:34
39.9691749,116.3880166,0,173.9,39600.2531944444,2008-06-01,06:04:36
39.9691833,116.387995,0,173.9,39600.2532175926,2008-06-01,06:04:38
39.9691849,116.3879849,0,173.9,39600.2532407407,2008-06-01,06:04:40
39.9691866,116.3879699,0,173.9,39600.2532638889,2008-06-01,06:04:42
39.9691933,116.3879683,0,177.2,39600.253287037,2008-06-01,06:04:44
39.9691933,116.3879883,0,177.2,39600.2533101852,2008-06-01,06:04:46
39.9692149,116.3879933,0,177.2,39600.2533333333,2008-06-01,06:04:48
39.9692233,116.3879866,0,177.2,39600.2533564815,2008-06-01,06:04:50
39.9692583,116.3879716,0,177.2,39600.2533796296,2008-06-01,06:04:52
39.9692716,116.38796,0,177.2,39600.2534027778,2008-06-01,06:04:54
39.9692699,116.3879283,0,177.2,39600.2534375,2008-06-01,06:04:57
39.9692849,116.3879733,0,177.2,39600.2535532407,2008-06-01,06:05:07
39.9692816,116.3879616,0,177.2,39600.2537615741,2008-06-01,06:05:25
39.9692916,116.3879499,0,177.2,39600.2537847222,2008-06-01,06:05:27
39.96931,116.3879449,0,177.2,39600.2538078704,2008-06-01,06:05:29
39.9693216,116.3879333,0,177.2,39600.2538310185,2008-06-01,06:05:31
39.9693283,116.3879133,0,177.2,39600.2538541667,2008-06-01,06:05:33
39.9693366,116.3878916,0,177.2,39600.2538773148,2008-06-01,06:05:35
39.9693449,116.3878966,0,177.2,39600.2541203704,2008-06-01,06:05:56
39.9693383,116.38789,0,177.2,39600.2541435185,2008-06-01,06:05:58
39.9693316,116.3878833,0,177.2,39600.2541666667,2008-06-01,06:06:00
39.9693333,116.3878783,0,177.2,39600.2541898148,2008-06-01,06:06:02
39.9693383,116.3878883,0,177.2,39600.2545486111,2008-06-01,06:06:33
39.9693383,116.3879033,0,177.2,39600.2545717593,2008-06-01,06:06:35
39.9693366,116.3879133,0,177.2,39600.2545949074,2008-06-01,06:06:37
39.9693433,116.3879233,0,177.2,39600.2546180556,2008-06-01,06:06:39
39.9693466,116.3879383,0,177.2,39600.2546412037,2008-06-01,06:06:41
39.9693433,116.3879649,0,177.2,39600.2546759259,2008-06-01,06:06:44
39.9693399,116.3879816,0,177.2,39600.2546990741,2008-06-01,06:06:46
39.9693333,116.3879849,0,177.2,39600.2547222222,2008-06-01,06:06:48
39.9693316,116.3879866,0,177.2,39600.2547569444,2008-06-01,06:06:51
39.9693249,116.3879866,0,177.2,39600.2547800926,2008-06-01,06:06:53
39.9693249,116.3879916,0,177.2,39600.2548032407,2008-06-01,06:06:55
39.9693266,116.3879983,0,177.2,39600.2548263889,2008-06-01,06:06:57
39.9693399,116.3879933,0,177.2,39600.2551967593,2008-06-01,06:07:29
39.9693399,116.3879933,0,177.2,39600.2552662037,2008-06-01,06:07:35
39.9693366,116.3879966,0,177.2,39600.2552893519,2008-06-01,06:07:37
39.9693533,116.3879816,0,177.2,39600.2554166667,2008-06-01,06:07:48
39.9693533,116.3879816,0,177.2,39600.2555092593,2008-06-01,06:07:56
39.9693533,116.3879783,0,177.2,39600.2555324074,2008-06-01,06:07:58
39.9693466,116.3879883,0,177.2,39600.2555555556,2008-06-01,06:08:00
39.9693533,116.3879266,0,177.2,39600.2555787037,2008-06-01,06:08:02
39.96938,116.38789,0,177.2,39600.2556134259,2008-06-01,06:08:05
39.96939,116.3878783,0,177.2,39600.2556365741,2008-06-01,06:08:07
39.9693866,116.3878833,0,177.2,39600.2558333333,2008-06-01,06:08:24
39.9693833,116.3878816,0,177.2,39600.2558564815,2008-06-01,06:08:26
39.9693783,116.3878749,0,177.2,39600.2558796296,2008-06-01,06:08:28
39.9693916,116.38787,0,177.2,39600.2559027778,2008-06-01,06:08:30
39.9694033,116.38789,0,177.2,39600.2559259259,2008-06-01,06:08:32
39.9694033,116.3879033,0,177.2,39600.2559490741,2008-06-01,06:08:34
39.9693949,116.3879066,0,177.2,39600.2559722222,2008-06-01,06:08:36
39.96939,116.3878283,0,173.9,39600.2559953704,2008-06-01,06:08:38
39.9693933,116.3877833,0,173.9,39600.2560185185,2008-06-01,06:08:40
39.969375,116.38771,0,173.9,39600.2560416667,2008-06-01,06:08:42
39.9693516,116.3876383,0,173.9,39600.2560648148,2008-06-01,06:08:44
39.9693483,116.3875966,0,173.9,39600.256087963,2008-06-01,06:08:46
39.96938,116.387535,0,177.2,39600.2561111111,2008-06-01,06:08:48
39.9693716,116.3875116,0,177.2,39600.2561342593,2008-06-01,06:08:50
39.9693733,116.3874866,0,177.2,39600.2561574074,2008-06-01,06:08:52
39.9693766,116.3874583,0,180.4,39600.2561805556,2008-06-01,06:08:54
39.9693816,116.3874216,0,180.4,39600.2562037037,2008-06-01,06:08:56
39.9693849,116.3873866,0,180.4,39600.2562268519,2008-06-01,06:08:58
39.9693833,116.3873566,0,183.7,39600.25625,2008-06-01,06:09:00
39.9693833,116.3873399,0,183.7,39600.2562731481,2008-06-01,06:09:02
39.9693833,116.3873149,0,180.4,39600.2562962963,2008-06-01,06:09:04
39.9693699,116.3873166,0,177.2,39600.2563194444,2008-06-01,06:09:06
39.9693699,116.3873166,0,177.2,39600.2564351852,2008-06-01,06:09:16
39.9693616,116.3873083,0,177.2,39600.2564583333,2008-06-01,06:09:18
39.9693633,116.3872899,0,177.2,39600.2564814815,2008-06-01,06:09:20
39.9693633,116.3872649,0,177.2,39600.2565046296,2008-06-01,06:09:22
39.9693583,116.3872416,0,177.2,39600.2565277778,2008-06-01,06:09:24
39.9693616,116.3872216,0,177.2,39600.2565509259,2008-06-01,06:09:26
39.9693566,116.3871983,0,177.2,39600.2565740741,2008-06-01,06:09:28
39.9693483,116.3871816,0,177.2,39600.2565972222,2008-06-01,06:09:30
39.9693383,116.3871783,0,177.2,39600.2566203704,2008-06-01,06:09:32
39.9693316,116.3871816,0,177.2,39600.2568634259,2008-06-01,06:09:53
39.9693283,116.3871749,0,177.2,39600.2568865741,2008-06-01,06:09:55
39.9693316,116.3871666,0,177.2,39600.2569212963,2008-06-01,06:09:58
39.9693316,116.3871649,0,177.2,39600.2569675926,2008-06-01,06:10:02
39.9693316,116.3871649,0,177.2,39600.2572106481,2008-06-01,06:10:23
39.9693299,116.3871683,0,177.2,39600.2572337963,2008-06-01,06:10:25
39.9693366,116.3871783,0,173.9,39600.2572916667,2008-06-01,06:10:30
39.9693316,116.38719,0,173.9,39600.2573148148,2008-06-01,06:10:32
39.9693299,116.3872116,0,173.9,39600.2577662037,2008-06-01,06:11:11
39.9693483,116.3872199,0,177.2,39600.2577893519,2008-06-01,06:11:13
39.969365,116.387225,0,177.2,39600.2578240741,2008-06-01,06:11:16
39.9693849,116.3872149,0,177.2,39600.2578472222,2008-06-01,06:11:18
39.9693999,116.3872116,0,173.9,39600.2579282407,2008-06-01,06:11:25
39.9694133,116.3871949,0,177.2,39600.2579513889,2008-06-01,06:11:27
39.9694233,116.3871766,0,173.9,39600.257974537,2008-06-01,06:11:29
39.9694316,116.387155,0,173.9,39600.2579976852,2008-06-01,06:11:31
39.9694383,116.3871299,0,173.9,39600.2580208333,2008-06-01,06:11:33
39.9694399,116.387105,0,170.6,39600.2580439815,2008-06-01,06:11:35
39.9694333,116.3870783,0,170.6,39600.2580671296,2008-06-01,06:11:37
39.9694216,116.38707,0,170.6,39600.2580902778,2008-06-01,06:11:39
39.9694083,116.3870516,0,170.6,39600.2581134259,2008-06-01,06:11:41
39.9693949,116.3870316,0,170.6,39600.2581365741,2008-06-01,06:11:43
39.9693866,116.3870133,0,170.6,39600.2581597222,2008-06-01,06:11:45
39.9693766,116.3869899,0,167.3,39600.2581828704,2008-06-01,06:11:47
39.969365,116.3869699,0,167.3,39600.2582060185,2008-06-01,06:11:49
39.9693566,116.3869383,0,170.6,39600.2582291667,2008-06-01,06:11:51
39.9693483,116.3869166,0,167.3,39600.2582523148,2008-06-01,06:11:53
39.9693466,116.3868966,0,170.6,39600.258275463,2008-06-01,06:11:55
39.9693583,116.386875,0,164,39600.2582986111,2008-06-01,06:11:57
39.9693733,116.3868583,0,160.8,39600.2583217593,2008-06-01,06:11:59
39.96938,116.3868466,0,160.8,39600.2583449074,2008-06-01,06:12:01
39.9693816,116.3868316,0,160.8,39600.2583680556,2008-06-01,06:12:03
39.96938,116.3868183,0,164,39600.2583912037,2008-06-01,06:12:05
39.9693666,116.3868033,0,164,39600.2584143518,2008-06-01,06:12:07
39.9693483,116.3867816,0,164,39600.2584375,2008-06-01,06:12:09
39.9693316,116.3867666,0,164,39600.2584606481,2008-06-01,06:12:11
39.9693133,116.3867416,0,160.8,39600.2584837963,2008-06-01,06:12:13
39.969295,116.3867283,0,164,39600.2585069444,2008-06-01,06:12:15
39.96928,116.38672,0,160.8,39600.2585300926,2008-06-01,06:12:17
39.969295,116.3867066,0,160.8,39600.2585532407,2008-06-01,06:12:19
39.9692833,116.3867083,0,160.8,39600.2585763889,2008-06-01,06:12:21
39.9692933,116.3866916,0,164,39600.258599537,2008-06-01,06:12:23
39.9693083,116.3866949,0,164,39600.2586226852,2008-06-01,06:12:25
39.9693216,116.3866899,0,167.3,39600.2587615741,2008-06-01,06:12:37
39.9693216,116.3866899,0,167.3,39600.2589351852,2008-06-01,06:12:52
39.9693249,116.3866916,0,167.3,39600.2589583333,2008-06-01,06:12:54
39.9693116,116.3866783,0,167.3,39600.2589814815,2008-06-01,06:12:56
39.9692999,116.3866666,0,167.3,39600.2590046296,2008-06-01,06:12:58
39.9692933,116.3866599,0,167.3,39600.2591435185,2008-06-01,06:13:10
39.9692933,116.3866599,0,167.3,39600.2592476852,2008-06-01,06:13:19
39.96929,116.3866599,0,167.3,39600.2592708333,2008-06-01,06:13:21
39.9692683,116.3866516,0,167.3,39600.2592939815,2008-06-01,06:13:23
39.9692483,116.386645,0,167.3,39600.2593171296,2008-06-01,06:13:25
39.9692333,116.3866466,0,167.3,39600.2593402778,2008-06-01,06:13:27
39.96922,116.3866399,0,167.3,39600.2593634259,2008-06-01,06:13:29
39.96922,116.3866399,0,167.3,39600.2597222222,2008-06-01,06:14:00
39.9692166,116.3866366,0,167.3,39600.2597453704,2008-06-01,06:14:02
39.9691933,116.3866249,0,167.3,39600.2597685185,2008-06-01,06:14:04
39.9691716,116.3866216,0,167.3,39600.2597916667,2008-06-01,06:14:06
39.9691483,116.3866283,0,167.3,39600.2598148148,2008-06-01,06:14:08
39.9691283,116.3866349,0,167.3,39600.259837963,2008-06-01,06:14:10
39.96911,116.3866433,0,167.3,39600.2598611111,2008-06-01,06:14:12
39.9690883,116.386645,0,167.3,39600.2598842593,2008-06-01,06:14:14
39.9690633,116.3866433,0,167.3,39600.2599074074,2008-06-01,06:14:16
39.9690416,116.3866433,0,167.3,39600.2599305556,2008-06-01,06:14:18
39.9690199,116.3866416,0,167.3,39600.2599537037,2008-06-01,06:14:20
39.969,116.3866366,0,167.3,39600.2599768518,2008-06-01,06:14:22
39.9689816,116.3866333,0,167.3,39600.26,2008-06-01,06:14:24
39.96896,116.3866316,0,170.6,39600.2600231481,2008-06-01,06:14:26
39.9689366,116.3866266,0,170.6,39600.2600462963,2008-06-01,06:14:28
39.9689166,116.3866233,0,170.6,39600.2600694444,2008-06-01,06:14:30
39.9689049,116.3866266,0,170.6,39600.2600925926,2008-06-01,06:14:32
39.9688966,116.3866349,0,173.9,39600.2601157407,2008-06-01,06:14:34
39.9688833,116.386645,0,170.6,39600.2601388889,2008-06-01,06:14:36
39.9688633,116.3866466,0,170.6,39600.260162037,2008-06-01,06:14:38
39.9688316,116.3866599,0,170.6,39600.2601851852,2008-06-01,06:14:40
39.9688016,116.386685,0,170.6,39600.2602083333,2008-06-01,06:14:42
39.9687783,116.3866966,0,170.6,39600.2602314815,2008-06-01,06:14:44
39.9687583,116.3867233,0,170.6,39600.2602546296,2008-06-01,06:14:46
39.9687416,116.386755,0,167.3,39600.2602777778,2008-06-01,06:14:48
39.968735,116.3867916,0,167.3,39600.2603009259,2008-06-01,06:14:50
39.9687249,116.3868449,0,167.3,39600.2603240741,2008-06-01,06:14:52
39.9687283,116.3868916,0,167.3,39600.2603472222,2008-06-01,06:14:54
39.96875,116.3869183,0,167.3,39600.2603703704,2008-06-01,06:14:56
39.9688099,116.3869283,0,167.3,39600.2603935185,2008-06-01,06:14:58
39.9688583,116.38691,0,167.3,39600.2604166667,2008-06-01,06:15:00
39.9688833,116.38689,0,167.3,39600.2605439815,2008-06-01,06:15:11
39.968885,116.3869216,0,167.3,39600.2605671296,2008-06-01,06:15:13
39.9688666,116.3869149,0,167.3,39600.2605902778,2008-06-01,06:15:15
39.9688283,116.386895,0,167.3,39600.2606134259,2008-06-01,06:15:17
39.9687883,116.3868366,0,167.3,39600.2606365741,2008-06-01,06:15:19
39.9687116,116.3866949,0,167.3,39600.2606597222,2008-06-01,06:15:21
39.968675,116.3866333,0,170.6,39600.2606828704,2008-06-01,06:15:23
39.9686533,116.3865533,0,170.6,39600.2607060185,2008-06-01,06:15:25
39.9686166,116.3864616,0,170.6,39600.2607291667,2008-06-01,06:15:27
39.9685966,116.3864016,0,170.6,39600.2607523148,2008-06-01,06:15:29
39.9685833,116.3863616,0,170.6,39600.260775463,2008-06-01,06:15:31
39.9685633,116.3863166,0,170.6,39600.2607986111,2008-06-01,06:15:33
39.9685466,116.3862733,0,170.6,39600.2608217593,2008-06-01,06:15:35
