# Supplementary material for: Research on differential privacy protection method based on user tendency
Source: PLoS One. 2023 Oct 26;18(10):e0288823. doi: 10.1371/journal.pone.0288823 (PMC10602288; doi:10.1371/journal.pone.0288823)
Supplement: S5 Data — (ZIP) [file pone.0288823.s005.zip › Data 5-5/153/Trajectory/20080601081807.plt]

Geolife trajectory
WGS 84
Altitude is in Feet
Reserved 3
0,2,255,My Track,0,0,2,8421376
0
39.9686883,116.3872549,0,190.3,39600.3459143518,2008-06-01,08:18:07
39.9686983,116.387275,0,193.6,39600.3459259259,2008-06-01,08:18:08
39.9686883,116.3872799,0,203.4,39600.3460300926,2008-06-01,08:18:17
39.9686966,116.3872899,0,203.4,39600.3460532407,2008-06-01,08:18:19
39.9687516,116.3872666,0,203.4,39600.3460763889,2008-06-01,08:18:21
39.968815,116.3872466,0,203.4,39600.346099537,2008-06-01,08:18:23
39.9688033,116.3872683,0,203.4,39600.3461226852,2008-06-01,08:18:25
39.968775,116.3872816,0,203.4,39600.3461458333,2008-06-01,08:18:27
39.9687283,116.3873383,0,203.4,39600.3461689815,2008-06-01,08:18:29
39.9688583,116.3873349,0,203.4,39600.3461921296,2008-06-01,08:18:31
39.9688,116.3873716,0,203.4,39600.3462152778,2008-06-01,08:18:33
39.9687616,116.3873916,0,203.4,39600.3462384259,2008-06-01,08:18:35
39.96879,116.3874049,0,206.7,39600.3462615741,2008-06-01,08:18:37
39.9687533,116.3874199,0,206.7,39600.3462847222,2008-06-01,08:18:39
39.9687716,116.3874383,0,203.4,39600.3463078704,2008-06-01,08:18:41
39.9687549,116.3874683,0,203.4,39600.3463310185,2008-06-01,08:18:43
39.9687983,116.3874966,0,206.7,39600.3463541667,2008-06-01,08:18:45
39.968775,116.38752,0,206.7,39600.3463773148,2008-06-01,08:18:47
39.9687866,116.38754,0,206.7,39600.346400463,2008-06-01,08:18:49
39.9687383,116.3875683,0,206.7,39600.3464236111,2008-06-01,08:18:51
39.9687133,116.3875566,0,203.4,39600.3464467593,2008-06-01,08:18:53
39.9686916,116.3875499,0,203.4,39600.3464699074,2008-06-01,08:18:55
39.96866,116.3875299,0,203.4,39600.3464930556,2008-06-01,08:18:57
39.9686299,116.3875166,0,200.1,39600.3465162037,2008-06-01,08:18:59
39.968605,116.3875383,0,200.1,39600.3465509259,2008-06-01,08:19:02
39.9685849,116.3875716,0,200.1,39600.3465740741,2008-06-01,08:19:04
39.968565,116.38759,0,200.1,39600.3465972222,2008-06-01,08:19:06
39.9685433,116.3876299,0,196.9,39600.3466203704,2008-06-01,08:19:08
39.9685283,116.3876383,0,196.9,39600.3466435185,2008-06-01,08:19:10
39.9684999,116.3876933,0,196.9,39600.3466666667,2008-06-01,08:19:12
39.9684616,116.3877549,0,196.9,39600.3466898148,2008-06-01,08:19:14
39.9684666,116.3877016,0,193.6,39600.346712963,2008-06-01,08:19:16
39.9684533,116.3876883,0,193.6,39600.3467361111,2008-06-01,08:19:18
39.9684283,116.3876966,0,193.6,39600.3467592593,2008-06-01,08:19:20
39.9684033,116.3877283,0,193.6,39600.3467824074,2008-06-01,08:19:22
39.9683866,116.38771,0,193.6,39600.3468055556,2008-06-01,08:19:24
39.9683783,116.3876566,0,190.3,39600.3468287037,2008-06-01,08:19:26
39.9683749,116.3875983,0,190.3,39600.3468518518,2008-06-01,08:19:28
39.9683733,116.3875566,0,190.3,39600.346875,2008-06-01,08:19:30
39.9683933,116.3874983,0,190.3,39600.3469097222,2008-06-01,08:19:33
39.96838,116.3874733,0,190.3,39600.3469444444,2008-06-01,08:19:36
39.9683683,116.3874799,0,190.3,39600.3469675926,2008-06-01,08:19:38
39.9683283,116.3874933,0,190.3,39600.3469907407,2008-06-01,08:19:40
39.9683199,116.3874949,0,190.3,39600.3470138889,2008-06-01,08:19:42
39.9683133,116.3875066,0,190.3,39600.3470486111,2008-06-01,08:19:45
39.9683049,116.3875249,0,190.3,39600.3470717593,2008-06-01,08:19:47
39.9683333,116.3875383,0,190.3,39600.3470949074,2008-06-01,08:19:49
39.968355,116.3875299,0,190.3,39600.3471412037,2008-06-01,08:19:53
39.9683566,116.3875449,0,190.3,39600.3471643519,2008-06-01,08:19:55
39.9683449,116.3875633,0,190.3,39600.3471875,2008-06-01,08:19:57
39.9683266,116.3875866,0,190.3,39600.3472106481,2008-06-01,08:19:59
39.9683166,116.3875916,0,190.3,39600.3472337963,2008-06-01,08:20:01
39.9683066,116.3876116,0,190.3,39600.3472569444,2008-06-01,08:20:03
39.968295,116.387605,0,190.3,39600.3472800926,2008-06-01,08:20:05
39.968295,116.387605,0,190.3,39600.3472916667,2008-06-01,08:20:06
39.9682933,116.3876066,0,190.3,39600.3473148148,2008-06-01,08:20:08
39.9682933,116.3875933,0,190.3,39600.347337963,2008-06-01,08:20:10
39.96831,116.3875816,0,190.3,39600.3473611111,2008-06-01,08:20:12
39.9683383,116.3875716,0,190.3,39600.3473842593,2008-06-01,08:20:14
39.9683733,116.3875533,0,190.3,39600.3474074074,2008-06-01,08:20:16
39.9683733,116.3875233,0,190.3,39600.3474305556,2008-06-01,08:20:18
39.9683566,116.3875266,0,190.3,39600.3474652778,2008-06-01,08:20:21
39.968355,116.3875133,0,190.3,39600.3474884259,2008-06-01,08:20:23
39.9683533,116.3874783,0,190.3,39600.3475115741,2008-06-01,08:20:25
39.9683416,116.3874899,0,190.3,39600.3475347222,2008-06-01,08:20:27
39.9683366,116.3874533,0,190.3,39600.3475578704,2008-06-01,08:20:29
39.9683166,116.3874249,0,190.3,39600.3475810185,2008-06-01,08:20:31
39.9682749,116.3873849,0,190.3,39600.3476041667,2008-06-01,08:20:33
39.968255,116.3873816,0,190.3,39600.3476273148,2008-06-01,08:20:35
39.9682483,116.3873549,0,190.3,39600.347650463,2008-06-01,08:20:37
39.9682816,116.3873216,0,190.3,39600.3476736111,2008-06-01,08:20:39
39.9683066,116.3872849,0,190.3,39600.3476967593,2008-06-01,08:20:41
39.96834,116.3872499,0,190.3,39600.3477199074,2008-06-01,08:20:43
39.9684266,116.3870766,0,187,39600.3477430556,2008-06-01,08:20:45
39.9684433,116.3870483,0,187,39600.3477662037,2008-06-01,08:20:47
39.9685066,116.3870666,0,187,39600.3477893519,2008-06-01,08:20:49
39.9685433,116.387065,0,187,39600.3478125,2008-06-01,08:20:51
39.9685133,116.3870683,0,187,39600.3478356482,2008-06-01,08:20:53
39.9684666,116.3871,0,187,39600.3478587963,2008-06-01,08:20:55
39.9684116,116.3872416,0,183.7,39600.3478819444,2008-06-01,08:20:57
39.9683216,116.3873849,0,187,39600.3479050926,2008-06-01,08:20:59
39.968285,116.3874599,0,187,39600.3479282407,2008-06-01,08:21:01
39.9682616,116.38754,0,183.7,39600.3479513889,2008-06-01,08:21:03
39.9682516,116.3875683,0,183.7,39600.347974537,2008-06-01,08:21:05
39.9682433,116.38761,0,183.7,39600.3480092593,2008-06-01,08:21:08
39.96824,116.3876366,0,183.7,39600.3480324074,2008-06-01,08:21:10
39.9682499,116.3876016,0,183.7,39600.3480671296,2008-06-01,08:21:13
39.9682966,116.3875649,0,183.7,39600.3480902778,2008-06-01,08:21:15
39.968395,116.3874833,0,183.7,39600.3481134259,2008-06-01,08:21:17
39.9683883,116.3874533,0,180.4,39600.3481365741,2008-06-01,08:21:19
39.9683616,116.3874449,0,180.4,39600.3481597222,2008-06-01,08:21:21
39.9683299,116.3874366,0,180.4,39600.3481828704,2008-06-01,08:21:23
39.9682983,116.3873816,0,180.4,39600.3482060185,2008-06-01,08:21:25
39.9682683,116.3873333,0,183.7,39600.3482291667,2008-06-01,08:21:27
39.9682683,116.3873333,0,183.7,39600.3482638889,2008-06-01,08:21:30
39.9682599,116.3873249,0,183.7,39600.348287037,2008-06-01,08:21:32
39.9683016,116.3873566,0,183.7,39600.3483101852,2008-06-01,08:21:34
39.968325,116.387415,0,183.7,39600.3483333333,2008-06-01,08:21:36
39.9684016,116.3874233,0,183.7,39600.3483564815,2008-06-01,08:21:38
39.9684716,116.3874366,0,183.7,39600.3483796296,2008-06-01,08:21:40
39.9685316,116.3874449,0,183.7,39600.3484027778,2008-06-01,08:21:42
39.9685549,116.3874533,0,183.7,39600.3484259259,2008-06-01,08:21:44
39.9685549,116.3874749,0,183.7,39600.3484490741,2008-06-01,08:21:46
39.968495,116.3875083,0,183.7,39600.3484837963,2008-06-01,08:21:49
39.9684933,116.3875249,0,183.7,39600.3485069444,2008-06-01,08:21:51
39.9684666,116.3875983,0,183.7,39600.3485300926,2008-06-01,08:21:53
39.9684566,116.3876316,0,183.7,39600.3485532407,2008-06-01,08:21:55
39.9684449,116.3876516,0,180.4,39600.3485763889,2008-06-01,08:21:57
39.9684616,116.3876766,0,180.4,39600.348599537,2008-06-01,08:21:59
39.9684716,116.3876899,0,180.4,39600.3486226852,2008-06-01,08:22:01
39.9684983,116.3876733,0,180.4,39600.3486458333,2008-06-01,08:22:03
39.9684983,116.387695,0,180.4,39600.3486689815,2008-06-01,08:22:05
39.96851,116.3876883,0,177.2,39600.3486921296,2008-06-01,08:22:07
39.9684966,116.3876649,0,177.2,39600.3487152778,2008-06-01,08:22:09
39.9684866,116.3876466,0,177.2,39600.3487384259,2008-06-01,08:22:11
39.9684616,116.3876533,0,177.2,39600.3487615741,2008-06-01,08:22:13
39.968465,116.3876699,0,177.2,39600.3487847222,2008-06-01,08:22:15
39.9684733,116.387695,0,177.2,39600.3488078704,2008-06-01,08:22:17
39.9685016,116.3876899,0,173.9,39600.3488310185,2008-06-01,08:22:19
39.9685283,116.3876683,0,173.9,39600.3488541667,2008-06-01,08:22:21
39.9685466,116.3876316,0,173.9,39600.3488773148,2008-06-01,08:22:23
39.9685883,116.3876116,0,173.9,39600.348900463,2008-06-01,08:22:25
39.9686083,116.3876233,0,173.9,39600.3489236111,2008-06-01,08:22:27
39.9686283,116.3876366,0,173.9,39600.3489467593,2008-06-01,08:22:29
39.96865,116.3876633,0,170.6,39600.3489699074,2008-06-01,08:22:31
39.9686583,116.3877016,0,170.6,39600.3489930556,2008-06-01,08:22:33
39.9686833,116.3876849,0,170.6,39600.3490162037,2008-06-01,08:22:35
39.9686916,116.3876983,0,170.6,39600.3490393519,2008-06-01,08:22:37
39.9687133,116.3876683,0,170.6,39600.3490625,2008-06-01,08:22:39
39.9687399,116.3876783,0,167.3,39600.3490856481,2008-06-01,08:22:41
39.9687733,116.38766,0,164,39600.3491087963,2008-06-01,08:22:43
39.96879,116.3876466,0,160.8,39600.3491319444,2008-06-01,08:22:45
39.9687983,116.3876316,0,160.8,39600.3491550926,2008-06-01,08:22:47
39.9688133,116.3875999,0,157.5,39600.3491782407,2008-06-01,08:22:49
39.9688,116.3875849,0,154.2,39600.3492013889,2008-06-01,08:22:51
39.9688133,116.3875683,0,150.9,39600.349224537,2008-06-01,08:22:53
39.9688183,116.3875833,0,147.6,39600.3492476852,2008-06-01,08:22:55
39.9688333,116.387625,0,147.6,39600.3492708333,2008-06-01,08:22:57
39.9688466,116.3876283,0,147.6,39600.3492939815,2008-06-01,08:22:59
39.9688633,116.3876266,0,147.6,39600.3493171296,2008-06-01,08:23:01
39.9688883,116.3876283,0,144.4,39600.3493402778,2008-06-01,08:23:03
39.9688883,116.3876016,0,147.6,39600.3493634259,2008-06-01,08:23:05
39.9689116,116.3875966,0,144.4,39600.3493865741,2008-06-01,08:23:07
39.9689749,116.3875799,0,144.4,39600.3494097222,2008-06-01,08:23:09
39.9690333,116.38757,0,141.1,39600.3494328704,2008-06-01,08:23:11
39.9690616,116.3875883,0,141.1,39600.3494560185,2008-06-01,08:23:13
39.9690583,116.3875766,0,141.1,39600.3494791667,2008-06-01,08:23:15
39.9690116,116.3875483,0,144.4,39600.3495023148,2008-06-01,08:23:17
39.9689949,116.3875016,0,144.4,39600.349525463,2008-06-01,08:23:19
39.9690049,116.38747,0,144.4,39600.3495486111,2008-06-01,08:23:21
39.969055,116.3874833,0,144.4,39600.3495717593,2008-06-01,08:23:23
39.96914,116.3875466,0,141.1,39600.3495949074,2008-06-01,08:23:25
39.9691983,116.3875799,0,141.1,39600.3496180556,2008-06-01,08:23:27
39.96928,116.3875833,0,137.8,39600.3496412037,2008-06-01,08:23:29
39.9693466,116.3875716,0,137.8,39600.3496643519,2008-06-01,08:23:31
39.9694216,116.3875266,0,137.8,39600.3496875,2008-06-01,08:23:33
39.96945,116.3875016,0,134.5,39600.3497106481,2008-06-01,08:23:35
39.9694166,116.3874666,0,134.5,39600.3497337963,2008-06-01,08:23:37
39.969405,116.3874983,0,131.2,39600.3497569444,2008-06-01,08:23:39
39.9694216,116.3875483,0,131.2,39600.3497800926,2008-06-01,08:23:41
39.9694466,116.3875366,0,128,39600.3498032407,2008-06-01,08:23:43
39.9694366,116.3875116,0,124.7,39600.3498263889,2008-06-01,08:23:45
39.9694033,116.3875333,0,128,39600.349849537,2008-06-01,08:23:47
39.9693833,116.38752,0,128,39600.3498726852,2008-06-01,08:23:49
39.9693299,116.3875649,0,128,39600.3499074074,2008-06-01,08:23:52
39.9693433,116.3876433,0,131.2,39600.3499305556,2008-06-01,08:23:54
39.9693216,116.3876983,0,131.2,39600.3499537037,2008-06-01,08:23:56
39.9692966,116.3877349,0,131.2,39600.3499768519,2008-06-01,08:23:58
39.969305,116.3877749,0,131.2,39600.35,2008-06-01,08:24:00
39.9693416,116.3878083,0,131.2,39600.3500231481,2008-06-01,08:24:02
39.9693533,116.3878433,0,131.2,39600.3500462963,2008-06-01,08:24:04
39.9693549,116.3878816,0,131.2,39600.3500694444,2008-06-01,08:24:06
39.9693483,116.3879133,0,134.5,39600.3500925926,2008-06-01,08:24:08
39.9693416,116.3879449,0,134.5,39600.3501157407,2008-06-01,08:24:10
39.969335,116.3880133,0,137.8,39600.3501388889,2008-06-01,08:24:12
39.9693383,116.3880433,0,137.8,39600.350162037,2008-06-01,08:24:14
39.9693533,116.3880499,0,141.1,39600.3501851852,2008-06-01,08:24:16
39.9693716,116.3880616,0,141.1,39600.3502083333,2008-06-01,08:24:18
39.9694116,116.3880516,0,141.1,39600.3502314815,2008-06-01,08:24:20
39.9694383,116.3880566,0,141.1,39600.3502546296,2008-06-01,08:24:22
39.9694416,116.3880716,0,141.1,39600.3502777778,2008-06-01,08:24:24
39.9694383,116.3880849,0,141.1,39600.3503009259,2008-06-01,08:24:26
39.9694583,116.3880683,0,141.1,39600.3503240741,2008-06-01,08:24:28
39.9695283,116.3880016,0,141.1,39600.3503472222,2008-06-01,08:24:30
39.9695716,116.3880066,0,141.1,39600.3503703704,2008-06-01,08:24:32
39.9695516,116.3880066,0,141.1,39600.3503935185,2008-06-01,08:24:34
39.9695083,116.3880216,0,141.1,39600.3504166667,2008-06-01,08:24:36
39.9695616,116.3879916,0,144.4,39600.3504398148,2008-06-01,08:24:38
39.9695933,116.38799,0,144.4,39600.350462963,2008-06-01,08:24:40
39.9696416,116.3879966,0,147.6,39600.3504861111,2008-06-01,08:24:42
39.9696516,116.3879633,0,150.9,39600.3505092593,2008-06-01,08:24:44
39.9696266,116.3879683,0,150.9,39600.3505555556,2008-06-01,08:24:48
39.969615,116.3879849,0,150.9,39600.3506018519,2008-06-01,08:24:52
39.9696083,116.3880049,0,150.9,39600.3506365741,2008-06-01,08:24:55
39.9696083,116.3879933,0,150.9,39600.3506597222,2008-06-01,08:24:57
39.9696049,116.3879849,0,150.9,39600.3506828704,2008-06-01,08:24:59
39.9696049,116.3879849,0,150.9,39600.3507060185,2008-06-01,08:25:01
39.9695983,116.3879883,0,150.9,39600.3507291667,2008-06-01,08:25:03
39.9695816,116.3879966,0,150.9,39600.3507523148,2008-06-01,08:25:05
39.9695683,116.3880083,0,150.9,39600.350775463,2008-06-01,08:25:07
39.9695533,116.3880416,0,150.9,39600.3507986111,2008-06-01,08:25:09
39.9695283,116.3880583,0,150.9,39600.3508217593,2008-06-01,08:25:11
39.9695183,116.3880616,0,150.9,39600.3509259259,2008-06-01,08:25:20
39.9694999,116.388065,0,150.9,39600.3509490741,2008-06-01,08:25:22
39.96949,116.3880749,0,150.9,39600.3509722222,2008-06-01,08:25:24
39.96945,116.3880833,0,147.6,39600.3509953704,2008-06-01,08:25:26
39.9694616,116.3880966,0,147.6,39600.3510185185,2008-06-01,08:25:28
39.9694583,116.3881,0,147.6,39600.3510416667,2008-06-01,08:25:30
39.9694633,116.3881,0,150.9,39600.351099537,2008-06-01,08:25:35
39.9694616,116.3881016,0,150.9,39600.3511226852,2008-06-01,08:25:37
39.9694616,116.3881116,0,150.9,39600.3511574074,2008-06-01,08:25:40
39.969475,116.3880983,0,150.9,39600.35125,2008-06-01,08:25:48
39.9694716,116.3880933,0,150.9,39600.3512731481,2008-06-01,08:25:50
39.9694249,116.3880749,0,150.9,39600.3512962963,2008-06-01,08:25:52
39.969405,116.3880733,0,150.9,39600.3513194444,2008-06-01,08:25:54
39.969405,116.3880849,0,150.9,39600.3513425926,2008-06-01,08:25:56
39.9693949,116.3880966,0,150.9,39600.3513657407,2008-06-01,08:25:58
39.9694016,116.3881083,0,150.9,39600.3513888889,2008-06-01,08:26:00
39.9694016,116.38813,0,147.6,39600.351412037,2008-06-01,08:26:02
39.9693483,116.3881183,0,147.6,39600.3514467593,2008-06-01,08:26:05
39.9691416,116.3881366,0,150.9,39600.3536574074,2008-06-01,08:29:16
39.9690716,116.3880849,0,150.9,39600.3536805556,2008-06-01,08:29:18
39.9689533,116.3880666,0,150.9,39600.3537037037,2008-06-01,08:29:20
39.9687116,116.3881549,0,150.9,39600.3537268518,2008-06-01,08:29:22
39.9685683,116.3881583,0,154.2,39600.35375,2008-06-01,08:29:24
39.9684699,116.388135,0,154.2,39600.3537731481,2008-06-01,08:29:26
39.9683316,116.3881133,0,154.2,39600.3537962963,2008-06-01,08:29:28
39.968145,116.3881216,0,154.2,39600.3538194444,2008-06-01,08:29:30
39.9678866,116.3881016,0,154.2,39600.3538425926,2008-06-01,08:29:32
39.9676866,116.3881183,0,154.2,39600.3538657407,2008-06-01,08:29:34
39.9674766,116.3881783,0,157.5,39600.3538888889,2008-06-01,08:29:36
39.9672566,116.3882283,0,157.5,39600.353912037,2008-06-01,08:29:38
39.9670483,116.3882466,0,160.8,39600.3539351852,2008-06-01,08:29:40
39.9668333,116.3882583,0,160.8,39600.3539583333,2008-06-01,08:29:42
39.9666233,116.3882683,0,157.5,39600.3539814815,2008-06-01,08:29:44
39.9664283,116.3882849,0,157.5,39600.3540046296,2008-06-01,08:29:46
39.9662283,116.3882949,0,157.5,39600.3540277778,2008-06-01,08:29:48
39.9660349,116.3882999,0,154.2,39600.3540509259,2008-06-01,08:29:50
39.9658433,116.388305,0,157.5,39600.3540740741,2008-06-01,08:29:52
39.9656516,116.3883083,0,160.8,39600.3540972222,2008-06-01,08:29:54
39.9654766,116.3883083,0,160.8,39600.3541203704,2008-06-01,08:29:56
39.9653216,116.3883099,0,164,39600.3541435185,2008-06-01,08:29:58
39.9651733,116.3883099,0,164,39600.3541666667,2008-06-01,08:30:00
39.965075,116.3883066,0,164,39600.3541898148,2008-06-01,08:30:02
39.96503,116.3883216,0,167.3,39600.354212963,2008-06-01,08:30:04
39.9650249,116.3883199,0,167.3,39600.3542361111,2008-06-01,08:30:06
39.9650416,116.3883149,0,164,39600.3542592593,2008-06-01,08:30:08
39.965045,116.3883083,0,164,39600.3542824074,2008-06-01,08:30:10
39.965035,116.388305,0,160.8,39600.3543055556,2008-06-01,08:30:12
39.9649849,116.3883016,0,164,39600.3543287037,2008-06-01,08:30:14
39.9649316,116.3882999,0,164,39600.3543518518,2008-06-01,08:30:16
39.9648216,116.3883116,0,164,39600.354375,2008-06-01,08:30:18
39.9646749,116.3883483,0,167.3,39600.3543981481,2008-06-01,08:30:20
39.9644866,116.3883566,0,173.9,39600.3544212963,2008-06-01,08:30:22
39.9643366,116.3883483,0,177.2,39600.3544444444,2008-06-01,08:30:24
39.9642133,116.38827,0,183.7,39600.3544675926,2008-06-01,08:30:26
39.9640133,116.3882499,0,183.7,39600.3544907407,2008-06-01,08:30:28
39.9638133,116.3882566,0,183.7,39600.3545138889,2008-06-01,08:30:30
39.9636266,116.3882533,0,183.7,39600.354537037,2008-06-01,08:30:32
39.9634316,116.3882783,0,187,39600.3545601852,2008-06-01,08:30:34
39.9632299,116.3883133,0,187,39600.3545833333,2008-06-01,08:30:36
39.9630333,116.3883299,0,190.3,39600.3546064815,2008-06-01,08:30:38
39.9628816,116.3883333,0,190.3,39600.3546296296,2008-06-01,08:30:40
39.9627583,116.3883233,0,193.6,39600.3546527778,2008-06-01,08:30:42
39.9626733,116.3883066,0,196.9,39600.3546759259,2008-06-01,08:30:44
39.96262,116.3883099,0,196.9,39600.3546990741,2008-06-01,08:30:46
39.9626216,116.3883266,0,196.9,39600.3547222222,2008-06-01,08:30:48
39.9626266,116.3883299,0,200.1,39600.3547453704,2008-06-01,08:30:50
39.9626366,116.3883283,0,196.9,39600.3547685185,2008-06-01,08:30:52
39.9626283,116.3883299,0,196.9,39600.3547916667,2008-06-01,08:30:54
39.9626133,116.3883349,0,196.9,39600.3548148148,2008-06-01,08:30:56
39.9625933,116.3883383,0,196.9,39600.354837963,2008-06-01,08:30:58
39.9625633,116.3883283,0,200.1,39600.355150463,2008-06-01,08:31:25
39.9625633,116.3883283,0,200.1,39600.3551736111,2008-06-01,08:31:27
39.9625616,116.3883349,0,200.1,39600.3551967593,2008-06-01,08:31:29
39.96255,116.3883416,0,200.1,39600.3552199074,2008-06-01,08:31:31
39.9625216,116.3883633,0,203.4,39600.3552430556,2008-06-01,08:31:33
39.9624883,116.3883833,0,203.4,39600.3552662037,2008-06-01,08:31:35
39.9624466,116.3884049,0,203.4,39600.3552893519,2008-06-01,08:31:37
39.9624016,116.3884233,0,203.4,39600.3553125,2008-06-01,08:31:39
39.96237,116.3884249,0,203.4,39600.3553356482,2008-06-01,08:31:41
39.962355,116.3884149,0,203.4,39600.3553587963,2008-06-01,08:31:43
39.962345,116.3884149,0,203.4,39600.3553819444,2008-06-01,08:31:45
39.9623033,116.3884383,0,203.4,39600.3554050926,2008-06-01,08:31:47
39.9622633,116.3884566,0,200.1,39600.3554282407,2008-06-01,08:31:49
39.9622316,116.3884699,0,200.1,39600.3554513889,2008-06-01,08:31:51
39.962205,116.3884749,0,200.1,39600.355474537,2008-06-01,08:31:53
39.9621933,116.3884616,0,200.1,39600.3554976852,2008-06-01,08:31:55
39.9621733,116.3884583,0,200.1,39600.3555208333,2008-06-01,08:31:57
39.9621699,116.3884599,0,200.1,39600.3555439815,2008-06-01,08:31:59
39.9621816,116.3884466,0,200.1,39600.356412037,2008-06-01,08:33:14
39.9621549,116.388445,0,200.1,39600.3564351852,2008-06-01,08:33:16
39.9621133,116.3884366,0,200.1,39600.3564583333,2008-06-01,08:33:18
39.962045,116.3884349,0,200.1,39600.3564814815,2008-06-01,08:33:20
39.96199,116.3884666,0,200.1,39600.3565046296,2008-06-01,08:33:22
39.9619533,116.3885449,0,200.1,39600.3565277778,2008-06-01,08:33:24
39.9619183,116.3886633,0,200.1,39600.3565509259,2008-06-01,08:33:26
39.9618916,116.388795,0,200.1,39600.3565740741,2008-06-01,08:33:28
39.9618666,116.388955,0,200.1,39600.3565972222,2008-06-01,08:33:30
39.961855,116.3891366,0,200.1,39600.3566203704,2008-06-01,08:33:32
39.96185,116.3893383,0,200.1,39600.3566435185,2008-06-01,08:33:34
39.9618466,116.3895599,0,200.1,39600.3566666667,2008-06-01,08:33:36
39.9618383,116.3898066,0,200.1,39600.3566898148,2008-06-01,08:33:38
39.9618449,116.3900533,0,200.1,39600.356712963,2008-06-01,08:33:40
39.9618583,116.3902749,0,200.1,39600.3567361111,2008-06-01,08:33:42
39.9618683,116.390505,0,200.1,39600.3567592593,2008-06-01,08:33:44
39.9618699,116.3907116,0,200.1,39600.3567824074,2008-06-01,08:33:46
39.9618633,116.3908999,0,200.1,39600.3568055556,2008-06-01,08:33:48
39.9618483,116.3910633,0,200.1,39600.3568287037,2008-06-01,08:33:50
39.9618416,116.3911816,0,200.1,39600.3568518519,2008-06-01,08:33:52
39.961835,116.3912816,0,196.9,39600.356875,2008-06-01,08:33:54
39.9618466,116.3913149,0,196.9,39600.3568981481,2008-06-01,08:33:56
39.96184,116.3913283,0,196.9,39600.3569212963,2008-06-01,08:33:58
39.9618116,116.3913416,0,196.9,39600.3569560185,2008-06-01,08:34:01
39.9617916,116.3913333,0,196.9,39600.3569791667,2008-06-01,08:34:03
39.9617833,116.3913283,0,196.9,39600.3570023148,2008-06-01,08:34:05
39.961785,116.3913549,0,196.9,39600.357025463,2008-06-01,08:34:07
39.9617733,116.3914049,0,196.9,39600.3570486111,2008-06-01,08:34:09
39.9617833,116.3914733,0,196.9,39600.3570717593,2008-06-01,08:34:11
39.9617883,116.3915416,0,196.9,39600.3570949074,2008-06-01,08:34:13
39.9617999,116.3916349,0,196.9,39600.3571180556,2008-06-01,08:34:15
39.9618116,116.3917783,0,196.9,39600.3571412037,2008-06-01,08:34:17
39.96181,116.39197,0,196.9,39600.3571643519,2008-06-01,08:34:19
39.9618133,116.3921616,0,196.9,39600.3571875,2008-06-01,08:34:21
39.9618299,116.3923566,0,196.9,39600.3572106481,2008-06-01,08:34:23
39.9618316,116.3925783,0,196.9,39600.3572337963,2008-06-01,08:34:25
39.9618299,116.392845,0,196.9,39600.3572569444,2008-06-01,08:34:27
39.96181,116.393105,0,196.9,39600.3572800926,2008-06-01,08:34:29
39.9617,116.3933333,0,193.6,39600.3573032407,2008-06-01,08:34:31
39.961625,116.393545,0,193.6,39600.3573263889,2008-06-01,08:34:33
39.9616366,116.3938066,0,196.9,39600.357349537,2008-06-01,08:34:35
39.9616349,116.3940616,0,196.9,39600.3573726852,2008-06-01,08:34:37
39.9616233,116.39428,0,200.1,39600.3573958333,2008-06-01,08:34:39
39.9616333,116.3945116,0,200.1,39600.3574189815,2008-06-01,08:34:41
39.9616283,116.3947716,0,200.1,39600.3574421296,2008-06-01,08:34:43
39.9615333,116.3949816,0,203.4,39600.3574652778,2008-06-01,08:34:45
39.9614166,116.3951816,0,203.4,39600.3574884259,2008-06-01,08:34:47
39.96146,116.3953133,0,206.7,39600.3575115741,2008-06-01,08:34:49
39.9614783,116.3953899,0,210,39600.3575347222,2008-06-01,08:34:51
39.961515,116.3955116,0,213.3,39600.3575578704,2008-06-01,08:34:53
39.9615216,116.3956099,0,213.3,39600.3575810185,2008-06-01,08:34:55
39.96153,116.3957049,0,216.5,39600.3576041667,2008-06-01,08:34:57
39.9615266,116.3958016,0,219.8,39600.3576273148,2008-06-01,08:34:59
39.9615466,116.3958616,0,219.8,39600.357650463,2008-06-01,08:35:01
39.9615466,116.3958949,0,219.8,39600.3576736111,2008-06-01,08:35:03
39.9615583,116.3959216,0,223.1,39600.3576967593,2008-06-01,08:35:05
39.9615716,116.3959316,0,223.1,39600.3577199074,2008-06-01,08:35:07
39.96157,116.3959366,0,226.4,39600.3577430556,2008-06-01,08:35:09
39.9615516,116.3959233,0,226.4,39600.3577662037,2008-06-01,08:35:11
39.9615283,116.3959049,0,226.4,39600.3577893519,2008-06-01,08:35:13
39.9614966,116.3959049,0,229.7,39600.3578125,2008-06-01,08:35:15
39.9614683,116.3959166,0,229.7,39600.3578356481,2008-06-01,08:35:17
39.961445,116.3959299,0,232.9,39600.3578587963,2008-06-01,08:35:19
39.9614183,116.3959583,0,232.9,39600.3578819444,2008-06-01,08:35:21
39.9613849,116.3959999,0,232.9,39600.3579050926,2008-06-01,08:35:23
39.9613633,116.3960583,0,236.2,39600.3579282407,2008-06-01,08:35:25
39.9613566,116.3961766,0,236.2,39600.3579513889,2008-06-01,08:35:27
39.96136,116.3962099,0,236.2,39600.357974537,2008-06-01,08:35:29
39.9613249,116.3962666,0,239.5,39600.3579976852,2008-06-01,08:35:31
39.9613249,116.3962583,0,239.5,39600.3580208333,2008-06-01,08:35:33
39.9613216,116.3963083,0,239.5,39600.3580439815,2008-06-01,08:35:35
39.9613133,116.3963933,0,242.8,39600.3580671296,2008-06-01,08:35:37
39.9613666,116.3965333,0,242.8,39600.3580902778,2008-06-01,08:35:39
39.9613999,116.3966866,0,242.8,39600.3581134259,2008-06-01,08:35:41
39.9613999,116.3969266,0,242.8,39600.3581365741,2008-06-01,08:35:43
39.9613933,116.3971083,0,246.1,39600.3581597222,2008-06-01,08:35:45
39.9613783,116.3972833,0,246.1,39600.3581828704,2008-06-01,08:35:47
39.9613099,116.3974466,0,249.3,39600.3582060185,2008-06-01,08:35:49
39.9612033,116.3976083,0,249.3,39600.3582291667,2008-06-01,08:35:51
39.961095,116.3977366,0,252.6,39600.3582523148,2008-06-01,08:35:53
39.9609499,116.3978466,0,255.9,39600.358275463,2008-06-01,08:35:55
39.9608333,116.397925,0,259.2,39600.3582986111,2008-06-01,08:35:57
39.9606983,116.39801,0,262.5,39600.3583217593,2008-06-01,08:35:59
39.96056,116.3981333,0,269,39600.3583449074,2008-06-01,08:36:01
39.9604933,116.3983066,0,272.3,39600.3583680556,2008-06-01,08:36:03
39.9581033,116.4012783,0,423.2,39600.3589699074,2008-06-01,08:36:55
39.9581533,116.4013066,0,416.7,39600.3589930556,2008-06-01,08:36:57
39.95818,116.4013349,0,413.4,39600.3590162037,2008-06-01,08:36:59
39.9581566,116.401385,0,413.4,39600.3590393519,2008-06-01,08:37:01
39.9581766,116.4014316,0,413.4,39600.3590625,2008-06-01,08:37:03
39.9582183,116.4014666,0,410.1,39600.3590856481,2008-06-01,08:37:05
39.958195,116.4014616,0,410.1,39600.3591087963,2008-06-01,08:37:07
39.9581849,116.40147,0,406.8,39600.3591319444,2008-06-01,08:37:09
39.9583449,116.40133,0,403.5,39600.3591550926,2008-06-01,08:37:11
39.9584333,116.4012833,0,400.3,39600.3591782407,2008-06-01,08:37:13
39.95843,116.401295,0,397,39600.3592013889,2008-06-01,08:37:15
39.9584116,116.4013083,0,397,39600.359224537,2008-06-01,08:37:17
39.9583949,116.4013483,0,397,39600.3592476852,2008-06-01,08:37:19
39.9583316,116.4013749,0,397,39600.3592708333,2008-06-01,08:37:21
39.95825,116.4014133,0,393.7,39600.3592939815,2008-06-01,08:37:23
39.95814,116.40145,0,393.7,39600.3593171296,2008-06-01,08:37:25
39.9580133,116.40147,0,390.4,39600.3593402778,2008-06-01,08:37:27
39.9578583,116.4014749,0,390.4,39600.3593634259,2008-06-01,08:37:29
39.9576833,116.4014883,0,387.1,39600.3593865741,2008-06-01,08:37:31
39.9574933,116.4015183,0,383.9,39600.3594097222,2008-06-01,08:37:33
39.9573033,116.4015499,0,383.9,39600.3594328704,2008-06-01,08:37:35
39.9571216,116.4015699,0,380.6,39600.3594560185,2008-06-01,08:37:37
39.9569416,116.4015883,0,380.6,39600.3594791667,2008-06-01,08:37:39
39.9567533,116.4015999,0,380.6,39600.3595023148,2008-06-01,08:37:41
39.9565616,116.4016083,0,380.6,39600.359525463,2008-06-01,08:37:43
39.9563949,116.4016349,0,377.3,39600.3595486111,2008-06-01,08:37:45
39.9562133,116.4016366,0,377.3,39600.3595717593,2008-06-01,08:37:47
39.9560399,116.4016266,0,377.3,39600.3595949074,2008-06-01,08:37:49
39.9559316,116.4016066,0,377.3,39600.3596180556,2008-06-01,08:37:51
39.9558299,116.4015866,0,377.3,39600.3596412037,2008-06-01,08:37:53
39.9557116,116.4015866,0,377.3,39600.3596643518,2008-06-01,08:37:55
39.95559,116.401595,0,377.3,39600.3596875,2008-06-01,08:37:57
39.9554816,116.4015983,0,377.3,39600.3597106481,2008-06-01,08:37:59
39.9553066,116.4015916,0,377.3,39600.3597337963,2008-06-01,08:38:01
39.9551066,116.4015933,0,374,39600.3597569444,2008-06-01,08:38:03
39.9549033,116.4016066,0,374,39600.3597800926,2008-06-01,08:38:05
39.9546783,116.4016333,0,374,39600.3598032407,2008-06-01,08:38:07
39.9544383,116.4016549,0,374,39600.3598263889,2008-06-01,08:38:09
39.9541733,116.4017099,0,374,39600.359849537,2008-06-01,08:38:11
39.9539466,116.4017416,0,374,39600.3598726852,2008-06-01,08:38:13
39.9537266,116.4017633,0,374,39600.3598958333,2008-06-01,08:38:15
39.9534649,116.4018116,0,374,39600.3599189815,2008-06-01,08:38:17
39.9532516,116.4018333,0,374,39600.3599421296,2008-06-01,08:38:19
39.9530816,116.4018766,0,374,39600.3599652778,2008-06-01,08:38:21
39.9529083,116.4018866,0,374,39600.3599884259,2008-06-01,08:38:23
39.9527049,116.4019083,0,374,39600.3600115741,2008-06-01,08:38:25
39.9524916,116.401905,0,370.7,39600.3600347222,2008-06-01,08:38:27
39.9522999,116.4019166,0,370.7,39600.3600578704,2008-06-01,08:38:29
39.9521066,116.4019349,0,370.7,39600.3600810185,2008-06-01,08:38:31
39.9519099,116.4019366,0,370.7,39600.3601041667,2008-06-01,08:38:33
39.9517266,116.4019416,0,367.5,39600.3601273148,2008-06-01,08:38:35
39.9515566,116.4019383,0,367.5,39600.360150463,2008-06-01,08:38:37
39.9513833,116.4019416,0,367.5,39600.3601736111,2008-06-01,08:38:39
39.9512466,116.4019366,0,367.5,39600.3601967593,2008-06-01,08:38:41
39.9511949,116.4019449,0,364.2,39600.3602199074,2008-06-01,08:38:43
39.9511366,116.4019366,0,360.9,39600.3602430556,2008-06-01,08:38:45
39.9510783,116.4019166,0,357.6,39600.3602662037,2008-06-01,08:38:47
39.9510533,116.4019199,0,357.6,39600.3602893518,2008-06-01,08:38:49
39.9510283,116.4019083,0,357.6,39600.3603125,2008-06-01,08:38:51
39.951005,116.4018849,0,357.6,39600.3603356481,2008-06-01,08:38:53
39.9509699,116.4018683,0,357.6,39600.3603587963,2008-06-01,08:38:55
39.9509482,116.4018599,0,357.6,39600.3603819444,2008-06-01,08:38:57
39.9509449,116.4018116,0,357.6,39600.3604050926,2008-06-01,08:38:59
39.9509333,116.4017633,0,357.6,39600.3604282407,2008-06-01,08:39:01
39.9508999,116.4017216,0,354.3,39600.3604513889,2008-06-01,08:39:03
39.950835,116.4017099,0,354.3,39600.360474537,2008-06-01,08:39:05
39.9507566,116.4017116,0,354.3,39600.3604976852,2008-06-01,08:39:07
39.9506666,116.4017116,0,351,39600.3605208333,2008-06-01,08:39:09
39.9505533,116.4017399,0,351,39600.3605439815,2008-06-01,08:39:11
39.9504483,116.4017249,0,351,39600.3605671296,2008-06-01,08:39:13
39.95033,116.4017133,0,347.8,39600.3605902778,2008-06-01,08:39:15
39.95018,116.4017383,0,347.8,39600.3606134259,2008-06-01,08:39:17
39.950025,116.40175,0,344.5,39600.3606365741,2008-06-01,08:39:19
39.9498666,116.4017749,0,344.5,39600.3606597222,2008-06-01,08:39:21
39.9497516,116.4017966,0,344.5,39600.3606828704,2008-06-01,08:39:23
39.9496616,116.4018583,0,344.5,39600.3607060185,2008-06-01,08:39:25
39.9495166,116.4018749,0,344.5,39600.3607291667,2008-06-01,08:39:27
39.9493083,116.4018849,0,344.5,39600.3607523148,2008-06-01,08:39:29
39.9491183,116.4019033,0,344.5,39600.360775463,2008-06-01,08:39:31
39.94892,116.4019066,0,341.2,39600.3607986111,2008-06-01,08:39:33
39.9487083,116.4019283,0,341.2,39600.3608217593,2008-06-01,08:39:35
39.9485149,116.4019266,0,337.9,39600.3608449074,2008-06-01,08:39:37
39.9483283,116.4018816,0,337.9,39600.3608680556,2008-06-01,08:39:39
39.9481566,116.4017749,0,334.6,39600.3608912037,2008-06-01,08:39:41
39.94809,116.40159,0,324.8,39600.3609143518,2008-06-01,08:39:43
39.9479533,116.4015566,0,321.5,39600.3609375,2008-06-01,08:39:45
39.9477883,116.4015566,0,318.2,39600.3609606481,2008-06-01,08:39:47
39.9476266,116.4015683,0,311.7,39600.3609837963,2008-06-01,08:39:49
39.9474616,116.4015766,0,305.1,39600.3610069444,2008-06-01,08:39:51
39.9473016,116.4016333,0,295.3,39600.3610300926,2008-06-01,08:39:53
39.9471616,116.4017316,0,288.7,39600.3610532407,2008-06-01,08:39:55
39.9470449,116.4018399,0,272.3,39600.3610763889,2008-06-01,08:39:57
39.9469033,116.4019349,0,265.7,39600.361099537,2008-06-01,08:39:59
39.9467566,116.4019866,0,262.5,39600.3611226852,2008-06-01,08:40:01
39.9465966,116.40201,0,259.2,39600.3611458333,2008-06-01,08:40:03
39.9464366,116.4020283,0,259.2,39600.3611689815,2008-06-01,08:40:05
39.94627,116.4020349,0,259.2,39600.3611921296,2008-06-01,08:40:07
39.9461183,116.4019966,0,259.2,39600.3612152778,2008-06-01,08:40:09
39.945975,116.40196,0,262.5,39600.3612384259,2008-06-01,08:40:11
39.9458449,116.4019416,0,262.5,39600.3612615741,2008-06-01,08:40:13
39.9457266,116.4019533,0,259.2,39600.3612847222,2008-06-01,08:40:15
39.9456016,116.4019799,0,255.9,39600.3613078704,2008-06-01,08:40:17
39.9454916,116.4020066,0,252.6,39600.3613310185,2008-06-01,08:40:19
39.9454216,116.4019983,0,249.3,39600.3613541667,2008-06-01,08:40:21
39.9453566,116.4020199,0,249.3,39600.3613773148,2008-06-01,08:40:23
39.9453199,116.4020249,0,242.8,39600.361400463,2008-06-01,08:40:25
39.9453166,116.4020366,0,239.5,39600.3614236111,2008-06-01,08:40:27
39.9453016,116.4020483,0,236.2,39600.3614814815,2008-06-01,08:40:32
39.9452666,116.4020499,0,236.2,39600.3615046296,2008-06-01,08:40:34
39.9451949,116.4020633,0,236.2,39600.3615277778,2008-06-01,08:40:36
39.9451533,116.4020749,0,236.2,39600.3615509259,2008-06-01,08:40:38
39.9451333,116.4020816,0,236.2,39600.3616666667,2008-06-01,08:40:48
39.9450999,116.4020766,0,236.2,39600.3616898148,2008-06-01,08:40:50
39.9450599,116.4020716,0,236.2,39600.361712963,2008-06-01,08:40:52
39.9450149,116.4020583,0,236.2,39600.3617361111,2008-06-01,08:40:54
39.9449749,116.4020516,0,236.2,39600.3617592593,2008-06-01,08:40:56
39.9449149,116.4020599,0,236.2,39600.3617824074,2008-06-01,08:40:58
39.9448199,116.402065,0,236.2,39600.3618055556,2008-06-01,08:41:00
39.9447283,116.4020699,0,236.2,39600.3618287037,2008-06-01,08:41:02
39.94466,116.4020783,0,236.2,39600.3618518518,2008-06-01,08:41:04
39.9445916,116.40208,0,236.2,39600.361875,2008-06-01,08:41:06
39.944515,116.4020833,0,236.2,39600.3618981481,2008-06-01,08:41:08
39.944435,116.4020849,0,236.2,39600.3619212963,2008-06-01,08:41:10
39.9443333,116.4020883,0,236.2,39600.3619444444,2008-06-01,08:41:12
39.9442299,116.4020699,0,236.2,39600.3619675926,2008-06-01,08:41:14
39.9440933,116.4020599,0,236.2,39600.3619907407,2008-06-01,08:41:16
39.9439416,116.4020599,0,236.2,39600.3620138889,2008-06-01,08:41:18
39.9437816,116.4020699,0,232.9,39600.362037037,2008-06-01,08:41:20
39.9436366,116.4020533,0,232.9,39600.3620601852,2008-06-01,08:41:22
39.9434616,116.4020533,0,232.9,39600.3620833333,2008-06-01,08:41:24
39.9432733,116.4020616,0,232.9,39600.3621064815,2008-06-01,08:41:26
39.943085,116.4020766,0,232.9,39600.3621296296,2008-06-01,08:41:28
39.9428999,116.4020716,0,229.7,39600.3621527778,2008-06-01,08:41:30
39.9426883,116.4021,0,229.7,39600.3621759259,2008-06-01,08:41:32
39.9425083,116.4021416,0,226.4,39600.3621990741,2008-06-01,08:41:34
39.9423099,116.4021633,0,226.4,39600.3622222222,2008-06-01,08:41:36
39.9421216,116.4021666,0,223.1,39600.3622453704,2008-06-01,08:41:38
39.9419283,116.4021799,0,223.1,39600.3622685185,2008-06-01,08:41:40
39.94173,116.4021799,0,219.8,39600.3622916667,2008-06-01,08:41:42
39.941545,116.4021816,0,216.5,39600.3623148148,2008-06-01,08:41:44
39.9413433,116.4021983,0,216.5,39600.362337963,2008-06-01,08:41:46
39.9411733,116.4021766,0,216.5,39600.3623611111,2008-06-01,08:41:48
39.9409783,116.4021183,0,219.8,39600.3623842593,2008-06-01,08:41:50
39.9407849,116.4021166,0,216.5,39600.3624074074,2008-06-01,08:41:52
39.9405899,116.4021049,0,219.8,39600.3624305556,2008-06-01,08:41:54
39.94041,116.4020916,0,216.5,39600.3624537037,2008-06-01,08:41:56
39.9402099,116.4021116,0,216.5,39600.3624768518,2008-06-01,08:41:58
39.9400166,116.4021366,0,216.5,39600.3625,2008-06-01,08:42:00
39.9398666,116.4021799,0,213.3,39600.3625231481,2008-06-01,08:42:02
39.9397933,116.4021816,0,210,39600.3625462963,2008-06-01,08:42:04
39.9397616,116.4021933,0,210,39600.3625694444,2008-06-01,08:42:06
39.9397616,116.4021933,0,210,39600.362662037,2008-06-01,08:42:14
39.9397533,116.4022,0,206.7,39600.3626851852,2008-06-01,08:42:16
39.939755,116.4021899,0,206.7,39600.3627083333,2008-06-01,08:42:18
39.939755,116.4021899,0,206.7,39600.3631712963,2008-06-01,08:42:58
39.939755,116.4021916,0,206.7,39600.3631944444,2008-06-01,08:43:00
39.9397216,116.4021883,0,206.7,39600.3632175926,2008-06-01,08:43:02
39.9396533,116.4021899,0,206.7,39600.3632407407,2008-06-01,08:43:04
39.9395566,116.40222,0,206.7,39600.3632638889,2008-06-01,08:43:06
39.9394432,116.4022466,0,206.7,39600.363287037,2008-06-01,08:43:08
39.93932,116.40227,0,206.7,39600.3633101852,2008-06-01,08:43:10
39.9391783,116.40229,0,206.7,39600.3633333333,2008-06-01,08:43:12
39.9390133,116.4023083,0,206.7,39600.3633564815,2008-06-01,08:43:14
39.9388433,116.402305,0,203.4,39600.3633796296,2008-06-01,08:43:16
39.9386966,116.4022999,0,203.4,39600.3634027778,2008-06-01,08:43:18
39.9385266,116.4022466,0,203.4,39600.3634259259,2008-06-01,08:43:20
39.9383599,116.4022316,0,200.1,39600.3634490741,2008-06-01,08:43:22
39.9382233,116.4022266,0,200.1,39600.3634722222,2008-06-01,08:43:24
39.9380983,116.4022333,0,200.1,39600.3634953704,2008-06-01,08:43:26
39.9379549,116.4022366,0,200.1,39600.3635185185,2008-06-01,08:43:28
39.9378416,116.4022433,0,200.1,39600.3635416667,2008-06-01,08:43:30
39.9377583,116.40227,0,196.9,39600.3635648148,2008-06-01,08:43:32
39.9377549,116.4022666,0,196.9,39600.3636226852,2008-06-01,08:43:37
39.9377516,116.4022666,0,196.9,39600.3636574074,2008-06-01,08:43:40
39.9377449,116.4022599,0,196.9,39600.3636805556,2008-06-01,08:43:42
39.9377066,116.4022616,0,196.9,39600.3637037037,2008-06-01,08:43:44
39.9376583,116.4022733,0,196.9,39600.3637268519,2008-06-01,08:43:46
39.9375916,116.4022733,0,196.9,39600.36375,2008-06-01,08:43:48
39.9375216,116.4022666,0,196.9,39600.3637731481,2008-06-01,08:43:50
39.9374266,116.4022733,0,196.9,39600.3637962963,2008-06-01,08:43:52
39.9373132,116.4022716,0,196.9,39600.3638194444,2008-06-01,08:43:54
39.9371883,116.4022666,0,196.9,39600.3638425926,2008-06-01,08:43:56
39.9370549,116.4022649,0,196.9,39600.3638657407,2008-06-01,08:43:58
39.9368916,116.40227,0,196.9,39600.3638888889,2008-06-01,08:44:00
39.9366716,116.4022933,0,193.6,39600.363912037,2008-06-01,08:44:02
39.9364866,116.40231,0,193.6,39600.3639351852,2008-06-01,08:44:04
39.9363033,116.4022933,0,193.6,39600.3639583333,2008-06-01,08:44:06
39.9361133,116.4022833,0,193.6,39600.3639814815,2008-06-01,08:44:08
39.9359199,116.4022799,0,193.6,39600.3640046296,2008-06-01,08:44:10
39.9357583,116.4022883,0,193.6,39600.3640277778,2008-06-01,08:44:12
39.935605,116.4023149,0,193.6,39600.3640509259,2008-06-01,08:44:14
39.93544,116.4023283,0,193.6,39600.3640740741,2008-06-01,08:44:16
39.9352683,116.4023649,0,190.3,39600.3640972222,2008-06-01,08:44:18
39.9351133,116.4023899,0,190.3,39600.3641203704,2008-06-01,08:44:20
39.9350016,116.4024016,0,190.3,39600.3641435185,2008-06-01,08:44:22
39.93493,116.4024133,0,190.3,39600.3641666667,2008-06-01,08:44:24
39.9348699,116.4024199,0,190.3,39600.3641898148,2008-06-01,08:44:26
39.9348433,116.4023983,0,190.3,39600.364212963,2008-06-01,08:44:28
39.934795,116.4023499,0,187,39600.3643287037,2008-06-01,08:44:38
39.934775,116.4023533,0,187,39600.3643634259,2008-06-01,08:44:41
39.9347449,116.4023499,0,187,39600.3643865741,2008-06-01,08:44:43
39.9347083,116.4023499,0,187,39600.3644097222,2008-06-01,08:44:45
39.9346816,116.4023483,0,187,39600.3644328704,2008-06-01,08:44:47
39.9346366,116.4023433,0,187,39600.3644560185,2008-06-01,08:44:49
39.9345466,116.4023566,0,187,39600.3644791667,2008-06-01,08:44:51
39.9344766,116.4023433,0,187,39600.3645023148,2008-06-01,08:44:53
39.9344049,116.4023499,0,187,39600.364525463,2008-06-01,08:44:55
39.9342949,116.4024049,0,187,39600.3645486111,2008-06-01,08:44:57
39.9341783,116.4024483,0,187,39600.3645717593,2008-06-01,08:44:59
39.93409,116.4024683,0,187,39600.3645949074,2008-06-01,08:45:01
39.934005,116.4024683,0,187,39600.3646180556,2008-06-01,08:45:03
39.9339216,116.4024483,0,187,39600.3646412037,2008-06-01,08:45:05
39.9338466,116.4024066,0,183.7,39600.3646643519,2008-06-01,08:45:07
39.9337633,116.4024166,0,183.7,39600.3646875,2008-06-01,08:45:09
39.933685,116.4024066,0,183.7,39600.3647106481,2008-06-01,08:45:11
39.9336433,116.4023899,0,183.7,39600.3647337963,2008-06-01,08:45:13
39.9335933,116.402395,0,183.7,39600.3647569444,2008-06-01,08:45:15
39.9335233,116.4023816,0,183.7,39600.3647800926,2008-06-01,08:45:17
39.93343,116.4023816,0,183.7,39600.3648032407,2008-06-01,08:45:19
39.9333433,116.4024066,0,183.7,39600.3648263889,2008-06-01,08:45:21
39.9332533,116.4024116,0,183.7,39600.364849537,2008-06-01,08:45:23
39.9331232,116.40245,0,183.7,39600.3648726852,2008-06-01,08:45:25
39.933,116.4024833,0,183.7,39600.3648958333,2008-06-01,08:45:27
39.9328816,116.4025083,0,183.7,39600.3649189815,2008-06-01,08:45:29
39.9327716,116.4025283,0,183.7,39600.3649421296,2008-06-01,08:45:31
39.9326799,116.4025433,0,183.7,39600.3649652778,2008-06-01,08:45:33
39.9325766,116.4025616,0,183.7,39600.3649884259,2008-06-01,08:45:35
39.9324916,116.4025566,0,183.7,39600.3650115741,2008-06-01,08:45:37
39.9323833,116.4025599,0,183.7,39600.3650347222,2008-06-01,08:45:39
39.9323199,116.402555,0,183.7,39600.3650578704,2008-06-01,08:45:41
39.9322616,116.402535,0,183.7,39600.3650810185,2008-06-01,08:45:43
39.9322,116.4025399,0,180.4,39600.3651041667,2008-06-01,08:45:45
39.9321099,116.4025366,0,180.4,39600.3651273148,2008-06-01,08:45:47
39.9319866,116.4025649,0,180.4,39600.365150463,2008-06-01,08:45:49
39.9318833,116.4026699,0,177.2,39600.3651736111,2008-06-01,08:45:51
39.9318266,116.4028566,0,177.2,39600.3651967593,2008-06-01,08:45:53
39.9318183,116.4030816,0,177.2,39600.3652199074,2008-06-01,08:45:55
39.93181,116.4032983,0,177.2,39600.3652430556,2008-06-01,08:45:57
39.9317999,116.4034983,0,177.2,39600.3652662037,2008-06-01,08:45:59
39.93178,116.4036866,0,177.2,39600.3652893519,2008-06-01,08:46:01
39.9317683,116.4038516,0,177.2,39600.3653125,2008-06-01,08:46:03
39.9317616,116.4039583,0,177.2,39600.3653356481,2008-06-01,08:46:05
39.931735,116.4039899,0,177.2,39600.365474537,2008-06-01,08:46:17
39.9317549,116.4040516,0,177.2,39600.3654976852,2008-06-01,08:46:19
39.93178,116.4041299,0,177.2,39600.3655208333,2008-06-01,08:46:21
39.9318133,116.4042383,0,177.2,39600.3655439815,2008-06-01,08:46:23
39.9318399,116.40437,0,177.2,39600.3655671296,2008-06-01,08:46:25
39.9318599,116.4045266,0,177.2,39600.3655902778,2008-06-01,08:46:27
39.9318833,116.4047083,0,177.2,39600.3656134259,2008-06-01,08:46:29
39.9319033,116.4049033,0,177.2,39600.3656365741,2008-06-01,08:46:31
39.9319149,116.4051133,0,177.2,39600.3656597222,2008-06-01,08:46:33
39.9319166,116.4053499,0,180.4,39600.3656828704,2008-06-01,08:46:35
39.9319216,116.4055816,0,180.4,39600.3657060185,2008-06-01,08:46:37
39.9319266,116.4059566,0,187,39600.3657407407,2008-06-01,08:46:40
39.9319249,116.4061983,0,187,39600.3657638889,2008-06-01,08:46:42
39.9319333,116.4065583,0,193.6,39600.3657986111,2008-06-01,08:46:45
39.9319483,116.4067999,0,196.9,39600.3658217593,2008-06-01,08:46:47
39.9319533,116.40702,0,196.9,39600.3658449074,2008-06-01,08:46:49
39.9319433,116.4073733,0,196.9,39600.3658796296,2008-06-01,08:46:52
39.93195,116.4075883,0,196.9,39600.3659027778,2008-06-01,08:46:54
39.9319583,116.40779,0,196.9,39600.3659259259,2008-06-01,08:46:56
39.9319466,116.4079716,0,200.1,39600.3659490741,2008-06-01,08:46:58
39.9319433,116.4080966,0,196.9,39600.3659722222,2008-06-01,08:47:00
39.9319233,116.4081733,0,196.9,39600.3659953704,2008-06-01,08:47:02
39.9319116,116.4082316,0,196.9,39600.3660185185,2008-06-01,08:47:04
39.9319099,116.4082616,0,196.9,39600.3660416667,2008-06-01,08:47:06
39.9318999,116.4082983,0,196.9,39600.3661226852,2008-06-01,08:47:13
39.9318966,116.4083083,0,196.9,39600.3661458333,2008-06-01,08:47:15
39.931905,116.4083466,0,196.9,39600.3661689815,2008-06-01,08:47:17
39.9319149,116.408385,0,196.9,39600.3661921296,2008-06-01,08:47:19
39.9319283,116.4084183,0,196.9,39600.3662152778,2008-06-01,08:47:21
39.9319366,116.4084433,0,196.9,39600.3662384259,2008-06-01,08:47:23
39.9319399,116.408455,0,196.9,39600.3662615741,2008-06-01,08:47:25
39.9319383,116.4084683,0,200.1,39600.3662847222,2008-06-01,08:47:27
39.931935,116.4084966,0,200.1,39600.3663078704,2008-06-01,08:47:29
39.9319366,116.4085683,0,200.1,39600.3663310185,2008-06-01,08:47:31
39.9319399,116.40866,0,200.1,39600.3663541667,2008-06-01,08:47:33
39.9319516,116.4087883,0,200.1,39600.3663773148,2008-06-01,08:47:35
39.9319649,116.4089383,0,200.1,39600.366400463,2008-06-01,08:47:37
39.9319783,116.4091116,0,200.1,39600.3664236111,2008-06-01,08:47:39
39.9319849,116.4093066,0,200.1,39600.3664467593,2008-06-01,08:47:41
39.9319933,116.4094933,0,203.4,39600.3664699074,2008-06-01,08:47:43
39.9320033,116.4096683,0,203.4,39600.3664930556,2008-06-01,08:47:45
39.93202,116.4098599,0,203.4,39600.3665162037,2008-06-01,08:47:47
39.9320283,116.410045,0,203.4,39600.3665393519,2008-06-01,08:47:49
39.9320349,116.4102366,0,203.4,39600.3665625,2008-06-01,08:47:51
39.9320416,116.4104133,0,203.4,39600.3665856481,2008-06-01,08:47:53
39.9320499,116.4106033,0,203.4,39600.3666087963,2008-06-01,08:47:55
39.9320366,116.4107883,0,206.7,39600.3666319444,2008-06-01,08:47:57
39.9320416,116.4110216,0,210,39600.3666550926,2008-06-01,08:47:59
39.9320483,116.4112733,0,213.3,39600.3666782407,2008-06-01,08:48:01
39.9320483,116.4115216,0,219.8,39600.3667013889,2008-06-01,08:48:03
39.9320499,116.4117616,0,229.7,39600.366724537,2008-06-01,08:48:05
39.9320582,116.4120049,0,229.7,39600.3667476852,2008-06-01,08:48:07
39.9320699,116.4122533,0,229.7,39600.3667708333,2008-06-01,08:48:09
39.9320783,116.4124983,0,232.9,39600.3667939815,2008-06-01,08:48:11
39.9320966,116.412745,0,229.7,39600.3668171296,2008-06-01,08:48:13
39.9321166,116.4129933,0,229.7,39600.3668402778,2008-06-01,08:48:15
39.9321533,116.41324,0,219.8,39600.3668634259,2008-06-01,08:48:17
39.9321633,116.4134783,0,216.5,39600.3668865741,2008-06-01,08:48:19
39.9321749,116.4137266,0,210,39600.3669097222,2008-06-01,08:48:21
39.9321766,116.4139633,0,210,39600.3669328704,2008-06-01,08:48:23
39.9321783,116.4142066,0,210,39600.3669560185,2008-06-01,08:48:25
39.9321916,116.4144716,0,203.4,39600.3669791667,2008-06-01,08:48:27
39.9321866,116.4147166,0,203.4,39600.3670023148,2008-06-01,08:48:29
39.9321949,116.4149699,0,203.4,39600.367025463,2008-06-01,08:48:31
39.932185,116.4151999,0,203.4,39600.3670486111,2008-06-01,08:48:33
39.9322,116.41547,0,200.1,39600.3670717593,2008-06-01,08:48:35
39.9322033,116.4157266,0,190.3,39600.3670949074,2008-06-01,08:48:37
39.9321949,116.4159683,0,183.7,39600.3671180556,2008-06-01,08:48:39
39.9321916,116.4162066,0,177.2,39600.3671412037,2008-06-01,08:48:41
39.9321933,116.4164449,0,170.6,39600.3671643519,2008-06-01,08:48:43
39.9321883,116.4166633,0,167.3,39600.3671875,2008-06-01,08:48:45
39.9321866,116.416865,0,170.6,39600.3672106481,2008-06-01,08:48:47
39.9321799,116.41704,0,170.6,39600.3672337963,2008-06-01,08:48:49
39.9321766,116.4172166,0,170.6,39600.3672569444,2008-06-01,08:48:51
39.9321633,116.4173816,0,173.9,39600.3672800926,2008-06-01,08:48:53
39.932145,116.417515,0,177.2,39600.3673032407,2008-06-01,08:48:55
39.9321366,116.4175899,0,180.4,39600.3673263889,2008-06-01,08:48:57
39.9321366,116.4175899,0,180.4,39600.3674421296,2008-06-01,08:49:07
39.9321282,116.417585,0,187,39600.3674652778,2008-06-01,08:49:09
39.93213,116.4176383,0,187,39600.3674884259,2008-06-01,08:49:11
39.9321366,116.4176983,0,187,39600.3675115741,2008-06-01,08:49:13
39.9321483,116.4178033,0,187,39600.3675347222,2008-06-01,08:49:15
39.9321666,116.4179199,0,187,39600.3675578704,2008-06-01,08:49:17
39.9321766,116.4180033,0,187,39600.3675810185,2008-06-01,08:49:19
39.93217,116.4180866,0,187,39600.3676041667,2008-06-01,08:49:21
39.9321583,116.418145,0,187,39600.3676273148,2008-06-01,08:49:23
39.9321399,116.4181633,0,187,39600.3678587963,2008-06-01,08:49:43
39.9321416,116.4182183,0,187,39600.3678819444,2008-06-01,08:49:45
39.9321433,116.4183033,0,187,39600.3679050926,2008-06-01,08:49:47
39.9321433,116.4184116,0,187,39600.3679282407,2008-06-01,08:49:49
39.9321499,116.41856,0,187,39600.3679513889,2008-06-01,08:49:51
39.9321516,116.4187216,0,190.3,39600.367974537,2008-06-01,08:49:53
39.932155,116.4189083,0,190.3,39600.3679976852,2008-06-01,08:49:55
39.9321533,116.4191066,0,193.6,39600.3680208333,2008-06-01,08:49:57
39.9321483,116.4193249,0,196.9,39600.3680439815,2008-06-01,08:49:59
39.9321399,116.4195516,0,203.4,39600.3680671296,2008-06-01,08:50:01
39.9321316,116.4197866,0,206.7,39600.3680902778,2008-06-01,08:50:03
39.9321199,116.4200266,0,216.5,39600.3681134259,2008-06-01,08:50:05
39.9321133,116.4202649,0,226.4,39600.3681365741,2008-06-01,08:50:07
39.9321116,116.4205016,0,229.7,39600.3681597222,2008-06-01,08:50:09
39.9321116,116.4207433,0,229.7,39600.3681828704,2008-06-01,08:50:11
39.9321099,116.42099,0,229.7,39600.3682060185,2008-06-01,08:50:13
39.9321099,116.4212399,0,229.7,39600.3682291667,2008-06-01,08:50:15
39.9321099,116.4214999,0,236.2,39600.3682523148,2008-06-01,08:50:17
39.9321099,116.4217566,0,242.8,39600.368275463,2008-06-01,08:50:19
39.9321099,116.4220016,0,242.8,39600.3682986111,2008-06-01,08:50:21
39.9321049,116.4222516,0,252.6,39600.3683217593,2008-06-01,08:50:23
39.9320916,116.4224799,0,259.2,39600.3683449074,2008-06-01,08:50:25
39.9320983,116.4227416,0,259.2,39600.3683680556,2008-06-01,08:50:27
39.9320933,116.4229883,0,269,39600.3683912037,2008-06-01,08:50:29
39.93209,116.4232283,0,278.9,39600.3684143518,2008-06-01,08:50:31
39.9320699,116.4234416,0,301.8,39600.3684375,2008-06-01,08:50:33
39.9320883,116.4236616,0,298.6,39600.3684606481,2008-06-01,08:50:35
39.9320949,116.4238799,0,292,39600.3684837963,2008-06-01,08:50:37
39.9320883,116.4240783,0,272.3,39600.3685069444,2008-06-01,08:50:39
39.9320633,116.4242266,0,272.3,39600.3685300926,2008-06-01,08:50:41
39.9320349,116.4243299,0,278.9,39600.3685532407,2008-06-01,08:50:43
39.93202,116.4243566,0,278.9,39600.3685763889,2008-06-01,08:50:45
39.9320466,116.4243533,0,285.4,39600.368599537,2008-06-01,08:50:47
39.9320816,116.4243866,0,288.7,39600.3686226852,2008-06-01,08:50:49
39.9321099,116.4244083,0,292,39600.3686458333,2008-06-01,08:50:51
39.9321099,116.42443,0,295.3,39600.3686689815,2008-06-01,08:50:53
39.9321199,116.4244233,0,298.6,39600.3686921296,2008-06-01,08:50:55
39.9321183,116.4244216,0,295.3,39600.3687152778,2008-06-01,08:50:57
39.9321083,116.4244283,0,288.7,39600.3687847222,2008-06-01,08:51:03
39.9321183,116.4244549,0,288.7,39600.3688078704,2008-06-01,08:51:05
39.9321083,116.4245549,0,288.7,39600.3688310185,2008-06-01,08:51:07
39.9320733,116.4246299,0,288.7,39600.3688541667,2008-06-01,08:51:09
39.9320416,116.4247516,0,288.7,39600.3688773148,2008-06-01,08:51:11
39.9320166,116.4248433,0,288.7,39600.368900463,2008-06-01,08:51:13
39.9319716,116.4248916,0,288.7,39600.3689236111,2008-06-01,08:51:15
39.93199,116.4249649,0,288.7,39600.3689467593,2008-06-01,08:51:17
39.9320066,116.4250583,0,288.7,39600.3689699074,2008-06-01,08:51:19
39.9320316,116.4251183,0,288.7,39600.3689930556,2008-06-01,08:51:21
39.9320916,116.4251549,0,288.7,39600.3690162037,2008-06-01,08:51:23
39.9321099,116.4251683,0,288.7,39600.3690393518,2008-06-01,08:51:25
39.9321833,116.4252033,0,288.7,39600.3690625,2008-06-01,08:51:27
39.932255,116.4252216,0,288.7,39600.3690856481,2008-06-01,08:51:29
39.9322883,116.4252266,0,288.7,39600.3691087963,2008-06-01,08:51:31
39.9324183,116.4252583,0,288.7,39600.3691319444,2008-06-01,08:51:33
39.9324983,116.4252583,0,288.7,39600.3692824074,2008-06-01,08:51:46
39.9325033,116.4253083,0,288.7,39600.3693055556,2008-06-01,08:51:48
39.9324983,116.4253866,0,288.7,39600.3693287037,2008-06-01,08:51:50
39.9324883,116.4255033,0,288.7,39600.3693518518,2008-06-01,08:51:52
39.9324666,116.4256716,0,288.7,39600.369375,2008-06-01,08:51:54
39.932435,116.4258916,0,288.7,39600.3693981481,2008-06-01,08:51:56
39.9324133,116.4261033,0,288.7,39600.3694212963,2008-06-01,08:51:58
39.9323966,116.4263166,0,288.7,39600.3694444444,2008-06-01,08:52:00
39.93238,116.4265216,0,288.7,39600.3694675926,2008-06-01,08:52:02
39.9323783,116.4267133,0,288.7,39600.3694907407,2008-06-01,08:52:04
39.9323516,116.4268733,0,288.7,39600.3695138889,2008-06-01,08:52:06
39.9322899,116.4269883,0,295.3,39600.369537037,2008-06-01,08:52:08
39.9322349,116.4271016,0,295.3,39600.3695601852,2008-06-01,08:52:10
39.9321982,116.4271916,0,295.3,39600.3695833333,2008-06-01,08:52:12
39.9321733,116.4272483,0,295.3,39600.3696064815,2008-06-01,08:52:14
39.9321499,116.42729,0,292,39600.3696296296,2008-06-01,08:52:16
39.9321049,116.42736,0,292,39600.3696527778,2008-06-01,08:52:18
39.9320399,116.4274116,0,292,39600.3696759259,2008-06-01,08:52:20
39.9319166,116.4274599,0,292,39600.3696990741,2008-06-01,08:52:22
39.9318966,116.4276233,0,292,39600.3697222222,2008-06-01,08:52:24
39.9318483,116.4276966,0,292,39600.3697453704,2008-06-01,08:52:26
39.9318299,116.4278116,0,292,39600.3697685185,2008-06-01,08:52:28
39.9318399,116.4279466,0,292,39600.3697916667,2008-06-01,08:52:30
39.9318399,116.428075,0,292,39600.3698148148,2008-06-01,08:52:32
39.9318633,116.4282083,0,292,39600.369837963,2008-06-01,08:52:34
39.9318966,116.4283066,0,288.7,39600.3698611111,2008-06-01,08:52:36
39.9319249,116.4283883,0,288.7,39600.3698842593,2008-06-01,08:52:38
39.9319616,116.4284883,0,285.4,39600.3699074074,2008-06-01,08:52:40
39.93202,116.4286099,0,282.2,39600.3699305556,2008-06-01,08:52:42
39.9321,116.4287466,0,282.2,39600.3699537037,2008-06-01,08:52:44
39.93216,116.428915,0,278.9,39600.3699768518,2008-06-01,08:52:46
39.9321933,116.4291216,0,278.9,39600.37,2008-06-01,08:52:48
39.93217,116.4293599,0,275.6,39600.3700231481,2008-06-01,08:52:50
39.93216,116.4295983,0,275.6,39600.3700462963,2008-06-01,08:52:52
39.9321649,116.42984,0,272.3,39600.3700694444,2008-06-01,08:52:54
39.9321783,116.4300883,0,265.7,39600.3700925926,2008-06-01,08:52:56
39.9321933,116.4303333,0,259.2,39600.3701157407,2008-06-01,08:52:58
39.9322066,116.4305716,0,249.3,39600.3701388889,2008-06-01,08:53:00
39.9322116,116.4308116,0,246.1,39600.370162037,2008-06-01,08:53:02
39.9322216,116.431045,0,242.8,39600.3701851852,2008-06-01,08:53:04
39.9322316,116.4312716,0,239.5,39600.3702083333,2008-06-01,08:53:06
39.9322349,116.4314933,0,236.2,39600.3702314815,2008-06-01,08:53:08
39.9322283,116.4316966,0,229.7,39600.3702546296,2008-06-01,08:53:10
39.9322183,116.4318933,0,229.7,39600.3702777778,2008-06-01,08:53:12
39.932215,116.4320866,0,229.7,39600.3703009259,2008-06-01,08:53:14
39.9322166,116.432265,0,229.7,39600.3703240741,2008-06-01,08:53:16
39.9322166,116.4324283,0,226.4,39600.3703472222,2008-06-01,08:53:18
39.9322183,116.4325549,0,226.4,39600.3703703704,2008-06-01,08:53:20
39.9322333,116.432545,0,223.1,39600.3703935185,2008-06-01,08:53:22
39.9322333,116.432545,0,223.1,39600.3704861111,2008-06-01,08:53:30
39.9322333,116.432545,0,223.1,39600.3705092593,2008-06-01,08:53:32
39.9322233,116.432595,0,223.1,39600.3705324074,2008-06-01,08:53:34
39.9322166,116.4326783,0,219.8,39600.3705555556,2008-06-01,08:53:36
39.9322183,116.4327933,0,219.8,39600.3705787037,2008-06-01,08:53:38
39.9322316,116.4329383,0,219.8,39600.3706018519,2008-06-01,08:53:40
39.9322366,116.4331133,0,219.8,39600.370625,2008-06-01,08:53:42
39.93224,116.4333266,0,219.8,39600.3706481481,2008-06-01,08:53:44
39.9322566,116.4335516,0,219.8,39600.3706712963,2008-06-01,08:53:46
39.9322433,116.4337799,0,219.8,39600.3706944444,2008-06-01,08:53:48
39.9322183,116.4340199,0,219.8,39600.3707175926,2008-06-01,08:53:50
39.9322183,116.4342683,0,216.5,39600.3707407407,2008-06-01,08:53:52
39.9322366,116.4345166,0,216.5,39600.3707638889,2008-06-01,08:53:54
39.93224,116.4347699,0,213.3,39600.370787037,2008-06-01,08:53:56
39.9322433,116.43499,0,213.3,39600.3708101852,2008-06-01,08:53:58
39.9322516,116.4352183,0,213.3,39600.3708333333,2008-06-01,08:54:00
39.932255,116.4354349,0,210,39600.3708564815,2008-06-01,08:54:02
39.9322516,116.4356516,0,210,39600.3708796296,2008-06-01,08:54:04
39.9322449,116.435825,0,206.7,39600.3709027778,2008-06-01,08:54:06
39.9322383,116.4359633,0,203.4,39600.3709259259,2008-06-01,08:54:08
39.9322333,116.4360733,0,200.1,39600.3709490741,2008-06-01,08:54:10
39.93223,116.436175,0,200.1,39600.3709722222,2008-06-01,08:54:12
39.932225,116.436285,0,200.1,39600.3709953704,2008-06-01,08:54:14
39.9322233,116.4363983,0,200.1,39600.3710185185,2008-06-01,08:54:16
39.9322283,116.4365133,0,200.1,39600.3710416667,2008-06-01,08:54:18
39.93224,116.4366083,0,200.1,39600.3710648148,2008-06-01,08:54:20
39.9322533,116.4366816,0,196.9,39600.371087963,2008-06-01,08:54:22
39.9322516,116.4366899,0,193.6,39600.3711111111,2008-06-01,08:54:24
39.9322416,116.4367099,0,183.7,39600.37125,2008-06-01,08:54:36
39.932255,116.4367366,0,183.7,39600.3712731482,2008-06-01,08:54:38
39.9322583,116.43682,0,183.7,39600.3712962963,2008-06-01,08:54:40
39.9322466,116.436945,0,183.7,39600.3713194444,2008-06-01,08:54:42
39.9322216,116.4370733,0,183.7,39600.3713425926,2008-06-01,08:54:44
39.9322383,116.4372699,0,180.4,39600.3713657407,2008-06-01,08:54:46
39.9322383,116.437455,0,180.4,39600.3713888889,2008-06-01,08:54:48
39.9322283,116.4376333,0,183.7,39600.371412037,2008-06-01,08:54:50
39.9322283,116.4378316,0,180.4,39600.3714351852,2008-06-01,08:54:52
39.9322349,116.4380333,0,183.7,39600.3714583333,2008-06-01,08:54:54
39.9322433,116.4382416,0,183.7,39600.3714814815,2008-06-01,08:54:56
39.9322466,116.4384733,0,183.7,39600.3715046296,2008-06-01,08:54:58
39.9322466,116.4387083,0,183.7,39600.3715277778,2008-06-01,08:55:00
39.9322583,116.438955,0,183.7,39600.3715509259,2008-06-01,08:55:02
39.9322716,116.439195,0,180.4,39600.3715740741,2008-06-01,08:55:04
39.9322783,116.4394283,0,180.4,39600.3715972222,2008-06-01,08:55:06
39.9322799,116.4396683,0,183.7,39600.3716203704,2008-06-01,08:55:08
39.9322649,116.4399016,0,183.7,39600.3716435185,2008-06-01,08:55:10
39.9322682,116.4401449,0,180.4,39600.3716666667,2008-06-01,08:55:12
39.9322616,116.440385,0,177.2,39600.3716898148,2008-06-01,08:55:14
39.9322716,116.4406233,0,173.9,39600.371712963,2008-06-01,08:55:16
39.9322716,116.4408633,0,173.9,39600.3717361111,2008-06-01,08:55:18
39.9322682,116.4410983,0,173.9,39600.3717592593,2008-06-01,08:55:20
39.9322616,116.4413216,0,173.9,39600.3717824074,2008-06-01,08:55:22
39.9322599,116.4415333,0,173.9,39600.3718055556,2008-06-01,08:55:24
39.9322649,116.4417333,0,170.6,39600.3718287037,2008-06-01,08:55:26
39.9322716,116.4419216,0,170.6,39600.3718518519,2008-06-01,08:55:28
39.9322799,116.4420966,0,167.3,39600.371875,2008-06-01,08:55:30
39.9322916,116.4422666,0,164,39600.3718981481,2008-06-01,08:55:32
39.9322916,116.4424183,0,160.8,39600.3719212963,2008-06-01,08:55:34
39.9323299,116.4425749,0,157.5,39600.3719444444,2008-06-01,08:55:36
39.9323283,116.4427083,0,154.2,39600.3719675926,2008-06-01,08:55:38
39.9323333,116.4428233,0,150.9,39600.3719907407,2008-06-01,08:55:40
39.9323433,116.442895,0,147.6,39600.3720138889,2008-06-01,08:55:42
39.9323449,116.4429166,0,147.6,39600.3721064815,2008-06-01,08:55:50
39.9323449,116.4429333,0,147.6,39600.3721296296,2008-06-01,08:55:52
39.9323416,116.4429583,0,147.6,39600.3721527778,2008-06-01,08:55:54
39.9323333,116.4429866,0,147.6,39600.3721759259,2008-06-01,08:55:56
39.9323383,116.4430249,0,147.6,39600.3721990741,2008-06-01,08:55:58
39.93234,116.4430666,0,147.6,39600.3722222222,2008-06-01,08:56:00
39.9323316,116.4430966,0,147.6,39600.3722453704,2008-06-01,08:56:02
39.9323316,116.4431283,0,147.6,39600.3722685185,2008-06-01,08:56:04
39.9323316,116.4431649,0,147.6,39600.3722916667,2008-06-01,08:56:06
39.932295,116.44316,0,147.6,39600.3723148148,2008-06-01,08:56:08
39.9322883,116.443195,0,147.6,39600.372337963,2008-06-01,08:56:10
39.9323049,116.4432533,0,147.6,39600.3723611111,2008-06-01,08:56:12
39.9323116,116.4433183,0,147.6,39600.3723842593,2008-06-01,08:56:14
39.9323049,116.4433799,0,147.6,39600.3724074074,2008-06-01,08:56:16
39.9322966,116.4434616,0,147.6,39600.3724305556,2008-06-01,08:56:18
39.9322833,116.4435516,0,147.6,39600.3724537037,2008-06-01,08:56:20
39.9322633,116.4436583,0,147.6,39600.3724768519,2008-06-01,08:56:22
39.9322483,116.4437916,0,147.6,39600.3725,2008-06-01,08:56:24
39.932225,116.4439466,0,147.6,39600.3725231481,2008-06-01,08:56:26
39.9322166,116.4441316,0,147.6,39600.3725462963,2008-06-01,08:56:28
39.93216,116.4442566,0,150.9,39600.3725694444,2008-06-01,08:56:30
39.9321733,116.4443933,0,150.9,39600.3725925926,2008-06-01,08:56:32
39.9321866,116.4445316,0,150.9,39600.3726157407,2008-06-01,08:56:34
39.9321966,116.4446583,0,150.9,39600.3726388889,2008-06-01,08:56:36
39.9322083,116.4447949,0,147.6,39600.372662037,2008-06-01,08:56:38
39.9322366,116.4449866,0,147.6,39600.3726851852,2008-06-01,08:56:40
39.9322383,116.4451949,0,147.6,39600.3727083333,2008-06-01,08:56:42
39.93224,116.44541,0,147.6,39600.3727314815,2008-06-01,08:56:44
39.9322383,116.4456266,0,144.4,39600.3727546296,2008-06-01,08:56:46
39.9322333,116.4458516,0,144.4,39600.3727777778,2008-06-01,08:56:48
39.9322233,116.446095,0,144.4,39600.3728009259,2008-06-01,08:56:50
39.9322199,116.4463266,0,144.4,39600.3728240741,2008-06-01,08:56:52
39.9322516,116.4465633,0,147.6,39600.3728472222,2008-06-01,08:56:54
39.9322716,116.4467883,0,147.6,39600.3728703704,2008-06-01,08:56:56
39.93227,116.4470066,0,150.9,39600.3728935185,2008-06-01,08:56:58
39.9322566,116.4472316,0,160.8,39600.3729166667,2008-06-01,08:57:00
39.9322583,116.4474116,0,170.6,39600.3729398148,2008-06-01,08:57:02
39.9322533,116.44761,0,173.9,39600.372962963,2008-06-01,08:57:04
39.9322483,116.447785,0,180.4,39600.3729861111,2008-06-01,08:57:06
39.9322533,116.4479216,0,183.7,39600.3730092593,2008-06-01,08:57:08
39.932255,116.4479866,0,187,39600.3730324074,2008-06-01,08:57:10
39.932255,116.4479866,0,187,39600.3731365741,2008-06-01,08:57:19
39.9322616,116.4479866,0,183.7,39600.3731597222,2008-06-01,08:57:21
39.9322599,116.4480249,0,183.7,39600.3731828704,2008-06-01,08:57:23
39.9322599,116.4480966,0,183.7,39600.3732060185,2008-06-01,08:57:25
39.9322583,116.4481916,0,183.7,39600.3732291667,2008-06-01,08:57:27
39.9322649,116.4482883,0,183.7,39600.3732523148,2008-06-01,08:57:29
39.9322682,116.4484066,0,183.7,39600.373275463,2008-06-01,08:57:31
39.9322666,116.448535,0,183.7,39600.3732986111,2008-06-01,08:57:33
39.9322583,116.4486899,0,183.7,39600.3733217593,2008-06-01,08:57:35
39.9322483,116.4488666,0,183.7,39600.3733449074,2008-06-01,08:57:37
39.9322383,116.44906,0,183.7,39600.3733680556,2008-06-01,08:57:39
39.9322516,116.4492233,0,183.7,39600.3733912037,2008-06-01,08:57:41
39.9322733,116.44939,0,180.4,39600.3734143519,2008-06-01,08:57:43
39.9323266,116.4495749,0,180.4,39600.3734375,2008-06-01,08:57:45
39.9323749,116.449745,0,180.4,39600.3734606481,2008-06-01,08:57:47
39.9323499,116.4499216,0,180.4,39600.3734837963,2008-06-01,08:57:49
39.9322799,116.450245,0,183.7,39600.3735069444,2008-06-01,08:57:51
39.9322516,116.4505233,0,183.7,39600.3735300926,2008-06-01,08:57:53
39.9322516,116.4507833,0,183.7,39600.3735532407,2008-06-01,08:57:55
39.9322749,116.4510583,0,183.7,39600.3735763889,2008-06-01,08:57:57
39.9322916,116.4512416,0,183.7,39600.373599537,2008-06-01,08:57:59
39.932295,116.4513933,0,183.7,39600.3736226852,2008-06-01,08:58:01
39.9323133,116.4515316,0,183.7,39600.3736458333,2008-06-01,08:58:03
39.9323133,116.4517116,0,180.4,39600.3736689815,2008-06-01,08:58:05
39.9323083,116.4518866,0,180.4,39600.3736921296,2008-06-01,08:58:07
39.9322983,116.452095,0,180.4,39600.3737152778,2008-06-01,08:58:09
39.9323049,116.4522499,0,180.4,39600.3737384259,2008-06-01,08:58:11
39.9323133,116.4524333,0,180.4,39600.3737615741,2008-06-01,08:58:13
39.932325,116.452605,0,180.4,39600.3737847222,2008-06-01,08:58:15
39.9323183,116.452745,0,177.2,39600.3738078704,2008-06-01,08:58:17
39.9323166,116.4528599,0,177.2,39600.3738310185,2008-06-01,08:58:19
39.9323199,116.4529299,0,177.2,39600.3738541667,2008-06-01,08:58:21
39.9323466,116.4529266,0,177.2,39600.3738773148,2008-06-01,08:58:23
39.9323599,116.4529233,0,177.2,39600.373912037,2008-06-01,08:58:26
39.9323733,116.452905,0,177.2,39600.3739351852,2008-06-01,08:58:28
39.9323583,116.4528916,0,177.2,39600.3739583333,2008-06-01,08:58:30
39.9323483,116.4528549,0,173.9,39600.3739814815,2008-06-01,08:58:32
39.9322649,116.4529133,0,167.3,39600.3740046296,2008-06-01,08:58:34
39.9322099,116.4529866,0,160.8,39600.3740277778,2008-06-01,08:58:36
39.9322366,116.4529949,0,150.9,39600.3740509259,2008-06-01,08:58:38
39.93227,116.45301,0,150.9,39600.3740740741,2008-06-01,08:58:40
39.9323,116.4530266,0,147.6,39600.3740972222,2008-06-01,08:58:42
39.932315,116.45304,0,147.6,39600.3741203704,2008-06-01,08:58:44
39.93231,116.4530533,0,147.6,39600.3741435185,2008-06-01,08:58:46
39.9322933,116.4530549,0,141.1,39600.3741666667,2008-06-01,08:58:48
39.9323033,116.4530816,0,141.1,39600.3741898148,2008-06-01,08:58:50
39.9323049,116.4531166,0,141.1,39600.374212963,2008-06-01,08:58:52
39.9322916,116.4531416,0,141.1,39600.3742361111,2008-06-01,08:58:54
39.932295,116.45315,0,144.4,39600.3742592593,2008-06-01,08:58:56
39.9323033,116.4531683,0,144.4,39600.3742824074,2008-06-01,08:58:58
39.9323616,116.4531549,0,144.4,39600.3743055556,2008-06-01,08:59:00
39.9323383,116.4531366,0,144.4,39600.3743287037,2008-06-01,08:59:02
39.9323449,116.45315,0,144.4,39600.3743518519,2008-06-01,08:59:04
39.9323683,116.4531766,0,144.4,39600.374375,2008-06-01,08:59:06
39.9323599,116.4532033,0,141.1,39600.3743981481,2008-06-01,08:59:08
39.93237,116.4532483,0,141.1,39600.3744212963,2008-06-01,08:59:10
39.9323866,116.4532749,0,141.1,39600.3744444444,2008-06-01,08:59:12
39.93241,116.4533133,0,141.1,39600.3744675926,2008-06-01,08:59:14
39.9323816,116.4533466,0,141.1,39600.3744907407,2008-06-01,08:59:16
39.9323533,116.45337,0,141.1,39600.3745138889,2008-06-01,08:59:18
39.9323183,116.4534216,0,144.4,39600.374537037,2008-06-01,08:59:20
39.9322716,116.4534466,0,144.4,39600.3745601852,2008-06-01,08:59:22
39.9322416,116.4534916,0,144.4,39600.3745833333,2008-06-01,08:59:24
39.9322599,116.4535049,0,144.4,39600.3746064815,2008-06-01,08:59:26
39.93227,116.4535166,0,147.6,39600.3746296296,2008-06-01,08:59:28
39.9322799,116.4535199,0,144.4,39600.3746527778,2008-06-01,08:59:30
39.9322983,116.45351,0,144.4,39600.3746759259,2008-06-01,08:59:32
39.9323233,116.4535066,0,144.4,39600.3746990741,2008-06-01,08:59:34
39.9323633,116.4535516,0,144.4,39600.3747222222,2008-06-01,08:59:36
39.932325,116.4535883,0,144.4,39600.3747453704,2008-06-01,08:59:38
39.9323166,116.4536633,0,141.1,39600.3747685185,2008-06-01,08:59:40
39.9322833,116.453755,0,141.1,39600.3747916667,2008-06-01,08:59:42
39.9322866,116.4537766,0,141.1,39600.3748148148,2008-06-01,08:59:44
39.9322783,116.4537916,0,141.1,39600.374837963,2008-06-01,08:59:46
39.93227,116.4538433,0,144.4,39600.3748611111,2008-06-01,08:59:48
39.9322649,116.4538816,0,144.4,39600.3748842593,2008-06-01,08:59:50
39.9322566,116.4539199,0,147.6,39600.3749074074,2008-06-01,08:59:52
39.932255,116.4539516,0,150.9,39600.3749305556,2008-06-01,08:59:54
39.9322533,116.45397,0,150.9,39600.3749537037,2008-06-01,08:59:56
39.9322349,116.4540016,0,154.2,39600.3749768519,2008-06-01,08:59:58
39.9322033,116.4540416,0,157.5,39600.375,2008-06-01,09:00:00
39.9322016,116.4540533,0,157.5,39600.3750231481,2008-06-01,09:00:02
39.9321949,116.4540816,0,157.5,39600.3750462963,2008-06-01,09:00:04
39.9322033,116.454075,0,157.5,39600.3750694444,2008-06-01,09:00:06
39.9321499,116.4541366,0,157.5,39600.3750925926,2008-06-01,09:00:08
39.9321333,116.4541766,0,157.5,39600.3751157407,2008-06-01,09:00:10
39.9321433,116.4542016,0,157.5,39600.3751388889,2008-06-01,09:00:12
39.9321533,116.4542183,0,157.5,39600.375162037,2008-06-01,09:00:14
39.9321433,116.4542399,0,157.5,39600.3751851852,2008-06-01,09:00:16
39.9321349,116.454265,0,157.5,39600.3752083333,2008-06-01,09:00:18
39.9320933,116.4543216,0,157.5,39600.3752314815,2008-06-01,09:00:20
39.9320799,116.4543416,0,157.5,39600.3752546296,2008-06-01,09:00:22
39.932115,116.4543399,0,157.5,39600.3752777778,2008-06-01,09:00:24
39.9321433,116.4543416,0,157.5,39600.3753009259,2008-06-01,09:00:26
39.9321499,116.4543366,0,160.8,39600.3753240741,2008-06-01,09:00:28
39.9321733,116.4543433,0,157.5,39600.3753472222,2008-06-01,09:00:30
39.9321799,116.4543633,0,157.5,39600.3753703704,2008-06-01,09:00:32
39.93217,116.454405,0,157.5,39600.3753935185,2008-06-01,09:00:34
39.9321533,116.4544283,0,157.5,39600.3754166667,2008-06-01,09:00:36
39.9321266,116.4544716,0,157.5,39600.3754398148,2008-06-01,09:00:38
39.9321416,116.4545166,0,154.2,39600.375462963,2008-06-01,09:00:40
39.9321833,116.4545216,0,154.2,39600.3754861111,2008-06-01,09:00:42
39.9321883,116.4545483,0,154.2,39600.3755092593,2008-06-01,09:00:44
39.9322133,116.4545616,0,154.2,39600.3755324074,2008-06-01,09:00:46
39.9322066,116.4545766,0,150.9,39600.3755555556,2008-06-01,09:00:48
39.9322116,116.4546083,0,150.9,39600.3755787037,2008-06-01,09:00:50
39.9322266,116.4546066,0,150.9,39600.3756018518,2008-06-01,09:00:52
39.9322166,116.4546249,0,150.9,39600.375625,2008-06-01,09:00:54
39.9322099,116.4546516,0,147.6,39600.3756481481,2008-06-01,09:00:56
39.9322,116.45468,0,147.6,39600.3756712963,2008-06-01,09:00:58
39.9321866,116.4547283,0,147.6,39600.3756944444,2008-06-01,09:01:00
39.9322183,116.4547616,0,147.6,39600.3757175926,2008-06-01,09:01:02
39.9322449,116.4547949,0,147.6,39600.3757407407,2008-06-01,09:01:04
39.9322883,116.4548583,0,147.6,39600.3757638889,2008-06-01,09:01:06
39.9323349,116.4549116,0,144.4,39600.375787037,2008-06-01,09:01:08
39.9323516,116.4549716,0,147.6,39600.3758101852,2008-06-01,09:01:10
39.9323816,116.4550083,0,144.4,39600.3758333333,2008-06-01,09:01:12
39.9323933,116.4550233,0,147.6,39600.3758564815,2008-06-01,09:01:14
39.9323533,116.4550616,0,147.6,39600.3758796296,2008-06-01,09:01:16
39.9323433,116.4550899,0,147.6,39600.3759027778,2008-06-01,09:01:18
39.9323349,116.45512,0,147.6,39600.3759259259,2008-06-01,09:01:20
39.9323199,116.4551499,0,147.6,39600.3759490741,2008-06-01,09:01:22
39.9323083,116.4551799,0,150.9,39600.3759722222,2008-06-01,09:01:24
39.932295,116.4552149,0,150.9,39600.3759953704,2008-06-01,09:01:26
39.9322783,116.455245,0,150.9,39600.3760185185,2008-06-01,09:01:28
39.9322749,116.4552766,0,150.9,39600.3760416667,2008-06-01,09:01:30
39.9322716,116.4553066,0,150.9,39600.3760648148,2008-06-01,09:01:32
39.9322583,116.4553133,0,150.9,39600.376087963,2008-06-01,09:01:34
39.9322433,116.4553416,0,150.9,39600.3761111111,2008-06-01,09:01:36
39.9322616,116.4553583,0,150.9,39600.3761342593,2008-06-01,09:01:38
39.9322966,116.4553783,0,150.9,39600.3761574074,2008-06-01,09:01:40
39.932325,116.4553833,0,150.9,39600.3761805556,2008-06-01,09:01:42
39.9323349,116.45538,0,150.9,39600.3762037037,2008-06-01,09:01:44
39.9323299,116.45531,0,150.9,39600.3762384259,2008-06-01,09:01:47
39.9323083,116.4553783,0,150.9,39600.3762615741,2008-06-01,09:01:49
39.9323033,116.4554583,0,150.9,39600.3762847222,2008-06-01,09:01:51
39.9322983,116.4555066,0,150.9,39600.3763078704,2008-06-01,09:01:53
39.9322649,116.4555799,0,150.9,39600.3763310185,2008-06-01,09:01:55
39.9322416,116.455675,0,147.6,39600.3763541667,2008-06-01,09:01:57
39.9322,116.4557683,0,147.6,39600.3763773148,2008-06-01,09:01:59
39.9322066,116.4558449,0,147.6,39600.376400463,2008-06-01,09:02:01
39.9323133,116.4558716,0,150.9,39600.3764236111,2008-06-01,09:02:03
39.9323133,116.4559183,0,150.9,39600.3764467593,2008-06-01,09:02:05
39.9322083,116.45594,0,154.2,39600.3764699074,2008-06-01,09:02:07
39.9321083,116.4559616,0,154.2,39600.3764930556,2008-06-01,09:02:09
39.9321249,116.4559716,0,154.2,39600.3765162037,2008-06-01,09:02:11
39.932155,116.4559866,0,154.2,39600.3765393518,2008-06-01,09:02:13
39.9321783,116.4560033,0,154.2,39600.3765625,2008-06-01,09:02:15
39.9321833,116.4560199,0,154.2,39600.3765856481,2008-06-01,09:02:17
39.9321833,116.4560383,0,154.2,39600.3766087963,2008-06-01,09:02:19
39.9321949,116.4560566,0,154.2,39600.3766319444,2008-06-01,09:02:21
39.9321949,116.4560749,0,154.2,39600.3766550926,2008-06-01,09:02:23
39.9322166,116.4560966,0,154.2,39600.3766782407,2008-06-01,09:02:25
39.93223,116.456115,0,154.2,39600.3767013889,2008-06-01,09:02:27
39.9322333,116.4561383,0,154.2,39600.376724537,2008-06-01,09:02:29
39.9322266,116.4561616,0,157.5,39600.3767476852,2008-06-01,09:02:31
39.9322283,116.4561883,0,157.5,39600.3767708333,2008-06-01,09:02:33
39.9322366,116.4562149,0,157.5,39600.3767939815,2008-06-01,09:02:35
39.9322383,116.4562416,0,154.2,39600.3768171296,2008-06-01,09:02:37
39.9322366,116.4562766,0,154.2,39600.3768402778,2008-06-01,09:02:39
39.9322449,116.4563083,0,154.2,39600.3768634259,2008-06-01,09:02:41
39.93224,116.4563516,0,154.2,39600.3768865741,2008-06-01,09:02:43
39.9322466,116.4564049,0,154.2,39600.3769097222,2008-06-01,09:02:45
39.9322533,116.4564533,0,154.2,39600.3769328704,2008-06-01,09:02:47
39.9322733,116.4564866,0,154.2,39600.3769560185,2008-06-01,09:02:49
39.9323049,116.4565016,0,154.2,39600.3769791667,2008-06-01,09:02:51
39.9323166,116.4565266,0,154.2,39600.3770023148,2008-06-01,09:02:53
39.9323049,116.4565666,0,154.2,39600.377025463,2008-06-01,09:02:55
39.932315,116.4566016,0,154.2,39600.3770486111,2008-06-01,09:02:57
39.9323166,116.4566299,0,154.2,39600.3770717593,2008-06-01,09:02:59
39.9323183,116.4566566,0,154.2,39600.3770949074,2008-06-01,09:03:01
39.9323283,116.4566866,0,154.2,39600.3771180556,2008-06-01,09:03:03
39.9323383,116.4567166,0,150.9,39600.3771412037,2008-06-01,09:03:05
39.9323533,116.456745,0,150.9,39600.3771643518,2008-06-01,09:03:07
39.93238,116.4567766,0,150.9,39600.3771875,2008-06-01,09:03:09
39.93238,116.4567766,0,150.9,39600.3772106481,2008-06-01,09:03:11
39.9323716,116.4567916,0,150.9,39600.3772337963,2008-06-01,09:03:13
39.932355,116.4568233,0,150.9,39600.3772569444,2008-06-01,09:03:15
39.9323466,116.4568416,0,150.9,39600.3772800926,2008-06-01,09:03:17
39.932355,116.456885,0,154.2,39600.3773032407,2008-06-01,09:03:19
39.9323633,116.4569099,0,154.2,39600.3773263889,2008-06-01,09:03:21
39.93238,116.4569266,0,154.2,39600.377349537,2008-06-01,09:03:23
39.9324116,116.4569249,0,154.2,39600.3773726852,2008-06-01,09:03:25
39.9324449,116.4569249,0,154.2,39600.3773958333,2008-06-01,09:03:27
39.9324616,116.4569383,0,154.2,39600.3774189815,2008-06-01,09:03:29
39.9324699,116.4569766,0,154.2,39600.3774421296,2008-06-01,09:03:31
39.9324816,116.4570016,0,154.2,39600.3774652778,2008-06-01,09:03:33
39.9324749,116.4570233,0,154.2,39600.3774884259,2008-06-01,09:03:35
39.9325149,116.4570449,0,154.2,39600.3775115741,2008-06-01,09:03:37
39.9325116,116.45706,0,150.9,39600.3775347222,2008-06-01,09:03:39
39.9325283,116.4570999,0,150.9,39600.3775578704,2008-06-01,09:03:41
39.9325433,116.4571049,0,150.9,39600.3775810185,2008-06-01,09:03:43
39.9325849,116.4571466,0,150.9,39600.3776041667,2008-06-01,09:03:45
39.9326133,116.4571833,0,150.9,39600.3776273148,2008-06-01,09:03:47
39.932635,116.4571966,0,150.9,39600.377650463,2008-06-01,09:03:49
39.9326483,116.4572133,0,154.2,39600.3776736111,2008-06-01,09:03:51
39.9326716,116.4572333,0,154.2,39600.3776967593,2008-06-01,09:03:53
39.9326516,116.4572799,0,154.2,39600.3777199074,2008-06-01,09:03:55
39.9326516,116.4573083,0,154.2,39600.3777430556,2008-06-01,09:03:57
39.93266,116.4573466,0,154.2,39600.3777662037,2008-06-01,09:03:59
39.9326366,116.4573949,0,154.2,39600.3777893518,2008-06-01,09:04:01
39.9326166,116.4574283,0,154.2,39600.3778125,2008-06-01,09:04:03
39.9325983,116.4574633,0,154.2,39600.3778356481,2008-06-01,09:04:05
39.9325816,116.4574916,0,154.2,39600.3778587963,2008-06-01,09:04:07
39.9325849,116.4575233,0,154.2,39600.3778819444,2008-06-01,09:04:09
39.93259,116.4575516,0,154.2,39600.3779050926,2008-06-01,09:04:11
39.9325883,116.4575899,0,154.2,39600.3779282407,2008-06-01,09:04:13
39.9325866,116.4576283,0,154.2,39600.3779513889,2008-06-01,09:04:15
39.9325933,116.4576583,0,154.2,39600.377974537,2008-06-01,09:04:17
39.9325916,116.4576866,0,154.2,39600.3779976852,2008-06-01,09:04:19
39.9326083,116.4577099,0,154.2,39600.3780208333,2008-06-01,09:04:21
39.9326299,116.4577216,0,154.2,39600.3780439815,2008-06-01,09:04:23
39.9326549,116.45774,0,154.2,39600.3780671296,2008-06-01,09:04:25
39.9326699,116.4577533,0,154.2,39600.3780902778,2008-06-01,09:04:27
39.932675,116.4577733,0,154.2,39600.3781134259,2008-06-01,09:04:29
39.9326683,116.4577949,0,154.2,39600.3781365741,2008-06-01,09:04:31
39.9326516,116.4578266,0,154.2,39600.3781597222,2008-06-01,09:04:33
39.9326716,116.4578383,0,154.2,39600.3781828704,2008-06-01,09:04:35
39.9326783,116.4578583,0,157.5,39600.3782060185,2008-06-01,09:04:37
39.9326666,116.4578699,0,160.8,39600.3782291667,2008-06-01,09:04:39
39.9326433,116.4579283,0,160.8,39600.3782523148,2008-06-01,09:04:41
39.9326383,116.4579566,0,164,39600.378275463,2008-06-01,09:04:43
39.9324583,116.4579366,0,164,39600.3782986111,2008-06-01,09:04:45
39.9322499,116.4579383,0,164,39600.3783217593,2008-06-01,09:04:47
39.93217,116.4579333,0,167.3,39600.3783449074,2008-06-01,09:04:49
39.9321733,116.4579766,0,170.6,39600.3783680556,2008-06-01,09:04:51
39.9322066,116.458015,0,170.6,39600.3783912037,2008-06-01,09:04:53
39.9322599,116.4580783,0,170.6,39600.3784143519,2008-06-01,09:04:55
39.93227,116.4581149,0,170.6,39600.3784375,2008-06-01,09:04:57
39.9322616,116.4581366,0,170.6,39600.3784606481,2008-06-01,09:04:59
39.9322466,116.45816,0,170.6,39600.3784837963,2008-06-01,09:05:01
39.9322483,116.4581833,0,170.6,39600.3785069444,2008-06-01,09:05:03
39.9322599,116.4582516,0,170.6,39600.3785300926,2008-06-01,09:05:05
39.9322682,116.4582933,0,167.3,39600.3785532407,2008-06-01,09:05:07
39.9323183,116.4583399,0,167.3,39600.3785763889,2008-06-01,09:05:09
39.9323766,116.4583733,0,164,39600.378599537,2008-06-01,09:05:11
39.9324133,116.4584083,0,164,39600.3786226852,2008-06-01,09:05:13
39.93244,116.458435,0,167.3,39600.3786458333,2008-06-01,09:05:15
39.93248,116.4584433,0,167.3,39600.3786689815,2008-06-01,09:05:17
39.93252,116.4584783,0,167.3,39600.3786921296,2008-06-01,09:05:19
39.9325183,116.4584966,0,167.3,39600.3787152778,2008-06-01,09:05:21
39.9325116,116.4585083,0,167.3,39600.3787384259,2008-06-01,09:05:23
39.9324266,116.4585316,0,164,39600.3787615741,2008-06-01,09:05:25
39.9324333,116.4585883,0,164,39600.3787847222,2008-06-01,09:05:27
39.9324466,116.4586383,0,164,39600.3788078704,2008-06-01,09:05:29
39.9324716,116.4586933,0,164,39600.3788310185,2008-06-01,09:05:31
39.9324749,116.4587399,0,164,39600.3788541667,2008-06-01,09:05:33
39.9324883,116.4587949,0,164,39600.3788773148,2008-06-01,09:05:35
39.9324916,116.458805,0,164,39600.378900463,2008-06-01,09:05:37
39.9325316,116.4587966,0,164,39600.3789236111,2008-06-01,09:05:39
39.9325399,116.4588133,0,167.3,39600.3789467593,2008-06-01,09:05:41
39.9325083,116.4588266,0,167.3,39600.3789699074,2008-06-01,09:05:43
39.932505,116.45884,0,167.3,39600.3789930556,2008-06-01,09:05:45
39.9325283,116.4588816,0,170.6,39600.3790162037,2008-06-01,09:05:47
39.9325566,116.4588649,0,173.9,39600.3790393519,2008-06-01,09:05:49
39.9326016,116.4588883,0,173.9,39600.3790625,2008-06-01,09:05:51
39.9326133,116.4588999,0,177.2,39600.3790856482,2008-06-01,09:05:53
39.9326099,116.458925,0,177.2,39600.3791087963,2008-06-01,09:05:55
39.9326099,116.4589633,0,177.2,39600.3791319444,2008-06-01,09:05:57
39.9325816,116.4589833,0,177.2,39600.3791550926,2008-06-01,09:05:59
39.9325183,116.459015,0,180.4,39600.3791782407,2008-06-01,09:06:01
39.9323916,116.45901,0,183.7,39600.3792013889,2008-06-01,09:06:03
39.9324066,116.4590583,0,183.7,39600.379224537,2008-06-01,09:06:05
39.93241,116.4591166,0,183.7,39600.3792476852,2008-06-01,09:06:07
39.9324066,116.4591733,0,183.7,39600.3792708333,2008-06-01,09:06:09
39.93244,116.4592316,0,183.7,39600.3792939815,2008-06-01,09:06:11
39.9324416,116.4592833,0,183.7,39600.3793287037,2008-06-01,09:06:14
39.9324166,116.4593683,0,180.4,39600.3793518519,2008-06-01,09:06:16
39.9323966,116.4594083,0,180.4,39600.379375,2008-06-01,09:06:18
39.9323833,116.4594466,0,180.4,39600.3793981481,2008-06-01,09:06:20
39.93238,116.4594816,0,180.4,39600.3794212963,2008-06-01,09:06:22
39.9324066,116.4595133,0,180.4,39600.3794444444,2008-06-01,09:06:24
39.932435,116.4595316,0,180.4,39600.3794675926,2008-06-01,09:06:26
39.9324666,116.4595466,0,180.4,39600.3794907407,2008-06-01,09:06:28
39.9324866,116.4595566,0,180.4,39600.3795138889,2008-06-01,09:06:30
39.9325233,116.4595749,0,180.4,39600.379537037,2008-06-01,09:06:32
39.9325816,116.4595883,0,183.7,39600.3795601852,2008-06-01,09:06:34
39.9326099,116.4595949,0,183.7,39600.3795833333,2008-06-01,09:06:36
39.9326233,116.4595883,0,183.7,39600.3796064815,2008-06-01,09:06:38
39.9326383,116.4596099,0,183.7,39600.3796296296,2008-06-01,09:06:40
39.9325933,116.4596383,0,183.7,39600.3796527778,2008-06-01,09:06:42
39.9325683,116.4596883,0,183.7,39600.3796759259,2008-06-01,09:06:44
39.9325616,116.4597116,0,183.7,39600.3796990741,2008-06-01,09:06:46
39.9325666,116.4597633,0,183.7,39600.3797222222,2008-06-01,09:06:48
39.9325633,116.4598133,0,183.7,39600.3797453704,2008-06-01,09:06:50
39.932565,116.4598483,0,183.7,39600.3797685185,2008-06-01,09:06:52
39.9325833,116.4598833,0,183.7,39600.3797916667,2008-06-01,09:06:54
39.9325999,116.4599149,0,183.7,39600.3798148148,2008-06-01,09:06:56
39.9326099,116.4599499,0,183.7,39600.379837963,2008-06-01,09:06:58
39.9326099,116.4599799,0,183.7,39600.3798611111,2008-06-01,09:07:00
39.9326316,116.45999,0,183.7,39600.3798842593,2008-06-01,09:07:02
39.9326483,116.4600216,0,183.7,39600.3799074074,2008-06-01,09:07:04
39.9326483,116.4600733,0,183.7,39600.3799305556,2008-06-01,09:07:06
39.9326666,116.4601016,0,183.7,39600.3799537037,2008-06-01,09:07:08
39.9326766,116.4601283,0,183.7,39600.3799768519,2008-06-01,09:07:10
39.9326866,116.4601549,0,183.7,39600.38,2008-06-01,09:07:12
39.93269,116.4601816,0,183.7,39600.3800231481,2008-06-01,09:07:14
39.93269,116.4602266,0,183.7,39600.3800462963,2008-06-01,09:07:16
39.9326966,116.4602649,0,183.7,39600.3800694444,2008-06-01,09:07:18
39.9327133,116.4602949,0,183.7,39600.3800925926,2008-06-01,09:07:20
39.9327216,116.4603283,0,183.7,39600.3801157407,2008-06-01,09:07:22
39.9327283,116.46036,0,183.7,39600.3801388889,2008-06-01,09:07:24
39.9327166,116.4603933,0,183.7,39600.380162037,2008-06-01,09:07:26
39.9326949,116.460425,0,183.7,39600.3801851852,2008-06-01,09:07:28
39.932645,116.46046,0,183.7,39600.3802083333,2008-06-01,09:07:30
39.9326083,116.4604883,0,183.7,39600.3802314815,2008-06-01,09:07:32
39.9325866,116.460515,0,183.7,39600.3802546296,2008-06-01,09:07:34
39.9325399,116.4605533,0,183.7,39600.3802777778,2008-06-01,09:07:36
39.9324699,116.4606,0,183.7,39600.3803009259,2008-06-01,09:07:38
39.9324566,116.4606333,0,183.7,39600.3803240741,2008-06-01,09:07:40
39.9324316,116.4606666,0,180.4,39600.3803472222,2008-06-01,09:07:42
39.9323783,116.4606949,0,180.4,39600.3803703704,2008-06-01,09:07:44
39.9323166,116.4607383,0,180.4,39600.3803935185,2008-06-01,09:07:46
39.93227,116.4607716,0,180.4,39600.3804166667,2008-06-01,09:07:48
39.9322533,116.4607933,0,180.4,39600.3804398148,2008-06-01,09:07:50
39.9322316,116.4608199,0,180.4,39600.380462963,2008-06-01,09:07:52
39.9321883,116.4608416,0,177.2,39600.3804861111,2008-06-01,09:07:54
39.932185,116.46086,0,177.2,39600.3805092593,2008-06-01,09:07:56
39.9321816,116.4608733,0,177.2,39600.3805324074,2008-06-01,09:07:58
39.9321266,116.4609099,0,177.2,39600.3805555556,2008-06-01,09:08:00
39.9320566,116.4609633,0,177.2,39600.3805787037,2008-06-01,09:08:02
39.9320033,116.4610299,0,177.2,39600.3806018519,2008-06-01,09:08:04
39.9319516,116.461055,0,180.4,39600.380625,2008-06-01,09:08:06
39.93192,116.4610649,0,180.4,39600.3806481481,2008-06-01,09:08:08
39.9318849,116.4610833,0,180.4,39600.3806712963,2008-06-01,09:08:10
39.9318483,116.4610916,0,180.4,39600.3806944444,2008-06-01,09:08:12
39.93182,116.4610949,0,180.4,39600.3807175926,2008-06-01,09:08:14
39.9318016,116.46111,0,180.4,39600.3807407407,2008-06-01,09:08:16
39.9316283,116.460865,0,193.6,39600.383587963,2008-06-01,09:12:22
39.931585,116.4608899,0,193.6,39600.3836111111,2008-06-01,09:12:24
39.9315599,116.460895,0,193.6,39600.3836342593,2008-06-01,09:12:26
39.9315233,116.4609033,0,193.6,39600.3836574074,2008-06-01,09:12:28
39.9315033,116.4609016,0,193.6,39600.3836805556,2008-06-01,09:12:30
39.9314783,116.4609099,0,193.6,39600.3837037037,2008-06-01,09:12:32
39.93144,116.460915,0,193.6,39600.3837268518,2008-06-01,09:12:34
39.9314133,116.4609216,0,193.6,39600.38375,2008-06-01,09:12:36
39.931385,116.4609183,0,193.6,39600.3837731481,2008-06-01,09:12:38
39.9313716,116.4609266,0,193.6,39600.3837962963,2008-06-01,09:12:40
39.9313649,116.4609383,0,193.6,39600.3838194444,2008-06-01,09:12:42
39.9313616,116.4609583,0,193.6,39600.3838425926,2008-06-01,09:12:44
39.9313533,116.4609716,0,193.6,39600.3838657407,2008-06-01,09:12:46
39.931345,116.4609799,0,193.6,39600.3838888889,2008-06-01,09:12:48
39.9313349,116.4609883,0,196.9,39600.3842592593,2008-06-01,09:13:20
39.9313533,116.460985,0,196.9,39600.3842824074,2008-06-01,09:13:22
39.93137,116.4609766,0,196.9,39600.3843055556,2008-06-01,09:13:24
39.9313716,116.460965,0,196.9,39600.3843287037,2008-06-01,09:13:26
39.9313516,116.4609449,0,196.9,39600.3843518518,2008-06-01,09:13:28
39.9313099,116.4609083,0,196.9,39600.384375,2008-06-01,09:13:30
39.9312433,116.4608933,0,196.9,39600.3843981481,2008-06-01,09:13:32
39.93119,116.4608983,0,196.9,39600.3844212963,2008-06-01,09:13:34
39.9311466,116.460915,0,196.9,39600.3844444444,2008-06-01,09:13:36
39.9310849,116.4609249,0,196.9,39600.3844675926,2008-06-01,09:13:38
39.9309983,116.4609533,0,196.9,39600.3844907407,2008-06-01,09:13:40
39.9309033,116.4609966,0,196.9,39600.3845138889,2008-06-01,09:13:42
39.9308366,116.4610216,0,196.9,39600.384537037,2008-06-01,09:13:44
39.9307899,116.4610316,0,196.9,39600.3845601852,2008-06-01,09:13:46
39.9307649,116.4610249,0,196.9,39600.3845833333,2008-06-01,09:13:48
39.9307516,116.4610316,0,196.9,39600.3846064815,2008-06-01,09:13:50
39.9307383,116.4610233,0,196.9,39600.3846296296,2008-06-01,09:13:52
39.9307266,116.46102,0,196.9,39600.3846527778,2008-06-01,09:13:54
39.9307033,116.461055,0,196.9,39600.3853587963,2008-06-01,09:14:55
39.9307199,116.4610599,0,196.9,39600.3853819444,2008-06-01,09:14:57
39.9307349,116.4610583,0,196.9,39600.3854050926,2008-06-01,09:14:59
39.9307383,116.461055,0,196.9,39600.3854282407,2008-06-01,09:15:01
39.9307433,116.4610516,0,196.9,39600.3854513889,2008-06-01,09:15:03
39.9307483,116.4610449,0,196.9,39600.385474537,2008-06-01,09:15:05
39.9307416,116.4610333,0,196.9,39600.3854976852,2008-06-01,09:15:07
39.9307133,116.4610116,0,196.9,39600.3859027778,2008-06-01,09:15:42
39.9307199,116.4609933,0,196.9,39600.3859259259,2008-06-01,09:15:44
39.9307116,116.4609766,0,196.9,39600.3859606481,2008-06-01,09:15:47
39.9306966,116.4609716,0,196.9,39600.3860300926,2008-06-01,09:15:53
39.9306899,116.4609666,0,196.9,39600.3860532407,2008-06-01,09:15:55
39.9306866,116.4609716,0,196.9,39600.3860763889,2008-06-01,09:15:57
39.9306649,116.46097,0,196.9,39600.386099537,2008-06-01,09:15:59
39.9306533,116.46097,0,196.9,39600.3861226852,2008-06-01,09:16:01
39.9306249,116.4609583,0,196.9,39600.3861458333,2008-06-01,09:16:03
39.9306183,116.4609816,0,193.6,39600.3861689815,2008-06-01,09:16:05
39.9306116,116.4610016,0,193.6,39600.3861921296,2008-06-01,09:16:07
39.9306016,116.4610166,0,193.6,39600.3862152778,2008-06-01,09:16:09
39.9306016,116.4610149,0,193.6,39600.3862384259,2008-06-01,09:16:11
39.9305966,116.4610233,0,193.6,39600.3862615741,2008-06-01,09:16:13
39.9305833,116.46102,0,193.6,39600.3862847222,2008-06-01,09:16:15
39.9305783,116.4610183,0,193.6,39600.3863078704,2008-06-01,09:16:17
39.9305766,116.4610133,0,193.6,39600.3863310185,2008-06-01,09:16:19
39.9305499,116.4610066,0,193.6,39600.3863541667,2008-06-01,09:16:21
39.9305099,116.4609799,0,193.6,39600.3863773148,2008-06-01,09:16:23
39.9304766,116.4609866,0,193.6,39600.386400463,2008-06-01,09:16:25
39.9304583,116.460985,0,193.6,39600.3864236111,2008-06-01,09:16:27
39.9304516,116.4609949,0,193.6,39600.3864467593,2008-06-01,09:16:29
39.9304516,116.4610066,0,193.6,39600.3864699074,2008-06-01,09:16:31
39.930505,116.4610016,0,196.9,39600.3865625,2008-06-01,09:16:39
39.9305066,116.4610083,0,196.9,39600.3866435185,2008-06-01,09:16:46
39.930515,116.4610099,0,196.9,39600.3872453704,2008-06-01,09:17:38
39.9305099,116.4610166,0,196.9,39600.3872800926,2008-06-01,09:17:41
39.9305099,116.4610166,0,196.9,39600.3875,2008-06-01,09:18:00
39.9305033,116.4610133,0,196.9,39600.3875231481,2008-06-01,09:18:02
39.9305099,116.4610016,0,196.9,39600.3875462963,2008-06-01,09:18:04
39.9304949,116.461005,0,196.9,39600.3875694444,2008-06-01,09:18:06
39.9304733,116.4610099,0,196.9,39600.3875925926,2008-06-01,09:18:08
39.9304399,116.4610149,0,196.9,39600.3876157407,2008-06-01,09:18:10
39.9303983,116.46102,0,196.9,39600.3876388889,2008-06-01,09:18:12
39.930335,116.4610316,0,196.9,39600.387662037,2008-06-01,09:18:14
39.9303183,116.4610283,0,196.9,39600.3876851852,2008-06-01,09:18:16
39.9302966,116.4610066,0,196.9,39600.3877083333,2008-06-01,09:18:18
39.9301816,116.4610449,0,196.9,39600.3877314815,2008-06-01,09:18:20
39.9301299,116.4610533,0,196.9,39600.3877546296,2008-06-01,09:18:22
39.9300733,116.4610733,0,196.9,39600.3877777778,2008-06-01,09:18:24
39.9300316,116.4610683,0,196.9,39600.3878009259,2008-06-01,09:18:26
39.9299799,116.4610683,0,196.9,39600.3884259259,2008-06-01,09:19:20
39.9299799,116.4610683,0,196.9,39600.3885763889,2008-06-01,09:19:33
39.9299816,116.4610666,0,196.9,39600.3897916667,2008-06-01,09:21:18
39.9299833,116.4610716,0,196.9,39600.3899074074,2008-06-01,09:21:28
39.9299833,116.4610716,0,196.9,39600.3901041667,2008-06-01,09:21:45
39.9299833,116.4610666,0,196.9,39600.3901273148,2008-06-01,09:21:47
39.9299949,116.4610666,0,196.9,39600.390150463,2008-06-01,09:21:49
39.9300033,116.4610649,0,196.9,39600.3901736111,2008-06-01,09:21:51
39.9300016,116.4610716,0,196.9,39600.3902083333,2008-06-01,09:21:54
39.9299966,116.4610799,0,196.9,39600.3902314815,2008-06-01,09:21:56
39.93,116.4610849,0,196.9,39600.3902777778,2008-06-01,09:22:00
39.9300083,116.4610916,0,196.9,39600.3903009259,2008-06-01,09:22:02
39.9300233,116.4611066,0,196.9,39600.3903240741,2008-06-01,09:22:04
39.9300349,116.4611183,0,196.9,39600.3903472222,2008-06-01,09:22:06
39.9300433,116.4611083,0,196.9,39600.3903703704,2008-06-01,09:22:08
39.9300599,116.4610833,0,196.9,39600.3903935185,2008-06-01,09:22:10
39.9300783,116.46109,0,196.9,39600.3904166667,2008-06-01,09:22:12
39.9300883,116.4610966,0,196.9,39600.3904398148,2008-06-01,09:22:14
39.930095,116.4610883,0,196.9,39600.390462963,2008-06-01,09:22:16
39.9300916,116.4610866,0,196.9,39600.3904861111,2008-06-01,09:22:18
39.9300916,116.4610849,0,196.9,39600.3905092593,2008-06-01,09:22:20
39.930085,116.4610849,0,196.9,39600.3905324074,2008-06-01,09:22:22
39.9300783,116.4610583,0,196.9,39600.3905555556,2008-06-01,09:22:24
39.9300883,116.4610383,0,196.9,39600.3905787037,2008-06-01,09:22:26
39.9301216,116.4610283,0,200.1,39600.3906018519,2008-06-01,09:22:28
39.9301433,116.4610266,0,200.1,39600.390625,2008-06-01,09:22:30
39.93017,116.4610083,0,200.1,39600.3906481481,2008-06-01,09:22:32
39.9302266,116.4609899,0,200.1,39600.3906712963,2008-06-01,09:22:34
39.9302416,116.4610016,0,200.1,39600.3906944444,2008-06-01,09:22:36
39.9302466,116.4610249,0,200.1,39600.3907175926,2008-06-01,09:22:38
39.9302599,116.4610366,0,200.1,39600.3907407407,2008-06-01,09:22:40
39.9302633,116.46104,0,200.1,39600.3907638889,2008-06-01,09:22:42
39.9302633,116.4610383,0,200.1,39600.390787037,2008-06-01,09:22:44
39.9302899,116.4610683,0,200.1,39600.3908101852,2008-06-01,09:22:46
39.9303066,116.4610733,0,200.1,39600.3908333333,2008-06-01,09:22:48
39.9303149,116.4610566,0,200.1,39600.3908564815,2008-06-01,09:22:50
39.9303266,116.4609899,0,203.4,39600.3908796296,2008-06-01,09:22:52
39.9303716,116.4609466,0,203.4,39600.3909027778,2008-06-01,09:22:54
39.9303866,116.460895,0,203.4,39600.3909259259,2008-06-01,09:22:56
39.9303833,116.4608683,0,206.7,39600.3909490741,2008-06-01,09:22:58
39.9303849,116.4608466,0,206.7,39600.3910185185,2008-06-01,09:23:04
39.9303999,116.4608383,0,206.7,39600.391087963,2008-06-01,09:23:10
39.9304183,116.4608333,0,206.7,39600.3911111111,2008-06-01,09:23:12
39.9304483,116.4608383,0,206.7,39600.3911342593,2008-06-01,09:23:14
39.9304699,116.4608399,0,203.4,39600.3911574074,2008-06-01,09:23:16
39.9305016,116.4608416,0,206.7,39600.3911805556,2008-06-01,09:23:18
39.9305283,116.4608399,0,206.7,39600.3912037037,2008-06-01,09:23:20
39.9305433,116.4608416,0,210,39600.3912268518,2008-06-01,09:23:22
39.9305666,116.4608416,0,210,39600.39125,2008-06-01,09:23:24
39.9305766,116.4608366,0,210,39600.3912731481,2008-06-01,09:23:26
39.9305933,116.4608316,0,210,39600.3912962963,2008-06-01,09:23:28
39.9306016,116.4608216,0,210,39600.3913194444,2008-06-01,09:23:30
39.9305966,116.4608133,0,213.3,39600.3913425926,2008-06-01,09:23:32
39.930605,116.4608033,0,213.3,39600.3913657407,2008-06-01,09:23:34
39.930615,116.4607916,0,213.3,39600.3913888889,2008-06-01,09:23:36
39.9306249,116.4607916,0,216.5,39600.391412037,2008-06-01,09:23:38
39.9306266,116.460795,0,219.8,39600.3914351852,2008-06-01,09:23:40
39.9306366,116.4607966,0,223.1,39600.3914583333,2008-06-01,09:23:42
39.9306433,116.4608033,0,226.4,39600.3914814815,2008-06-01,09:23:44
39.9306516,116.4608166,0,229.7,39600.3915046296,2008-06-01,09:23:46
39.9306833,116.4608133,0,219.8,39600.3915277778,2008-06-01,09:23:48
39.9306899,116.4608266,0,219.8,39600.3915509259,2008-06-01,09:23:50
39.9307049,116.4608466,0,219.8,39600.3915740741,2008-06-01,09:23:52
39.9307166,116.4608699,0,219.8,39600.3915972222,2008-06-01,09:23:54
39.9307233,116.4608983,0,219.8,39600.3916203704,2008-06-01,09:23:56
39.9307366,116.4609099,0,219.8,39600.3916435185,2008-06-01,09:23:58
39.9307483,116.4609266,0,219.8,39600.3916666667,2008-06-01,09:24:00
39.9307649,116.4609399,0,219.8,39600.3916898148,2008-06-01,09:24:02
39.9307899,116.4609483,0,219.8,39600.391712963,2008-06-01,09:24:04
39.9308016,116.4609616,0,219.8,39600.3917361111,2008-06-01,09:24:06
39.9308199,116.4609716,0,219.8,39600.3917592593,2008-06-01,09:24:08
39.9308349,116.4609899,0,219.8,39600.3917824074,2008-06-01,09:24:10
39.9308466,116.461,0,216.5,39600.3918055556,2008-06-01,09:24:12
39.9308616,116.4610116,0,216.5,39600.3918287037,2008-06-01,09:24:14
39.9308733,116.4610133,0,216.5,39600.3918518518,2008-06-01,09:24:16
39.9308883,116.4610083,0,216.5,39600.391875,2008-06-01,09:24:18
39.9309149,116.46102,0,216.5,39600.3918981481,2008-06-01,09:24:20
39.9309416,116.4610283,0,216.5,39600.3919212963,2008-06-01,09:24:22
39.9309816,116.4610383,0,216.5,39600.3919444444,2008-06-01,09:24:24
39.9310166,116.46104,0,216.5,39600.3919675926,2008-06-01,09:24:26
39.931035,116.4610416,0,216.5,39600.3919907407,2008-06-01,09:24:28
39.93105,116.4610299,0,216.5,39600.3920138889,2008-06-01,09:24:30
39.9310516,116.4610183,0,216.5,39600.392037037,2008-06-01,09:24:32
39.931065,116.4610183,0,216.5,39600.3920601852,2008-06-01,09:24:34
39.931105,116.4610533,0,216.5,39600.3920833333,2008-06-01,09:24:36
39.9311332,116.4610583,0,216.5,39600.3921064815,2008-06-01,09:24:38
39.9311633,116.4610783,0,216.5,39600.3921296296,2008-06-01,09:24:40
39.9311849,116.4610766,0,216.5,39600.3921527778,2008-06-01,09:24:42
39.9312099,116.4610516,0,216.5,39600.3921759259,2008-06-01,09:24:44
39.9312583,116.46097,0,213.3,39600.3921990741,2008-06-01,09:24:46
39.9313,116.4609266,0,213.3,39600.3922222222,2008-06-01,09:24:48
39.9313066,116.4609083,0,213.3,39600.3922453704,2008-06-01,09:24:50
39.9313166,116.4609049,0,210,39600.3922685185,2008-06-01,09:24:52
39.9313266,116.4609,0,210,39600.3922916667,2008-06-01,09:24:54
39.9313483,116.4609066,0,210,39600.3923148148,2008-06-01,09:24:56
39.931375,116.4609199,0,210,39600.392337963,2008-06-01,09:24:58
39.9313949,116.46093,0,210,39600.3923611111,2008-06-01,09:25:00
39.9314083,116.4609383,0,210,39600.3923842593,2008-06-01,09:25:02
39.93143,116.4609433,0,210,39600.3924074074,2008-06-01,09:25:04
39.931445,116.4609616,0,210,39600.3924305556,2008-06-01,09:25:06
39.9314533,116.4609666,0,213.3,39600.3924537037,2008-06-01,09:25:08
39.93146,116.46097,0,213.3,39600.3924768518,2008-06-01,09:25:10
39.9314749,116.4609783,0,213.3,39600.3925,2008-06-01,09:25:12
39.9314783,116.4609816,0,213.3,39600.3925231481,2008-06-01,09:25:14
39.93147,116.4609799,0,213.3,39600.3925578704,2008-06-01,09:25:17
39.9314749,116.460985,0,213.3,39600.3925810185,2008-06-01,09:25:19
39.9314816,116.4609916,0,213.3,39600.3926041667,2008-06-01,09:25:21
39.9314966,116.4610016,0,213.3,39600.3926273148,2008-06-01,09:25:23
39.931525,116.4610066,0,213.3,39600.392650463,2008-06-01,09:25:25
39.9315833,116.46104,0,213.3,39600.3926736111,2008-06-01,09:25:27
39.9316199,116.4610499,0,213.3,39600.3926967593,2008-06-01,09:25:29
39.9316599,116.4610649,0,210,39600.3927199074,2008-06-01,09:25:31
39.9316933,116.4610533,0,210,39600.3927430556,2008-06-01,09:25:33
39.9317216,116.4610516,0,210,39600.3927662037,2008-06-01,09:25:35
39.9317466,116.4610583,0,210,39600.3927893518,2008-06-01,09:25:37
39.9317783,116.46109,0,210,39600.3928125,2008-06-01,09:25:39
39.9318699,116.4609249,0,203.4,39600.3928356481,2008-06-01,09:25:41
39.9319333,116.4608266,0,196.9,39600.3928587963,2008-06-01,09:25:43
39.9319699,116.4607933,0,190.3,39600.3928819444,2008-06-01,09:25:45
39.9319966,116.4607633,0,187,39600.3929050926,2008-06-01,09:25:47
39.9320099,116.4607499,0,183.7,39600.3929282407,2008-06-01,09:25:49
39.9320249,116.4607449,0,183.7,39600.3929513889,2008-06-01,09:25:51
39.9320399,116.46076,0,180.4,39600.392974537,2008-06-01,09:25:53
39.9320333,116.4607416,0,177.2,39600.3929976852,2008-06-01,09:25:55
39.93203,116.4607216,0,177.2,39600.3930208333,2008-06-01,09:25:57
39.9320399,116.4607116,0,177.2,39600.3930439815,2008-06-01,09:25:59
39.9320566,116.4607383,0,177.2,39600.3930671296,2008-06-01,09:26:01
39.9320733,116.4607816,0,183.7,39600.3930902778,2008-06-01,09:26:03
39.9321066,116.4608049,0,187,39600.3931134259,2008-06-01,09:26:05
39.9321433,116.460825,0,187,39600.3931365741,2008-06-01,09:26:07
39.9321583,116.4608583,0,193.6,39600.3931597222,2008-06-01,09:26:09
39.9321466,116.4609099,0,193.6,39600.3931828704,2008-06-01,09:26:11
39.932145,116.46093,0,193.6,39600.3932060185,2008-06-01,09:26:13
39.9321483,116.46097,0,193.6,39600.3932291667,2008-06-01,09:26:15
39.9321566,116.4609866,0,193.6,39600.3932523148,2008-06-01,09:26:17
39.9321166,116.4610533,0,193.6,39600.393275463,2008-06-01,09:26:19
39.9320966,116.461075,0,190.3,39600.3932986111,2008-06-01,09:26:21
39.9320949,116.4610883,0,190.3,39600.3933217593,2008-06-01,09:26:23
39.9321,116.4610983,0,190.3,39600.3933449074,2008-06-01,09:26:25
39.9321366,116.4610883,0,190.3,39600.3933680556,2008-06-01,09:26:27
39.9321483,116.461105,0,190.3,39600.3933912037,2008-06-01,09:26:29
39.9321416,116.461145,0,190.3,39600.3934143518,2008-06-01,09:26:31
39.9321466,116.46118,0,190.3,39600.3934375,2008-06-01,09:26:33
39.9321399,116.461215,0,190.3,39600.3934606481,2008-06-01,09:26:35
39.9321233,116.4612633,0,187,39600.3934837963,2008-06-01,09:26:37
39.9321249,116.4613133,0,187,39600.3935069444,2008-06-01,09:26:39
39.9321349,116.4613533,0,187,39600.3935300926,2008-06-01,09:26:41
39.9321533,116.4613533,0,187,39600.3935532407,2008-06-01,09:26:43
39.9321649,116.4613799,0,187,39600.3935763889,2008-06-01,09:26:45
39.9321799,116.4614233,0,187,39600.393599537,2008-06-01,09:26:47
39.9322133,116.4614483,0,187,39600.3936226852,2008-06-01,09:26:49
39.9322516,116.4614799,0,187,39600.3936458333,2008-06-01,09:26:51
39.9323083,116.4615333,0,187,39600.3936689815,2008-06-01,09:26:53
39.9323583,116.4615816,0,187,39600.3936921296,2008-06-01,09:26:55
39.9323999,116.4616066,0,187,39600.3937152778,2008-06-01,09:26:57
39.9324316,116.46161,0,187,39600.3937384259,2008-06-01,09:26:59
39.9324583,116.4616133,0,187,39600.3937615741,2008-06-01,09:27:01
39.93248,116.4616333,0,187,39600.3937847222,2008-06-01,09:27:03
39.9324916,116.461645,0,187,39600.3938078704,2008-06-01,09:27:05
39.9324899,116.461685,0,187,39600.3938310185,2008-06-01,09:27:07
39.9324749,116.4617316,0,187,39600.3938541667,2008-06-01,09:27:09
39.9324716,116.4617649,0,187,39600.3938773148,2008-06-01,09:27:11
39.9324433,116.4618033,0,187,39600.393900463,2008-06-01,09:27:13
39.9324133,116.4618483,0,187,39600.3939236111,2008-06-01,09:27:15
39.9323916,116.4618983,0,187,39600.3939467593,2008-06-01,09:27:17
39.9323566,116.4619149,0,190.3,39600.3939699074,2008-06-01,09:27:19
39.9323416,116.461945,0,190.3,39600.3939930556,2008-06-01,09:27:21
39.9323083,116.4620016,0,190.3,39600.3940162037,2008-06-01,09:27:23
39.932285,116.4620183,0,190.3,39600.3940393519,2008-06-01,09:27:25
39.9322616,116.462065,0,190.3,39600.3940625,2008-06-01,09:27:27
39.9322766,116.4620883,0,190.3,39600.3940856481,2008-06-01,09:27:29
39.9322599,116.4621283,0,190.3,39600.3941087963,2008-06-01,09:27:31
39.9322682,116.46217,0,190.3,39600.3941319444,2008-06-01,09:27:33
39.9322983,116.462205,0,190.3,39600.3941550926,2008-06-01,09:27:35
39.9323333,116.4622316,0,190.3,39600.3941782407,2008-06-01,09:27:37
39.9323066,116.4622683,0,190.3,39600.3942013889,2008-06-01,09:27:39
39.9322883,116.4623049,0,190.3,39600.394224537,2008-06-01,09:27:41
39.9322766,116.4623349,0,190.3,39600.3942476852,2008-06-01,09:27:43
39.9322666,116.4623599,0,190.3,39600.3942708333,2008-06-01,09:27:45
39.9322499,116.4623766,0,190.3,39600.3942939815,2008-06-01,09:27:47
39.93223,116.4623949,0,190.3,39600.3943171296,2008-06-01,09:27:49
39.9322033,116.4623983,0,190.3,39600.3943402778,2008-06-01,09:27:51
39.9321899,116.4624183,0,190.3,39600.3943634259,2008-06-01,09:27:53
39.9321816,116.4624433,0,193.6,39600.3943865741,2008-06-01,09:27:55
39.9321833,116.4624749,0,193.6,39600.3944097222,2008-06-01,09:27:57
39.9321799,116.4625083,0,193.6,39600.3944328704,2008-06-01,09:27:59
39.9321799,116.4625383,0,193.6,39600.3944560185,2008-06-01,09:28:01
39.9321749,116.4625666,0,193.6,39600.3944791667,2008-06-01,09:28:03
39.9321749,116.4626016,0,193.6,39600.3945023148,2008-06-01,09:28:05
39.9321733,116.4626349,0,193.6,39600.394525463,2008-06-01,09:28:07
39.9321633,116.4626699,0,193.6,39600.3945486111,2008-06-01,09:28:09
39.9321333,116.4627116,0,193.6,39600.3945717593,2008-06-01,09:28:11
39.9321183,116.4627616,0,193.6,39600.3945949074,2008-06-01,09:28:13
39.9321016,116.4628066,0,190.3,39600.3946180556,2008-06-01,09:28:15
39.9321049,116.4628416,0,190.3,39600.3946412037,2008-06-01,09:28:17
39.9321249,116.4628649,0,190.3,39600.3946643519,2008-06-01,09:28:19
39.9321216,116.4628983,0,190.3,39600.3946875,2008-06-01,09:28:21
39.9321199,116.4629383,0,190.3,39600.3947106482,2008-06-01,09:28:23
39.9321166,116.4629699,0,190.3,39600.3947337963,2008-06-01,09:28:25
39.9321116,116.46301,0,190.3,39600.3947569444,2008-06-01,09:28:27
39.9321233,116.4630333,0,190.3,39600.3947800926,2008-06-01,09:28:29
39.9321233,116.4630616,0,190.3,39600.3948032407,2008-06-01,09:28:31
39.9321266,116.4630916,0,190.3,39600.3948263889,2008-06-01,09:28:33
39.93213,116.4631183,0,190.3,39600.394849537,2008-06-01,09:28:35
39.9321433,116.46313,0,190.3,39600.3948726852,2008-06-01,09:28:37
39.9321466,116.4631533,0,190.3,39600.3948958333,2008-06-01,09:28:39
39.9321533,116.4631783,0,187,39600.3949189815,2008-06-01,09:28:41
39.9321566,116.4632083,0,187,39600.3949421296,2008-06-01,09:28:43
39.9321633,116.46324,0,187,39600.3949652778,2008-06-01,09:28:45
39.9321733,116.4632733,0,187,39600.3949884259,2008-06-01,09:28:47
39.9321749,116.4633116,0,187,39600.3950115741,2008-06-01,09:28:49
39.9321716,116.4633466,0,187,39600.3950347222,2008-06-01,09:28:51
39.9321816,116.4633716,0,187,39600.3950578704,2008-06-01,09:28:53
39.9321982,116.4633866,0,187,39600.3950810185,2008-06-01,09:28:55
39.932225,116.4634016,0,187,39600.3951041667,2008-06-01,09:28:57
39.9322483,116.4634183,0,187,39600.3951273148,2008-06-01,09:28:59
39.9322666,116.4634333,0,187,39600.395150463,2008-06-01,09:29:01
39.932285,116.4634349,0,190.3,39600.3951736111,2008-06-01,09:29:03
39.9322633,116.4634666,0,190.3,39600.3951967593,2008-06-01,09:29:05
39.9322666,116.4634866,0,190.3,39600.3952199074,2008-06-01,09:29:07
39.932255,116.4635133,0,190.3,39600.3952430556,2008-06-01,09:29:09
39.9322449,116.4635299,0,190.3,39600.3952662037,2008-06-01,09:29:11
39.9322466,116.4635333,0,190.3,39600.3952893519,2008-06-01,09:29:13
39.9322533,116.4635416,0,190.3,39600.3953125,2008-06-01,09:29:15
39.9322516,116.4635666,0,193.6,39600.3953356481,2008-06-01,09:29:17
39.9322749,116.4635883,0,193.6,39600.3953587963,2008-06-01,09:29:19
39.9323333,116.4636233,0,193.6,39600.3953819444,2008-06-01,09:29:21
39.9323783,116.4636583,0,193.6,39600.3954050926,2008-06-01,09:29:23
39.9324216,116.4637033,0,193.6,39600.3954282407,2008-06-01,09:29:25
39.9324516,116.4637383,0,193.6,39600.3954513889,2008-06-01,09:29:27
39.9324599,116.4637816,0,193.6,39600.395474537,2008-06-01,09:29:29
39.9324833,116.4638083,0,193.6,39600.3954976852,2008-06-01,09:29:31
39.93248,116.4638483,0,193.6,39600.3955208333,2008-06-01,09:29:33
39.9324266,116.4639383,0,196.9,39600.3955439815,2008-06-01,09:29:35
39.9323933,116.4640133,0,196.9,39600.3955671296,2008-06-01,09:29:37
39.932365,116.4640716,0,196.9,39600.3955902778,2008-06-01,09:29:39
39.9323366,116.4641199,0,196.9,39600.3956134259,2008-06-01,09:29:41
39.9323466,116.4641349,0,196.9,39600.3956365741,2008-06-01,09:29:43
39.9323433,116.4641433,0,196.9,39600.3956597222,2008-06-01,09:29:45
39.9323166,116.4641833,0,200.1,39600.3956828704,2008-06-01,09:29:47
39.9323049,116.4642049,0,200.1,39600.3957060185,2008-06-01,09:29:49
39.9322966,116.4642449,0,200.1,39600.3957291667,2008-06-01,09:29:51
39.9322899,116.4642733,0,200.1,39600.3957523148,2008-06-01,09:29:53
39.9322766,116.4643,0,200.1,39600.395775463,2008-06-01,09:29:55
39.9322616,116.46432,0,200.1,39600.3957986111,2008-06-01,09:29:57
39.9322583,116.464335,0,200.1,39600.3958217593,2008-06-01,09:29:59
39.9322533,116.4643783,0,200.1,39600.3958449074,2008-06-01,09:30:01
39.9322449,116.4644283,0,200.1,39600.3958680556,2008-06-01,09:30:03
39.9322599,116.4644666,0,200.1,39600.3958912037,2008-06-01,09:30:05
39.9322533,116.4644899,0,200.1,39600.3959143519,2008-06-01,09:30:07
39.9322566,116.4645183,0,200.1,39600.3959375,2008-06-01,09:30:09
39.9322433,116.4645549,0,200.1,39600.3959606481,2008-06-01,09:30:11
39.93224,116.4646016,0,200.1,39600.3959837963,2008-06-01,09:30:13
39.9322383,116.4646316,0,200.1,39600.3960069444,2008-06-01,09:30:15
39.9322366,116.4646533,0,200.1,39600.3960300926,2008-06-01,09:30:17
39.9322433,116.4646766,0,200.1,39600.3960532407,2008-06-01,09:30:19
39.9322366,116.4647083,0,200.1,39600.3960763889,2008-06-01,09:30:21
39.932215,116.4647299,0,200.1,39600.396099537,2008-06-01,09:30:23
39.9322033,116.4647566,0,200.1,39600.3961226852,2008-06-01,09:30:25
39.9322066,116.4647833,0,203.4,39600.3961458333,2008-06-01,09:30:27
39.932215,116.464805,0,203.4,39600.3961689815,2008-06-01,09:30:29
39.9322616,116.4648633,0,200.1,39600.3961921296,2008-06-01,09:30:31
39.9322733,116.4648966,0,200.1,39600.3962152778,2008-06-01,09:30:33
39.9322933,116.4649333,0,200.1,39600.3962384259,2008-06-01,09:30:35
39.9322916,116.46495,0,200.1,39600.3962615741,2008-06-01,09:30:37
39.9322833,116.4649733,0,200.1,39600.3962847222,2008-06-01,09:30:39
39.9322599,116.4649899,0,200.1,39600.3963078704,2008-06-01,09:30:41
39.9322199,116.4650049,0,200.1,39600.3963310185,2008-06-01,09:30:43
39.9322049,116.4650333,0,200.1,39600.3963541667,2008-06-01,09:30:45
39.9322066,116.4650433,0,200.1,39600.3963773148,2008-06-01,09:30:47
39.9322133,116.46507,0,200.1,39600.396400463,2008-06-01,09:30:49
39.932225,116.4651016,0,200.1,39600.3964236111,2008-06-01,09:30:51
39.9322383,116.4651366,0,200.1,39600.3964467593,2008-06-01,09:30:53
39.9322499,116.4651683,0,200.1,39600.3964699074,2008-06-01,09:30:55
39.9322633,116.4651933,0,203.4,39600.3964930556,2008-06-01,09:30:57
39.93227,116.4652216,0,203.4,39600.3965162037,2008-06-01,09:30:59
39.9322633,116.4652433,0,203.4,39600.3965393519,2008-06-01,09:31:01
39.9322499,116.4652699,0,203.4,39600.3965625,2008-06-01,09:31:03
39.9322283,116.4653083,0,203.4,39600.3965856481,2008-06-01,09:31:05
39.93223,116.4653449,0,203.4,39600.3966087963,2008-06-01,09:31:07
39.9322349,116.4653749,0,203.4,39600.3966319444,2008-06-01,09:31:09
39.9322349,116.4654316,0,203.4,39600.3966550926,2008-06-01,09:31:11
39.9322499,116.4654799,0,200.1,39600.3966782407,2008-06-01,09:31:13
39.9322483,116.4655199,0,200.1,39600.3967013889,2008-06-01,09:31:15
39.9322516,116.4655583,0,200.1,39600.396724537,2008-06-01,09:31:17
39.9322466,116.4655833,0,200.1,39600.3967476852,2008-06-01,09:31:19
39.9323366,116.4655516,0,203.4,39600.3967708333,2008-06-01,09:31:21
39.9323499,116.4655766,0,203.4,39600.3967939815,2008-06-01,09:31:23
39.9324516,116.4655966,0,206.7,39600.3968171296,2008-06-01,09:31:25
39.9324633,116.4656366,0,206.7,39600.3968402778,2008-06-01,09:31:27
39.9324566,116.4656766,0,206.7,39600.3968634259,2008-06-01,09:31:29
39.9324199,116.4657166,0,206.7,39600.3968865741,2008-06-01,09:31:31
39.9323816,116.46575,0,206.7,39600.3969097222,2008-06-01,09:31:33
39.9323466,116.4657949,0,206.7,39600.3969328704,2008-06-01,09:31:35
39.9323299,116.465825,0,206.7,39600.3969560185,2008-06-01,09:31:37
39.9323116,116.4658416,0,206.7,39600.3969791667,2008-06-01,09:31:39
39.9322866,116.4658599,0,206.7,39600.3970023148,2008-06-01,09:31:41
39.9322616,116.4658833,0,206.7,39600.397025463,2008-06-01,09:31:43
39.93227,116.4659149,0,206.7,39600.3970486111,2008-06-01,09:31:45
39.9322716,116.4659483,0,206.7,39600.3970717593,2008-06-01,09:31:47
39.9322783,116.4659666,0,206.7,39600.3970949074,2008-06-01,09:31:49
39.9322933,116.4659699,0,206.7,39600.3971180556,2008-06-01,09:31:51
39.9322816,116.4659899,0,206.7,39600.3971412037,2008-06-01,09:31:53
39.9322733,116.46601,0,206.7,39600.3971643519,2008-06-01,09:31:55
39.9322666,116.4660166,0,206.7,39600.3971875,2008-06-01,09:31:57
39.9322682,116.4660483,0,206.7,39600.3972106481,2008-06-01,09:31:59
39.9322733,116.4660783,0,206.7,39600.3972337963,2008-06-01,09:32:01
39.9322616,116.4661116,0,206.7,39600.3972569444,2008-06-01,09:32:03
39.932255,116.4661433,0,206.7,39600.3972800926,2008-06-01,09:32:05
39.9322783,116.4661666,0,206.7,39600.3973032407,2008-06-01,09:32:07
39.9322783,116.4662066,0,206.7,39600.3973263889,2008-06-01,09:32:09
39.9322883,116.4662533,0,206.7,39600.397349537,2008-06-01,09:32:11
39.9323333,116.4662966,0,206.7,39600.3973726852,2008-06-01,09:32:13
39.9324716,116.4662866,0,210,39600.3973958333,2008-06-01,09:32:15
39.9324333,116.4663866,0,210,39600.3974189815,2008-06-01,09:32:17
39.9323966,116.4664116,0,210,39600.3974421296,2008-06-01,09:32:19
39.9323599,116.4664399,0,210,39600.3974652778,2008-06-01,09:32:21
39.9323516,116.4664516,0,210,39600.3974884259,2008-06-01,09:32:23
39.9323233,116.4664966,0,210,39600.3975115741,2008-06-01,09:32:25
39.9323283,116.4665133,0,210,39600.3975347222,2008-06-01,09:32:27
39.9323499,116.4665233,0,210,39600.3975578704,2008-06-01,09:32:29
39.9323933,116.466535,0,210,39600.3975810185,2008-06-01,09:32:31
39.9323983,116.4665283,0,210,39600.3976041667,2008-06-01,09:32:33
39.9323733,116.466535,0,213.3,39600.3976273148,2008-06-01,09:32:35
39.9323566,116.4665433,0,213.3,39600.397650463,2008-06-01,09:32:37
39.9323466,116.4665666,0,213.3,39600.3976736111,2008-06-01,09:32:39
39.932355,116.4665816,0,213.3,39600.3976967593,2008-06-01,09:32:41
39.93238,116.4665999,0,216.5,39600.3977199074,2008-06-01,09:32:43
39.9324049,116.466625,0,216.5,39600.3977430556,2008-06-01,09:32:45
39.9323866,116.46666,0,216.5,39600.3977662037,2008-06-01,09:32:47
39.9323483,116.4667233,0,216.5,39600.3977893519,2008-06-01,09:32:49
39.9323266,116.46676,0,216.5,39600.3978125,2008-06-01,09:32:51
39.9323199,116.4668316,0,216.5,39600.3978356481,2008-06-01,09:32:53
39.9322983,116.466885,0,216.5,39600.3978587963,2008-06-01,09:32:55
39.9322816,116.4669249,0,216.5,39600.3978819444,2008-06-01,09:32:57
39.9322649,116.4669599,0,216.5,39600.3979050926,2008-06-01,09:32:59
39.9322583,116.4669716,0,216.5,39600.3979282407,2008-06-01,09:33:01
39.9322533,116.4669866,0,216.5,39600.3979513889,2008-06-01,09:33:03
39.9322583,116.4669883,0,216.5,39600.397974537,2008-06-01,09:33:05
39.9322499,116.4670083,0,216.5,39600.3979976852,2008-06-01,09:33:07
39.9322533,116.4670383,0,216.5,39600.3980208333,2008-06-01,09:33:09
39.9322316,116.46706,0,216.5,39600.3980439815,2008-06-01,09:33:11
39.9322166,116.4670899,0,216.5,39600.3980671296,2008-06-01,09:33:13
39.9322183,116.46713,0,216.5,39600.3980902778,2008-06-01,09:33:15
39.93224,116.4671516,0,219.8,39600.3981134259,2008-06-01,09:33:17
39.9322783,116.4671483,0,219.8,39600.3981365741,2008-06-01,09:33:19
39.9322016,116.4672416,0,219.8,39600.3981597222,2008-06-01,09:33:21
39.9321866,116.4672749,0,219.8,39600.3981828704,2008-06-01,09:33:23
39.9321416,116.467285,0,219.8,39600.3982060185,2008-06-01,09:33:25
39.9321266,116.4672866,0,219.8,39600.3982291667,2008-06-01,09:33:27
39.9321266,116.4672999,0,223.1,39600.3982523148,2008-06-01,09:33:29
39.9321116,116.4673033,0,223.1,39600.398275463,2008-06-01,09:33:31
39.9321316,116.46732,0,223.1,39600.3982986111,2008-06-01,09:33:33
39.9321466,116.4673466,0,226.4,39600.3983217593,2008-06-01,09:33:35
39.9321666,116.4673783,0,226.4,39600.3983449074,2008-06-01,09:33:37
39.9321933,116.46743,0,226.4,39600.3983680556,2008-06-01,09:33:39
39.9321982,116.4674716,0,226.4,39600.3983912037,2008-06-01,09:33:41
39.932215,116.4674933,0,226.4,39600.3984143519,2008-06-01,09:33:43
39.9322199,116.4675383,0,226.4,39600.3984375,2008-06-01,09:33:45
39.9322383,116.4675949,0,226.4,39600.3984606481,2008-06-01,09:33:47
39.9322499,116.4676449,0,226.4,39600.3984837963,2008-06-01,09:33:49
39.9322483,116.46767,0,226.4,39600.3985069444,2008-06-01,09:33:51
39.9322416,116.4676883,0,226.4,39600.3985300926,2008-06-01,09:33:53
39.9322266,116.4677216,0,226.4,39600.3985532407,2008-06-01,09:33:55
39.9322366,116.4677716,0,226.4,39600.3985763889,2008-06-01,09:33:57
39.9322416,116.4677933,0,226.4,39600.398599537,2008-06-01,09:33:59
39.9322333,116.46783,0,226.4,39600.3986226852,2008-06-01,09:34:01
39.9322583,116.4678316,0,226.4,39600.3986458333,2008-06-01,09:34:03
39.9322649,116.467865,0,226.4,39600.3986689815,2008-06-01,09:34:05
39.932295,116.4679266,0,226.4,39600.3986921296,2008-06-01,09:34:07
39.9322533,116.4680116,0,226.4,39600.3987152778,2008-06-01,09:34:09
39.9322483,116.468055,0,226.4,39600.3987384259,2008-06-01,09:34:11
39.9322366,116.468105,0,226.4,39600.3987615741,2008-06-01,09:34:13
39.93223,116.4681516,0,226.4,39600.3987847222,2008-06-01,09:34:15
39.9322416,116.468195,0,226.4,39600.3988078704,2008-06-01,09:34:17
39.9322349,116.4682216,0,226.4,39600.3988310185,2008-06-01,09:34:19
39.9322383,116.4682266,0,226.4,39600.3988541667,2008-06-01,09:34:21
39.9322433,116.4682233,0,226.4,39600.3988773148,2008-06-01,09:34:23
39.9322499,116.4682349,0,226.4,39600.398900463,2008-06-01,09:34:25
39.9322666,116.4682266,0,226.4,39600.3989236111,2008-06-01,09:34:27
39.9322749,116.4682183,0,226.4,39600.3989467593,2008-06-01,09:34:29
39.9322933,116.4682083,0,226.4,39600.3989699074,2008-06-01,09:34:31
39.9322966,116.4682233,0,226.4,39600.3989930556,2008-06-01,09:34:33
39.9322933,116.468265,0,223.1,39600.3990162037,2008-06-01,09:34:35
39.9322633,116.4683166,0,223.1,39600.3990393518,2008-06-01,09:34:37
39.9322316,116.4683716,0,223.1,39600.3990625,2008-06-01,09:34:39
39.9322133,116.4684616,0,223.1,39600.3990856481,2008-06-01,09:34:41
39.9322016,116.4685233,0,223.1,39600.3991087963,2008-06-01,09:34:43
39.9322033,116.4685716,0,223.1,39600.3991319444,2008-06-01,09:34:45
39.9322049,116.4685983,0,223.1,39600.3991550926,2008-06-01,09:34:47
39.9321949,116.4686116,0,223.1,39600.3991782407,2008-06-01,09:34:49
39.9321966,116.4686183,0,223.1,39600.3992013889,2008-06-01,09:34:51
39.9321982,116.4686249,0,223.1,39600.399224537,2008-06-01,09:34:53
39.9321866,116.4686083,0,223.1,39600.3992939815,2008-06-01,09:34:59
39.9321733,116.4686133,0,226.4,39600.3993171296,2008-06-01,09:35:01
39.9321566,116.4686216,0,226.4,39600.3993402778,2008-06-01,09:35:03
39.93216,116.4686266,0,226.4,39600.3993634259,2008-06-01,09:35:05
39.9321899,116.4686449,0,226.4,39600.3993865741,2008-06-01,09:35:07
39.9321966,116.4686949,0,226.4,39600.3994097222,2008-06-01,09:35:09
39.9322166,116.4687283,0,226.4,39600.3994328704,2008-06-01,09:35:11
39.9322749,116.468775,0,226.4,39600.3994560185,2008-06-01,09:35:13
39.9322866,116.4688133,0,226.4,39600.3994791667,2008-06-01,09:35:15
39.9322833,116.4688499,0,229.7,39600.3995023148,2008-06-01,09:35:17
39.9322716,116.46889,0,229.7,39600.399525463,2008-06-01,09:35:19
39.9322599,116.4689266,0,229.7,39600.3995486111,2008-06-01,09:35:21
39.9322616,116.4689766,0,229.7,39600.3995717593,2008-06-01,09:35:23
39.9322733,116.4690283,0,229.7,39600.3995949074,2008-06-01,09:35:25
39.9322533,116.4690933,0,229.7,39600.3996180556,2008-06-01,09:35:27
39.9322466,116.4691033,0,229.7,39600.3996412037,2008-06-01,09:35:29
39.9322499,116.4691083,0,229.7,39600.3996643518,2008-06-01,09:35:31
39.9322633,116.4691283,0,229.7,39600.3996875,2008-06-01,09:35:33
39.9322499,116.4691499,0,229.7,39600.3997106481,2008-06-01,09:35:35
39.9322099,116.4691933,0,229.7,39600.3997337963,2008-06-01,09:35:37
39.9321583,116.4692416,0,229.7,39600.3997569444,2008-06-01,09:35:39
39.9321383,116.4692933,0,229.7,39600.3997800926,2008-06-01,09:35:41
39.9321233,116.4693266,0,229.7,39600.3998032407,2008-06-01,09:35:43
39.9321249,116.4693316,0,229.7,39600.3998263889,2008-06-01,09:35:45
39.9321016,116.4693049,0,229.7,39600.399849537,2008-06-01,09:35:47
39.9321016,116.46931,0,229.7,39600.3998726852,2008-06-01,09:35:49
39.9320966,116.4693366,0,229.7,39600.3998958333,2008-06-01,09:35:51
39.9320933,116.4694216,0,226.4,39600.3999189815,2008-06-01,09:35:53
39.9321383,116.46947,0,226.4,39600.3999421296,2008-06-01,09:35:55
39.9321783,116.4694983,0,226.4,39600.3999652778,2008-06-01,09:35:57
39.9321966,116.4695183,0,226.4,39600.3999884259,2008-06-01,09:35:59
39.9322083,116.4695333,0,226.4,39600.4000115741,2008-06-01,09:36:01
39.9322033,116.46954,0,226.4,39600.4000347222,2008-06-01,09:36:03
39.9322016,116.4695366,0,229.7,39600.4000578704,2008-06-01,09:36:05
39.9321966,116.4695566,0,229.7,39600.4000810185,2008-06-01,09:36:07
39.9321916,116.4695849,0,229.7,39600.4001041667,2008-06-01,09:36:09
39.9322199,116.4696083,0,229.7,39600.4001273148,2008-06-01,09:36:11
39.9322383,116.4696499,0,229.7,39600.400150463,2008-06-01,09:36:13
39.9322516,116.4696733,0,229.7,39600.4001736111,2008-06-01,09:36:15
39.9323083,116.4697316,0,229.7,39600.4001967593,2008-06-01,09:36:17
39.9323033,116.4697633,0,229.7,39600.4002199074,2008-06-01,09:36:19
39.9322916,116.4697933,0,229.7,39600.4002430556,2008-06-01,09:36:21
39.9323049,116.4698333,0,229.7,39600.4002662037,2008-06-01,09:36:23
39.9323066,116.4698716,0,229.7,39600.4002893518,2008-06-01,09:36:25
39.9322899,116.4699066,0,229.7,39600.4003125,2008-06-01,09:36:27
39.9322616,116.4699416,0,229.7,39600.4003356481,2008-06-01,09:36:29
39.9322566,116.4699566,0,229.7,39600.4003587963,2008-06-01,09:36:31
39.93224,116.46999,0,229.7,39600.4003819444,2008-06-01,09:36:33
39.9322466,116.4699966,0,229.7,39600.4004050926,2008-06-01,09:36:35
39.9322666,116.4700283,0,229.7,39600.4004282407,2008-06-01,09:36:37
39.9322733,116.4700733,0,229.7,39600.4004513889,2008-06-01,09:36:39
39.9322749,116.4701016,0,232.9,39600.400474537,2008-06-01,09:36:41
39.9323,116.4701466,0,229.7,39600.4004976852,2008-06-01,09:36:43
39.93231,116.4701783,0,229.7,39600.4005208333,2008-06-01,09:36:45
39.9323133,116.4702033,0,229.7,39600.4005439815,2008-06-01,09:36:47
39.9323066,116.4702333,0,229.7,39600.4005671296,2008-06-01,09:36:49
39.9322816,116.4702583,0,229.7,39600.4005902778,2008-06-01,09:36:51
39.9322799,116.4702849,0,229.7,39600.4006134259,2008-06-01,09:36:53
39.9323,116.4703616,0,226.4,39600.4006365741,2008-06-01,09:36:55
39.9323116,116.4704033,0,226.4,39600.4006597222,2008-06-01,09:36:57
39.93231,116.4704349,0,223.1,39600.4006828704,2008-06-01,09:36:59
39.9322566,116.4704949,0,219.8,39600.4007175926,2008-06-01,09:37:02
39.9322383,116.4705649,0,219.8,39600.4007407407,2008-06-01,09:37:04
39.9322499,116.4706449,0,216.5,39600.4007638889,2008-06-01,09:37:06
39.9322,116.4707199,0,213.3,39600.400787037,2008-06-01,09:37:08
39.932185,116.4707399,0,213.3,39600.4008101852,2008-06-01,09:37:10
39.9322366,116.4707933,0,206.7,39600.4008333333,2008-06-01,09:37:12
39.9322333,116.4708233,0,200.1,39600.4008564815,2008-06-01,09:37:14
39.9322133,116.4708516,0,200.1,39600.4008796296,2008-06-01,09:37:16
39.9321833,116.470865,0,196.9,39600.4009027778,2008-06-01,09:37:18
39.9321749,116.4708516,0,193.6,39600.4009259259,2008-06-01,09:37:20
39.9321683,116.4708683,0,190.3,39600.4009490741,2008-06-01,09:37:22
39.9321616,116.470885,0,190.3,39600.4009722222,2008-06-01,09:37:24
39.9321466,116.4709233,0,190.3,39600.4009953704,2008-06-01,09:37:26
39.932145,116.47094,0,187,39600.4010185185,2008-06-01,09:37:28
39.9321116,116.47099,0,187,39600.4010416667,2008-06-01,09:37:30
39.9320966,116.4710299,0,183.7,39600.4010648148,2008-06-01,09:37:32
39.9320733,116.4710699,0,180.4,39600.401099537,2008-06-01,09:37:35
39.93213,116.4710733,0,180.4,39600.4011226852,2008-06-01,09:37:37
39.9321466,116.4711066,0,177.2,39600.4011458333,2008-06-01,09:37:39
39.9321749,116.4711083,0,177.2,39600.4011689815,2008-06-01,09:37:41
39.9321866,116.4711416,0,177.2,39600.4012037037,2008-06-01,09:37:44
39.9321749,116.4712083,0,177.2,39600.4012268518,2008-06-01,09:37:46
39.93217,116.4712283,0,180.4,39600.40125,2008-06-01,09:37:48
39.9321766,116.471265,0,177.2,39600.4012731481,2008-06-01,09:37:50
39.9321916,116.4712733,0,177.2,39600.4012962963,2008-06-01,09:37:52
39.9322049,116.471305,0,173.9,39600.4013194444,2008-06-01,09:37:54
39.9322266,116.4713,0,173.9,39600.4013425926,2008-06-01,09:37:56
39.9322499,116.4713449,0,173.9,39600.4013657407,2008-06-01,09:37:58
39.9322599,116.4713833,0,170.6,39600.4013888889,2008-06-01,09:38:00
39.9322633,116.471405,0,170.6,39600.401412037,2008-06-01,09:38:02
39.9322716,116.4714549,0,173.9,39600.4014351852,2008-06-01,09:38:04
39.9322916,116.4714566,0,173.9,39600.4014583333,2008-06-01,09:38:06
39.932285,116.4714899,0,173.9,39600.4014814815,2008-06-01,09:38:08
39.9322716,116.4715216,0,173.9,39600.4015046296,2008-06-01,09:38:10
39.93224,116.4715566,0,177.2,39600.4015277778,2008-06-01,09:38:12
39.9322016,116.4716049,0,177.2,39600.4015509259,2008-06-01,09:38:14
39.932215,116.4715733,0,173.9,39600.4015740741,2008-06-01,09:38:16
39.9322216,116.4715333,0,173.9,39600.4015972222,2008-06-01,09:38:18
39.9322449,116.4715049,0,173.9,39600.4016898148,2008-06-01,09:38:26
39.9322333,116.4715133,0,173.9,39600.401712963,2008-06-01,09:38:28
39.9321666,116.4714833,0,170.6,39600.4017361111,2008-06-01,09:38:30
39.9321416,116.4714716,0,173.9,39600.4017824074,2008-06-01,09:38:34
39.9321416,116.4714716,0,173.9,39600.4018055556,2008-06-01,09:38:36
39.9321433,116.4714683,0,173.9,39600.4018287037,2008-06-01,09:38:38
39.9321333,116.4714716,0,173.9,39600.4018518519,2008-06-01,09:38:40
39.932115,116.47148,0,173.9,39600.4019560185,2008-06-01,09:38:49
39.9321116,116.4714833,0,173.9,39600.4019791667,2008-06-01,09:38:51
39.9320983,116.4714916,0,173.9,39600.4020023148,2008-06-01,09:38:53
39.9320699,116.4715016,0,170.6,39600.402025463,2008-06-01,09:38:55
39.9320333,116.4715399,0,170.6,39600.4020486111,2008-06-01,09:38:57
39.932005,116.4715816,0,170.6,39600.4020717593,2008-06-01,09:38:59
39.9319916,116.4715933,0,170.6,39600.4020949074,2008-06-01,09:39:01
39.9319683,116.4716,0,170.6,39600.4021180556,2008-06-01,09:39:03
39.9319583,116.47158,0,170.6,39600.4021527778,2008-06-01,09:39:06
