# Supplementary material for: Research on differential privacy protection method based on user tendency
Source: PLoS One. 2023 Oct 26;18(10):e0288823. doi: 10.1371/journal.pone.0288823 (PMC10602288; doi:10.1371/journal.pone.0288823)
Supplement: S5 Data — (ZIP) [file pone.0288823.s005.zip › Data 5-5/153/Trajectory/20080601102446.plt]

Geolife trajectory
WGS 84
Altitude is in Feet
Reserved 3
0,2,255,My Track,0,0,2,8421376
0
39.9321016,116.4716283,0,170.6,39600.4338657407,2008-06-01,10:24:46
39.932115,116.4716399,0,170.6,39600.4338773148,2008-06-01,10:24:47
39.9321366,116.4716583,0,170.6,39600.433900463,2008-06-01,10:24:49
39.9321333,116.4716916,0,170.6,39600.4339236111,2008-06-01,10:24:51
39.9321116,116.4717449,0,170.6,39600.4339467593,2008-06-01,10:24:53
39.9321083,116.4717683,0,170.6,39600.4339699074,2008-06-01,10:24:55
39.9321033,116.4717449,0,170.6,39600.4340046296,2008-06-01,10:24:58
39.9321083,116.4717133,0,170.6,39600.4340277778,2008-06-01,10:25:00
39.9320349,116.4715533,0,150.9,39600.4341435185,2008-06-01,10:25:10
39.9320366,116.4715749,0,150.9,39600.4341666667,2008-06-01,10:25:12
39.9320316,116.4716016,0,150.9,39600.4341898148,2008-06-01,10:25:14
39.9320249,116.471615,0,150.9,39600.434212963,2008-06-01,10:25:16
39.93202,116.4716283,0,150.9,39600.4342361111,2008-06-01,10:25:18
39.932015,116.4716433,0,150.9,39600.4342592593,2008-06-01,10:25:20
39.9320216,116.47165,0,150.9,39600.4342824074,2008-06-01,10:25:22
39.9320266,116.4716749,0,150.9,39600.4343055556,2008-06-01,10:25:24
39.9320099,116.4717116,0,150.9,39600.4343287037,2008-06-01,10:25:26
39.9320033,116.4717433,0,150.9,39600.4343518519,2008-06-01,10:25:28
39.9320016,116.4717633,0,150.9,39600.434375,2008-06-01,10:25:30
39.9320116,116.4717733,0,150.9,39600.4343981481,2008-06-01,10:25:32
39.9320083,116.4717833,0,150.9,39600.4344212963,2008-06-01,10:25:34
39.93196,116.4718116,0,150.9,39600.4344444444,2008-06-01,10:25:36
39.9319366,116.47186,0,150.9,39600.4344675926,2008-06-01,10:25:38
39.9319149,116.4718883,0,150.9,39600.4344907407,2008-06-01,10:25:40
39.9319066,116.4719083,0,150.9,39600.4345138889,2008-06-01,10:25:42
39.9318866,116.4719216,0,150.9,39600.434537037,2008-06-01,10:25:44
39.9318583,116.4719333,0,150.9,39600.4345601852,2008-06-01,10:25:46
39.9318449,116.4719466,0,150.9,39600.4345833333,2008-06-01,10:25:48
39.9318233,116.4719466,0,150.9,39600.4346064815,2008-06-01,10:25:50
39.9318083,116.4719516,0,150.9,39600.4346296296,2008-06-01,10:25:52
39.9318033,116.4719566,0,150.9,39600.4346527778,2008-06-01,10:25:54
39.9317866,116.4719566,0,150.9,39600.4346759259,2008-06-01,10:25:56
39.9317699,116.4719633,0,150.9,39600.4346990741,2008-06-01,10:25:58
39.93175,116.471965,0,150.9,39600.4347222222,2008-06-01,10:26:00
39.9317283,116.4719616,0,150.9,39600.4347453704,2008-06-01,10:26:02
39.9317066,116.4719583,0,150.9,39600.4347685185,2008-06-01,10:26:04
39.9316883,116.4719583,0,154.2,39600.4347916667,2008-06-01,10:26:06
39.9316783,116.4719633,0,154.2,39600.4348148148,2008-06-01,10:26:08
39.931655,116.4719583,0,154.2,39600.434837963,2008-06-01,10:26:10
39.9316349,116.4719533,0,154.2,39600.4348611111,2008-06-01,10:26:12
39.9316183,116.4719533,0,154.2,39600.4348842593,2008-06-01,10:26:14
39.9315933,116.47195,0,154.2,39600.4349074074,2008-06-01,10:26:16
39.9315749,116.4719533,0,154.2,39600.4349305556,2008-06-01,10:26:18
39.9315483,116.47195,0,154.2,39600.4349537037,2008-06-01,10:26:20
39.93153,116.47195,0,154.2,39600.4349768519,2008-06-01,10:26:22
39.9315116,116.47195,0,154.2,39600.435,2008-06-01,10:26:24
39.9314949,116.4719516,0,157.5,39600.4350231481,2008-06-01,10:26:26
39.9314833,116.4719566,0,157.5,39600.4350462963,2008-06-01,10:26:28
39.9314683,116.4719583,0,157.5,39600.4350694444,2008-06-01,10:26:30
39.9314483,116.4719549,0,160.8,39600.4350925926,2008-06-01,10:26:32
39.9314283,116.4719583,0,160.8,39600.4351157407,2008-06-01,10:26:34
39.9314083,116.4719616,0,160.8,39600.4351388889,2008-06-01,10:26:36
39.93139,116.4719633,0,160.8,39600.435162037,2008-06-01,10:26:38
39.9313799,116.4719683,0,164,39600.4351851852,2008-06-01,10:26:40
39.9313649,116.47197,0,164,39600.4352083333,2008-06-01,10:26:42
39.9313516,116.4719749,0,167.3,39600.4352314815,2008-06-01,10:26:44
39.9313333,116.4719766,0,167.3,39600.4352546296,2008-06-01,10:26:46
39.9313166,116.4719766,0,167.3,39600.4352777778,2008-06-01,10:26:48
39.9312966,116.4719716,0,167.3,39600.4353009259,2008-06-01,10:26:50
39.9312766,116.4719716,0,167.3,39600.4353240741,2008-06-01,10:26:52
39.9312549,116.4719666,0,167.3,39600.4353472222,2008-06-01,10:26:54
39.9312233,116.4719616,0,164,39600.4353703704,2008-06-01,10:26:56
39.9311833,116.4719516,0,160.8,39600.4353935185,2008-06-01,10:26:58
39.9311533,116.4719466,0,157.5,39600.4354166667,2008-06-01,10:27:00
39.9311249,116.4719533,0,160.8,39600.4354398148,2008-06-01,10:27:02
39.9311016,116.4719566,0,157.5,39600.435462963,2008-06-01,10:27:04
39.9310816,116.4719566,0,160.8,39600.4354861111,2008-06-01,10:27:06
39.9310599,116.4719583,0,157.5,39600.4355092593,2008-06-01,10:27:08
39.9310433,116.4719633,0,160.8,39600.4355324074,2008-06-01,10:27:10
39.93102,116.4719599,0,160.8,39600.4355555556,2008-06-01,10:27:12
39.9310016,116.4719583,0,160.8,39600.4355787037,2008-06-01,10:27:14
39.9309899,116.4719583,0,160.8,39600.4356018519,2008-06-01,10:27:16
39.9309783,116.471965,0,164,39600.435625,2008-06-01,10:27:18
39.9309566,116.4719683,0,160.8,39600.4356481481,2008-06-01,10:27:20
39.9309383,116.4719683,0,160.8,39600.4356712963,2008-06-01,10:27:22
39.9309183,116.471965,0,160.8,39600.4356944444,2008-06-01,10:27:24
39.9310283,116.4721066,0,170.6,39600.4357175926,2008-06-01,10:27:26
39.93098,116.4720783,0,170.6,39600.4357407407,2008-06-01,10:27:28
39.9309683,116.472085,0,173.9,39600.4357638889,2008-06-01,10:27:30
39.9309466,116.4720766,0,173.9,39600.435787037,2008-06-01,10:27:32
39.9309216,116.4720716,0,173.9,39600.4358101852,2008-06-01,10:27:34
39.9308899,116.4720616,0,173.9,39600.4358333333,2008-06-01,10:27:36
39.9308483,116.47204,0,173.9,39600.4358564815,2008-06-01,10:27:38
39.93081,116.4720216,0,173.9,39600.4358796296,2008-06-01,10:27:40
39.9307866,116.4720166,0,173.9,39600.4359027778,2008-06-01,10:27:42
39.9307749,116.4720233,0,173.9,39600.4359259259,2008-06-01,10:27:44
39.9307633,116.4720283,0,173.9,39600.4359490741,2008-06-01,10:27:46
39.9307433,116.4720249,0,173.9,39600.4359722222,2008-06-01,10:27:48
39.9307499,116.4720533,0,173.9,39600.4359953704,2008-06-01,10:27:50
39.9307466,116.4720683,0,177.2,39600.4360185185,2008-06-01,10:27:52
39.93073,116.47207,0,177.2,39600.4360416667,2008-06-01,10:27:54
39.9307099,116.47207,0,177.2,39600.4360648148,2008-06-01,10:27:56
39.9306783,116.4720583,0,177.2,39600.436087963,2008-06-01,10:27:58
39.9306516,116.4720533,0,177.2,39600.4361111111,2008-06-01,10:28:00
39.9306216,116.4720466,0,177.2,39600.4361342593,2008-06-01,10:28:02
39.930605,116.4720466,0,177.2,39600.4361574074,2008-06-01,10:28:04
39.9305933,116.472055,0,177.2,39600.4361805556,2008-06-01,10:28:06
39.9305766,116.4720583,0,180.4,39600.4362037037,2008-06-01,10:28:08
39.9305616,116.4720649,0,180.4,39600.4362268519,2008-06-01,10:28:10
39.9305433,116.4720683,0,180.4,39600.43625,2008-06-01,10:28:12
39.9305333,116.4720799,0,180.4,39600.4362731481,2008-06-01,10:28:14
39.9305099,116.472075,0,180.4,39600.4362962963,2008-06-01,10:28:16
39.930475,116.4720616,0,180.4,39600.4363194444,2008-06-01,10:28:18
39.9304466,116.47205,0,183.7,39600.4363425926,2008-06-01,10:28:20
39.9304116,116.4720299,0,183.7,39600.4363657407,2008-06-01,10:28:22
39.9303816,116.4720183,0,187,39600.4363888889,2008-06-01,10:28:24
39.9303549,116.4720166,0,187,39600.436412037,2008-06-01,10:28:26
39.9303233,116.472015,0,183.7,39600.4364351852,2008-06-01,10:28:28
39.9302933,116.4720016,0,187,39600.4364583333,2008-06-01,10:28:30
39.9302683,116.4719949,0,187,39600.4364814815,2008-06-01,10:28:32
39.930235,116.471985,0,187,39600.4365046296,2008-06-01,10:28:34
39.9302066,116.4719733,0,187,39600.4365277778,2008-06-01,10:28:36
39.9301816,116.47197,0,187,39600.4365509259,2008-06-01,10:28:38
39.9301516,116.471965,0,187,39600.4365740741,2008-06-01,10:28:40
39.9301283,116.4719633,0,187,39600.4365972222,2008-06-01,10:28:42
39.9301083,116.471965,0,187,39600.4366203704,2008-06-01,10:28:44
39.9300866,116.4719666,0,187,39600.4366435185,2008-06-01,10:28:46
39.9300649,116.471965,0,187,39600.4366666667,2008-06-01,10:28:48
39.9300416,116.4719599,0,187,39600.4366898148,2008-06-01,10:28:50
39.930015,116.4719566,0,183.7,39600.436712963,2008-06-01,10:28:52
39.9299916,116.47195,0,183.7,39600.4367361111,2008-06-01,10:28:54
39.9299633,116.4719383,0,183.7,39600.4367592593,2008-06-01,10:28:56
39.9299433,116.4719316,0,183.7,39600.4367824074,2008-06-01,10:28:58
39.9299249,116.4719283,0,183.7,39600.4368055556,2008-06-01,10:29:00
39.9299016,116.4719233,0,180.4,39600.4368287037,2008-06-01,10:29:02
39.92989,116.4719183,0,180.4,39600.4368518519,2008-06-01,10:29:04
39.9298783,116.471915,0,177.2,39600.436875,2008-06-01,10:29:06
39.9298683,116.4719133,0,177.2,39600.4368981481,2008-06-01,10:29:08
39.9298533,116.4719083,0,173.9,39600.4369212963,2008-06-01,10:29:10
39.9298349,116.4719049,0,173.9,39600.4369444444,2008-06-01,10:29:12
39.9298166,116.4719033,0,173.9,39600.4369675926,2008-06-01,10:29:14
39.9297983,116.4719083,0,173.9,39600.4369907407,2008-06-01,10:29:16
39.9297866,116.471915,0,173.9,39600.4370138889,2008-06-01,10:29:18
39.9297766,116.4719249,0,177.2,39600.437037037,2008-06-01,10:29:20
39.9297699,116.4719399,0,177.2,39600.4370601852,2008-06-01,10:29:22
39.9297416,116.47193,0,177.2,39600.4370833333,2008-06-01,10:29:24
39.9297216,116.4719316,0,180.4,39600.4371064815,2008-06-01,10:29:26
39.9296983,116.47193,0,180.4,39600.4371296296,2008-06-01,10:29:28
39.9296716,116.4719283,0,180.4,39600.4371527778,2008-06-01,10:29:30
39.9296583,116.471935,0,180.4,39600.4371759259,2008-06-01,10:29:32
39.9296466,116.4719433,0,177.2,39600.4371990741,2008-06-01,10:29:34
39.9296399,116.4719566,0,180.4,39600.4372222222,2008-06-01,10:29:36
39.9296233,116.4719516,0,180.4,39600.4372453704,2008-06-01,10:29:38
39.9296183,116.4719583,0,183.7,39600.4372685185,2008-06-01,10:29:40
39.9296066,116.4719466,0,187,39600.4372916667,2008-06-01,10:29:42
39.9295999,116.4719399,0,187,39600.4373148148,2008-06-01,10:29:44
39.9295816,116.4719383,0,187,39600.437337963,2008-06-01,10:29:46
39.9295583,116.471935,0,190.3,39600.4373611111,2008-06-01,10:29:48
39.9295266,116.471935,0,187,39600.4373842593,2008-06-01,10:29:50
39.9294966,116.47193,0,187,39600.4374074074,2008-06-01,10:29:52
39.9294749,116.4719233,0,187,39600.4374305556,2008-06-01,10:29:54
39.9294516,116.471915,0,190.3,39600.4374537037,2008-06-01,10:29:56
39.9294166,116.4719,0,190.3,39600.4374768519,2008-06-01,10:29:58
39.92938,116.4718849,0,190.3,39600.4375,2008-06-01,10:30:00
39.9293566,116.4718766,0,190.3,39600.4375231481,2008-06-01,10:30:02
39.9293366,116.471865,0,187,39600.4375462963,2008-06-01,10:30:04
39.92933,116.4718566,0,187,39600.4375694444,2008-06-01,10:30:06
39.9293133,116.4718549,0,187,39600.4375925926,2008-06-01,10:30:08
39.929285,116.4718416,0,187,39600.4376157407,2008-06-01,10:30:10
39.92924,116.4718433,0,187,39600.4376388889,2008-06-01,10:30:12
39.9291916,116.4718416,0,187,39600.437662037,2008-06-01,10:30:14
39.9291399,116.4718399,0,187,39600.4376851852,2008-06-01,10:30:16
39.9291216,116.471845,0,187,39600.4377083333,2008-06-01,10:30:18
39.9290516,116.4718433,0,187,39600.4377314815,2008-06-01,10:30:20
39.9290216,116.471845,0,187,39600.4377546296,2008-06-01,10:30:22
39.9290016,116.4718483,0,190.3,39600.4377777778,2008-06-01,10:30:24
39.9289816,116.4718533,0,190.3,39600.4378009259,2008-06-01,10:30:26
39.9289633,116.47183,0,187,39600.4378240741,2008-06-01,10:30:28
39.9289633,116.4718016,0,187,39600.4378472222,2008-06-01,10:30:30
39.9289833,116.4718283,0,190.3,39600.4378703704,2008-06-01,10:30:32
39.9289916,116.4718483,0,190.3,39600.4380671296,2008-06-01,10:30:49
39.9289816,116.4718633,0,190.3,39600.4380902778,2008-06-01,10:30:51
39.9289683,116.4718783,0,190.3,39600.4381134259,2008-06-01,10:30:53
39.9289449,116.4718866,0,190.3,39600.4381481481,2008-06-01,10:30:56
39.9289099,116.4718733,0,190.3,39600.4381712963,2008-06-01,10:30:58
39.9288733,116.4718583,0,190.3,39600.4381944444,2008-06-01,10:31:00
39.928825,116.4718399,0,190.3,39600.4382175926,2008-06-01,10:31:02
39.9287666,116.4718266,0,190.3,39600.4382407407,2008-06-01,10:31:04
39.9287283,116.4718266,0,190.3,39600.4382638889,2008-06-01,10:31:06
39.92867,116.4718216,0,190.3,39600.438287037,2008-06-01,10:31:08
39.9286283,116.47181,0,190.3,39600.4383101852,2008-06-01,10:31:10
39.9285949,116.4718049,0,190.3,39600.4383333333,2008-06-01,10:31:12
39.9285499,116.4718049,0,190.3,39600.4383564815,2008-06-01,10:31:14
39.92853,116.4718133,0,190.3,39600.4383796296,2008-06-01,10:31:16
39.9285016,116.4718166,0,190.3,39600.4384027778,2008-06-01,10:31:18
39.9284733,116.4718266,0,190.3,39600.4384259259,2008-06-01,10:31:20
39.9284416,116.47183,0,190.3,39600.4384490741,2008-06-01,10:31:22
39.9284166,116.4718483,0,190.3,39600.4384722222,2008-06-01,10:31:24
39.9284116,116.4718566,0,190.3,39600.4384953704,2008-06-01,10:31:26
39.9283916,116.47186,0,190.3,39600.4385185185,2008-06-01,10:31:28
39.928375,116.4718566,0,190.3,39600.4385416667,2008-06-01,10:31:30
39.9283583,116.4718616,0,190.3,39600.4385648148,2008-06-01,10:31:32
39.9283549,116.4718716,0,190.3,39600.438587963,2008-06-01,10:31:34
39.9283416,116.4718966,0,190.3,39600.4386111111,2008-06-01,10:31:36
39.9283216,116.4719116,0,190.3,39600.4386342593,2008-06-01,10:31:38
39.9283066,116.4719166,0,190.3,39600.4386574074,2008-06-01,10:31:40
39.9282883,116.4719433,0,190.3,39600.4386805556,2008-06-01,10:31:42
39.9282949,116.4720216,0,190.3,39600.4387037037,2008-06-01,10:31:44
39.9282933,116.4720616,0,190.3,39600.4387268518,2008-06-01,10:31:46
39.9282516,116.4720733,0,190.3,39600.43875,2008-06-01,10:31:48
39.9282433,116.47211,0,193.6,39600.4387731481,2008-06-01,10:31:50
39.9281983,116.47211,0,193.6,39600.4387962963,2008-06-01,10:31:52
39.9281599,116.4721083,0,193.6,39600.4388194444,2008-06-01,10:31:54
39.9281466,116.4721233,0,193.6,39600.4388425926,2008-06-01,10:31:56
39.928135,116.4721533,0,193.6,39600.4388657407,2008-06-01,10:31:58
39.9281116,116.4721966,0,193.6,39600.4388888889,2008-06-01,10:32:00
39.9281116,116.4722399,0,196.9,39600.4389236111,2008-06-01,10:32:03
39.9280916,116.4722416,0,196.9,39600.4389467593,2008-06-01,10:32:05
39.9280616,116.4722783,0,196.9,39600.4389699074,2008-06-01,10:32:07
39.9280516,116.4723049,0,200.1,39600.4389930556,2008-06-01,10:32:09
39.9280049,116.4722933,0,200.1,39600.4390162037,2008-06-01,10:32:11
39.92797,116.4722883,0,200.1,39600.4390393518,2008-06-01,10:32:13
39.9279382,116.4722783,0,200.1,39600.4390625,2008-06-01,10:32:15
39.9279316,116.4722466,0,200.1,39600.4390856481,2008-06-01,10:32:17
39.9279483,116.4722033,0,200.1,39600.4391087963,2008-06-01,10:32:19
39.9279466,116.472175,0,200.1,39600.4391319444,2008-06-01,10:32:21
39.9279299,116.4721416,0,203.4,39600.4391550926,2008-06-01,10:32:23
39.9279066,116.4721266,0,203.4,39600.4391782407,2008-06-01,10:32:25
39.9278799,116.4721233,0,203.4,39600.4392013889,2008-06-01,10:32:27
39.9278566,116.47212,0,203.4,39600.439224537,2008-06-01,10:32:29
39.9278433,116.4721133,0,203.4,39600.4392476852,2008-06-01,10:32:31
39.9278283,116.4721016,0,203.4,39600.4392708333,2008-06-01,10:32:33
39.9278083,116.47209,0,203.4,39600.4392939815,2008-06-01,10:32:35
39.9277833,116.4720933,0,203.4,39600.4393171296,2008-06-01,10:32:37
39.9277583,116.47209,0,203.4,39600.4393402778,2008-06-01,10:32:39
39.9277333,116.472085,0,203.4,39600.4393634259,2008-06-01,10:32:41
39.9277133,116.4720783,0,203.4,39600.4393865741,2008-06-01,10:32:43
39.9276866,116.4720833,0,206.7,39600.4394097222,2008-06-01,10:32:45
39.9276699,116.4720833,0,206.7,39600.4394328704,2008-06-01,10:32:47
39.9276533,116.4720966,0,206.7,39600.4394560185,2008-06-01,10:32:49
39.9276166,116.4720983,0,206.7,39600.4394791667,2008-06-01,10:32:51
39.9275833,116.4721083,0,206.7,39600.4395023148,2008-06-01,10:32:53
39.92756,116.4720933,0,206.7,39600.439525463,2008-06-01,10:32:55
39.9275133,116.4720766,0,206.7,39600.4395486111,2008-06-01,10:32:57
39.9274833,116.4720516,0,206.7,39600.4395717593,2008-06-01,10:32:59
39.9274633,116.4720283,0,206.7,39600.4395949074,2008-06-01,10:33:01
39.9274133,116.4720249,0,206.7,39600.4396180556,2008-06-01,10:33:03
39.9273749,116.4720116,0,210,39600.4396412037,2008-06-01,10:33:05
39.9273483,116.472015,0,210,39600.4396643518,2008-06-01,10:33:07
39.9273216,116.4719966,0,210,39600.4396875,2008-06-01,10:33:09
39.9273166,116.47195,0,210,39600.4397106481,2008-06-01,10:33:11
39.9273083,116.4719333,0,210,39600.4397337963,2008-06-01,10:33:13
39.9273066,116.4719249,0,210,39600.4397569444,2008-06-01,10:33:15
39.9272866,116.4719183,0,210,39600.4397800926,2008-06-01,10:33:17
39.9272533,116.47191,0,210,39600.4398032407,2008-06-01,10:33:19
39.9272166,116.4718916,0,210,39600.4398263889,2008-06-01,10:33:21
39.9271783,116.4718666,0,210,39600.439849537,2008-06-01,10:33:23
39.9271533,116.4718566,0,210,39600.4398726852,2008-06-01,10:33:25
39.9271183,116.4718383,0,210,39600.4398958333,2008-06-01,10:33:27
39.927085,116.4718166,0,210,39600.4399189815,2008-06-01,10:33:29
39.9270666,116.4717883,0,210,39600.4399421296,2008-06-01,10:33:31
39.92707,116.4717633,0,210,39600.4399652778,2008-06-01,10:33:33
39.9270666,116.4717416,0,210,39600.4399884259,2008-06-01,10:33:35
39.927055,116.4717349,0,210,39600.4400115741,2008-06-01,10:33:37
39.9270283,116.4717583,0,210,39600.4400347222,2008-06-01,10:33:39
39.9270049,116.4717916,0,210,39600.4400578704,2008-06-01,10:33:41
39.92718,116.4719549,0,213.3,39600.4401041667,2008-06-01,10:33:45
39.92724,116.4719749,0,216.5,39600.4401273148,2008-06-01,10:33:47
39.9271266,116.472005,0,216.5,39600.440150463,2008-06-01,10:33:49
39.9270833,116.471935,0,216.5,39600.4403472222,2008-06-01,10:34:06
39.9270866,116.471945,0,216.5,39600.4403819444,2008-06-01,10:34:09
39.9270833,116.4719333,0,216.5,39600.4412037037,2008-06-01,10:35:20
39.9271066,116.4719633,0,216.5,39600.4412268519,2008-06-01,10:35:22
39.927115,116.4719683,0,216.5,39600.44125,2008-06-01,10:35:24
39.9271199,116.4719633,0,216.5,39600.4412731482,2008-06-01,10:35:26
39.9271233,116.4719483,0,216.5,39600.4412962963,2008-06-01,10:35:28
39.92711,116.4719033,0,216.5,39600.4413194444,2008-06-01,10:35:30
39.9271083,116.471875,0,216.5,39600.4413425926,2008-06-01,10:35:32
39.927115,116.4718383,0,216.5,39600.4413657407,2008-06-01,10:35:34
39.9271083,116.47181,0,216.5,39600.4413888889,2008-06-01,10:35:36
39.9270733,116.4717516,0,216.5,39600.441412037,2008-06-01,10:35:38
39.9270566,116.4717033,0,216.5,39600.4414351852,2008-06-01,10:35:40
39.9270499,116.4716733,0,216.5,39600.4414583333,2008-06-01,10:35:42
39.9270333,116.4716316,0,216.5,39600.4414814815,2008-06-01,10:35:44
39.9270166,116.4715733,0,216.5,39600.4415046296,2008-06-01,10:35:46
39.9270083,116.4715383,0,216.5,39600.4415277778,2008-06-01,10:35:48
39.9270066,116.4715249,0,216.5,39600.4415509259,2008-06-01,10:35:50
39.9269916,116.471515,0,216.5,39600.4415740741,2008-06-01,10:35:52
39.926975,116.4715083,0,216.5,39600.4415972222,2008-06-01,10:35:54
39.9269866,116.4715049,0,216.5,39600.4416203704,2008-06-01,10:35:56
39.9269616,116.4715349,0,216.5,39600.442037037,2008-06-01,10:36:32
39.9269616,116.4715349,0,216.5,39600.4421875,2008-06-01,10:36:45
39.9269549,116.4715266,0,216.5,39600.4422106481,2008-06-01,10:36:47
39.9269633,116.4715116,0,216.5,39600.4422337963,2008-06-01,10:36:49
39.9269666,116.4714983,0,216.5,39600.4422569444,2008-06-01,10:36:51
39.92697,116.4714783,0,219.8,39600.4422800926,2008-06-01,10:36:53
39.9269783,116.4714516,0,219.8,39600.4423032407,2008-06-01,10:36:55
39.926975,116.471405,0,219.8,39600.4423263889,2008-06-01,10:36:57
39.9269899,116.4713633,0,219.8,39600.442349537,2008-06-01,10:36:59
39.9270033,116.4713566,0,219.8,39600.4423726852,2008-06-01,10:37:01
39.9270132,116.4713366,0,219.8,39600.4423958333,2008-06-01,10:37:03
39.9270099,116.47132,0,219.8,39600.4424189815,2008-06-01,10:37:05
39.9270199,116.4713,0,219.8,39600.4424421296,2008-06-01,10:37:07
39.9270499,116.4712966,0,219.8,39600.4424652778,2008-06-01,10:37:09
39.9270516,116.4712899,0,219.8,39600.4424884259,2008-06-01,10:37:11
39.9270816,116.4712616,0,219.8,39600.4425115741,2008-06-01,10:37:13
39.9270899,116.47123,0,219.8,39600.4425347222,2008-06-01,10:37:15
39.9270916,116.471215,0,219.8,39600.4425578704,2008-06-01,10:37:17
39.9271383,116.4712333,0,219.8,39600.4425925926,2008-06-01,10:37:20
39.9271383,116.4712333,0,219.8,39600.4428125,2008-06-01,10:37:39
39.9271466,116.4712316,0,219.8,39600.4428356481,2008-06-01,10:37:41
39.9271516,116.4712133,0,219.8,39600.4428587963,2008-06-01,10:37:43
39.9271499,116.4711899,0,219.8,39600.4428819444,2008-06-01,10:37:45
39.9271533,116.4711699,0,219.8,39600.4429050926,2008-06-01,10:37:47
39.9271083,116.4711516,0,219.8,39600.4429282407,2008-06-01,10:37:49
39.927115,116.4711416,0,219.8,39600.4429513889,2008-06-01,10:37:51
39.9271033,116.4711399,0,219.8,39600.442974537,2008-06-01,10:37:53
39.927085,116.4711383,0,219.8,39600.4429976852,2008-06-01,10:37:55
39.9270816,116.4711266,0,219.8,39600.4430208333,2008-06-01,10:37:57
39.9270716,116.471125,0,219.8,39600.4430439815,2008-06-01,10:37:59
39.9270733,116.47109,0,219.8,39600.4430671296,2008-06-01,10:38:01
39.9270733,116.471075,0,219.8,39600.4430902778,2008-06-01,10:38:03
39.9270716,116.4710483,0,219.8,39600.4431134259,2008-06-01,10:38:05
39.92707,116.4710383,0,219.8,39600.4431365741,2008-06-01,10:38:07
39.9270633,116.4710316,0,219.8,39600.4431597222,2008-06-01,10:38:09
39.9270583,116.4709816,0,219.8,39600.4432060185,2008-06-01,10:38:13
39.927085,116.4709066,0,219.8,39600.4432291667,2008-06-01,10:38:15
39.9271083,116.4708516,0,219.8,39600.4432523148,2008-06-01,10:38:17
39.9271266,116.4708099,0,219.8,39600.443275463,2008-06-01,10:38:19
39.9271516,116.4708033,0,219.8,39600.4432986111,2008-06-01,10:38:21
39.9271883,116.4708366,0,219.8,39600.4433217593,2008-06-01,10:38:23
39.9272183,116.470835,0,219.8,39600.4433449074,2008-06-01,10:38:25
39.92725,116.470815,0,219.8,39600.4433680556,2008-06-01,10:38:27
39.92728,116.4708016,0,219.8,39600.4433912037,2008-06-01,10:38:29
39.9273233,116.4707816,0,219.8,39600.4434143519,2008-06-01,10:38:31
39.9273666,116.4707549,0,219.8,39600.4434375,2008-06-01,10:38:33
39.9273833,116.4707466,0,219.8,39600.4434606481,2008-06-01,10:38:35
39.9273916,116.4707433,0,219.8,39600.4434837963,2008-06-01,10:38:37
39.9273933,116.4707616,0,219.8,39600.4435069444,2008-06-01,10:38:39
39.9274166,116.4708283,0,223.1,39600.4435763889,2008-06-01,10:38:45
39.9274633,116.4709483,0,219.8,39600.4437037037,2008-06-01,10:38:56
39.9274733,116.4709649,0,219.8,39600.4437384259,2008-06-01,10:38:59
39.9274849,116.470865,0,219.8,39600.4437615741,2008-06-01,10:39:01
39.9274883,116.4708,0,219.8,39600.4437847222,2008-06-01,10:39:03
39.9274933,116.4707833,0,219.8,39600.4438425926,2008-06-01,10:39:08
39.9275149,116.4708216,0,219.8,39600.4438888889,2008-06-01,10:39:12
39.9275566,116.4708766,0,219.8,39600.443912037,2008-06-01,10:39:14
39.9275799,116.4708983,0,219.8,39600.4439351852,2008-06-01,10:39:16
39.9276133,116.470905,0,219.8,39600.4439583333,2008-06-01,10:39:18
39.9276366,116.4709116,0,219.8,39600.4439814815,2008-06-01,10:39:20
39.9276583,116.4709416,0,219.8,39600.4440046296,2008-06-01,10:39:22
39.9276833,116.4709649,0,219.8,39600.4440393519,2008-06-01,10:39:25
39.9276583,116.47097,0,219.8,39600.4440856481,2008-06-01,10:39:29
39.9276516,116.4709449,0,219.8,39600.4441087963,2008-06-01,10:39:31
39.9276366,116.4709133,0,219.8,39600.4441319444,2008-06-01,10:39:33
39.9276316,116.4709016,0,219.8,39600.4442013889,2008-06-01,10:39:39
39.9276399,116.4709033,0,219.8,39600.444224537,2008-06-01,10:39:41
39.9276499,116.4709116,0,219.8,39600.4442476852,2008-06-01,10:39:43
39.9276549,116.4709033,0,219.8,39600.4442708333,2008-06-01,10:39:45
39.9276366,116.4709083,0,219.8,39600.4446990741,2008-06-01,10:40:22
39.9276533,116.4709233,0,219.8,39600.4447222222,2008-06-01,10:40:24
39.9276983,116.4709633,0,219.8,39600.4447453704,2008-06-01,10:40:26
39.9277733,116.47104,0,219.8,39600.4447685185,2008-06-01,10:40:28
39.9278666,116.4711483,0,219.8,39600.4447916667,2008-06-01,10:40:30
39.9279766,116.4712449,0,219.8,39600.4448148148,2008-06-01,10:40:32
39.9280133,116.4713083,0,219.8,39600.444837963,2008-06-01,10:40:34
39.92801,116.4713266,0,219.8,39600.4448611111,2008-06-01,10:40:36
39.9280333,116.4713616,0,219.8,39600.4448842593,2008-06-01,10:40:38
39.9280666,116.4713716,0,219.8,39600.4449305556,2008-06-01,10:40:42
39.9280583,116.4713166,0,219.8,39600.4449537037,2008-06-01,10:40:44
39.9277833,116.4711733,0,219.8,39600.4449884259,2008-06-01,10:40:47
39.9276866,116.4711616,0,219.8,39600.4450115741,2008-06-01,10:40:49
39.92762,116.4711366,0,219.8,39600.4450347222,2008-06-01,10:40:51
39.92756,116.4711483,0,219.8,39600.4450578704,2008-06-01,10:40:53
39.9275183,116.4711549,0,219.8,39600.4450810185,2008-06-01,10:40:55
39.9274549,116.4711633,0,219.8,39600.4451041667,2008-06-01,10:40:57
39.9273466,116.4711083,0,219.8,39600.445162037,2008-06-01,10:41:02
39.9273083,116.4710916,0,219.8,39600.4451851852,2008-06-01,10:41:04
39.9273016,116.4711083,0,219.8,39600.4452083333,2008-06-01,10:41:06
39.9272749,116.4711233,0,219.8,39600.4452314815,2008-06-01,10:41:08
39.927265,116.4711116,0,219.8,39600.4452546296,2008-06-01,10:41:10
39.927265,116.4711116,0,219.8,39600.4452893519,2008-06-01,10:41:13
39.9272583,116.4711049,0,219.8,39600.4453125,2008-06-01,10:41:15
39.9272483,116.4710966,0,219.8,39600.4453356481,2008-06-01,10:41:17
39.9272316,116.4710833,0,219.8,39600.4453587963,2008-06-01,10:41:19
39.9272233,116.4710849,0,219.8,39600.4453819444,2008-06-01,10:41:21
39.9271983,116.4710833,0,219.8,39600.4454050926,2008-06-01,10:41:23
39.9271749,116.4710966,0,219.8,39600.4454282407,2008-06-01,10:41:25
