# Supplementary material for: Research on differential privacy protection method based on user tendency
Source: PLoS One. 2023 Oct 26;18(10):e0288823. doi: 10.1371/journal.pone.0288823 (PMC10602288; doi:10.1371/journal.pone.0288823)
Supplement: S5 Data — (ZIP) [file pone.0288823.s005.zip › Data 5-5/153/Trajectory/20080602001609.plt]

Geolife trajectory
WGS 84
Altitude is in Feet
Reserved 3
0,2,255,My Track,0,0,2,8421376
0
39.9271733,116.4709616,0,216.5,39601.0112152778,2008-06-02,00:16:09
39.9271733,116.4709616,0,216.5,39601.0112268519,2008-06-02,00:16:10
39.9271733,116.4709616,0,216.5,39601.01125,2008-06-02,00:16:12
39.9271783,116.4709799,0,216.5,39601.0112731481,2008-06-02,00:16:14
39.927195,116.4710266,0,216.5,39601.0112962963,2008-06-02,00:16:16
39.9272466,116.4710366,0,216.5,39601.0113194444,2008-06-02,00:16:18
39.9272749,116.4710383,0,216.5,39601.0113425926,2008-06-02,00:16:20
39.9272883,116.4710666,0,216.5,39601.0113657407,2008-06-02,00:16:22
39.9273083,116.4711049,0,216.5,39601.0113888889,2008-06-02,00:16:24
39.9278066,116.4719783,0,216.5,39601.0121064815,2008-06-02,00:17:26
39.9277899,116.4719866,0,216.5,39601.0121296296,2008-06-02,00:17:28
39.9278,116.4720033,0,219.8,39601.0121527778,2008-06-02,00:17:30
39.92783,116.4720083,0,219.8,39601.0121759259,2008-06-02,00:17:32
39.9278666,116.4720166,0,219.8,39601.0121990741,2008-06-02,00:17:34
39.9278966,116.4720249,0,219.8,39601.0122222222,2008-06-02,00:17:36
39.92804,116.47197,0,216.5,39601.0122453704,2008-06-02,00:17:38
39.9280733,116.472015,0,216.5,39601.0122685185,2008-06-02,00:17:40
39.9280816,116.472075,0,216.5,39601.0122916667,2008-06-02,00:17:42
39.9281116,116.4721016,0,216.5,39601.0123148148,2008-06-02,00:17:44
39.9281616,116.472155,0,216.5,39601.012337963,2008-06-02,00:17:46
39.9282333,116.472245,0,216.5,39601.0123611111,2008-06-02,00:17:48
39.9282683,116.4722733,0,216.5,39601.0123842593,2008-06-02,00:17:50
39.9282816,116.4723833,0,216.5,39601.0124074074,2008-06-02,00:17:52
39.9281933,116.4721316,0,219.8,39601.0124305556,2008-06-02,00:17:54
39.9282083,116.4720916,0,219.8,39601.0124537037,2008-06-02,00:17:56
39.9281983,116.4721333,0,219.8,39601.0124768519,2008-06-02,00:17:58
39.9281549,116.4722516,0,219.8,39601.0125,2008-06-02,00:18:00
39.9281066,116.4723199,0,219.8,39601.0125231481,2008-06-02,00:18:02
39.9280983,116.4722983,0,219.8,39601.0125462963,2008-06-02,00:18:04
39.9281583,116.4721266,0,219.8,39601.0126388889,2008-06-02,00:18:12
39.9281583,116.4721266,0,219.8,39601.0128935185,2008-06-02,00:18:34
39.9281566,116.4721316,0,219.8,39601.0129166667,2008-06-02,00:18:36
39.9281766,116.4721483,0,219.8,39601.0129398148,2008-06-02,00:18:38
39.92819,116.4721633,0,219.8,39601.012962963,2008-06-02,00:18:40
39.9282016,116.4721699,0,219.8,39601.0129861111,2008-06-02,00:18:42
39.9282016,116.4721699,0,219.8,39601.013125,2008-06-02,00:18:54
39.9282066,116.472175,0,219.8,39601.0131481481,2008-06-02,00:18:56
39.9282099,116.4721866,0,219.8,39601.0131712963,2008-06-02,00:18:58
39.9282149,116.4722033,0,219.8,39601.0131944444,2008-06-02,00:19:00
39.9282033,116.4721866,0,219.8,39601.0132175926,2008-06-02,00:19:02
39.9281716,116.4721866,0,219.8,39601.0132407407,2008-06-02,00:19:04
39.9281166,116.47219,0,219.8,39601.0132638889,2008-06-02,00:19:06
39.9280483,116.472195,0,219.8,39601.013287037,2008-06-02,00:19:08
39.9279566,116.472195,0,219.8,39601.0133101852,2008-06-02,00:19:10
39.927855,116.472195,0,219.8,39601.0133333333,2008-06-02,00:19:12
39.927755,116.4721999,0,219.8,39601.0133564815,2008-06-02,00:19:14
39.9276566,116.4721983,0,219.8,39601.0133796296,2008-06-02,00:19:16
39.9275633,116.4721983,0,219.8,39601.0134027778,2008-06-02,00:19:18
39.9274766,116.4722083,0,219.8,39601.0134259259,2008-06-02,00:19:20
39.92739,116.4722066,0,219.8,39601.0134490741,2008-06-02,00:19:22
39.9273083,116.4722049,0,219.8,39601.0134722222,2008-06-02,00:19:24
39.9272299,116.4722149,0,223.1,39601.0134953704,2008-06-02,00:19:26
39.9271649,116.4722149,0,223.1,39601.0135185185,2008-06-02,00:19:28
39.9271166,116.4722149,0,223.1,39601.0135416667,2008-06-02,00:19:30
39.9270966,116.4722316,0,223.1,39601.0135648148,2008-06-02,00:19:32
39.9270883,116.4722633,0,226.4,39601.013587963,2008-06-02,00:19:34
39.9270816,116.4722749,0,226.4,39601.0136111111,2008-06-02,00:19:36
39.9270866,116.4722516,0,223.1,39601.0137384259,2008-06-02,00:19:47
39.9270366,116.4722516,0,223.1,39601.0137615741,2008-06-02,00:19:49
39.9269716,116.4722533,0,223.1,39601.0137847222,2008-06-02,00:19:51
39.92689,116.47226,0,223.1,39601.0138078704,2008-06-02,00:19:53
39.9267866,116.4722666,0,223.1,39601.0138310185,2008-06-02,00:19:55
39.9266749,116.4722683,0,223.1,39601.0138541667,2008-06-02,00:19:57
39.9265566,116.4722666,0,223.1,39601.0138773148,2008-06-02,00:19:59
39.926425,116.472265,0,223.1,39601.013900463,2008-06-02,00:20:01
39.9262799,116.4722616,0,223.1,39601.0139236111,2008-06-02,00:20:03
39.9261283,116.4722566,0,219.8,39601.0139467593,2008-06-02,00:20:05
39.9259733,116.4722533,0,219.8,39601.0139699074,2008-06-02,00:20:07
39.9258183,116.4722499,0,219.8,39601.0139930556,2008-06-02,00:20:09
39.9256633,116.4722433,0,219.8,39601.0140162037,2008-06-02,00:20:11
39.9255133,116.4722383,0,219.8,39601.0140393519,2008-06-02,00:20:13
39.9253683,116.4722349,0,219.8,39601.0140625,2008-06-02,00:20:15
39.9252216,116.47223,0,216.5,39601.0140856481,2008-06-02,00:20:17
39.9250683,116.4722233,0,216.5,39601.0141087963,2008-06-02,00:20:19
39.9249066,116.4722183,0,216.5,39601.0141319444,2008-06-02,00:20:21
39.9247349,116.4722133,0,216.5,39601.0141550926,2008-06-02,00:20:23
39.9245583,116.4722066,0,216.5,39601.0141782407,2008-06-02,00:20:25
39.9243749,116.4721999,0,216.5,39601.0142013889,2008-06-02,00:20:27
39.924185,116.472195,0,216.5,39601.014224537,2008-06-02,00:20:29
39.9239949,116.4721883,0,216.5,39601.0142476852,2008-06-02,00:20:31
39.9238083,116.4721799,0,216.5,39601.0142708333,2008-06-02,00:20:33
39.9236233,116.4721716,0,216.5,39601.0142939815,2008-06-02,00:20:35
39.92344,116.4721633,0,216.5,39601.0143171296,2008-06-02,00:20:37
39.92326,116.4721499,0,216.5,39601.0143402778,2008-06-02,00:20:39
39.9230783,116.4721349,0,213.3,39601.0143634259,2008-06-02,00:20:41
39.9228999,116.47212,0,213.3,39601.0143865741,2008-06-02,00:20:43
39.9227199,116.4721083,0,213.3,39601.0144097222,2008-06-02,00:20:45
39.9225483,116.4720983,0,213.3,39601.0144328704,2008-06-02,00:20:47
39.9223966,116.4720866,0,210,39601.0144560185,2008-06-02,00:20:49
39.9222833,116.4720783,0,210,39601.0144791667,2008-06-02,00:20:51
39.9222033,116.4720783,0,210,39601.0145023148,2008-06-02,00:20:53
39.9221683,116.4720783,0,206.7,39601.014525463,2008-06-02,00:20:55
39.9221683,116.4720783,0,206.7,39601.015462963,2008-06-02,00:22:16
39.922165,116.4720783,0,206.7,39601.0154861111,2008-06-02,00:22:18
39.9221233,116.4720766,0,206.7,39601.0155092593,2008-06-02,00:22:20
39.9220633,116.4720766,0,206.7,39601.0155324074,2008-06-02,00:22:22
39.9219866,116.4720716,0,206.7,39601.0155555556,2008-06-02,00:22:24
39.9218916,116.4720683,0,210,39601.0155787037,2008-06-02,00:22:26
39.921785,116.4720666,0,210,39601.0156018519,2008-06-02,00:22:28
39.9216716,116.4720633,0,210,39601.015625,2008-06-02,00:22:30
39.9215533,116.4720599,0,210,39601.0156481481,2008-06-02,00:22:32
39.9214233,116.472055,0,210,39601.0156712963,2008-06-02,00:22:34
39.9212833,116.4720466,0,206.7,39601.0156944444,2008-06-02,00:22:36
39.9211366,116.47204,0,206.7,39601.0157175926,2008-06-02,00:22:38
39.9209883,116.472035,0,206.7,39601.0157407407,2008-06-02,00:22:40
39.9208383,116.4720316,0,206.7,39601.0157638889,2008-06-02,00:22:42
39.9206866,116.4720233,0,206.7,39601.015787037,2008-06-02,00:22:44
39.92054,116.47202,0,206.7,39601.0158101852,2008-06-02,00:22:46
39.9204049,116.4720099,0,203.4,39601.0158333333,2008-06-02,00:22:48
39.9202833,116.472005,0,203.4,39601.0158564815,2008-06-02,00:22:50
39.9202033,116.472,0,200.1,39601.0158796296,2008-06-02,00:22:52
39.9201716,116.4719966,0,196.9,39601.0159027778,2008-06-02,00:22:54
39.9201716,116.4719966,0,196.9,39601.0161226852,2008-06-02,00:23:13
39.9201716,116.4719933,0,187,39601.0161458333,2008-06-02,00:23:15
39.9201283,116.4719933,0,187,39601.0161689815,2008-06-02,00:23:17
39.9200716,116.4719916,0,190.3,39601.0161921296,2008-06-02,00:23:19
39.9200149,116.4719933,0,190.3,39601.0162152778,2008-06-02,00:23:21
39.9199583,116.4719949,0,190.3,39601.0162384259,2008-06-02,00:23:23
39.9199216,116.4719933,0,190.3,39601.0162615741,2008-06-02,00:23:25
39.9199149,116.4720333,0,190.3,39601.0163194444,2008-06-02,00:23:30
39.9199116,116.4720533,0,193.6,39601.0163425926,2008-06-02,00:23:32
39.91988,116.4720733,0,196.9,39601.0163657407,2008-06-02,00:23:34
39.9198199,116.4720799,0,196.9,39601.0163888889,2008-06-02,00:23:36
39.9197499,116.4720933,0,200.1,39601.016412037,2008-06-02,00:23:38
39.91966,116.4720983,0,203.4,39601.0164351852,2008-06-02,00:23:40
39.9195533,116.4720983,0,196.9,39601.0164583333,2008-06-02,00:23:42
39.919435,116.4721083,0,196.9,39601.0164814815,2008-06-02,00:23:44
39.9193166,116.4721033,0,196.9,39601.0165046296,2008-06-02,00:23:46
39.9191849,116.4720999,0,196.9,39601.0165277778,2008-06-02,00:23:48
39.919055,116.4720949,0,196.9,39601.0165509259,2008-06-02,00:23:50
39.9189133,116.4720983,0,196.9,39601.0165740741,2008-06-02,00:23:52
39.9187433,116.47212,0,196.9,39601.0165972222,2008-06-02,00:23:54
39.9185533,116.472055,0,196.9,39601.0166203704,2008-06-02,00:23:56
39.9183483,116.4720233,0,196.9,39601.0166435185,2008-06-02,00:23:58
39.9181649,116.4720166,0,196.9,39601.0166666667,2008-06-02,00:24:00
39.9179699,116.4719933,0,196.9,39601.0166898148,2008-06-02,00:24:02
39.9177966,116.4720099,0,193.6,39601.016712963,2008-06-02,00:24:04
39.9176016,116.472015,0,193.6,39601.0167361111,2008-06-02,00:24:06
39.9174099,116.4720216,0,193.6,39601.0167592593,2008-06-02,00:24:08
39.9172266,116.4720466,0,193.6,39601.0167824074,2008-06-02,00:24:10
39.9170616,116.4720816,0,193.6,39601.0168055556,2008-06-02,00:24:12
39.9169016,116.4721149,0,193.6,39601.0168287037,2008-06-02,00:24:14
39.9167716,116.4721516,0,193.6,39601.0168518518,2008-06-02,00:24:16
39.9166499,116.4721383,0,193.6,39601.016875,2008-06-02,00:24:18
39.9165549,116.4721299,0,193.6,39601.0168981481,2008-06-02,00:24:20
39.9166166,116.4721333,0,193.6,39601.0169212963,2008-06-02,00:24:22
39.9166016,116.4721116,0,193.6,39601.0169444444,2008-06-02,00:24:24
39.9165883,116.4720866,0,193.6,39601.0169675926,2008-06-02,00:24:26
39.916575,116.4720666,0,193.6,39601.0169907407,2008-06-02,00:24:28
39.9165766,116.4720566,0,190.3,39601.0170138889,2008-06-02,00:24:30
39.9165732,116.4720416,0,190.3,39601.017037037,2008-06-02,00:24:32
39.9165699,116.4720283,0,190.3,39601.0170601852,2008-06-02,00:24:34
39.9165699,116.4720283,0,190.3,39601.0172106481,2008-06-02,00:24:47
39.9165699,116.4720249,0,190.3,39601.0172337963,2008-06-02,00:24:49
39.9165399,116.472035,0,190.3,39601.0172569444,2008-06-02,00:24:51
39.9164966,116.4720383,0,190.3,39601.0172800926,2008-06-02,00:24:53
39.9164283,116.4720566,0,190.3,39601.0173032407,2008-06-02,00:24:55
39.9163516,116.4720616,0,190.3,39601.0173263889,2008-06-02,00:24:57
39.9162916,116.4720666,0,190.3,39601.017349537,2008-06-02,00:24:59
39.9162466,116.4720916,0,190.3,39601.0173726852,2008-06-02,00:25:01
39.91624,116.472125,0,190.3,39601.0173958333,2008-06-02,00:25:03
39.9162299,116.4721316,0,190.3,39601.0174189815,2008-06-02,00:25:05
39.9162199,116.4721316,0,190.3,39601.0174421296,2008-06-02,00:25:07
39.9162333,116.4721433,0,190.3,39601.0174652778,2008-06-02,00:25:09
39.91625,116.4721516,0,190.3,39601.0174884259,2008-06-02,00:25:11
39.9162666,116.4721633,0,190.3,39601.0175115741,2008-06-02,00:25:13
39.91628,116.4721499,0,190.3,39601.0175347222,2008-06-02,00:25:15
39.9162783,116.4721183,0,190.3,39601.0176851852,2008-06-02,00:25:28
39.9162683,116.4721233,0,190.3,39601.0177083333,2008-06-02,00:25:30
39.9162483,116.4721166,0,190.3,39601.0177314815,2008-06-02,00:25:32
39.9162066,116.472125,0,190.3,39601.0177546296,2008-06-02,00:25:34
39.9161416,116.4721383,0,190.3,39601.0177777778,2008-06-02,00:25:36
39.9160516,116.4721649,0,190.3,39601.0178009259,2008-06-02,00:25:38
39.9159499,116.4721799,0,190.3,39601.0178240741,2008-06-02,00:25:40
39.9158566,116.4721833,0,190.3,39601.0178472222,2008-06-02,00:25:42
39.9157799,116.4721833,0,190.3,39601.0178703704,2008-06-02,00:25:44
39.9157283,116.4721649,0,190.3,39601.0178935185,2008-06-02,00:25:46
39.9156916,116.4721299,0,190.3,39601.0179166667,2008-06-02,00:25:48
39.9156849,116.4721083,0,190.3,39601.0179398148,2008-06-02,00:25:50
39.9156716,116.4720833,0,190.3,39601.017962963,2008-06-02,00:25:52
39.9156683,116.4720683,0,190.3,39601.0179861111,2008-06-02,00:25:54
39.9156733,116.4720616,0,190.3,39601.0180092593,2008-06-02,00:25:56
39.915675,116.4720533,0,190.3,39601.0180324074,2008-06-02,00:25:58
39.9156733,116.472035,0,190.3,39601.0180555556,2008-06-02,00:26:00
39.91568,116.47202,0,190.3,39601.0180787037,2008-06-02,00:26:02
39.9156849,116.4720183,0,190.3,39601.0181018518,2008-06-02,00:26:04
39.91569,116.4720116,0,190.3,39601.018125,2008-06-02,00:26:06
39.9156933,116.4720249,0,190.3,39601.0181597222,2008-06-02,00:26:09
39.9156549,116.4720183,0,190.3,39601.0181828704,2008-06-02,00:26:11
39.9156016,116.472035,0,190.3,39601.0182060185,2008-06-02,00:26:13
39.9155383,116.472055,0,190.3,39601.0182291667,2008-06-02,00:26:15
39.9154499,116.4720716,0,190.3,39601.0182523148,2008-06-02,00:26:17
39.9153349,116.47207,0,190.3,39601.018275463,2008-06-02,00:26:19
39.9152083,116.4720583,0,190.3,39601.0182986111,2008-06-02,00:26:21
39.9150849,116.4720533,0,190.3,39601.0183217593,2008-06-02,00:26:23
39.9149533,116.4720433,0,190.3,39601.0183449074,2008-06-02,00:26:25
39.9148066,116.4720266,0,190.3,39601.0183680556,2008-06-02,00:26:27
39.9146616,116.4720183,0,190.3,39601.0183912037,2008-06-02,00:26:29
39.914515,116.4720133,0,190.3,39601.0184143518,2008-06-02,00:26:31
39.9143799,116.4720083,0,190.3,39601.0184375,2008-06-02,00:26:33
39.9135533,116.4720316,0,190.3,39601.0186574074,2008-06-02,00:26:52
39.9135516,116.4720283,0,190.3,39601.0186805556,2008-06-02,00:26:54
39.9135283,116.4720416,0,190.3,39601.0187037037,2008-06-02,00:26:56
39.91348,116.4720483,0,190.3,39601.0187268518,2008-06-02,00:26:58
39.9134183,116.4720366,0,190.3,39601.01875,2008-06-02,00:27:00
39.9133416,116.4720366,0,190.3,39601.0187731481,2008-06-02,00:27:02
39.913255,116.4720299,0,190.3,39601.0187962963,2008-06-02,00:27:04
39.9131816,116.4720249,0,190.3,39601.0188194444,2008-06-02,00:27:06
39.9130966,116.472035,0,190.3,39601.0188425926,2008-06-02,00:27:08
39.9130166,116.4720366,0,190.3,39601.0188657407,2008-06-02,00:27:10
39.9129533,116.4720266,0,190.3,39601.0188888889,2008-06-02,00:27:12
39.9129016,116.47202,0,190.3,39601.018912037,2008-06-02,00:27:14
39.9128633,116.472015,0,190.3,39601.0189351852,2008-06-02,00:27:16
39.9128299,116.4720066,0,190.3,39601.0189583333,2008-06-02,00:27:18
39.9128166,116.472015,0,190.3,39601.0189814815,2008-06-02,00:27:20
39.9128133,116.4720216,0,190.3,39601.0190046296,2008-06-02,00:27:22
39.9128099,116.4720183,0,190.3,39601.0190277778,2008-06-02,00:27:24
39.9128133,116.4720116,0,190.3,39601.0190509259,2008-06-02,00:27:26
39.9128149,116.472035,0,190.3,39601.0190740741,2008-06-02,00:27:28
39.9128316,116.47205,0,190.3,39601.0192708333,2008-06-02,00:27:45
39.9128099,116.472055,0,190.3,39601.0192939815,2008-06-02,00:27:47
39.9127783,116.4720583,0,190.3,39601.0193171296,2008-06-02,00:27:49
39.9127516,116.4720649,0,190.3,39601.0193402778,2008-06-02,00:27:51
39.9127233,116.4720616,0,190.3,39601.0193634259,2008-06-02,00:27:53
39.9126933,116.472055,0,190.3,39601.0193865741,2008-06-02,00:27:55
39.9126333,116.4720416,0,190.3,39601.0194097222,2008-06-02,00:27:57
39.9125966,116.4720616,0,190.3,39601.0194328704,2008-06-02,00:27:59
39.912555,116.4720733,0,190.3,39601.0194560185,2008-06-02,00:28:01
39.9124966,116.4720816,0,190.3,39601.0194791667,2008-06-02,00:28:03
39.9124183,116.4720866,0,190.3,39601.0195023148,2008-06-02,00:28:05
39.9123283,116.4720949,0,190.3,39601.019525463,2008-06-02,00:28:07
39.9122199,116.4720999,0,190.3,39601.0195486111,2008-06-02,00:28:09
39.9120966,116.4720933,0,190.3,39601.0195717593,2008-06-02,00:28:11
39.9119666,116.4720966,0,190.3,39601.0195949074,2008-06-02,00:28:13
39.911825,116.47209,0,190.3,39601.0196180556,2008-06-02,00:28:15
39.9116833,116.47209,0,190.3,39601.0196412037,2008-06-02,00:28:17
39.9115466,116.4720866,0,190.3,39601.0196643519,2008-06-02,00:28:19
39.91142,116.4720999,0,190.3,39601.0196875,2008-06-02,00:28:21
39.91128,116.4721033,0,190.3,39601.0197106482,2008-06-02,00:28:23
39.9111449,116.4721033,0,190.3,39601.0197337963,2008-06-02,00:28:25
39.9110583,116.4720533,0,190.3,39601.0197569444,2008-06-02,00:28:27
39.9110049,116.47202,0,190.3,39601.0197800926,2008-06-02,00:28:29
39.9109816,116.4720566,0,190.3,39601.0198032407,2008-06-02,00:28:31
39.9109783,116.4720999,0,190.3,39601.0198263889,2008-06-02,00:28:33
39.9109899,116.4721316,0,190.3,39601.019849537,2008-06-02,00:28:35
39.911,116.4721533,0,190.3,39601.0198726852,2008-06-02,00:28:37
39.9110049,116.4721849,0,190.3,39601.0198958333,2008-06-02,00:28:39
39.910985,116.4721966,0,190.3,39601.0199189815,2008-06-02,00:28:41
39.9109033,116.4721733,0,190.3,39601.0199421296,2008-06-02,00:28:43
39.9108399,116.4721783,0,190.3,39601.0199652778,2008-06-02,00:28:45
39.910775,116.4721833,0,193.6,39601.0199884259,2008-06-02,00:28:47
39.9106966,116.4721583,0,193.6,39601.0200115741,2008-06-02,00:28:49
39.9106099,116.4721499,0,193.6,39601.0200347222,2008-06-02,00:28:51
39.9105016,116.4721333,0,193.6,39601.0200578704,2008-06-02,00:28:53
39.9103699,116.4721333,0,193.6,39601.0200810185,2008-06-02,00:28:55
39.9102416,116.4721383,0,193.6,39601.0201041667,2008-06-02,00:28:57
39.9101099,116.4721433,0,193.6,39601.0201273148,2008-06-02,00:28:59
39.9099933,116.4721383,0,193.6,39601.020150463,2008-06-02,00:29:01
39.9098783,116.4721299,0,193.6,39601.0201736111,2008-06-02,00:29:03
39.9097749,116.4721166,0,193.6,39601.0201967593,2008-06-02,00:29:05
39.9096833,116.4720983,0,193.6,39601.0202199074,2008-06-02,00:29:07
39.9096283,116.472085,0,193.6,39601.0202430556,2008-06-02,00:29:09
39.9095899,116.4720416,0,193.6,39601.0202662037,2008-06-02,00:29:11
39.9095866,116.4720066,0,193.6,39601.0202893519,2008-06-02,00:29:13
39.9095916,116.4719716,0,193.6,39601.0203125,2008-06-02,00:29:15
39.9096133,116.4719683,0,193.6,39601.0203356481,2008-06-02,00:29:17
39.9096233,116.4719566,0,193.6,39601.0203587963,2008-06-02,00:29:19
39.9096533,116.4719199,0,193.6,39601.0203819444,2008-06-02,00:29:21
39.9096299,116.4718266,0,193.6,39601.0204050926,2008-06-02,00:29:23
39.9096166,116.4717583,0,193.6,39601.0204282407,2008-06-02,00:29:25
39.9095833,116.4717133,0,193.6,39601.0204513889,2008-06-02,00:29:27
39.9095233,116.4716166,0,193.6,39601.020474537,2008-06-02,00:29:29
39.909515,116.4716233,0,193.6,39601.0204976852,2008-06-02,00:29:31
39.9094816,116.4716283,0,193.6,39601.0205208333,2008-06-02,00:29:33
39.9094433,116.4716366,0,193.6,39601.0205439815,2008-06-02,00:29:35
39.9093916,116.4716566,0,193.6,39601.0205671296,2008-06-02,00:29:37
39.9093483,116.4716383,0,193.6,39601.0205902778,2008-06-02,00:29:39
39.9093183,116.4716383,0,193.6,39601.0206134259,2008-06-02,00:29:41
39.9092866,116.4716366,0,193.6,39601.0206365741,2008-06-02,00:29:43
39.9092633,116.4716449,0,193.6,39601.0206597222,2008-06-02,00:29:45
39.9092416,116.4716533,0,193.6,39601.0206828704,2008-06-02,00:29:47
39.9092183,116.4716566,0,193.6,39601.0207060185,2008-06-02,00:29:49
39.9091882,116.4716599,0,193.6,39601.0207291667,2008-06-02,00:29:51
39.9091616,116.4716616,0,193.6,39601.0207523148,2008-06-02,00:29:53
39.9091249,116.4716783,0,193.6,39601.020775463,2008-06-02,00:29:55
39.9090966,116.471685,0,193.6,39601.0207986111,2008-06-02,00:29:57
39.9090716,116.4716833,0,193.6,39601.0208217593,2008-06-02,00:29:59
39.9090566,116.4716533,0,193.6,39601.0208449074,2008-06-02,00:30:01
39.9090299,116.4716433,0,193.6,39601.0208680556,2008-06-02,00:30:03
39.9089983,116.4716433,0,193.6,39601.0208912037,2008-06-02,00:30:05
39.9089749,116.4716266,0,193.6,39601.0209143519,2008-06-02,00:30:07
39.9089533,116.4716033,0,193.6,39601.0209375,2008-06-02,00:30:09
39.9089283,116.4715916,0,196.9,39601.0209606481,2008-06-02,00:30:11
39.9089066,116.4715783,0,196.9,39601.0209837963,2008-06-02,00:30:13
39.90888,116.4715666,0,196.9,39601.0210069444,2008-06-02,00:30:15
39.908855,116.4715633,0,196.9,39601.0210300926,2008-06-02,00:30:17
39.9088333,116.4715549,0,196.9,39601.0210532407,2008-06-02,00:30:19
39.9088066,116.4715549,0,196.9,39601.0210763889,2008-06-02,00:30:21
39.9087799,116.4715549,0,196.9,39601.021099537,2008-06-02,00:30:23
39.9087499,116.4715566,0,196.9,39601.0211226852,2008-06-02,00:30:25
39.9087233,116.4715516,0,196.9,39601.0211458333,2008-06-02,00:30:27
39.9087,116.4715349,0,200.1,39601.0211689815,2008-06-02,00:30:29
39.9086733,116.4715216,0,200.1,39601.0211921296,2008-06-02,00:30:31
39.9086416,116.4715283,0,196.9,39601.0212152778,2008-06-02,00:30:33
39.9086116,116.4715333,0,193.6,39601.0212384259,2008-06-02,00:30:35
39.9085833,116.4715433,0,193.6,39601.0212615741,2008-06-02,00:30:37
39.9085566,116.4715433,0,190.3,39601.0212847222,2008-06-02,00:30:39
39.9085283,116.4715466,0,190.3,39601.0213078704,2008-06-02,00:30:41
39.9084983,116.4715483,0,187,39601.0213310185,2008-06-02,00:30:43
39.9084683,116.4715549,0,187,39601.0213541667,2008-06-02,00:30:45
39.9084366,116.4715633,0,183.7,39601.0213773148,2008-06-02,00:30:47
39.9084066,116.4715666,0,180.4,39601.021400463,2008-06-02,00:30:49
39.9083733,116.4715666,0,177.2,39601.0214236111,2008-06-02,00:30:51
39.9083416,116.4715699,0,173.9,39601.0214467593,2008-06-02,00:30:53
39.9083116,116.4715699,0,173.9,39601.0214699074,2008-06-02,00:30:55
39.9082783,116.4715699,0,170.6,39601.0214930556,2008-06-02,00:30:57
39.9082483,116.4715683,0,170.6,39601.0215162037,2008-06-02,00:30:59
39.9082166,116.4715683,0,170.6,39601.0215393519,2008-06-02,00:31:01
39.9081866,116.4715683,0,167.3,39601.0215625,2008-06-02,00:31:03
39.9081583,116.4715716,0,167.3,39601.0215856481,2008-06-02,00:31:05
39.9081416,116.4715916,0,164,39601.0216087963,2008-06-02,00:31:07
39.9081183,116.4716066,0,157.5,39601.0216319444,2008-06-02,00:31:09
39.9080916,116.4716133,0,157.5,39601.0216550926,2008-06-02,00:31:11
39.9080599,116.4716266,0,154.2,39601.0216782407,2008-06-02,00:31:13
39.9080383,116.4716516,0,150.9,39601.0217013889,2008-06-02,00:31:15
39.9080116,116.4716433,0,147.6,39601.021724537,2008-06-02,00:31:17
39.9079716,116.4716399,0,147.6,39601.0217476852,2008-06-02,00:31:19
39.90793,116.4716733,0,154.2,39601.0217708333,2008-06-02,00:31:21
39.907915,116.4716416,0,157.5,39601.0217939815,2008-06-02,00:31:23
39.9078916,116.4716249,0,157.5,39601.0218171296,2008-06-02,00:31:25
39.9078649,116.4716216,0,157.5,39601.0218402778,2008-06-02,00:31:27
39.9078366,116.47162,0,157.5,39601.0218634259,2008-06-02,00:31:29
39.9078083,116.4716233,0,160.8,39601.0218865741,2008-06-02,00:31:31
39.9077849,116.4716133,0,160.8,39601.0219097222,2008-06-02,00:31:33
39.9077616,116.4716083,0,160.8,39601.0219328704,2008-06-02,00:31:35
39.9077383,116.4716,0,160.8,39601.0219560185,2008-06-02,00:31:37
39.9077116,116.4716,0,160.8,39601.0219791667,2008-06-02,00:31:39
39.907675,116.4715833,0,160.8,39601.0220023148,2008-06-02,00:31:41
39.9076483,116.4715733,0,160.8,39601.022025463,2008-06-02,00:31:43
39.9076149,116.47155,0,164,39601.0220486111,2008-06-02,00:31:45
39.9075866,116.4715383,0,164,39601.0220717593,2008-06-02,00:31:47
39.90755,116.4715249,0,164,39601.0220949074,2008-06-02,00:31:49
39.9075166,116.47151,0,164,39601.0221180556,2008-06-02,00:31:51
39.9074883,116.47151,0,160.8,39601.0221412037,2008-06-02,00:31:53
39.9074616,116.471515,0,164,39601.0221643519,2008-06-02,00:31:55
39.90744,116.4715166,0,167.3,39601.0221875,2008-06-02,00:31:57
39.9074183,116.4714916,0,164,39601.0222106481,2008-06-02,00:31:59
39.9073866,116.4714483,0,164,39601.0222337963,2008-06-02,00:32:01
39.9073666,116.4714199,0,164,39601.0222569444,2008-06-02,00:32:03
39.9073583,116.4713916,0,164,39601.0222800926,2008-06-02,00:32:05
39.9073716,116.4713599,0,164,39601.0223032407,2008-06-02,00:32:07
39.9073749,116.4713216,0,164,39601.0223263889,2008-06-02,00:32:09
39.907355,116.4712749,0,164,39601.022349537,2008-06-02,00:32:11
39.9073466,116.4712433,0,160.8,39601.0223726852,2008-06-02,00:32:13
39.9073583,116.4712033,0,160.8,39601.0223958333,2008-06-02,00:32:15
39.9073599,116.47116,0,157.5,39601.0224189815,2008-06-02,00:32:17
39.9073449,116.47113,0,157.5,39601.0224421296,2008-06-02,00:32:19
39.9072833,116.471095,0,154.2,39601.0224652778,2008-06-02,00:32:21
39.9072866,116.4710499,0,154.2,39601.0224884259,2008-06-02,00:32:23
39.9072899,116.4710133,0,150.9,39601.0225115741,2008-06-02,00:32:25
39.9072933,116.4709816,0,150.9,39601.0225347222,2008-06-02,00:32:27
39.9072833,116.4709516,0,150.9,39601.0225578704,2008-06-02,00:32:29
39.9072682,116.4709233,0,150.9,39601.0225810185,2008-06-02,00:32:31
39.9072583,116.4709033,0,150.9,39601.0226041667,2008-06-02,00:32:33
39.90727,116.4709116,0,150.9,39601.0226273148,2008-06-02,00:32:35
39.9072916,116.4709283,0,147.6,39601.022650463,2008-06-02,00:32:37
39.9073683,116.4709799,0,147.6,39601.0226851852,2008-06-02,00:32:40
39.9075283,116.4710733,0,147.6,39601.0227083333,2008-06-02,00:32:42
